# Supplementary material for: Systematic identification and characterization of circular RNAs involved in flag leaf senescence of rice
Source: Planta. 2021 Jan 7;253(2):26. doi: 10.1007/s00425-020-03544-6 (PMC7790769; doi:10.1007/s00425-020-03544-6)
Supplement: Supplementary file 2 — Supplementary file2 (XLSX 17 KB) [file 425_2020_3544_MOESM2_ESM.xlsx]

## Sheet: Sheet1
Table S1. The primers for circRNAs and mRNAs
Gene name	Primer name	Primer Sequence
UBC	UBC-F1	GTGCAGCGAGAAAAGTCAGC
	UBC-R1	GAACTTGCGGAGGAAGGAGAG
ARF	ARF-F1	ATGAAAGGAAGACATGGCGG
	ARF-R1	TGGTGGTGGAACCTAAAGAGC
Profilin-2	Profilin-2-F1	CCAACTGGTCTTTTCCTTGGG
	Profilin-2-R1	GGGGTCATCGGCTCATCATAG
3:34220472|34220857	3:34220472|34220857-DF1	TCCGTCAACATCCTCCGCT
	3:34220472|34220857-DR1	CCATCACCGAGTCGAAGAAGT
BGIOSGA013510	BGIOSGA013510-F1	TGCAAAATGGTGCCTAGCCT
	BGIOSGA013510-R1	CCCAACAATAATGCCTAAACTAAAG
4:19220719|19225326	4:19220719|19225326-DF1	AACTTCGACCAGATCACATCAGG
	4:19220719|19225326-DR1	TGCATTCTTCAAGACCAGCAA
BGIOSGA016430	BGIOSGA016430-F1	ATTCCTTGAATCCAAGAGAGCAT
	BGIOSGA016430-R1	TGATGTACCAGGCCAGTAGCAT
1:23496730|23497935	1:23496730|23497935-DF1	GGACTTGTACAGCGTTGCTTG
	1:23496730|23497935-DR1	ATGATGTTCTCGTCCTTGAGCC
BGIOSGA003766	BGIOSGA003766-F1	GCAAATATTCTCAGCTCCTGCA
	BGIOSGA003766-R1	GATGGTGGAGCATCTGAAATAATG
:39797208|39848986	3:39797208|39848986-DF1	GGAGCCGTTCCATCTCATCTT
	3:39797208|39848986-DR1	TACATGAGGGTGATGAGCTCTCC
	3:39797208|39848986-CF1	CTTTGTGCTATTGAACTGCGTGA
	3:39797208|39848986-CR1	TTGGCAATCCTTTCCTGTTTCT
BGIOSGA020427	BGIOSGA020427-F1	TGCTTGCATTTCACCTCGTTAG
	BGIOSGA020427-R1	GAAGGAGAGGGAAACCAACC
BGIOSGA029541	BGIOSGA029541-F1	GCTCCTTAACATTGCCATTTAGG
	BGIOSGA029541-R1	ACATCAGGCTCAACGAGAGGA
BGIOSGA017903	BGIOSGA017903-F1	TGGTTGGTAGCCTGAAGGGT
	BGIOSGA017903-R1	AGTCACACGCTAAGCATACACG
BGIOSGA004410	BGIOSGA004410-F1	ATGAACAAGGTGTTCTTGGTGG
	BGIOSGA004410-R1	TTTGTCACTTAACGCCTCTTTCAC
4:15277633|15363855	4:15277633|15363855-DF1	GTAGAACTAACGATCAATTGGCAGA
	4:15277633|15363855-DR1	TTCTAGCAGTAGCTGTCCTCCG
BGIOSGA026629	BGIOSGA026629-F1	CAAACGGTCACTTGCCACTCT
	BGIOSGA026629-R1	GCATCTCTCATCTCCAGTATAGTGTG
BGIOSGA002195	BGIOSGA002195-F1	GAACGACGAGATCTTGGGTTTC
	BGIOSGA002195-R1	CTCTTCCGCTGCACGAATC
BGIOSGA011514	BGIOSGA011514-F1	CCTACGCCCATCTGCTCTACT
	BGIOSGA011514-R1	CTAGCCATTCTACGCTACTTGTTCT
BGIOSGA000214	BGIOSGA000214-F1	AGAAGGGCATCGACTGGGA
	BGIOSGA000214-R1	TCCATGTCTCGTCTCTATAATCTGTGT
12:9093145|9130285	12:9093145|9130285-DF1	TCAAGAAGTTCGAGACCCTATCG
	12:9093145|9130285-DR1	CAGCTTCCACATGGTCCAATAC
	12:9093145|9130285-CF1	TTCGTCCACAAGCGAAGACC
	12:9093145|9130285-CR1	GATGGTTGGAAGGCAATGCT
1:26469017|26477623	1:26469017|26477623-DF1	GATGACCTAAGCCGCCTCAA
	1:26469017|26477623-DR1	GTAAGTGATGCCTCCTATCTCCATC
	1:26469017|26477623-CF1	TGCAGGAGCGGATACAACATC
	1:26469017|26477623-CR1	TTGAGGCGGCTTAGGTCAT
8:20488115|20509065	8:20488115|20509065-CF1	ATTGTGCTGCTGGTACACTTGC
	8:20488115|20509065-CR1	GAGAGGTTGCCGTACAAACCTATA
	8:20488115|20509065-DF1	GGTTTCATGGGCTACTACCACTAC
	8:20488115|20509065-DR1	TCCAATCCATCTTCGTGTCCA
8:29567424|29568252	8:29567424|29568252-CF1	AGAAGAACCCCAAGGAGACG
	8:29567424|29568252-CR1	CCGTGCTTGCGGGAGTAG
	8:29567424|29568252-DF1	CAAGAAGCACTACTCCCGCAA
	8:29567424|29568252-DR1	GCTAGTCTACCAGCTGACTTCCAA
UBC	UBC-DF1	GATGTATGCCCTGGAGTGAAGA
	UBC-DR1	GGGAAGAAGTTATGAGGAGGAAG
* F: Forward primer. R: Reverse primer. DF: Divergent forward primer. DR: Divergent reverse primer. CF: Convergent forward primer. CR: Convergent reverse primer
