# Supplementary material for: Systematic identification and characterization of circular RNAs involved in flag leaf senescence of rice
Source: Planta. 2021 Jan 7;253(2):26. doi: 10.1007/s00425-020-03544-6 (PMC7790769; doi:10.1007/s00425-020-03544-6)
Supplement: Supplementary file 3 — Supplementary file3 (XLSX 966 KB) [file 425_2020_3544_MOESM3_ESM.xlsx]

## Sheet: Table S2
Table S2. Detailed information of the identified 6612 circRNAs
#circRNA ID	circRNA_type	chrosome	Gene_id	COG_class	COG_class_annotation	GO_annotation	KEGG_annotation	KEGG_pathway_annotation	KOG_class	KOG_class_annotation	Pfam_annotation	Swiss-Prot_annotation	eggNOG_class	eggNOG_class_annotation	NR_annotation
1:64680|66233	exon	1	BGIOSGA002576	[E]	Amino acid transport and metabolism	Cellular Component: endoplasmic reticulum membrane (GO:0005789);; Biological Process: cellular amino acid metabolic process (GO:0006520);; Biological Process: fatty acid beta-oxidation (GO:0006635);; Biological Process: ER to Golgi vesicle-mediated transport (GO:0006888);; Biological Process: apoptotic process (GO:0006915);; Molecular Function: sphinganine-1-phosphate aldolase activity (GO:000811…	K01634|0|osa:4326459|K01634 sphinganine-1-phosphate aldolase [EC:4.1.2.27] | (RefSeq) P0402A09.4, P0672D08.8, S1PL, SP-lyase, SPL; sphingosine-1-phosphate lyase	Sphingolipid metabolism (ko00600)	[E]	Amino acid transport and metabolism	Pyridoxal-dependent decarboxylase conserved domain;; Aminotransferase class-V	Sphingosine-1-phosphate lyase OS=Oryza sativa subsp. japonica OX=39947 GN=SPL PE=2 SV=3	E	Amino acid transport and metabolism	PREDICTED: sphingosine-1-phosphate lyase [Oryza sativa Japonica Group]
1:101573|101825	exon	1	BGIOSGA002581	--	--	Molecular Function: nucleotide binding (GO:0000166);; Biological Process: microtubule cytoskeleton organization (GO:0000226);; Biological Process: cytokinesis by cell plate formation (GO:0000911);; Molecular Function: RNA binding (GO:0003723);; Biological Process: cell adhesion (GO:0007155);; Molecular Function: zinc ion binding (GO:0008270);; Biological Process: animal organ morphogenesis (GO:00…	--	--	--	--	Filamin/ABP280 repeat;; RNA recognition motif. (a.k.a. RRM, RBD, or RNP domain)	Polyadenylate-binding protein-interacting protein 8 OS=Arabidopsis thaliana OX=3702 GN=CID8 PE=1 SV=1	S	Function unknown	hypothetical protein OsI_00016 [Oryza sativa Indica Group]
1:200574|200809	intergenic_region	1	--	--
1:200825|201312	intergenic_region	1	--	--
1:345157|345640	exon	1	BGIOSGA002554	[G]	Carbohydrate transport and metabolism	Molecular Function: kinase activity (GO:0016301);; Biological Process: phosphorylation (GO:0016310);; Molecular Function: phosphotransferase activity, alcohol group as acceptor (GO:0016773);;	--	--	[G]	Carbohydrate transport and metabolism	pfkB family carbohydrate kinase	Adenosine kinase OS=Physcomitrella patens subsp. patens OX=3218 GN=ADK PE=2 SV=1	G	Carbohydrate transport and metabolism	hypothetical protein OsI_00049 [Oryza sativa Indica Group]
1:416592|416743	intron	1	BGIOSGA002603	--	--	Biological Process: DNA damage checkpoint (GO:0000077);; Molecular Function: 1-phosphatidylinositol-3-phosphate 5-kinase activity (GO:0000285);; Biological Process: double-strand break repair via homologous recombination (GO:0000724);; Molecular Function: protein serine/threonine kinase activity (GO:0004674);; Molecular Function: ATP binding (GO:0005524);; Biological Process: sister chromatid coh…	K04728|0|osa:4326151|K04728 ataxia telangiectasia mutated family protein [EC:2.7.11.1] | (RefSeq) serine/threonine-protein kinase ATM	--	[TBLD]	Signal transduction mechanisms;; Chromatin structure and dynamics;; Replication, recombination and repair;; Cell cycle control, cell division, chromosome partitioning	Phosphatidylinositol 3- and 4-kinase;; FATC domain	Serine/threonine-protein kinase ATM OS=Arabidopsis thaliana OX=3702 GN=ATM PE=2 SV=1	S	Function unknown	hypothetical protein OsI_00057 [Oryza sativa Indica Group]
1:418733|419877	exon	1	BGIOSGA002603	--	--	Biological Process: DNA damage checkpoint (GO:0000077);; Molecular Function: 1-phosphatidylinositol-3-phosphate 5-kinase activity (GO:0000285);; Biological Process: double-strand break repair via homologous recombination (GO:0000724);; Molecular Function: protein serine/threonine kinase activity (GO:0004674);; Molecular Function: ATP binding (GO:0005524);; Biological Process: sister chromatid coh…	K04728|0|osa:4326151|K04728 ataxia telangiectasia mutated family protein [EC:2.7.11.1] | (RefSeq) serine/threonine-protein kinase ATM	--	[TBLD]	Signal transduction mechanisms;; Chromatin structure and dynamics;; Replication, recombination and repair;; Cell cycle control, cell division, chromosome partitioning	Phosphatidylinositol 3- and 4-kinase;; FATC domain	Serine/threonine-protein kinase ATM OS=Arabidopsis thaliana OX=3702 GN=ATM PE=2 SV=1	S	Function unknown	hypothetical protein OsI_00057 [Oryza sativa Indica Group]
1:428572|428763	intron	1	BGIOSGA002603	--	--	Biological Process: DNA damage checkpoint (GO:0000077);; Molecular Function: 1-phosphatidylinositol-3-phosphate 5-kinase activity (GO:0000285);; Biological Process: double-strand break repair via homologous recombination (GO:0000724);; Molecular Function: protein serine/threonine kinase activity (GO:0004674);; Molecular Function: ATP binding (GO:0005524);; Biological Process: sister chromatid coh…	K04728|0|osa:4326151|K04728 ataxia telangiectasia mutated family protein [EC:2.7.11.1] | (RefSeq) serine/threonine-protein kinase ATM	--	[TBLD]	Signal transduction mechanisms;; Chromatin structure and dynamics;; Replication, recombination and repair;; Cell cycle control, cell division, chromosome partitioning	Phosphatidylinositol 3- and 4-kinase;; FATC domain	Serine/threonine-protein kinase ATM OS=Arabidopsis thaliana OX=3702 GN=ATM PE=2 SV=1	S	Function unknown	hypothetical protein OsI_00057 [Oryza sativa Indica Group]
1:471820|472638	exon	1	BGIOSGA002547	--	--	Molecular Function: transcription corepressor activity (GO:0003714);; Cellular Component: peroxisomal membrane (GO:0005778);; Biological Process: protein import into peroxisome matrix (GO:0016558);; Biological Process: negative regulation of transcription, DNA-templated (GO:0045892);;	K13343|0|osa:9268894|K13343 peroxin-14 | (RefSeq) peroxisomal membrane protein PEX14	Peroxisome (ko04146)	[MOU]	Cell wall/membrane/envelope biogenesis;; Posttranslational modification, protein turnover, chaperones;; Intracellular trafficking, secretion, and vesicular transport	Peroxisomal membrane anchor protein (Pex14p) conserved region	Peroxisomal membrane protein PEX14 OS=Arabidopsis thaliana OX=3702 GN=PEX14 PE=1 SV=2	S	Function unknown	hypothetical protein OsI_00060 [Oryza sativa Indica Group]
1:503341|503695	exon	1	BGIOSGA002609	--	--	Cellular Component: plastid (GO:0009536);;	--	--	--	--	--	U-box domain-containing protein 63 OS=Arabidopsis thaliana OX=3702 GN=PUB63 PE=2 SV=1	S	Function unknown	hypothetical protein OsI_00067 [Oryza sativa Indica Group]
1:503636|504066	exon	1	BGIOSGA002609	--	--	Cellular Component: plastid (GO:0009536);;	--	--	--	--	--	U-box domain-containing protein 63 OS=Arabidopsis thaliana OX=3702 GN=PUB63 PE=2 SV=1	S	Function unknown	hypothetical protein OsI_00067 [Oryza sativa Indica Group]
1:507618|511549	intergenic_region	1	--	--
1:507886|508501	exon	1	BGIOSGA002610	[C]	Energy production and conversion	Cellular Component: plastid (GO:0009536);; Molecular Function: hydrolase activity (GO:0016787);; Biological Process: response to arsenic-containing substance (GO:0046685);;	--	--	--	--	4Fe-4S single cluster domain of Ferredoxin I;; Metallo-beta-lactamase superfamily	--	S	Function unknown	hypothetical protein OsI_00068 [Oryza sativa Indica Group]
1:508100|512010	intergenic_region	1	--	--
1:526164|526725	exon	1	BGIOSGA002543	--	--	Molecular Function: DNA binding (GO:0003677);; Molecular Function: nuclease activity (GO:0004518);; Cellular Component: plastid (GO:0009536);; Biological Process: singlet oxygen-mediated programmed cell death (GO:0010343);; Cellular Component: thylakoid membrane (GO:0042651);; Biological Process: nucleic acid phosphodiester bond hydrolysis (GO:0090305);;	--	--	--	--	Domain of unknown function (DUF3506)	Protein EXECUTER 2, chloroplastic OS=Oryza sativa subsp. japonica OX=39947 GN=EX2 PE=2 SV=1	S	Function unknown	hypothetical protein OsI_00074 [Oryza sativa Indica Group]
1:535154|538316	exon	1	BGIOSGA002614	--	--	Cellular Component: plasma membrane (GO:0005886);;	--	--	--	--	--	--	S	Function unknown	hypothetical protein OsI_00075 [Oryza sativa Indica Group]
1:637938|638582	exon	1	BGIOSGA002621	[R]	General function prediction only	Molecular Function: phosphoric diester hydrolase activity (GO:0008081);; Biological Process: metabolic process (GO:0008152);; Molecular Function: metal ion binding (GO:0046872);;	--	--	[S]	Function unknown	HD domain	--	S	Function unknown	PREDICTED: deoxynucleoside triphosphate triphosphohydrolase SAMHD1 homolog isoform X2 [Oryza sativa Japonica Group]
1:649901|650255	intergenic_region	1	--	--
1:651767|651973	exon	1	BGIOSGA002542	--	--	Cellular Component: nucleus (GO:0005634);; Biological Process: regulation of transcription, DNA-templated (GO:0006355);; Biological Process: response to abscisic acid (GO:0009737);;	K11644|0|osa:4326133|K11644 paired amphipathic helix protein Sin3a | (RefSeq) paired amphipathic helix protein Sin3-like 3	--	[B]	Chromatin structure and dynamics	C-terminal domain of Sin3a protein;; Sin3 family co-repressor;; Paired amphipathic helix repeat	Paired amphipathic helix protein Sin3-like 3 OS=Arabidopsis thaliana OX=3702 GN=SNL3 PE=1 SV=3	B	Chromatin structure and dynamics	hypothetical protein OsI_00086 [Oryza sativa Indica Group]
1:652534|653939	exon	1	BGIOSGA002542	--	--	Cellular Component: nucleus (GO:0005634);; Biological Process: regulation of transcription, DNA-templated (GO:0006355);; Biological Process: response to abscisic acid (GO:0009737);;	K11644|0|osa:4326133|K11644 paired amphipathic helix protein Sin3a | (RefSeq) paired amphipathic helix protein Sin3-like 3	--	[B]	Chromatin structure and dynamics	C-terminal domain of Sin3a protein;; Sin3 family co-repressor;; Paired amphipathic helix repeat	Paired amphipathic helix protein Sin3-like 3 OS=Arabidopsis thaliana OX=3702 GN=SNL3 PE=1 SV=3	B	Chromatin structure and dynamics	hypothetical protein OsI_00086 [Oryza sativa Indica Group]
1:732875|733474	intron	1	BGIOSGA002630	--	--	Cellular Component: plastid (GO:0009536);;	K18749|0|osa:4326141|K18749 protein LSM14 | (RefSeq) protein decapping 5	--	[U]	Intracellular trafficking, secretion, and vesicular transport	Scd6-like Sm domain;; FDF domain;; Ataxin 2 SM domain	Protein decapping 5 OS=Arabidopsis thaliana OX=3702 GN=DCP5 PE=1 SV=1	S	Function unknown	hypothetical protein OsI_00099 [Oryza sativa Indica Group]
1:964000|964345	intergenic_region	1	--	--
1:1036210|1036431	intergenic_region	1	--	--
1:1036213|1036431	intergenic_region	1	--	--
1:1097423|1097943	exon	1	BGIOSGA002654	[G]	Carbohydrate transport and metabolism	Molecular Function: nucleic acid binding (GO:0003676);; Molecular Function: fructose-bisphosphate aldolase activity (GO:0004332);; Molecular Function: ATP binding (GO:0005524);; Biological Process: glycolytic process (GO:0006096);; Molecular Function: ATP-dependent helicase activity (GO:0008026);;	K14442|0|osa:4326075|K14442 ATP-dependent RNA helicase DHX36 [EC:3.6.4.13] | (RefSeq) DExH-box ATP-dependent RNA helicase DExH3	--	[A]	RNA processing and modification	Fructose-bisphosphate aldolase class-I;; Helicase associated domain (HA2);; Oligonucleotide/oligosaccharide-binding (OB)-fold;; Helicase conserved C-terminal domain;; Double-stranded RNA binding motif;; DEAD/DEAH box helicase	DExH-box ATP-dependent RNA helicase DExH3 OS=Arabidopsis thaliana OX=3702 GN=At1g48650 PE=3 SV=1	G	Carbohydrate transport and metabolism	hypothetical protein OsI_00149 [Oryza sativa Indica Group]
1:1097423|1099425	exon	1	BGIOSGA002654	[G]	Carbohydrate transport and metabolism	Molecular Function: nucleic acid binding (GO:0003676);; Molecular Function: fructose-bisphosphate aldolase activity (GO:0004332);; Molecular Function: ATP binding (GO:0005524);; Biological Process: glycolytic process (GO:0006096);; Molecular Function: ATP-dependent helicase activity (GO:0008026);;	K14442|0|osa:4326075|K14442 ATP-dependent RNA helicase DHX36 [EC:3.6.4.13] | (RefSeq) DExH-box ATP-dependent RNA helicase DExH3	--	[A]	RNA processing and modification	Fructose-bisphosphate aldolase class-I;; Helicase associated domain (HA2);; Oligonucleotide/oligosaccharide-binding (OB)-fold;; Helicase conserved C-terminal domain;; Double-stranded RNA binding motif;; DEAD/DEAH box helicase	DExH-box ATP-dependent RNA helicase DExH3 OS=Arabidopsis thaliana OX=3702 GN=At1g48650 PE=3 SV=1	G	Carbohydrate transport and metabolism	hypothetical protein OsI_00149 [Oryza sativa Indica Group]
1:1098814|1099425	exon	1	BGIOSGA002654	[G]	Carbohydrate transport and metabolism	Molecular Function: nucleic acid binding (GO:0003676);; Molecular Function: fructose-bisphosphate aldolase activity (GO:0004332);; Molecular Function: ATP binding (GO:0005524);; Biological Process: glycolytic process (GO:0006096);; Molecular Function: ATP-dependent helicase activity (GO:0008026);;	K14442|0|osa:4326075|K14442 ATP-dependent RNA helicase DHX36 [EC:3.6.4.13] | (RefSeq) DExH-box ATP-dependent RNA helicase DExH3	--	[A]	RNA processing and modification	Fructose-bisphosphate aldolase class-I;; Helicase associated domain (HA2);; Oligonucleotide/oligosaccharide-binding (OB)-fold;; Helicase conserved C-terminal domain;; Double-stranded RNA binding motif;; DEAD/DEAH box helicase	DExH-box ATP-dependent RNA helicase DExH3 OS=Arabidopsis thaliana OX=3702 GN=At1g48650 PE=3 SV=1	G	Carbohydrate transport and metabolism	hypothetical protein OsI_00149 [Oryza sativa Indica Group]
1:1412889|1414198	exon	1	BGIOSGA002499	[J]	Translation, ribosomal structure and biogenesis	Molecular Function: aminoacyl-tRNA editing activity (GO:0002161);; Molecular Function: nucleic acid binding (GO:0003676);; Molecular Function: alanine-tRNA ligase activity (GO:0004813);; Molecular Function: leucine-tRNA ligase activity (GO:0004823);; Molecular Function: ATP binding (GO:0005524);; Cellular Component: mitochondrion (GO:0005739);; Biological Process: rRNA processing (GO:0006364);; B…	K01869|0|osa:4326033|K01869 leucyl-tRNA synthetase [EC:6.1.1.4] | (RefSeq) leucine--tRNA ligase, chloroplastic/mitochondrial	Aminoacyl-tRNA biosynthesis (ko00970)	[J]	Translation, ribosomal structure and biogenesis	Leucyl-tRNA synthetase, Domain 2;; tRNA synthetases class I (I, L, M and V);; tRNA synthetases class I (M);; Anticodon-binding domain of tRNA	Leucine--tRNA ligase, chloroplastic/mitochondrial OS=Arabidopsis thaliana OX=3702 GN=EMB2369 PE=2 SV=1	J	Translation, ribosomal structure and biogenesis	hypothetical protein OsJ_00171 [Oryza sativa Japonica Group]
1:1413426|1416232	exon	1	BGIOSGA002499	[J]	Translation, ribosomal structure and biogenesis	Molecular Function: aminoacyl-tRNA editing activity (GO:0002161);; Molecular Function: nucleic acid binding (GO:0003676);; Molecular Function: alanine-tRNA ligase activity (GO:0004813);; Molecular Function: leucine-tRNA ligase activity (GO:0004823);; Molecular Function: ATP binding (GO:0005524);; Cellular Component: mitochondrion (GO:0005739);; Biological Process: rRNA processing (GO:0006364);; B…	K01869|0|osa:4326033|K01869 leucyl-tRNA synthetase [EC:6.1.1.4] | (RefSeq) leucine--tRNA ligase, chloroplastic/mitochondrial	Aminoacyl-tRNA biosynthesis (ko00970)	[J]	Translation, ribosomal structure and biogenesis	Leucyl-tRNA synthetase, Domain 2;; tRNA synthetases class I (I, L, M and V);; tRNA synthetases class I (M);; Anticodon-binding domain of tRNA	Leucine--tRNA ligase, chloroplastic/mitochondrial OS=Arabidopsis thaliana OX=3702 GN=EMB2369 PE=2 SV=1	J	Translation, ribosomal structure and biogenesis	hypothetical protein OsJ_00171 [Oryza sativa Japonica Group]
1:1442308|1443116	intergenic_region	1	--	--
1:1639357|1639629	exon	1	BGIOSGA002484	--	--	Molecular Function: serine-type endopeptidase inhibitor activity (GO:0004867);; Cellular Component: extracellular region (GO:0005576);; Cellular Component: plastid (GO:0009536);; Biological Process: negative regulation of peptidase activity (GO:0010466);; Cellular Component: cytoplasmic vesicle (GO:0016023);;	--	--	--	--	Bowman-Birk serine protease inhibitor family	Bowman-Birk type bran trypsin inhibitor OS=Oryza sativa subsp. indica OX=39946 GN=RBBI3.3 PE=2 SV=2	--	--	PREDICTED: Bowman-Birk type bran trypsin inhibitor [Oryza sativa Japonica Group]
1:1719840|1725637	intergenic_region	1	--	--
1:1726344|1726544	exon	1	BGIOSGA002475	--	--	Cellular Component: mitochondrion (GO:0005739);;	--	--	--	--	--	--	S	Function unknown	PREDICTED: uncharacterized protein LOC4326006 [Oryza sativa Japonica Group]
1:1726632|1727144	intron	1	BGIOSGA002475	--	--	Cellular Component: mitochondrion (GO:0005739);;	--	--	--	--	--	--	S	Function unknown	PREDICTED: uncharacterized protein LOC4326006 [Oryza sativa Japonica Group]
1:1740509|1741257	exon	1	BGIOSGA002684	--	--	Molecular Function: ubiquitin-protein transferase activity (GO:0004842);; Cellular Component: cytosol (GO:0005829);; Biological Process: postreplication repair (GO:0006301);; Biological Process: protein ubiquitination (GO:0016567);; Biological Process: protein deubiquitination (GO:0016579);;	K10581|0|osa:4326008|K10581 ubiquitin-conjugating enzyme E2 O [EC:2.3.2.24] | (RefSeq) probable ubiquitin-conjugating enzyme E2 23	Ubiquitin mediated proteolysis (ko04120)	[O]	Posttranslational modification, protein turnover, chaperones	Ubiquitin-conjugating enzyme	Probable ubiquitin-conjugating enzyme E2 23 OS=Arabidopsis thaliana OX=3702 GN=UBC23 PE=1 SV=1	O	Posttranslational modification, protein turnover, chaperones	hypothetical protein OsI_00213 [Oryza sativa Indica Group]
1:1891645|1892865	exon	1	BGIOSGA002466	--	--	--	--	--	[S]	Function unknown	TMEM214, C-terminal, caspase 4 activator	--	S	Function unknown	PREDICTED: transmembrane protein 214-B [Oryza sativa Japonica Group]
1:1901271|1902838	intergenic_region	1	--	--
1:1901424|1901624	intergenic_region	1	--	--
1:1902039|1902215	exon	1	BGIOSGA002700	--	--	Cellular Component: endoplasmic reticulum (GO:0005783);;	--	--	[R]	General function prediction only	C2 domain	Synaptotagmin-4 OS=Arabidopsis thaliana OX=3702 GN=SYT4 PE=2 SV=1	S	Function unknown	hypothetical protein OsI_00239 [Oryza sativa Indica Group]
1:1903760|1904182	exon	1	BGIOSGA002700	--	--	Cellular Component: endoplasmic reticulum (GO:0005783);;	--	--	[R]	General function prediction only	C2 domain	Synaptotagmin-4 OS=Arabidopsis thaliana OX=3702 GN=SYT4 PE=2 SV=1	S	Function unknown	hypothetical protein OsI_00239 [Oryza sativa Indica Group]
1:1903967|1904875	exon	1	BGIOSGA002700	--	--	Cellular Component: endoplasmic reticulum (GO:0005783);;	--	--	[R]	General function prediction only	C2 domain	Synaptotagmin-4 OS=Arabidopsis thaliana OX=3702 GN=SYT4 PE=2 SV=1	S	Function unknown	hypothetical protein OsI_00239 [Oryza sativa Indica Group]
1:1904445|1904639	exon	1	BGIOSGA002700	--	--	Cellular Component: endoplasmic reticulum (GO:0005783);;	--	--	[R]	General function prediction only	C2 domain	Synaptotagmin-4 OS=Arabidopsis thaliana OX=3702 GN=SYT4 PE=2 SV=1	S	Function unknown	hypothetical protein OsI_00239 [Oryza sativa Indica Group]
1:2095669|2095860	exon	1	BGIOSGA002706	--	--	--	--	--	--	--	--	--	S	Function unknown	hypothetical protein OsI_00252 [Oryza sativa Indica Group]
1:2096454|2096636	intergenic_region	1	--	--
1:2104570|2104789	intergenic_region	1	--	--
1:2160558|2172182	intergenic_region	1	--	--
1:2165544|2165696	intergenic_region	1	--	--
1:2201214|2202394	exon	1	BGIOSGA002713	[G]	Carbohydrate transport and metabolism	Molecular Function: sugar:proton symporter activity (GO:0005351);; Cellular Component: chloroplast envelope (GO:0009941);; Cellular Component: integral component of membrane (GO:0016021);; Biological Process: carbohydrate transmembrane transport (GO:0034219);;	--	--	[R]	General function prediction only	Sugar (and other) transporter;; Major Facilitator Superfamily	Plastidic glucose transporter 4 OS=Arabidopsis thaliana OX=3702 GN=At5g16150 PE=1 SV=2	G	Carbohydrate transport and metabolism	hypothetical protein OsI_00269 [Oryza sativa Indica Group]
1:2337716|2337865	intergenic_region	1	--	--
1:2421245|2513571	intergenic_region	1	--	--
1:2427968|2428235	intron	1	BGIOSGA002734	--	--	Cellular Component: mitochondrion (GO:0005739);;	--	--	--	--	Protein of unknown function (DUF789)	--	S	Function unknown	hypothetical protein OsI_00308 [Oryza sativa Indica Group]
1:2454788|2455071	exon	1	BGIOSGA002431	--	--	--	--	--	--	--	PB1 domain	--	S	Function unknown	hypothetical protein OsI_00313 [Oryza sativa Indica Group]
1:2616181|2616355	intergenic_region	1	--	--
1:2829458|2846341	intergenic_region	1	--	--
1:3013434|3013583	exon	1	BGIOSGA002399	--	--	Biological Process: gene silencing by RNA (GO:0031047);;	--	--	--	--	XH domain;; XS domain;; XS zinc finger domain	Factor of DNA methylation 1 OS=Arabidopsis thaliana OX=3702 GN=FDM1 PE=1 SV=1	S	Function unknown	hypothetical protein OsI_00387 [Oryza sativa Indica Group]
1:3023083|3024832	exon	1	BGIOSGA002397	[G]	Carbohydrate transport and metabolism	Molecular Function: triose-phosphate isomerase activity (GO:0004807);; Molecular Function: copper ion binding (GO:0005507);; Cellular Component: cell wall (GO:0005618);; Cellular Component: mitochondrion (GO:0005739);; Cellular Component: vacuole (GO:0005773);; Cellular Component: plasma membrane (GO:0005886);; Biological Process: gluconeogenesis (GO:0006094);; Biological Process: glycolytic proc…	K01803|2.73126e-179|osa:4325211|K01803 triosephosphate isomerase (TIM) [EC:5.3.1.1] | (RefSeq) OsJ_00367, P0434B04.9, Rictpi2, TIM, TPI; triosephosphate isomerase, cytosolic	Glycolysis / Gluconeogenesis (ko00010);; Fructose and mannose metabolism (ko00051);; Inositol phosphate metabolism (ko00562);; Carbon fixation in photosynthetic organisms (ko00710);; Carbon metabolism (ko01200);; Biosynthesis of amino acids (ko01230)	[G]	Carbohydrate transport and metabolism	Triosephosphate isomerase	Triosephosphate isomerase, cytosolic OS=Oryza sativa subsp. japonica OX=39947 GN=TPI PE=1 SV=3	G	Carbohydrate transport and metabolism	PREDICTED: triosephosphate isomerase, cytosolic [Oryza sativa Japonica Group]
1:3023291|3024832	exon	1	BGIOSGA002397	[G]	Carbohydrate transport and metabolism	Molecular Function: triose-phosphate isomerase activity (GO:0004807);; Molecular Function: copper ion binding (GO:0005507);; Cellular Component: cell wall (GO:0005618);; Cellular Component: mitochondrion (GO:0005739);; Cellular Component: vacuole (GO:0005773);; Cellular Component: plasma membrane (GO:0005886);; Biological Process: gluconeogenesis (GO:0006094);; Biological Process: glycolytic proc…	K01803|2.73126e-179|osa:4325211|K01803 triosephosphate isomerase (TIM) [EC:5.3.1.1] | (RefSeq) OsJ_00367, P0434B04.9, Rictpi2, TIM, TPI; triosephosphate isomerase, cytosolic	Glycolysis / Gluconeogenesis (ko00010);; Fructose and mannose metabolism (ko00051);; Inositol phosphate metabolism (ko00562);; Carbon fixation in photosynthetic organisms (ko00710);; Carbon metabolism (ko01200);; Biosynthesis of amino acids (ko01230)	[G]	Carbohydrate transport and metabolism	Triosephosphate isomerase	Triosephosphate isomerase, cytosolic OS=Oryza sativa subsp. japonica OX=39947 GN=TPI PE=1 SV=3	G	Carbohydrate transport and metabolism	PREDICTED: triosephosphate isomerase, cytosolic [Oryza sativa Japonica Group]
1:3024386|3024708	intron	1	BGIOSGA002397	[G]	Carbohydrate transport and metabolism	Molecular Function: triose-phosphate isomerase activity (GO:0004807);; Molecular Function: copper ion binding (GO:0005507);; Cellular Component: cell wall (GO:0005618);; Cellular Component: mitochondrion (GO:0005739);; Cellular Component: vacuole (GO:0005773);; Cellular Component: plasma membrane (GO:0005886);; Biological Process: gluconeogenesis (GO:0006094);; Biological Process: glycolytic proc…	K01803|2.73126e-179|osa:4325211|K01803 triosephosphate isomerase (TIM) [EC:5.3.1.1] | (RefSeq) OsJ_00367, P0434B04.9, Rictpi2, TIM, TPI; triosephosphate isomerase, cytosolic	Glycolysis / Gluconeogenesis (ko00010);; Fructose and mannose metabolism (ko00051);; Inositol phosphate metabolism (ko00562);; Carbon fixation in photosynthetic organisms (ko00710);; Carbon metabolism (ko01200);; Biosynthesis of amino acids (ko01230)	[G]	Carbohydrate transport and metabolism	Triosephosphate isomerase	Triosephosphate isomerase, cytosolic OS=Oryza sativa subsp. japonica OX=39947 GN=TPI PE=1 SV=3	G	Carbohydrate transport and metabolism	PREDICTED: triosephosphate isomerase, cytosolic [Oryza sativa Japonica Group]
1:3033168|3036222	exon	1	BGIOSGA002777	--	--	Molecular Function: ubiquitin-protein transferase activity (GO:0004842);; Biological Process: ubiquitin-dependent protein catabolic process (GO:0006511);; Molecular Function: zinc ion binding (GO:0008270);; Biological Process: response to abscisic acid (GO:0009737);; Biological Process: regulation of seed germination (GO:0010029);; Biological Process: protein ubiquitination (GO:0016567);; Biologi…	--	--	[O]	Posttranslational modification, protein turnover, chaperones	Putative zinc finger in N-recognin (UBR box)	E3 ubiquitin-protein ligase PRT6 OS=Arabidopsis thaliana OX=3702 GN=PRT6 PE=2 SV=1	O	Posttranslational modification, protein turnover, chaperones	hypothetical protein OsI_00390 [Oryza sativa Indica Group]
1:3035269|3035427	exon	1	BGIOSGA002777	--	--	Molecular Function: ubiquitin-protein transferase activity (GO:0004842);; Biological Process: ubiquitin-dependent protein catabolic process (GO:0006511);; Molecular Function: zinc ion binding (GO:0008270);; Biological Process: response to abscisic acid (GO:0009737);; Biological Process: regulation of seed germination (GO:0010029);; Biological Process: protein ubiquitination (GO:0016567);; Biologi…	--	--	[O]	Posttranslational modification, protein turnover, chaperones	Putative zinc finger in N-recognin (UBR box)	E3 ubiquitin-protein ligase PRT6 OS=Arabidopsis thaliana OX=3702 GN=PRT6 PE=2 SV=1	O	Posttranslational modification, protein turnover, chaperones	hypothetical protein OsI_00390 [Oryza sativa Indica Group]
1:3038509|3039018	exon	1	BGIOSGA002777	--	--	Molecular Function: ubiquitin-protein transferase activity (GO:0004842);; Biological Process: ubiquitin-dependent protein catabolic process (GO:0006511);; Molecular Function: zinc ion binding (GO:0008270);; Biological Process: response to abscisic acid (GO:0009737);; Biological Process: regulation of seed germination (GO:0010029);; Biological Process: protein ubiquitination (GO:0016567);; Biologi…	--	--	[O]	Posttranslational modification, protein turnover, chaperones	Putative zinc finger in N-recognin (UBR box)	E3 ubiquitin-protein ligase PRT6 OS=Arabidopsis thaliana OX=3702 GN=PRT6 PE=2 SV=1	O	Posttranslational modification, protein turnover, chaperones	hypothetical protein OsI_00390 [Oryza sativa Indica Group]
1:3171425|3171597	intergenic_region	1	--	--
1:3176162|3177901	intron	1	BGIOSGA002387	--	--	Molecular Function: 3-oxo-5-alpha-steroid 4-dehydrogenase activity (GO:0003865);; Cellular Component: plasma membrane (GO:0005886);; Biological Process: calcium ion transport (GO:0006816);; Biological Process: Golgi organization (GO:0007030);; Biological Process: response to salt stress (GO:0009651);; Molecular Function: fatty acid elongase activity (GO:0009922);; Cellular Component: fatty acid e…	K10258|0|osa:4324516|K10258 very-long-chain enoyl-CoA reductase [EC:1.3.1.93] | (RefSeq) very-long-chain enoyl-CoA reductase	Fatty acid elongation (ko00062);; Biosynthesis of unsaturated fatty acids (ko01040);; Fatty acid metabolism (ko01212)	[I]	Lipid transport and metabolism	3-oxo-5-alpha-steroid 4-dehydrogenase	Very-long-chain enoyl-CoA reductase OS=Arabidopsis thaliana OX=3702 GN=ECR PE=1 SV=1	S	Function unknown	PREDICTED: very-long-chain enoyl-CoA reductase [Oryza sativa Japonica Group]
1:3241800|3243303	exon	1	BGIOSGA002795	[M]	Cell wall/membrane/envelope biogenesis	Biological Process: rRNA processing (GO:0006364);; Cellular Component: chloroplast thylakoid membrane (GO:0009535);; Biological Process: chloroplast relocation (GO:0009902);; Cellular Component: chloroplast envelope (GO:0009941);; Biological Process: thylakoid membrane organization (GO:0010027);; Biological Process: photosystem II assembly (GO:0010207);; Molecular Function: P-P-bond-hydrolysis-dr…	K03217|0|osa:4324524|K03217 YidC/Oxa1 family membrane protein insertase | (RefSeq) inner membrane protein PPF-1, chloroplastic	Protein export (ko03060)	[OU]	Posttranslational modification, protein turnover, chaperones;; Intracellular trafficking, secretion, and vesicular transport	60Kd inner membrane protein	Inner membrane protein ALBINO3, chloroplastic OS=Arabidopsis thaliana OX=3702 GN=ALB3 PE=1 SV=2	U	Intracellular trafficking, secretion, and vesicular transport	hypothetical protein OsI_00422 [Oryza sativa Indica Group]
1:3241800|3243505	exon	1	BGIOSGA002795	[M]	Cell wall/membrane/envelope biogenesis	Biological Process: rRNA processing (GO:0006364);; Cellular Component: chloroplast thylakoid membrane (GO:0009535);; Biological Process: chloroplast relocation (GO:0009902);; Cellular Component: chloroplast envelope (GO:0009941);; Biological Process: thylakoid membrane organization (GO:0010027);; Biological Process: photosystem II assembly (GO:0010207);; Molecular Function: P-P-bond-hydrolysis-dr…	K03217|0|osa:4324524|K03217 YidC/Oxa1 family membrane protein insertase | (RefSeq) inner membrane protein PPF-1, chloroplastic	Protein export (ko03060)	[OU]	Posttranslational modification, protein turnover, chaperones;; Intracellular trafficking, secretion, and vesicular transport	60Kd inner membrane protein	Inner membrane protein ALBINO3, chloroplastic OS=Arabidopsis thaliana OX=3702 GN=ALB3 PE=1 SV=2	U	Intracellular trafficking, secretion, and vesicular transport	hypothetical protein OsI_00422 [Oryza sativa Indica Group]
1:3242574|3244011	exon	1	BGIOSGA002795	[M]	Cell wall/membrane/envelope biogenesis	Biological Process: rRNA processing (GO:0006364);; Cellular Component: chloroplast thylakoid membrane (GO:0009535);; Biological Process: chloroplast relocation (GO:0009902);; Cellular Component: chloroplast envelope (GO:0009941);; Biological Process: thylakoid membrane organization (GO:0010027);; Biological Process: photosystem II assembly (GO:0010207);; Molecular Function: P-P-bond-hydrolysis-dr…	K03217|0|osa:4324524|K03217 YidC/Oxa1 family membrane protein insertase | (RefSeq) inner membrane protein PPF-1, chloroplastic	Protein export (ko03060)	[OU]	Posttranslational modification, protein turnover, chaperones;; Intracellular trafficking, secretion, and vesicular transport	60Kd inner membrane protein	Inner membrane protein ALBINO3, chloroplastic OS=Arabidopsis thaliana OX=3702 GN=ALB3 PE=1 SV=2	U	Intracellular trafficking, secretion, and vesicular transport	hypothetical protein OsI_00422 [Oryza sativa Indica Group]
1:3243196|3244304	intergenic_region	1	--	--
1:3243664|3244011	exon	1	BGIOSGA002795	[M]	Cell wall/membrane/envelope biogenesis	Biological Process: rRNA processing (GO:0006364);; Cellular Component: chloroplast thylakoid membrane (GO:0009535);; Biological Process: chloroplast relocation (GO:0009902);; Cellular Component: chloroplast envelope (GO:0009941);; Biological Process: thylakoid membrane organization (GO:0010027);; Biological Process: photosystem II assembly (GO:0010207);; Molecular Function: P-P-bond-hydrolysis-dr…	K03217|0|osa:4324524|K03217 YidC/Oxa1 family membrane protein insertase | (RefSeq) inner membrane protein PPF-1, chloroplastic	Protein export (ko03060)	[OU]	Posttranslational modification, protein turnover, chaperones;; Intracellular trafficking, secretion, and vesicular transport	60Kd inner membrane protein	Inner membrane protein ALBINO3, chloroplastic OS=Arabidopsis thaliana OX=3702 GN=ALB3 PE=1 SV=2	U	Intracellular trafficking, secretion, and vesicular transport	hypothetical protein OsI_00422 [Oryza sativa Indica Group]
1:3243664|3244304	intergenic_region	1	--	--
1:3325624|3330267	intergenic_region	1	--	--
1:3354472|3354749	intergenic_region	1	--	--
1:3601020|3601251	intergenic_region	1	--	--
1:3758839|3759026	exon	1	BGIOSGA002328	--	--	Molecular Function: phosphoprotein phosphatase activity (GO:0004721);; Biological Process: rRNA processing (GO:0006364);; Cellular Component: chloroplast stroma (GO:0009570);; Biological Process: thylakoid membrane organization (GO:0010027);; Biological Process: regulation of proton transport (GO:0010155);; Biological Process: photosystem II assembly (GO:0010207);; Biological Process: peptidyl-th…	--	--	[T]	Signal transduction mechanisms	Stage II sporulation protein E (SpoIIE);; Protein phosphatase 2C	Probable protein phosphatase 2C 1 OS=Oryza sativa subsp. japonica OX=39947 GN=Os01g0164600 PE=2 SV=1	T	Signal transduction mechanisms	hypothetical protein OsI_00528 [Oryza sativa Indica Group]
1:3865863|3866030	exon	1	BGIOSGA002317	[K]	Transcription	Cellular Component: cytoplasmic vesicle (GO:0016023);;	--	--	[R]	General function prediction only	Leucine rich repeat;; Leucine Rich repeats (2 copies);; Leucine Rich Repeat;; Leucine rich repeat N-terminal domain;; Leucine Rich repeat	Receptor-like protein 6 OS=Arabidopsis thaliana OX=3702 GN=RLP6 PE=3 SV=1	S	Function unknown	hypothetical protein OsI_00548 [Oryza sativa Indica Group]
1:3890001|3890612	exon	1	BGIOSGA002315	--	--	Cellular Component: mitochondrion (GO:0005739);;	--	--	--	--	--	--	S	Function unknown	hypothetical protein OsI_00552 [Oryza sativa Indica Group]
1:3912737|3912920	exon	1	BGIOSGA002311	--	--	Molecular Function: kinase activity (GO:0016301);; Biological Process: phosphorylation (GO:0016310);;	--	--	--	--	KIP1-like protein	Protein NETWORKED 4B OS=Arabidopsis thaliana OX=3702 GN=NET4B PE=2 SV=1	S	Function unknown	hypothetical protein OsI_00556 [Oryza sativa Indica Group]
1:3942659|3943470	intergenic_region	1	--	--
1:3942659|3946066	intergenic_region	1	--	--
1:4009155|4010050	exon	1	BGIOSGA002305	--	--	Biological Process: protein glycosylation (GO:0006486);; Biological Process: cuticle hydrocarbon biosynthetic process (GO:0006723);; Biological Process: sister chromatid cohesion (GO:0007062);; Biological Process: photomorphogenesis (GO:0009640);; Biological Process: seed germination (GO:0009845);; Biological Process: embryonic pattern specification (GO:0009880);; Biological Process: regulation o…	--	--	--	--	Protein of unknown function (DUF3730)	Protein RST1 OS=Arabidopsis thaliana OX=3702 GN=RST1 PE=2 SV=2	S	Function unknown	hypothetical protein OsI_00568 [Oryza sativa Indica Group]
1:4021472|4021633	exon	1	BGIOSGA002305	--	--	Biological Process: protein glycosylation (GO:0006486);; Biological Process: cuticle hydrocarbon biosynthetic process (GO:0006723);; Biological Process: sister chromatid cohesion (GO:0007062);; Biological Process: photomorphogenesis (GO:0009640);; Biological Process: seed germination (GO:0009845);; Biological Process: embryonic pattern specification (GO:0009880);; Biological Process: regulation o…	--	--	--	--	Protein of unknown function (DUF3730)	Protein RST1 OS=Arabidopsis thaliana OX=3702 GN=RST1 PE=2 SV=2	S	Function unknown	hypothetical protein OsI_00568 [Oryza sativa Indica Group]
1:4157603|4158617	intergenic_region	1	--	--
1:4189152|4189392	exon	1	BGIOSGA002291	[I]	Lipid transport and metabolism	Molecular Function: phospholipase D activity (GO:0004630);; Molecular Function: calcium ion binding (GO:0005509);; Molecular Function: phosphatidylinositol-4,5-bisphosphate binding (GO:0005546);; Cellular Component: nucleus (GO:0005634);; Cellular Component: mitochondrion (GO:0005739);; Cellular Component: plasma membrane (GO:0005886);; Biological Process: membrane lipid metabolic process (GO:000…	K01115|0|osa:4327647|K01115 phospholipase D1/2 [EC:3.1.4.4] | (RefSeq) OsJ_00559, PLD1; phospholipase D alpha 1	Glycerophospholipid metabolism (ko00564);; Ether lipid metabolism (ko00565);; Endocytosis (ko04144)	[I]	Lipid transport and metabolism	Phospholipase D C terminal;; Phospholipase D Active site motif;; C2 domain;; PLD-like domain	Phospholipase D alpha 1 OS=Oryza sativa subsp. japonica OX=39947 GN=PLD1 PE=1 SV=2	I	Lipid transport and metabolism	hypothetical protein OsI_00588 [Oryza sativa Indica Group]
1:4189291|4190180	intergenic_region	1	--	--
1:4316683|4316835	exon	1	BGIOSGA002282	[T]	Signal transduction mechanisms	Molecular Function: protein serine/threonine kinase activity (GO:0004674);; Molecular Function: ATP binding (GO:0005524);; Biological Process: protein phosphorylation (GO:0006468);; Biological Process: auxin-activated signaling pathway (GO:0009734);; Biological Process: cotyledon development (GO:0048825);;	--	--	[R]	General function prediction only	Protein kinase domain;; Protein tyrosine kinase	Protein kinase PINOID 2 OS=Oryza sativa subsp. japonica OX=39947 GN=PID2 PE=2 SV=1	T	Signal transduction mechanisms	hypothetical protein OsI_00604 [Oryza sativa Indica Group]
1:4329952|4330333	exon	1	BGIOSGA002281	[R]	General function prediction only	Molecular Function: carboxylic ester hydrolase activity (GO:0004091);;	K06130|2.25984e-177|osa:4327131|K06130 lysophospholipase II [EC:3.1.1.5] | (RefSeq) acyl-protein thioesterase 1 homolog 1	Glycerophospholipid metabolism (ko00564)	[I]	Lipid transport and metabolism	Phospholipase/Carboxylesterase;; Serine hydrolase (FSH1);; Serine aminopeptidase, S33;; Prolyl oligopeptidase family	Probable carboxylesterase Os04g0669500 OS=Oryza sativa subsp. japonica OX=39947 GN=Os04g0669500 PE=3 SV=1	S	Function unknown	hypothetical protein OsI_00606 [Oryza sativa Indica Group]
1:4353279|4370902	intergenic_region	1	--	--
1:4353512|4371266	intergenic_region	1	--	--
1:4353512|4371288	intergenic_region	1	--	--
1:4355332|4372751	intergenic_region	1	--	--
1:4370540|4370794	intergenic_region	1	--	--
1:4370653|4370864	intergenic_region	1	--	--
1:4370676|4370902	intergenic_region	1	--	--
1:4374291|4374944	exon	1	BGIOSGA002276	--	--	Molecular Function: inorganic anion exchanger activity (GO:0005452);; Cellular Component: mitochondrion (GO:0005739);; Cellular Component: plasma membrane (GO:0005886);; Cellular Component: integral component of membrane (GO:0016021);; Biological Process: borate transmembrane transport (GO:0035445);; Molecular Function: borate efflux transmembrane transporter activity (GO:0080139);;	--	--	[P]	Inorganic ion transport and metabolism	HCO3- transporter family	Boron transporter 4 OS=Arabidopsis thaliana OX=3702 GN=BOR4 PE=2 SV=1	U	Intracellular trafficking, secretion, and vesicular transport	hypothetical protein OsI_00613 [Oryza sativa Indica Group]
1:4374291|4375377	intergenic_region	1	--	--
1:4540397|4540615	intergenic_region	1	--	--
1:4597580|4598606	exon	1	BGIOSGA002888	--	--	Molecular Function: SNAP receptor activity (GO:0005484);; Biological Process: intracellular protein transport (GO:0006886);; Biological Process: membrane fusion (GO:0006944);; Cellular Component: membrane (GO:0016020);; Biological Process: vesicle-mediated transport (GO:0016192);;	K08490|0|osa:4323876|K08490 syntaxin 5 | (RefSeq) syntaxin-32	--	[U]	Intracellular trafficking, secretion, and vesicular transport	SNARE domain;; Syntaxin-5 N-terminal, Sly1p-binding domain;; Syntaxin	Syntaxin-32 OS=Arabidopsis thaliana OX=3702 GN=SYP32 PE=2 SV=1	U	Intracellular trafficking, secretion, and vesicular transport	PREDICTED: syntaxin-32 [Oryza sativa Japonica Group]
1:4600779|4601226	intergenic_region	1	--	--
1:4605706|4605886	exon	1	BGIOSGA002890	[M]	Cell wall/membrane/envelope biogenesis	Cellular Component: plastid (GO:0009536);; Biological Process: gravitropism (GO:0009630);; Biological Process: embryo development ending in seed dormancy (GO:0009793);; Cellular Component: apoplast (GO:0048046);;	--	--	--	--	TamB, inner membrane protein subunit of TAM complex	--	S	Function unknown	hypothetical protein OsI_00642 [Oryza sativa Indica Group]
1:4630320|4630505	intergenic_region	1	--	--
1:4630658|4630838	exon	1	BGIOSGA002259	--	--	Cellular Component: mitochondrion (GO:0005739);; Biological Process: metabolic process (GO:0008152);; Molecular Function: transferase activity, transferring hexosyl groups (GO:0016758);;	--	--	[GC]	Carbohydrate transport and metabolism;; Energy production and conversion	UDP-glucoronosyl and UDP-glucosyl transferase	Crocetin glucosyltransferase, chloroplastic OS=Gardenia jasminoides OX=114476 GN=UGT75L6 PE=1 SV=1	S	Function unknown	hypothetical protein OsI_00644 [Oryza sativa Indica Group]
1:4630979|4631206	exon	1	BGIOSGA002259	--	--	Cellular Component: mitochondrion (GO:0005739);; Biological Process: metabolic process (GO:0008152);; Molecular Function: transferase activity, transferring hexosyl groups (GO:0016758);;	--	--	[GC]	Carbohydrate transport and metabolism;; Energy production and conversion	UDP-glucoronosyl and UDP-glucosyl transferase	Crocetin glucosyltransferase, chloroplastic OS=Gardenia jasminoides OX=114476 GN=UGT75L6 PE=1 SV=1	S	Function unknown	hypothetical protein OsI_00644 [Oryza sativa Indica Group]
1:4631460|4631708	exon	1	BGIOSGA002259	--	--	Cellular Component: mitochondrion (GO:0005739);; Biological Process: metabolic process (GO:0008152);; Molecular Function: transferase activity, transferring hexosyl groups (GO:0016758);;	--	--	[GC]	Carbohydrate transport and metabolism;; Energy production and conversion	UDP-glucoronosyl and UDP-glucosyl transferase	Crocetin glucosyltransferase, chloroplastic OS=Gardenia jasminoides OX=114476 GN=UGT75L6 PE=1 SV=1	S	Function unknown	hypothetical protein OsI_00644 [Oryza sativa Indica Group]
1:4645449|4646635	exon	1	BGIOSGA002257	--	--	Cellular Component: membrane (GO:0016020);;	--	--	[S]	Function unknown	Serine incorporator (Serinc)	--	S	Function unknown	hypothetical protein OsI_00646 [Oryza sativa Indica Group]
1:4671106|4673657	intergenic_region	1	--	--
1:4721082|4721243	exon	1	BGIOSGA002892	[O]	Posttranslational modification, protein turnover, chaperones	Molecular Function: ATP binding (GO:0005524);; Cellular Component: cell wall (GO:0005618);; Cellular Component: plasma membrane (GO:0005886);; Biological Process: response to heat (GO:0009408);; Biological Process: response to cadmium ion (GO:0046686);;	K09489|0|osa:4325355|K09489 heat shock 70kDa protein 4 | (RefSeq) OJ1174_D05.17, P0666G04.5; heat shock 70 kDa protein 15	--	[O]	Posttranslational modification, protein turnover, chaperones	NAD-specific glutamate dehydrogenase	Heat shock 70 kDa protein 15 OS=Arabidopsis thaliana OX=3702 GN=HSP70-15 PE=1 SV=1	O	Posttranslational modification, protein turnover, chaperones	hypothetical protein OsI_00654 [Oryza sativa Indica Group]
1:4721495|4722326	intron	1	BGIOSGA002892	[O]	Posttranslational modification, protein turnover, chaperones	Molecular Function: ATP binding (GO:0005524);; Cellular Component: cell wall (GO:0005618);; Cellular Component: plasma membrane (GO:0005886);; Biological Process: response to heat (GO:0009408);; Biological Process: response to cadmium ion (GO:0046686);;	K09489|0|osa:4325355|K09489 heat shock 70kDa protein 4 | (RefSeq) OJ1174_D05.17, P0666G04.5; heat shock 70 kDa protein 15	--	[O]	Posttranslational modification, protein turnover, chaperones	NAD-specific glutamate dehydrogenase	Heat shock 70 kDa protein 15 OS=Arabidopsis thaliana OX=3702 GN=HSP70-15 PE=1 SV=1	O	Posttranslational modification, protein turnover, chaperones	hypothetical protein OsI_00654 [Oryza sativa Indica Group]
1:4721698|4721879	intron	1	BGIOSGA002892	[O]	Posttranslational modification, protein turnover, chaperones	Molecular Function: ATP binding (GO:0005524);; Cellular Component: cell wall (GO:0005618);; Cellular Component: plasma membrane (GO:0005886);; Biological Process: response to heat (GO:0009408);; Biological Process: response to cadmium ion (GO:0046686);;	K09489|0|osa:4325355|K09489 heat shock 70kDa protein 4 | (RefSeq) OJ1174_D05.17, P0666G04.5; heat shock 70 kDa protein 15	--	[O]	Posttranslational modification, protein turnover, chaperones	NAD-specific glutamate dehydrogenase	Heat shock 70 kDa protein 15 OS=Arabidopsis thaliana OX=3702 GN=HSP70-15 PE=1 SV=1	O	Posttranslational modification, protein turnover, chaperones	hypothetical protein OsI_00654 [Oryza sativa Indica Group]
1:4790082|4791307	exon	1	BGIOSGA002246	--	--	Cellular Component: nucleoplasm (GO:0005654);; Biological Process: starch metabolic process (GO:0005982);; Biological Process: regulation of transcription, DNA-templated (GO:0006355);; Biological Process: response to cold (GO:0009409);; Biological Process: response to blue light (GO:0009637);; Biological Process: flower development (GO:0009908);; Biological Process: response to far red light (GO:…	K12124|0|osa:4325329|K12124 GIGANTEA | (RefSeq) GI; protein GIGANTEA	Circadian rhythm - plant (ko04712)	--	--	--	Protein GIGANTEA OS=Oryza sativa subsp. japonica OX=39947 GN=GI PE=2 SV=2	S	Function unknown	hypothetical protein OsI_00663 [Oryza sativa Indica Group]
1:4791389|4793251	exon	1	BGIOSGA002246	--	--	Cellular Component: nucleoplasm (GO:0005654);; Biological Process: starch metabolic process (GO:0005982);; Biological Process: regulation of transcription, DNA-templated (GO:0006355);; Biological Process: response to cold (GO:0009409);; Biological Process: response to blue light (GO:0009637);; Biological Process: flower development (GO:0009908);; Biological Process: response to far red light (GO:…	K12124|0|osa:4325329|K12124 GIGANTEA | (RefSeq) GI; protein GIGANTEA	Circadian rhythm - plant (ko04712)	--	--	--	Protein GIGANTEA OS=Oryza sativa subsp. japonica OX=39947 GN=GI PE=2 SV=2	S	Function unknown	hypothetical protein OsI_00663 [Oryza sativa Indica Group]
1:4792496|4794360	intergenic_region	1	--	--
1:4823768|4824378	intergenic_region	1	--	--
1:4829317|4833985	exon	1	BGIOSGA002897	--	--	--	K19026|0|osa:4325331|K19026 spatacsin | (RefSeq) P0489A01.6; uncharacterized LOC4325331	--	[S]	Function unknown	Spatacsin C-terminus	--	S	Function unknown	hypothetical protein OsI_00665 [Oryza sativa Indica Group]
1:4916653|4919179	exon	1	BGIOSGA002908	--	--	Molecular Function: DNA binding (GO:0003677);; Cellular Component: nuclear euchromatin (GO:0005719);; Biological Process: DNA replication (GO:0006260);; Biological Process: DNA repair (GO:0006281);; Biological Process: regulation of transcription, DNA-templated (GO:0006355);; Biological Process: vegetative to reproductive phase transition of meristem (GO:0010228);; Cellular Component: FACT comple…	K09272|0|osa:4325652|K09272 structure-specific recognition protein 1 | (RefSeq) R1G1A, SSRP1-A, bip104; FACT complex subunit SSRP1-A	--	[KLB]	Transcription;; Replication, recombination and repair;; Chromatin structure and dynamics	POB3-like N-terminal PH domain;; Histone chaperone Rttp106-like;; Structure-specific recognition protein (SSRP1);; HMG (high mobility group) box;; HMG-box domain	FACT complex subunit SSRP1-A OS=Oryza sativa subsp. japonica OX=39947 GN=SSRP1-A PE=2 SV=1	B	Chromatin structure and dynamics	early drought induced protein [Oryza sativa Indica Group]
1:4919087|4920275	exon	1	BGIOSGA002908	--	--	Molecular Function: DNA binding (GO:0003677);; Cellular Component: nuclear euchromatin (GO:0005719);; Biological Process: DNA replication (GO:0006260);; Biological Process: DNA repair (GO:0006281);; Biological Process: regulation of transcription, DNA-templated (GO:0006355);; Biological Process: vegetative to reproductive phase transition of meristem (GO:0010228);; Cellular Component: FACT comple…	K09272|0|osa:4325652|K09272 structure-specific recognition protein 1 | (RefSeq) R1G1A, SSRP1-A, bip104; FACT complex subunit SSRP1-A	--	[KLB]	Transcription;; Replication, recombination and repair;; Chromatin structure and dynamics	POB3-like N-terminal PH domain;; Histone chaperone Rttp106-like;; Structure-specific recognition protein (SSRP1);; HMG (high mobility group) box;; HMG-box domain	FACT complex subunit SSRP1-A OS=Oryza sativa subsp. japonica OX=39947 GN=SSRP1-A PE=2 SV=1	B	Chromatin structure and dynamics	early drought induced protein [Oryza sativa Indica Group]
1:4920406|4921627	exon	1	BGIOSGA002908	--	--	Molecular Function: DNA binding (GO:0003677);; Cellular Component: nuclear euchromatin (GO:0005719);; Biological Process: DNA replication (GO:0006260);; Biological Process: DNA repair (GO:0006281);; Biological Process: regulation of transcription, DNA-templated (GO:0006355);; Biological Process: vegetative to reproductive phase transition of meristem (GO:0010228);; Cellular Component: FACT comple…	K09272|0|osa:4325652|K09272 structure-specific recognition protein 1 | (RefSeq) R1G1A, SSRP1-A, bip104; FACT complex subunit SSRP1-A	--	[KLB]	Transcription;; Replication, recombination and repair;; Chromatin structure and dynamics	POB3-like N-terminal PH domain;; Histone chaperone Rttp106-like;; Structure-specific recognition protein (SSRP1);; HMG (high mobility group) box;; HMG-box domain	FACT complex subunit SSRP1-A OS=Oryza sativa subsp. japonica OX=39947 GN=SSRP1-A PE=2 SV=1	B	Chromatin structure and dynamics	early drought induced protein [Oryza sativa Indica Group]
1:4931435|4932059	exon	1	BGIOSGA002238	[J]	Translation, ribosomal structure and biogenesis	Molecular Function: glutamine-tRNA ligase activity (GO:0004819);; Molecular Function: ATP binding (GO:0005524);; Cellular Component: cytoplasm (GO:0005737);; Biological Process: glutaminyl-tRNA aminoacylation (GO:0006425);; Biological Process: plant ovule development (GO:0048481);;	K01886|0|osa:4325653|K01886 glutaminyl-tRNA synthetase [EC:6.1.1.18] | (RefSeq) glutamine--tRNA ligase	Aminoacyl-tRNA biosynthesis (ko00970)	[J]	Translation, ribosomal structure and biogenesis	tRNA synthetases class I (E and Q), catalytic domain;; Glutaminyl-tRNA synthetase, non-specific RNA binding region part 1;; tRNA synthetases class I (E and Q), anti-codon binding domain;; Glutaminyl-tRNA synthetase, non-specific RNA binding region part 2	Glutamine--tRNA ligase OS=Lupinus luteus OX=3873 PE=2 SV=2	J	Translation, ribosomal structure and biogenesis	hypothetical protein OsI_00686 [Oryza sativa Indica Group]
1:5039870|5043310	exon	1	BGIOSGA002235	[R]	General function prediction only	Molecular Function: protein serine/threonine kinase activity (GO:0004674);; Molecular Function: ATP binding (GO:0005524);; Biological Process: protein phosphorylation (GO:0006468);;	--	--	[R]	General function prediction only	Protein kinase domain;; Protein tyrosine kinase	Probable serine/threonine protein kinase IRE4 OS=Arabidopsis thaliana OX=3702 GN=IRE4 PE=2 SV=1	T	Signal transduction mechanisms	hypothetical protein OsI_00697 [Oryza sativa Indica Group]
1:5041065|5041743	exon	1	BGIOSGA002235	[R]	General function prediction only	Molecular Function: protein serine/threonine kinase activity (GO:0004674);; Molecular Function: ATP binding (GO:0005524);; Biological Process: protein phosphorylation (GO:0006468);;	--	--	[R]	General function prediction only	Protein kinase domain;; Protein tyrosine kinase	Probable serine/threonine protein kinase IRE4 OS=Arabidopsis thaliana OX=3702 GN=IRE4 PE=2 SV=1	T	Signal transduction mechanisms	hypothetical protein OsI_00697 [Oryza sativa Indica Group]
1:5099394|5099552	intron	1	BGIOSGA002923	[T]	Signal transduction mechanisms	Cellular Component: vacuole (GO:0005773);; Cellular Component: membrane (GO:0016020);;	--	--	[R]	General function prediction only	WD domain, G-beta repeat;; PQQ-like domain;; Nucleoporin Nup120/160	Zinc finger CCCH domain-containing protein 17 OS=Oryza sativa subsp. japonica OX=39947 GN=Os02g0677700 PE=2 SV=2	S	Function unknown	hypothetical protein OsI_00706 [Oryza sativa Indica Group]
1:5120940|5121672	intergenic_region	1	--	--
1:5265538|5266916	exon	1	BGIOSGA002220	--	--	Molecular Function: DNA binding (GO:0003677);; Biological Process: regulation of transcription, DNA-templated (GO:0006355);; Cellular Component: cytoplasmic vesicle (GO:0016023);;	--	--	--	--	No apical meristem (NAM) protein	NAC domain-containing protein 75 OS=Arabidopsis thaliana OX=3702 GN=NAC075 PE=2 SV=1	S	Function unknown	PREDICTED: NAC domain-containing protein 73 isoform X3 [Oryza sativa Japonica Group]
1:5291144|5291381	intron	1	BGIOSGA002932	[G]	Carbohydrate transport and metabolism	Molecular Function: 6-phosphofructokinase activity (GO:0003872);; Molecular Function: ATP binding (GO:0005524);; Cellular Component: plasma membrane (GO:0005886);; Cellular Component: 6-phosphofructokinase complex (GO:0005945);; Biological Process: fructose 6-phosphate metabolic process (GO:0006002);; Biological Process: glycolytic process (GO:0006096);; Biological Process: phosphorylation (GO:00…	K00850|0|osa:4327301|K00850 6-phosphofructokinase 1 [EC:2.7.1.11] | (RefSeq) P0671B11.3; ATP-dependent 6-phosphofructokinase 6	Glycolysis / Gluconeogenesis (ko00010);; Pentose phosphate pathway (ko00030);; Fructose and mannose metabolism (ko00051);; Galactose metabolism (ko00052);; Carbon metabolism (ko01200);; Biosynthesis of amino acids (ko01230);; RNA degradation (ko03018)	[G]	Carbohydrate transport and metabolism	Phosphofructokinase	ATP-dependent 6-phosphofructokinase 3 OS=Arabidopsis thaliana OX=3702 GN=PFK3 PE=1 SV=1	G	Carbohydrate transport and metabolism	PREDICTED: ATP-dependent 6-phosphofructokinase 6 [Oryza sativa Japonica Group]
1:5351102|5351258	intron	1	BGIOSGA002215	--	--	Molecular Function: DNA binding (GO:0003677);; Molecular Function: chromatin binding (GO:0003682);; Molecular Function: zinc ion binding (GO:0008270);;	--	--	--	--	Myb-like DNA-binding domain	Transcription factor MYBS3 OS=Oryza sativa subsp. japonica OX=39947 GN=MYBS3 PE=2 SV=1	K	Transcription	hypothetical protein OsI_00735 [Oryza sativa Indica Group]
1:5423561|5425051	intergenic_region	1	--	--
1:5424537|5424800	exon	1	BGIOSGA002209	--	--	Biological Process: response to chitin (GO:0010200);;	--	--	--	--	--	--	S	Function unknown	hypothetical protein OsI_00747 [Oryza sativa Indica Group]
1:5426427|5426584	intron	1	BGIOSGA002209	--	--	Biological Process: response to chitin (GO:0010200);;	--	--	--	--	--	--	S	Function unknown	hypothetical protein OsI_00747 [Oryza sativa Indica Group]
1:5562777|5563226	exon	1	BGIOSGA002941	--	--	Cellular Component: nucleus (GO:0005634);; Molecular Function: protein dimerization activity (GO:0046983);;	--	--	--	--	Helix-loop-helix DNA-binding domain	Putative transcription factor bHLH041 OS=Arabidopsis thaliana OX=3702 GN=BHLH41 PE=3 SV=1	--	--	hypothetical protein OsI_00758 [Oryza sativa Indica Group]
1:5620662|5624875	intergenic_region	1	--	--
1:5631176|5631921	intergenic_region	1	--	--
1:5631287|5631848	intergenic_region	1	--	--
1:5660157|5660382	exon	1	BGIOSGA002947	--	--	Biological Process: circadian rhythm (GO:0007623);;	--	--	[R]	General function prediction only	--	--	I	Lipid transport and metabolism	hypothetical protein OsI_00768 [Oryza sativa Indica Group]
1:5692937|5695896	exon	1	BGIOSGA002194	--	--	Molecular Function: RNA binding (GO:0003723);; Molecular Function: RNA-directed 5'-3' RNA polymerase activity (GO:0003968);; Biological Process: gene silencing by RNA (GO:0031047);;	K11699|0|osa:4327335|K11699 RNA-dependent RNA polymerase [EC:2.7.7.48] | (RefSeq) probable RNA-dependent RNA polymerase 3	--	[A]	RNA processing and modification	RNA dependent RNA polymerase	Probable RNA-dependent RNA polymerase 3 OS=Oryza sativa subsp. japonica OX=39947 GN=RDR3 PE=2 SV=2	K	Transcription	hypothetical protein OsI_00772 [Oryza sativa Indica Group]
1:5731798|5732282	intron	1	BGIOSGA002192	[R]	General function prediction only	Molecular Function: protein serine/threonine kinase activity (GO:0004674);; Molecular Function: ATP binding (GO:0005524);; Biological Process: protein phosphorylation (GO:0006468);;	--	--	[T]	Signal transduction mechanisms	Protein kinase domain;; Protein tyrosine kinase	Casein kinase 1-like protein HD16 OS=Oryza sativa subsp. japonica OX=39947 GN=HD16 PE=1 SV=1	T	Signal transduction mechanisms	hypothetical protein OsI_00774 [Oryza sativa Indica Group]
1:5826919|5827671	exon	1	BGIOSGA002186	--	--	Molecular Function: transcription factor activity, sequence-specific DNA binding (GO:0003700);; Cellular Component: nucleus (GO:0005634);; Biological Process: regulation of transcription, DNA-templated (GO:0006355);; Biological Process: positive regulation of cell proliferation (GO:0008284);; Biological Process: response to auxin (GO:0009733);; Biological Process: leaf morphogenesis (GO:0009965);…	K09338|0|osa:4327348|K09338 homeobox-leucine zipper protein | (RefSeq) B1015E06.7, OSHB5, OsHox29, hox29; homeobox-leucine zipper protein HOX29	--	--	--	MEKHLA domain;; START domain;; Homeobox domain	Homeobox-leucine zipper protein HOX29 OS=Oryza sativa subsp. indica OX=39946 GN=HOX29 PE=2 SV=2	K	Transcription	hypothetical protein OsI_00785 [Oryza sativa Indica Group]
1:5841502|5841943	exon	1	BGIOSGA002953	--	--	Cellular Component: nuclear membrane (GO:0031965);; Biological Process: transmembrane transport (GO:0055085);;	K14313|0|osa:4327063|K14313 nuclear pore complex protein Nup53 | (RefSeq) B1015E06.9; nuclear pore complex protein NUP35	RNA transport (ko03013)	[D]	Cell cycle control, cell division, chromosome partitioning	Nup53/35/40-type RNA recognition motif;; Nup53/35/40-type RNA recognition motif	Nuclear pore complex protein NUP35 OS=Arabidopsis thaliana OX=3702 GN=NUP35 PE=1 SV=1	U	Intracellular trafficking, secretion, and vesicular transport	hypothetical protein OsI_00787 [Oryza sativa Indica Group]
1:5877255|5877507	intergenic_region	1	--	--
1:5877261|5878126	intergenic_region	1	--	--
1:5877369|5877551	exon	1	BGIOSGA002954	--	--	Molecular Function: iron ion binding (GO:0005506);; Molecular Function: copper ion binding (GO:0005507);; Biological Process: protein targeting to membrane (GO:0006612);; Biological Process: water transport (GO:0006833);; Biological Process: cellular copper ion homeostasis (GO:0006878);; Biological Process: pattern specification process (GO:0007389);; Biological Process: regulation of cell size (…	--	--	--	--	--	Metallothionein-like protein 3A OS=Oryza sativa subsp. japonica OX=39947 GN=MT3A PE=2 SV=1	S	Function unknown	RecName: Full=Metallothionein-like protein 3A; AltName: Full=Class I metallothionein-like protein 3A; AltName: Full=OsMT-I-3a; Short=OsMT3; Short=OsMT3a
1:5877369|5877555	exon	1	BGIOSGA002954	--	--	Molecular Function: iron ion binding (GO:0005506);; Molecular Function: copper ion binding (GO:0005507);; Biological Process: protein targeting to membrane (GO:0006612);; Biological Process: water transport (GO:0006833);; Biological Process: cellular copper ion homeostasis (GO:0006878);; Biological Process: pattern specification process (GO:0007389);; Biological Process: regulation of cell size (…	--	--	--	--	--	Metallothionein-like protein 3A OS=Oryza sativa subsp. japonica OX=39947 GN=MT3A PE=2 SV=1	S	Function unknown	RecName: Full=Metallothionein-like protein 3A; AltName: Full=Class I metallothionein-like protein 3A; AltName: Full=OsMT-I-3a; Short=OsMT3; Short=OsMT3a
1:5878062|5878335	intergenic_region	1	--	--
1:5878083|5878344	intergenic_region	1	--	--
1:5878206|5878388	intergenic_region	1	--	--
1:5993334|5993683	intergenic_region	1	--	--
1:6129762|6129947	intergenic_region	1	--	--
1:6413356|6413713	exon	1	BGIOSGA002149	[Q]	Secondary metabolites biosynthesis, transport and catabolism	Molecular Function: oxidoreductase activity, acting on paired donors, with incorporation or reduction of molecular oxygen, 2-oxoglutarate as one donor, and incorporation of one atom each of oxygen into both donors (GO:0016706);; Biological Process: oxidation-reduction process (GO:0055114);;	K04125|1.08677e-157|osa:4325537|K04125 gibberellin 2-oxidase [EC:1.14.11.13] | (RefSeq) P0466B10.9; gibberellin 2-beta-dioxygenase 1	Diterpenoid biosynthesis (ko00904)	[QR]	Secondary metabolites biosynthesis, transport and catabolism;; General function prediction only	2OG-Fe(II) oxygenase superfamily;; non-haem dioxygenase in morphine synthesis N-terminal	Gibberellin 2-beta-dioxygenase 1 OS=Arabidopsis thaliana OX=3702 GN=GA2OX1 PE=2 SV=2	S	Function unknown	hypothetical protein OsI_00854 [Oryza sativa Indica Group]
1:6427537|6427894	exon	1	BGIOSGA002148	[E]	Amino acid transport and metabolism	Biological Process: amino acid transmembrane transport (GO:0003333);; Molecular Function: amino acid transmembrane transporter activity (GO:0015171);; Cellular Component: integral component of membrane (GO:0016021);;	--	--	[E]	Amino acid transport and metabolism	Amino acid permease;; Amino acid permease;; C-terminus of AA_permease	Cationic amino acid transporter 5 OS=Arabidopsis thaliana OX=3702 GN=CAT5 PE=1 SV=1	E	Amino acid transport and metabolism	PREDICTED: cationic amino acid transporter 5 [Oryza sativa Japonica Group]
1:6462559|6464113	exon	1	BGIOSGA002143	[T]	Signal transduction mechanisms	Molecular Function: voltage-gated potassium channel activity (GO:0005249);; Cellular Component: plasma membrane (GO:0005886);; Biological Process: circadian rhythm (GO:0007623);; Biological Process: response to high light intensity (GO:0009644);; Biological Process: stomatal movement (GO:0010118);; Cellular Component: integral component of membrane (GO:0016021);; Biological Process: regulation of…	--	--	[PT]	Inorganic ion transport and metabolism;; Signal transduction mechanisms	Ion transport protein;; KHA, dimerisation domain of potassium ion channel;; Ion channel;; Cyclic nucleotide-binding domain	Potassium channel KAT2 OS=Oryza sativa subsp. japonica OX=39947 GN=Os01g0210700 PE=2 SV=2	U	Intracellular trafficking, secretion, and vesicular transport	hypothetical protein OsI_00861 [Oryza sativa Indica Group]
1:6559279|6566987	intergenic_region	1	--	--
1:6560572|6566987	intergenic_region	1	--	--
1:6566934|6567094	intergenic_region	1	--	--
1:6705976|6706310	intergenic_region	1	--	--
1:6900958|6901242	exon	1	BGIOSGA003012	[L]	Replication, recombination and repair	Molecular Function: DNA binding (GO:0003677);; Molecular Function: endonuclease activity (GO:0004519);; Biological Process: base-excision repair (GO:0006284);; Molecular Function: 4 iron, 4 sulfur cluster binding (GO:0051539);;	--	--	--	--	RRM in Demeter;; Permuted single zf-CXXC unit	Transcriptional activator DEMETER OS=Arabidopsis thaliana OX=3702 GN=DME PE=1 SV=2	L	Replication, recombination and repair	hypothetical protein OsI_00912 [Oryza sativa Indica Group]
1:6901617|6901766	exon	1	BGIOSGA003012	[L]	Replication, recombination and repair	Molecular Function: DNA binding (GO:0003677);; Molecular Function: endonuclease activity (GO:0004519);; Biological Process: base-excision repair (GO:0006284);; Molecular Function: 4 iron, 4 sulfur cluster binding (GO:0051539);;	--	--	--	--	RRM in Demeter;; Permuted single zf-CXXC unit	Transcriptional activator DEMETER OS=Arabidopsis thaliana OX=3702 GN=DME PE=1 SV=2	L	Replication, recombination and repair	hypothetical protein OsI_00912 [Oryza sativa Indica Group]
1:6908002|6909483	exon	1	BGIOSGA003012	[L]	Replication, recombination and repair	Molecular Function: DNA binding (GO:0003677);; Molecular Function: endonuclease activity (GO:0004519);; Biological Process: base-excision repair (GO:0006284);; Molecular Function: 4 iron, 4 sulfur cluster binding (GO:0051539);;	--	--	--	--	RRM in Demeter;; Permuted single zf-CXXC unit	Transcriptional activator DEMETER OS=Arabidopsis thaliana OX=3702 GN=DME PE=1 SV=2	L	Replication, recombination and repair	hypothetical protein OsI_00912 [Oryza sativa Indica Group]
1:6908002|6910885	exon	1	BGIOSGA003012	[L]	Replication, recombination and repair	Molecular Function: DNA binding (GO:0003677);; Molecular Function: endonuclease activity (GO:0004519);; Biological Process: base-excision repair (GO:0006284);; Molecular Function: 4 iron, 4 sulfur cluster binding (GO:0051539);;	--	--	--	--	RRM in Demeter;; Permuted single zf-CXXC unit	Transcriptional activator DEMETER OS=Arabidopsis thaliana OX=3702 GN=DME PE=1 SV=2	L	Replication, recombination and repair	hypothetical protein OsI_00912 [Oryza sativa Indica Group]
1:7032748|7033823	exon	1	BGIOSGA002114	--	--	--	--	--	--	--	Plant protein 1589 of unknown function (A_thal_3526)	--	S	Function unknown	hypothetical protein OsI_00929 [Oryza sativa Indica Group]
1:7034440|7035482	exon	1	BGIOSGA002114	--	--	--	--	--	--	--	Plant protein 1589 of unknown function (A_thal_3526)	--	S	Function unknown	hypothetical protein OsI_00929 [Oryza sativa Indica Group]
1:7088300|7089852	intergenic_region	1	--	--
1:7144805|7145141	intergenic_region	1	--	--
1:7181304|7183608	exon	1	BGIOSGA002105	--	--	Cellular Component: plasma membrane (GO:0005886);; Biological Process: Golgi organization (GO:0007030);; Biological Process: response to cold (GO:0009409);; Biological Process: response to salt stress (GO:0009651);; Cellular Component: plant-type vacuole membrane (GO:0009705);; Biological Process: plant-type cell wall biogenesis (GO:0009832);; Biological Process: ATP hydrolysis coupled proton tra…	K02150|1.73288e-146|osa:4326699|K02150 V-type H+-transporting ATPase subunit E | (RefSeq) V-type proton ATPase subunit E	Oxidative phosphorylation (ko00190);; Phagosome (ko04145)	[C]	Energy production and conversion	ATP synthase (E/31 kDa) subunit	V-type proton ATPase subunit E OS=Citrus limon OX=2708 GN=VATE PE=2 SV=1	C	Energy production and conversion	PREDICTED: V-type proton ATPase subunit E [Oryza sativa Japonica Group]
1:7230253|7230467	exon	1	BGIOSGA002099	[T]	Signal transduction mechanisms	Molecular Function: protein kinase activity (GO:0004672);; Molecular Function: ATP binding (GO:0005524);; Biological Process: protein phosphorylation (GO:0006468);; Cellular Component: integral component of membrane (GO:0016021);; Cellular Component: cytoplasmic vesicle (GO:0016023);;	--	--	--	--	Protein tyrosine kinase;; Protein kinase domain;; Leucine rich repeat;; Leucine Rich repeats (2 copies);; Leucine rich repeat N-terminal domain;; Leucine Rich Repeat	Probable inactive receptor kinase At4g23740 OS=Arabidopsis thaliana OX=3702 GN=At4g23740 PE=2 SV=1	S	Function unknown	putative receptor-like kinase [Oryza sativa Japonica Group]
1:7368117|7370211	exon	1	BGIOSGA003037	[R]	General function prediction only	Molecular Function: GTP binding (GO:0005525);; Cellular Component: mitochondrion (GO:0005739);;	--	--	[J]	Translation, ribosomal structure and biogenesis	50S ribosome-binding GTPase;; KH-domain-like of EngA bacterial GTPase enzymes, C-terminal;; Ferrous iron transport protein B;; Elongation factor Tu GTP binding domain	Probable tRNA modification GTPase MnmE OS=Cyanidium caldarium OX=2771 GN=mnmE PE=3 SV=1	S	Function unknown	hypothetical protein OsI_00968 [Oryza sativa Indica Group]
1:7375554|7376741	exon	1	BGIOSGA003038	--	--	Biological Process: nucleotide biosynthetic process (GO:0009165);; Cellular Component: plastid (GO:0009536);;	--	--	--	--	Tic22-like family	--	S	Function unknown	hypothetical protein OsI_00969 [Oryza sativa Indica Group]
1:7494963|7496200	exon	1	BGIOSGA003046	[IQR]	Lipid transport and metabolism;; Secondary metabolites biosynthesis, transport and catabolism;; General function prediction only	Molecular Function: nucleotide binding (GO:0000166);; Cellular Component: chloroplast thylakoid membrane (GO:0009535);; Biological Process: PSII associated light-harvesting complex II catabolic process (GO:0010304);; Biological Process: chlorophyll catabolic process (GO:0015996);; Cellular Component: integral component of membrane (GO:0016021);; Molecular Function: chlorophyll(ide) b reductase ac…	K13606|0|osa:4327178|K13606 chlorophyll(ide) b reductase [EC:1.1.1.294] | (RefSeq) NYC1, OsJ_00960, OsNYC1, P0452F10.6; probable chlorophyll(ide) b reductase NYC1, chloroplastic	Porphyrin and chlorophyll metabolism (ko00860)	[R]	General function prediction only	short chain dehydrogenase;; Enoyl-(Acyl carrier protein) reductase;; KR domain;; NADP oxidoreductase coenzyme F420-dependent	Probable chlorophyll(ide) b reductase NYC1, chloroplastic OS=Oryza sativa subsp. japonica OX=39947 GN=NYC1 PE=1 SV=1	S	Function unknown	hypothetical protein OsI_00981 [Oryza sativa Indica Group]
1:7518448|7519225	intergenic_region	1	--	--
1:7524569|7524835	exon	1	BGIOSGA003050	[QV]	Secondary metabolites biosynthesis, transport and catabolism;; Defense mechanisms	Molecular Function: monooxygenase activity (GO:0004497);; Molecular Function: iron ion binding (GO:0005506);; Molecular Function: electron carrier activity (GO:0009055);; Cellular Component: cytoplasmic vesicle (GO:0016023);; Molecular Function: oxidoreductase activity, acting on paired donors, with incorporation or reduction of molecular oxygen (GO:0016705);; Molecular Function: heme binding (GO…	--	--	[Q]	Secondary metabolites biosynthesis, transport and catabolism	Cytochrome P450	Cytochrome P450 71A1 OS=Persea americana OX=3435 GN=CYP71A1 PE=1 SV=2	Q	Secondary metabolites biosynthesis, transport and catabolism	hypothetical protein OsI_00985 [Oryza sativa Indica Group]
1:7649468|7649665	intergenic_region	1	--	--
1:7803274|7803757	exon	1	BGIOSGA003070	[T]	Signal transduction mechanisms	Molecular Function: protein serine/threonine kinase activity (GO:0004674);; Molecular Function: ATP binding (GO:0005524);; Biological Process: protein phosphorylation (GO:0006468);;	--	--	[T]	Signal transduction mechanisms	Protein kinase domain;; Protein tyrosine kinase	Casein kinase 1-like protein 3 OS=Arabidopsis thaliana OX=3702 GN=CKL3 PE=1 SV=1	T	Signal transduction mechanisms	hypothetical protein OsI_01020 [Oryza sativa Indica Group]
1:7806817|7807189	exon	1	BGIOSGA003070	[T]	Signal transduction mechanisms	Molecular Function: protein serine/threonine kinase activity (GO:0004674);; Molecular Function: ATP binding (GO:0005524);; Biological Process: protein phosphorylation (GO:0006468);;	--	--	[T]	Signal transduction mechanisms	Protein kinase domain;; Protein tyrosine kinase	Casein kinase 1-like protein 3 OS=Arabidopsis thaliana OX=3702 GN=CKL3 PE=1 SV=1	T	Signal transduction mechanisms	hypothetical protein OsI_01020 [Oryza sativa Indica Group]
1:7825969|7828356	exon	1	BGIOSGA003072	--	--	Molecular Function: RNA binding (GO:0003723);; Molecular Function: catalytic activity (GO:0003824);; Cellular Component: mitochondrion (GO:0005739);; Biological Process: regulation of transcription, DNA-templated (GO:0006355);;	K18666|0|dosa:Os01t0231900-01|K18666 activating signal cointegrator complex subunit 1 | (RAP-DB) Os01g0231900; K Homology, type 1, subgroup domain containing protein.	--	[K]	Transcription	AKAP7 2'5' RNA ligase-like domain;; KH domain	--	S	Function unknown	hypothetical protein OsI_01023 [Oryza sativa Indica Group]
1:7828890|7830627	exon	1	BGIOSGA003072	--	--	Molecular Function: RNA binding (GO:0003723);; Molecular Function: catalytic activity (GO:0003824);; Cellular Component: mitochondrion (GO:0005739);; Biological Process: regulation of transcription, DNA-templated (GO:0006355);;	K18666|0|dosa:Os01t0231900-01|K18666 activating signal cointegrator complex subunit 1 | (RAP-DB) Os01g0231900; K Homology, type 1, subgroup domain containing protein.	--	[K]	Transcription	AKAP7 2'5' RNA ligase-like domain;; KH domain	--	S	Function unknown	hypothetical protein OsI_01023 [Oryza sativa Indica Group]
1:7829083|7830627	exon	1	BGIOSGA003072	--	--	Molecular Function: RNA binding (GO:0003723);; Molecular Function: catalytic activity (GO:0003824);; Cellular Component: mitochondrion (GO:0005739);; Biological Process: regulation of transcription, DNA-templated (GO:0006355);;	K18666|0|dosa:Os01t0231900-01|K18666 activating signal cointegrator complex subunit 1 | (RAP-DB) Os01g0231900; K Homology, type 1, subgroup domain containing protein.	--	[K]	Transcription	AKAP7 2'5' RNA ligase-like domain;; KH domain	--	S	Function unknown	hypothetical protein OsI_01023 [Oryza sativa Indica Group]
1:7937346|7939171	intergenic_region	1	--	--
1:7938837|7939411	intergenic_region	1	--	--
1:7975539|7977008	intergenic_region	1	--	--
1:8096917|8097094	intergenic_region	1	--	--
1:8099706|8100653	intergenic_region	1	--	--
1:8099713|8100164	exon	1	BGIOSGA002056	--	--	Biological Process: mitotic cell cycle (GO:0000278);; Biological Process: double-strand break repair via homologous recombination (GO:0000724);; Biological Process: DNA-dependent DNA replication (GO:0006261);; Biological Process: regulation of DNA replication (GO:0006275);; Biological Process: DNA methylation (GO:0006306);; Biological Process: chromatin silencing (GO:0006342);; Biological Process…	--	--	--	--	--	Protein DEFECTIVE IN MERISTEM SILENCING 3 OS=Arabidopsis thaliana OX=3702 GN=DMS3 PE=1 SV=1	S	Function unknown	hypothetical protein OsJ_01023 [Oryza sativa Japonica Group]
1:8117356|8117646	exon	1	BGIOSGA002054	--	--	Biological Process: obsolete protein import into nucleus, docking (GO:0000059);; Cellular Component: nuclear pore (GO:0005643);; Cellular Component: cytosol (GO:0005829);; Biological Process: gluconeogenesis (GO:0006094);; Biological Process: cytoskeleton organization (GO:0007010);; Molecular Function: Ran GTPase binding (GO:0008536);; Molecular Function: protein transporter activity (GO:0008565)…	K18423|0|osa:4327779|K18423 exportin-2 (importin alpha re-exporter) | (RefSeq) P0708G02.9; exportin-2	--	[YU]	Nuclear structure;; Intracellular trafficking, secretion, and vesicular transport	CAS/CSE protein, C-terminus;; Cse1;; Importin-beta N-terminal domain;; Exportin 1-like protein	Exportin-2 OS=Arabidopsis thaliana OX=3702 GN=CAS PE=2 SV=1	O	Posttranslational modification, protein turnover, chaperones	hypothetical protein OsI_01059 [Oryza sativa Indica Group]
1:8119854|8120147	intergenic_region	1	--	--
1:8199931|8201736	exon	1	BGIOSGA003095	--	--	Molecular Function: DNA binding (GO:0003677);; Cellular Component: nucleus (GO:0005634);; Biological Process: regulation of transcription, DNA-templated (GO:0006355);; Biological Process: response to water deprivation (GO:0009414);; Biological Process: stomatal movement (GO:0010118);; Biological Process: response to nitrate (GO:0010167);; Biological Process: nitrate assimilation (GO:0042128);;	--	--	--	--	RWP-RK domain;; PB1 domain	Protein NLP3 OS=Oryza sativa subsp. japonica OX=39947 GN=NLP3 PE=3 SV=1	S	Function unknown	hypothetical protein OsI_01067 [Oryza sativa Indica Group]
1:8201298|8201736	exon	1	BGIOSGA003095	--	--	Molecular Function: DNA binding (GO:0003677);; Cellular Component: nucleus (GO:0005634);; Biological Process: regulation of transcription, DNA-templated (GO:0006355);; Biological Process: response to water deprivation (GO:0009414);; Biological Process: stomatal movement (GO:0010118);; Biological Process: response to nitrate (GO:0010167);; Biological Process: nitrate assimilation (GO:0042128);;	--	--	--	--	RWP-RK domain;; PB1 domain	Protein NLP3 OS=Oryza sativa subsp. japonica OX=39947 GN=NLP3 PE=3 SV=1	S	Function unknown	hypothetical protein OsI_01067 [Oryza sativa Indica Group]
1:8203384|8203542	intergenic_region	1	--	--
1:8205631|8205916	exon	1	BGIOSGA002052	[G]	Carbohydrate transport and metabolism	Biological Process: polysaccharide catabolic process (GO:0000272);; Cellular Component: mitochondrion (GO:0005739);; Cellular Component: plastid (GO:0009536);; Molecular Function: beta-amylase activity (GO:0016161);;	--	--	--	--	Glycosyl hydrolase family 14	Beta-amylase 1, chloroplastic OS=Arabidopsis thaliana OX=3702 GN=BAM1 PE=1 SV=1	S	Function unknown	PREDICTED: beta-amylase 3, chloroplastic [Oryza sativa Japonica Group]
1:8302966|8304343	intergenic_region	1	--	--
1:8332620|8332772	exon	1	BGIOSGA002040	--	--	Molecular Function: DNA binding (GO:0003677);; Molecular Function: chromatin binding (GO:0003682);; Cellular Component: nucleus (GO:0005634);; Biological Process: regulation of transcription, DNA-templated (GO:0006355);;	--	--	--	--	Myb-like DNA-binding domain	Probable transcription factor GLK2 OS=Oryza sativa subsp. japonica OX=39947 GN=GLK2 PE=2 SV=1	K	Transcription	hypothetical protein OsI_01087 [Oryza sativa Indica Group]
1:8332623|8332838	exon	1	BGIOSGA002040	--	--	Molecular Function: DNA binding (GO:0003677);; Molecular Function: chromatin binding (GO:0003682);; Cellular Component: nucleus (GO:0005634);; Biological Process: regulation of transcription, DNA-templated (GO:0006355);;	--	--	--	--	Myb-like DNA-binding domain	Probable transcription factor GLK2 OS=Oryza sativa subsp. japonica OX=39947 GN=GLK2 PE=2 SV=1	K	Transcription	hypothetical protein OsI_01087 [Oryza sativa Indica Group]
1:8361442|8361609	intergenic_region	1	--	--
1:8362730|8363781	exon	1	BGIOSGA002038	--	--	Cellular Component: chloroplast thylakoid (GO:0009534);; Biological Process: photosynthetic acclimation (GO:0009643);; Molecular Function: phosphoglycerate transmembrane transporter activity (GO:0015120);; Molecular Function: antiporter activity (GO:0015297);; Biological Process: phosphoglycerate transport (GO:0015713);; Cellular Component: integral component of membrane (GO:0016021);; Biological…	K15283|0|osa:4326365|K15283 solute carrier family 35, member E1 | (RefSeq) TPT; triose phosphate/phosphate translocator TPT, chloroplastic	--	[GE]	Carbohydrate transport and metabolism;; Amino acid transport and metabolism	Triose-phosphate Transporter family;; EamA-like transporter family	Triose phosphate/phosphate translocator TPT, chloroplastic OS=Oryza sativa subsp. japonica OX=39947 GN=TPT PE=2 SV=1	S	Function unknown	hypothetical protein OsI_01091 [Oryza sativa Indica Group]
1:8505574|8505954	exon	1	BGIOSGA003123	--	--	Cellular Component: mitochondrion (GO:0005739);;	--	--	[R]	General function prediction only	Optic atrophy 3 protein (OPA3)	--	S	Function unknown	hypothetical protein OsI_01119 [Oryza sativa Indica Group]
1:8791939|8792170	intergenic_region	1	--	--
1:8889532|8890183	exon	1	BGIOSGA003138	[C]	Energy production and conversion	Molecular Function: magnesium ion binding (GO:0000287);; Molecular Function: isocitrate dehydrogenase (NADP+) activity (GO:0004450);; Molecular Function: copper ion binding (GO:0005507);; Cellular Component: peroxisome (GO:0005777);; Cellular Component: plasma membrane (GO:0005886);; Biological Process: tricarboxylic acid cycle (GO:0006099);; Biological Process: isocitrate metabolic process (GO:0…	K00031|0|osa:4327213|K00031 isocitrate dehydrogenase [EC:1.1.1.42] | (RefSeq) cytosolic isocitrate dehydrogenase [NADP]	Citrate cycle (TCA cycle) (ko00020);; Glutathione metabolism (ko00480);; Carbon metabolism (ko01200);; 2-Oxocarboxylic acid metabolism (ko01210);; Biosynthesis of amino acids (ko01230);; Peroxisome (ko04146)	[C]	Energy production and conversion	Isocitrate/isopropylmalate dehydrogenase	Isocitrate dehydrogenase [NADP] OS=Nicotiana tabacum OX=4097 PE=2 SV=1	C	Energy production and conversion	hypothetical protein OsI_01162 [Oryza sativa Indica Group]
1:9026422|9026634	exon	1	BGIOSGA001986	--	--	Cellular Component: plastid (GO:0009536);;	--	--	--	--	--	Probable transcription factor At3g04930 OS=Arabidopsis thaliana OX=3702 GN=At3g04930 PE=1 SV=1	K	Transcription	hypothetical protein OsI_01185 [Oryza sativa Indica Group]
1:9097111|9097481	intergenic_region	1	--	--
1:9105491|9108312	exon	1	BGIOSGA003154	[J]	Translation, ribosomal structure and biogenesis	Molecular Function: structural constituent of ribosome (GO:0003735);; Cellular Component: mitochondrion (GO:0005739);; Cellular Component: ribosome (GO:0005840);; Biological Process: translation (GO:0006412);;	K02906|0|osa:4327104|K02906 large subunit ribosomal protein L3 | (RefSeq) 50S ribosomal protein L3-2, chloroplastic	Ribosome (ko03010)	[J]	Translation, ribosomal structure and biogenesis	Ribosomal protein L3	50S ribosomal protein L3-2, chloroplastic OS=Arabidopsis thaliana OX=3702 GN=RPL3B PE=2 SV=1	J	Translation, ribosomal structure and biogenesis	hypothetical protein OsI_01192 [Oryza sativa Indica Group]
1:9114130|9114407	exon	1	BGIOSGA003155	--	--	Molecular Function: zinc ion binding (GO:0008270);;	--	--	[O]	Posttranslational modification, protein turnover, chaperones	--	--	S	Function unknown	hypothetical protein OsI_01193 [Oryza sativa Indica Group]
1:9114216|9114407	exon	1	BGIOSGA003155	--	--	Molecular Function: zinc ion binding (GO:0008270);;	--	--	[O]	Posttranslational modification, protein turnover, chaperones	--	--	S	Function unknown	hypothetical protein OsI_01193 [Oryza sativa Indica Group]
1:9114262|9114485	exon	1	BGIOSGA003155	--	--	Molecular Function: zinc ion binding (GO:0008270);;	--	--	[O]	Posttranslational modification, protein turnover, chaperones	--	--	S	Function unknown	hypothetical protein OsI_01193 [Oryza sativa Indica Group]
1:9142234|9143480	intergenic_region	1	--	--
1:9199907|9200087	exon	1	BGIOSGA001982	[T]	Signal transduction mechanisms	Molecular Function: protein serine/threonine kinase activity (GO:0004674);; Molecular Function: ATP binding (GO:0005524);; Cellular Component: mitochondrion (GO:0005739);; Biological Process: protein phosphorylation (GO:0006468);; Biological Process: pollen tube growth (GO:0009860);; Cellular Component: cytoplasmic vesicle (GO:0016023);; Cellular Component: apical plasma membrane (GO:0016324);; C…	--	--	[T]	Signal transduction mechanisms	Protein tyrosine kinase;; Protein kinase domain;; Carbohydrate-binding protein of the ER;; Di-glucose binding within endoplasmic reticulum;; Phosphotransferase enzyme family	Receptor-like protein kinase ANXUR1 OS=Arabidopsis thaliana OX=3702 GN=ANX1 PE=2 SV=1	T	Signal transduction mechanisms	hypothetical protein OsI_01206 [Oryza sativa Indica Group]
1:9250627|9250798	intergenic_region	1	--	--
1:9250834|9251106	intergenic_region	1	--	--
1:9260828|9261245	exon	1	BGIOSGA001977	[R]	General function prediction only	Biological Process: regulation of transcription, DNA-templated (GO:0006355);; Biological Process: primary shoot apical meristem specification (GO:0010072);;	--	--	[R]	General function prediction only	WD domain, G-beta repeat;; Anaphase-promoting complex subunit 4 WD40 domain;; Eukaryotic translation initiation factor eIF2A	Protein TPR1 OS=Oryza sativa subsp. japonica OX=39947 GN=TPR1 PE=1 SV=1	S	Function unknown	hypothetical protein OsI_01216 [Oryza sativa Indica Group]
1:9261070|9261310	exon	1	BGIOSGA001977	[R]	General function prediction only	Biological Process: regulation of transcription, DNA-templated (GO:0006355);; Biological Process: primary shoot apical meristem specification (GO:0010072);;	--	--	[R]	General function prediction only	WD domain, G-beta repeat;; Anaphase-promoting complex subunit 4 WD40 domain;; Eukaryotic translation initiation factor eIF2A	Protein TPR1 OS=Oryza sativa subsp. japonica OX=39947 GN=TPR1 PE=1 SV=1	S	Function unknown	hypothetical protein OsI_01216 [Oryza sativa Indica Group]
1:9261070|9262318	exon	1	BGIOSGA001977	[R]	General function prediction only	Biological Process: regulation of transcription, DNA-templated (GO:0006355);; Biological Process: primary shoot apical meristem specification (GO:0010072);;	--	--	[R]	General function prediction only	WD domain, G-beta repeat;; Anaphase-promoting complex subunit 4 WD40 domain;; Eukaryotic translation initiation factor eIF2A	Protein TPR1 OS=Oryza sativa subsp. japonica OX=39947 GN=TPR1 PE=1 SV=1	S	Function unknown	hypothetical protein OsI_01216 [Oryza sativa Indica Group]
1:9262099|9262305	exon	1	BGIOSGA001977	[R]	General function prediction only	Biological Process: regulation of transcription, DNA-templated (GO:0006355);; Biological Process: primary shoot apical meristem specification (GO:0010072);;	--	--	[R]	General function prediction only	WD domain, G-beta repeat;; Anaphase-promoting complex subunit 4 WD40 domain;; Eukaryotic translation initiation factor eIF2A	Protein TPR1 OS=Oryza sativa subsp. japonica OX=39947 GN=TPR1 PE=1 SV=1	S	Function unknown	hypothetical protein OsI_01216 [Oryza sativa Indica Group]
1:9313718|9313883	intergenic_region	1	--	--
1:9317096|9317355	intergenic_region	1	--	--
1:9422962|9424671	exon	1	BGIOSGA001965	--	--	Molecular Function: RNA binding (GO:0003723);; Cellular Component: spliceosomal complex (GO:0005681);; Cellular Component: small nucleolar ribonucleoprotein complex (GO:0005732);; Biological Process: mRNA processing (GO:0006397);; Biological Process: RNA splicing (GO:0008380);; Biological Process: embryo development ending in seed dormancy (GO:0009793);;	K12623|3.25113e-58|obr:102716642|K12623 U6 snRNA-associated Sm-like protein LSm4 | (RefSeq) probable U6 snRNA-associated Sm-like protein LSm4	RNA degradation (ko03018);; Spliceosome (ko03040)	[A]	RNA processing and modification	LSM domain	Probable U6 snRNA-associated Sm-like protein LSm4 OS=Oryza sativa subsp. japonica OX=39947 GN=Os01g0256900 PE=2 SV=1	K	Transcription	PREDICTED: probable U6 snRNA-associated Sm-like protein LSm4 [Oryza brachyantha]
1:9526029|9527980	exon	1	BGIOSGA003184	[T]	Signal transduction mechanisms	Molecular Function: protein serine/threonine kinase activity (GO:0004674);; Molecular Function: ATP binding (GO:0005524);; Biological Process: protein phosphorylation (GO:0006468);;	--	--	[T]	Signal transduction mechanisms	Protein kinase domain;; Protein tyrosine kinase	Serine/threonine-protein kinase PBL27 OS=Arabidopsis thaliana OX=3702 GN=PBL27 PE=1 SV=1	T	Signal transduction mechanisms	hypothetical protein OsI_01251 [Oryza sativa Indica Group]
1:9547762|9548131	exon	1	BGIOSGA001955	[R]	General function prediction only	Cellular Component: mitochondrion (GO:0005739);; Biological Process: Mo-molybdopterin cofactor biosynthetic process (GO:0006777);; Molecular Function: transferase activity (GO:0016740);; Biological Process: glucosinolate biosynthetic process (GO:0019761);;	--	--	[EH]	Amino acid transport and metabolism;; Coenzyme transport and metabolism	Phosphoadenosine phosphosulfate reductase family;; Probable molybdopterin binding domain	--	P	Inorganic ion transport and metabolism	hypothetical protein OsI_01253 [Oryza sativa Indica Group]
1:9593111|9593294	exon	1	BGIOSGA001953	--	--	Molecular Function: microtubule motor activity (GO:0003777);; Molecular Function: ATP binding (GO:0005524);; Cellular Component: mitochondrion (GO:0005739);; Cellular Component: kinesin complex (GO:0005871);; Cellular Component: microtubule (GO:0005874);; Biological Process: microtubule-based movement (GO:0007018);; Molecular Function: microtubule binding (GO:0008017);;	K10405|0|osa:9267695|K10405 kinesin family member C1 | (RefSeq) kinesin-4	--	[Z]	Cytoskeleton	Kinesin motor domain;; Microtubule binding	Kinesin-like protein KIN-14B OS=Oryza sativa subsp. japonica OX=39947 GN=KIN14B PE=3 SV=2	Z	Cytoskeleton	hypothetical protein OsI_01258 [Oryza sativa Indica Group]
1:9617505|9622139	intergenic_region	1	--	--
1:9642116|9642542	intergenic_region	1	--	--
1:9648505|9649155	exon	1	BGIOSGA001951	--	--	Molecular Function: DNA binding (GO:0003677);; Cellular Component: nucleus (GO:0005634);; Biological Process: regulation of transcription, DNA-templated (GO:0006355);;	--	--	--	--	No apical meristem (NAM) protein	NAC domain-containing protein 74 OS=Oryza sativa subsp. japonica OX=39947 GN=NAC074 PE=2 SV=1	S	Function unknown	hypothetical protein OsI_01267 [Oryza sativa Indica Group]
1:9649076|9649228	exon	1	BGIOSGA001951	--	--	Molecular Function: DNA binding (GO:0003677);; Cellular Component: nucleus (GO:0005634);; Biological Process: regulation of transcription, DNA-templated (GO:0006355);;	--	--	--	--	No apical meristem (NAM) protein	NAC domain-containing protein 74 OS=Oryza sativa subsp. japonica OX=39947 GN=NAC074 PE=2 SV=1	S	Function unknown	hypothetical protein OsI_01267 [Oryza sativa Indica Group]
1:9789212|9790357	intergenic_region	1	--	--
1:9906156|9908642	intergenic_region	1	--	--
1:9918406|9918707	exon	1	BGIOSGA003210	--	--	--	--	--	--	--	--	--	--	--	hypothetical protein OsI_01297 [Oryza sativa Indica Group]
1:9924726|9925517	intron	1	BGIOSGA001937	--	--	Cellular Component: mitochondrion (GO:0005739);; Biological Process: fatty acid beta-oxidation (GO:0006635);; Biological Process: photoperiodism, flowering (GO:0048573);;	--	--	--	--	DNA repair REX1-B	--	S	Function unknown	PREDICTED: uncharacterized protein LOC4326211 [Oryza sativa Japonica Group]
1:9941254|9942055	exon	1	BGIOSGA003211	--	--	Molecular Function: RNA binding (GO:0003723);; Cellular Component: nucleus (GO:0005634);; Cellular Component: mitochondrion (GO:0005739);; Cellular Component: cytosol (GO:0005829);; Biological Process: RNA processing (GO:0006396);; Cellular Component: intracellular ribonucleoprotein complex (GO:0030529);;	K18757|0|osa:4324370|K18757 la-related protein 1 | (RefSeq) la-related protein 1A	--	[OJ]	Posttranslational modification, protein turnover, chaperones;; Translation, ribosomal structure and biogenesis	La domain	La-related protein 1A OS=Arabidopsis thaliana OX=3702 GN=LARP1A PE=1 SV=1	JO	Translation, ribosomal structure and biogenesis;; Posttranslational modification, protein turnover, chaperones	hypothetical protein OsI_01301 [Oryza sativa Indica Group]
1:10154478|10155394	exon	1	BGIOSGA003224	[L]	Replication, recombination and repair	Molecular Function: DNA binding (GO:0003677);; Molecular Function: DNA topoisomerase type II (ATP-hydrolyzing) activity (GO:0003918);; Molecular Function: ATP binding (GO:0005524);; Cellular Component: chromosome (GO:0005694);; Cellular Component: mitochondrion (GO:0005739);; Biological Process: DNA-dependent DNA replication (GO:0006261);; Biological Process: DNA topological change (GO:0006265);;…	K02470|0|osa:4326261|K02470 DNA gyrase subunit B [EC:5.99.1.3] | (RefSeq) GYRB, P0667A10.1; DNA gyrase subunit B, chloroplastic/mitochondrial	--	[B]	Chromatin structure and dynamics	DNA gyrase B;; DNA gyrase B subunit, carboxyl terminus;; Toprim domain;; Histidine kinase-, DNA gyrase B-, and HSP90-like ATPase	DNA gyrase subunit B, chloroplastic/mitochondrial OS=Oryza sativa subsp. japonica OX=39947 GN=GYRB PE=2 SV=1	L	Replication, recombination and repair	hypothetical protein OsI_01322 [Oryza sativa Indica Group]
1:10167334|10208187	intergenic_region	1	--	--
1:10192128|10192360	intergenic_region	1	--	--
1:10242112|10244405	intergenic_region	1	--	--
1:10413081|10415931	exon	1	BGIOSGA003242	[O]	Posttranslational modification, protein turnover, chaperones	Cellular Component: plastid (GO:0009536);;	K09527|0|osa:4325176|K09527 DnaJ homolog subfamily C member 7 | (RefSeq) P0424A08.1; uncharacterized LOC4325176	--	[O]	Posttranslational modification, protein turnover, chaperones	Tetratricopeptide repeat;; Tetratricopeptide repeat;; DnaJ domain;; Tetratricopeptide repeat	Hsp70-Hsp90 organizing protein 3 OS=Arabidopsis thaliana OX=3702 GN=HOP3 PE=2 SV=1	O	Posttranslational modification, protein turnover, chaperones	hypothetical protein OsI_01356 [Oryza sativa Indica Group]
1:10445268|10451945	intergenic_region	1	--	--
1:10571895|10573818	exon	1	BGIOSGA001904	--	--	--	--	--	--	--	--	--	S	Function unknown	hypothetical protein OsI_01367 [Oryza sativa Indica Group]
1:10571895|10573899	exon	1	BGIOSGA001904	--	--	--	--	--	--	--	--	--	S	Function unknown	hypothetical protein OsI_01367 [Oryza sativa Indica Group]
1:10572477|10577361	intergenic_region	1	--	--
1:10643632|10644128	exon	1	BGIOSGA001897	--	--	Biological Process: RNA splicing, via endonucleolytic cleavage and ligation (GO:0000394);; Molecular Function: calmodulin binding (GO:0005516);; Cellular Component: endoplasmic reticulum (GO:0005783);; Biological Process: N-glycan processing (GO:0006491);; Biological Process: methionine biosynthetic process (GO:0009086);; Cellular Component: cytoplasmic vesicle (GO:0016023);; Molecular Function: …	K08288|0|osa:4324264|K08288 protein kinase C substrate 80K-H | (RefSeq) OsJ_01291; glucosidase 2 subunit beta	Protein processing in endoplasmic reticulum (ko04141)	[T]	Signal transduction mechanisms	Glucosidase II beta subunit-like;; Glucosidase II beta subunit-like protein;; Glucosidase II beta subunit-like protein	Glucosidase 2 subunit beta OS=Oryza sativa subsp. indica OX=39946 GN=OsI_01383 PE=3 SV=1	O	Posttranslational modification, protein turnover, chaperones	RecName: Full=Glucosidase 2 subunit beta; AltName: Full=Glucosidase II subunit beta; Flags: Precursor
1:10680070|10680257	exon	1	BGIOSGA001895	[P]	Inorganic ion transport and metabolism	Molecular Function: magnesium ion binding (GO:0000287);; Molecular Function: phospholipid-translocating ATPase activity (GO:0004012);; Molecular Function: ATP binding (GO:0005524);; Cellular Component: plasma membrane (GO:0005886);; Biological Process: cation transport (GO:0006812);; Biological Process: phospholipid transport (GO:0015914);; Cellular Component: integral component of membrane (GO:0…	K14802|0|osa:4324268|K14802 phospholipid-transporting ATPase [EC:3.6.3.1] | (RefSeq) phospholipid-transporting ATPase 1	--	[R]	General function prediction only	Phospholipid-translocating P-type ATPase C-terminal;; haloacid dehalogenase-like hydrolase;; Cation transport ATPase (P-type);; haloacid dehalogenase-like hydrolase	Phospholipid-transporting ATPase 1 OS=Arabidopsis thaliana OX=3702 GN=ALA1 PE=2 SV=1	P	Inorganic ion transport and metabolism	hypothetical protein OsI_01386 [Oryza sativa Indica Group]
1:10733027|10735112	intergenic_region	1	--	--
1:10819416|10819946	exon	1	BGIOSGA003260	[P]	Inorganic ion transport and metabolism	Molecular Function: DNA binding (GO:0003677);; Molecular Function: iron ion binding (GO:0005506);; Biological Process: rRNA processing (GO:0006364);; Biological Process: unsaturated fatty acid biosynthetic process (GO:0006636);; Biological Process: response to light stimulus (GO:0009416);; Cellular Component: chloroplast thylakoid membrane (GO:0009535);; Cellular Component: chloroplast inner memb…	K04035|0|osa:4326901|K04035 magnesium-protoporphyrin IX monomethyl ester (oxidative) cyclase [EC:1.14.13.81] | (RefSeq) P0003H10.2, ZIP1; magnesium-protoporphyrin IX monomethyl ester [oxidative] cyclase, chloroplastic	Porphyrin and chlorophyll metabolism (ko00860)	--	--	Rubrerythrin	Magnesium-protoporphyrin IX monomethyl ester [oxidative] cyclase, chloroplastic OS=Hordeum vulgare OX=4513 GN=CRD1 PE=1 SV=1	--	--	hypothetical protein OsI_01397 [Oryza sativa Indica Group]
1:10819650|10820312	exon	1	BGIOSGA003260	[P]	Inorganic ion transport and metabolism	Molecular Function: DNA binding (GO:0003677);; Molecular Function: iron ion binding (GO:0005506);; Biological Process: rRNA processing (GO:0006364);; Biological Process: unsaturated fatty acid biosynthetic process (GO:0006636);; Biological Process: response to light stimulus (GO:0009416);; Cellular Component: chloroplast thylakoid membrane (GO:0009535);; Cellular Component: chloroplast inner memb…	K04035|0|osa:4326901|K04035 magnesium-protoporphyrin IX monomethyl ester (oxidative) cyclase [EC:1.14.13.81] | (RefSeq) P0003H10.2, ZIP1; magnesium-protoporphyrin IX monomethyl ester [oxidative] cyclase, chloroplastic	Porphyrin and chlorophyll metabolism (ko00860)	--	--	Rubrerythrin	Magnesium-protoporphyrin IX monomethyl ester [oxidative] cyclase, chloroplastic OS=Hordeum vulgare OX=4513 GN=CRD1 PE=1 SV=1	--	--	hypothetical protein OsI_01397 [Oryza sativa Indica Group]
1:10820367|10820543	intergenic_region	1	--	--
1:10839147|10839345	exon	1	BGIOSGA001892	[G]	Carbohydrate transport and metabolism	Biological Process: response to nematode (GO:0009624);; Cellular Component: plant-type vacuole membrane (GO:0009705);; Biological Process: response to zinc ion (GO:0010043);; Cellular Component: integral component of membrane (GO:0016021);; Biological Process: zinc ion homeostasis (GO:0055069);; Biological Process: transmembrane transport (GO:0055085);; Biological Process: response to karrikin (G…	--	--	[R]	General function prediction only	Major Facilitator Superfamily;; Sugar (and other) transporter	Protein ZINC INDUCED FACILITATOR-LIKE 1 OS=Arabidopsis thaliana OX=3702 GN=ZIFL1 PE=2 SV=1	G	Carbohydrate transport and metabolism	PREDICTED: protein ZINC INDUCED FACILITATOR-LIKE 1 isoform X2 [Oryza sativa Japonica Group]
1:10861925|10862944	exon	1	BGIOSGA003264	[G]	Carbohydrate transport and metabolism	Biological Process: MAPK cascade (GO:0000165);; Molecular Function: inorganic phosphate transmembrane transporter activity (GO:0005315);; Molecular Function: sugar:proton symporter activity (GO:0005351);; Biological Process: protein targeting to membrane (GO:0006612);; Molecular Function: organic anion transmembrane transporter activity (GO:0008514);; Cellular Component: chloroplast thylakoid mem…	--	--	[G]	Carbohydrate transport and metabolism	Major Facilitator Superfamily	Probable anion transporter 1, chloroplastic OS=Oryza sativa subsp. japonica OX=39947 GN=PHT4;1 PE=2 SV=1	G	Carbohydrate transport and metabolism	PREDICTED: probable anion transporter 1, chloroplastic [Oryza sativa Japonica Group]
1:10892032|10893989	exon	1	BGIOSGA001889	[R]	General function prediction only	Molecular Function: nucleic acid binding (GO:0003676);; Molecular Function: exonuclease activity (GO:0004527);; Molecular Function: zinc ion binding (GO:0008270);;	K18417|0|dosa:Os01t0280000-01|K18417 ERI1 exoribonuclease 2 [EC:3.1.-.-] | (RAP-DB) Os01g0280000; Similar to Histone mRNA exonuclease 1.	--	[L]	Replication, recombination and repair	Exonuclease	Uncharacterized exonuclease domain-containing protein At3g15140 OS=Arabidopsis thaliana OX=3702 GN=At3g15140 PE=2 SV=1	S	Function unknown	hypothetical protein OsI_01406 [Oryza sativa Indica Group]
1:10948278|10948521	intron	1	BGIOSGA001887	--	--	Cellular Component: cytoplasmic vesicle (GO:0016023);;	--	--	--	--	--	--	S	Function unknown	hypothetical protein OsI_01412 [Oryza sativa Indica Group]
1:11076392|11076781	exon	1	BGIOSGA003277	--	--	Cellular Component: cytoplasmic vesicle (GO:0016023);;	--	--	--	--	--	--	--	--	PREDICTED: protein TsetseEP [Oryza sativa Japonica Group]
1:11080920|11081175	intron	1	BGIOSGA001877	--	--	Molecular Function: serine-type endopeptidase activity (GO:0004252);; Cellular Component: intracellular (GO:0005622);; Cellular Component: plasma membrane (GO:0005886);; Molecular Function: zinc ion binding (GO:0008270);; Cellular Component: integral component of membrane (GO:0016021);;	K09651|0|osa:4327907|K09651 rhomboid domain-containing protein 1 [EC:3.4.21.-] | (RefSeq) rhomboid-like protein 14, mitochondrial	--	[S]	Function unknown	Rhomboid family;; Zn-finger in Ran binding protein and others	Rhomboid-like protein 14, mitochondrial OS=Arabidopsis thaliana OX=3702 GN=RBL14 PE=2 SV=1	S	Function unknown	hypothetical protein OsI_01431 [Oryza sativa Indica Group]
1:11183610|11183931	exon	1	BGIOSGA001873	--	--	Cellular Component: membrane (GO:0016020);; Cellular Component: cytoplasmic vesicle (GO:0016023);;	--	--	[R]	General function prediction only	Calcium-dependent channel, 7TM region, putative phosphate;; Late exocytosis, associated with Golgi transport;; Cytosolic domain of 10TM putative phosphate transporter	CSC1-like protein RXW8 OS=Arabidopsis thaliana OX=3702 GN=RXW8 PE=2 SV=1	S	Function unknown	PREDICTED: CSC1-like protein RXW8 [Oryza sativa Japonica Group]
1:11184101|11184889	exon	1	BGIOSGA001873	--	--	Cellular Component: membrane (GO:0016020);; Cellular Component: cytoplasmic vesicle (GO:0016023);;	--	--	[R]	General function prediction only	Calcium-dependent channel, 7TM region, putative phosphate;; Late exocytosis, associated with Golgi transport;; Cytosolic domain of 10TM putative phosphate transporter	CSC1-like protein RXW8 OS=Arabidopsis thaliana OX=3702 GN=RXW8 PE=2 SV=1	S	Function unknown	PREDICTED: CSC1-like protein RXW8 [Oryza sativa Japonica Group]
1:11246395|11252545	intergenic_region	1	--	--
1:11468973|11469784	exon	1	BGIOSGA003306	--	--	Molecular Function: transcription factor activity, sequence-specific DNA binding (GO:0003700);; Biological Process: regulation of transcription, DNA-templated (GO:0006355);; Molecular Function: sequence-specific DNA binding (GO:0043565);;	--	--	--	--	WRKY DNA -binding domain	WRKY transcription factor 42 OS=Arabidopsis thaliana OX=3702 GN=WRKY42 PE=1 SV=1	--	--	hypothetical protein OsI_01473 [Oryza sativa Indica Group]
1:11663697|11664241	exon	1	Oryza_sativa_newGene_6803	[R]	General function prediction only	Molecular Function: protein serine/threonine kinase activity (GO:0004674);; Molecular Function: protein tyrosine kinase activity (GO:0004713);; Molecular Function: ATP binding (GO:0005524);; Cellular Component: nucleus (GO:0005634);; Cellular Component: cytoplasm (GO:0005737);; Biological Process: protein phosphorylation (GO:0006468);; Biological Process: intracellular signal transduction (GO:003…	K07198|0|osa:4325161|K07198 5'-AMP-activated protein kinase, catalytic alpha subunit [EC:2.7.11.11] | (RefSeq) CIPK1, OsCIPK01; CBL-interacting protein kinase 1	Regulation of autophagy (ko04140)	[T]	Signal transduction mechanisms	NAF domain;; Kinase associated domain 1;; Protein kinase domain	CBL-interacting protein kinase 1 OS=Oryza sativa subsp. japonica OX=39947 GN=CIPK1 PE=2 SV=1	T	Signal transduction mechanisms	PREDICTED: CBL-interacting protein kinase 1 [Oryza sativa Japonica Group]
1:11664068|11664335	exon	1	Oryza_sativa_newGene_6803	[R]	General function prediction only	Molecular Function: protein serine/threonine kinase activity (GO:0004674);; Molecular Function: protein tyrosine kinase activity (GO:0004713);; Molecular Function: ATP binding (GO:0005524);; Cellular Component: nucleus (GO:0005634);; Cellular Component: cytoplasm (GO:0005737);; Biological Process: protein phosphorylation (GO:0006468);; Biological Process: intracellular signal transduction (GO:003…	K07198|0|osa:4325161|K07198 5'-AMP-activated protein kinase, catalytic alpha subunit [EC:2.7.11.11] | (RefSeq) CIPK1, OsCIPK01; CBL-interacting protein kinase 1	Regulation of autophagy (ko04140)	[T]	Signal transduction mechanisms	NAF domain;; Kinase associated domain 1;; Protein kinase domain	CBL-interacting protein kinase 1 OS=Oryza sativa subsp. japonica OX=39947 GN=CIPK1 PE=2 SV=1	T	Signal transduction mechanisms	PREDICTED: CBL-interacting protein kinase 1 [Oryza sativa Japonica Group]
1:11690170|11691458	exon	1	BGIOSGA003313	--	--	Molecular Function: DNA binding (GO:0003677);; Cellular Component: nucleus (GO:0005634);; Biological Process: regulation of transcription, DNA-templated (GO:0006355);; Molecular Function: metal ion binding (GO:0046872);;	--	--	--	--	SBP domain	Squamosa promoter-binding-like protein 1 OS=Oryza sativa subsp. japonica OX=39947 GN=SPL1 PE=2 SV=1	S	Function unknown	hypothetical protein OsI_01492 [Oryza sativa Indica Group]
1:11817151|11817816	exon	1	BGIOSGA001838	[M]	Cell wall/membrane/envelope biogenesis	Molecular Function: protein tyrosine kinase activity (GO:0004713);; Molecular Function: ATP binding (GO:0005524);; Biological Process: protein phosphorylation (GO:0006468);; Cellular Component: cytoplasmic vesicle (GO:0016023);;	--	--	--	--	Protein kinase domain;; Protein tyrosine kinase;; Glycoprotease family	MDIS1-interacting receptor like kinase 2 OS=Arabidopsis thaliana OX=3702 GN=MIK2 PE=1 SV=3	O	Posttranslational modification, protein turnover, chaperones	hypothetical protein OsI_01509 [Oryza sativa Indica Group]
1:12092191|12092600	exon	1	BGIOSGA001819	--	--	Cellular Component: vacuolar membrane (GO:0005774);; Cellular Component: endoplasmic reticulum (GO:0005783);; Cellular Component: Golgi apparatus (GO:0005794);; Cellular Component: plasma membrane (GO:0005886);; Biological Process: protein glycosylation (GO:0006486);; Biological Process: N-terminal protein myristoylation (GO:0006499);; Cellular Component: plant-type cell wall (GO:0009505);; Cellu…	--	--	[O]	Posttranslational modification, protein turnover, chaperones	Carboxypeptidase regulatory-like domain;; SdrD B-like domain;; Protein of unknown function (DUF2012);; CarboxypepD_reg-like domain	--	S	Function unknown	hypothetical protein OsI_01543 [Oryza sativa Indica Group]
1:12277212|12277428	intergenic_region	1	--	--
1:12277376|12277688	intergenic_region	1	--	--
1:12323170|12323332	intergenic_region	1	--	--
1:12348485|12348931	exon	1	BGIOSGA003341	[G]	Carbohydrate transport and metabolism	--	--	--	--	--	Protein of unknown function (DUF616)	--	S	Function unknown	hypothetical protein [Oryza sativa Japonica Group]
1:12494323|12495733	exon	1	BGIOSGA003349	--	--	Cellular Component: chloroplast thylakoid membrane (GO:0009535);; Cellular Component: chloroplast envelope (GO:0009941);;	--	--	--	--	--	Uncharacterized protein At4g37920 OS=Arabidopsis thaliana OX=3702 GN=At4g37920 PE=2 SV=2	S	Function unknown	hypothetical protein OsJ_01469 [Oryza sativa Japonica Group]
1:12504575|12504878	intergenic_region	1	--	--
1:12665548|12667238	exon	1	BGIOSGA001799	[I]	Lipid transport and metabolism	Molecular Function: catalytic activity (GO:0003824);; Biological Process: cell communication (GO:0007154);; Biological Process: metabolic process (GO:0008152);; Molecular Function: phosphatidylinositol binding (GO:0035091);; Biological Process: root development (GO:0048364);;	K01115|0|osa:9272440|K01115 phospholipase D1/2 [EC:3.1.4.4] | (RefSeq) OJ1116_C07.11; phospholipase D zeta 1	--	[I]	Lipid transport and metabolism	Phospholipase D Active site motif;; PLD-like domain;; PX domain	Phospholipase D zeta 1 OS=Arabidopsis thaliana OX=3702 GN=PLDZETA1 PE=1 SV=1	I	Lipid transport and metabolism	hypothetical protein OsI_01583 [Oryza sativa Indica Group]
1:12726311|12726788	exon	1	BGIOSGA003356	[T]	Signal transduction mechanisms	Molecular Function: protein serine/threonine kinase activity (GO:0004674);; Molecular Function: ATP binding (GO:0005524);; Cellular Component: mitochondrion (GO:0005739);; Biological Process: protein phosphorylation (GO:0006468);; Molecular Function: zinc ion binding (GO:0008270);;	--	--	[T]	Signal transduction mechanisms	Protein tyrosine kinase;; Protein kinase domain	Pto-interacting protein 1 OS=Solanum lycopersicum OX=4081 GN=PTI1 PE=1 SV=2	T	Signal transduction mechanisms	hypothetical protein OsI_01587 [Oryza sativa Indica Group]
1:12726311|12727627	exon	1	BGIOSGA003356	[T]	Signal transduction mechanisms	Molecular Function: protein serine/threonine kinase activity (GO:0004674);; Molecular Function: ATP binding (GO:0005524);; Cellular Component: mitochondrion (GO:0005739);; Biological Process: protein phosphorylation (GO:0006468);; Molecular Function: zinc ion binding (GO:0008270);;	--	--	[T]	Signal transduction mechanisms	Protein tyrosine kinase;; Protein kinase domain	Pto-interacting protein 1 OS=Solanum lycopersicum OX=4081 GN=PTI1 PE=1 SV=2	T	Signal transduction mechanisms	hypothetical protein OsI_01587 [Oryza sativa Indica Group]
1:12726946|12727449	exon	1	BGIOSGA003356	[T]	Signal transduction mechanisms	Molecular Function: protein serine/threonine kinase activity (GO:0004674);; Molecular Function: ATP binding (GO:0005524);; Cellular Component: mitochondrion (GO:0005739);; Biological Process: protein phosphorylation (GO:0006468);; Molecular Function: zinc ion binding (GO:0008270);;	--	--	[T]	Signal transduction mechanisms	Protein tyrosine kinase;; Protein kinase domain	Pto-interacting protein 1 OS=Solanum lycopersicum OX=4081 GN=PTI1 PE=1 SV=2	T	Signal transduction mechanisms	hypothetical protein OsI_01587 [Oryza sativa Indica Group]
1:13030232|13034464	intergenic_region	1	--	--
1:13044541|13045185	intergenic_region	1	--	--
1:13044541|13050062	intergenic_region	1	--	--
1:13044541|13051574	intergenic_region	1	--	--
1:13047770|13048253	exon	1	BGIOSGA003372	--	--	--	--	--	--	--	--	--	S	Function unknown	hypothetical protein OsI_01615 [Oryza sativa Indica Group]
1:13047770|13050062	exon	1	BGIOSGA003372	--	--	--	--	--	--	--	--	--	S	Function unknown	hypothetical protein OsI_01615 [Oryza sativa Indica Group]
1:13048692|13048993	intron	1	BGIOSGA003372	--	--	--	--	--	--	--	--	--	S	Function unknown	hypothetical protein OsI_01615 [Oryza sativa Indica Group]
1:13051168|13051489	exon	1	BGIOSGA003372	--	--	--	--	--	--	--	--	--	S	Function unknown	hypothetical protein OsI_01615 [Oryza sativa Indica Group]
1:13070328|13130023	intergenic_region	1	--	--
1:13309413|13310038	exon	1	BGIOSGA001785	[U]	Intracellular trafficking, secretion, and vesicular transport	Molecular Function: ATP binding (GO:0005524);; Cellular Component: plasma membrane (GO:0005886);; Biological Process: protein targeting (GO:0006605);; Cellular Component: chloroplast stroma (GO:0009570);; Biological Process: response to absence of light (GO:0009646);; Biological Process: chloroplast organization (GO:0009658);; Cellular Component: chloroplast envelope (GO:0009941);; Biological Pro…	K03070|0|osa:4327279|K03070 preprotein translocase subunit SecA | (RefSeq) protein translocase subunit SECA1, chloroplastic	Protein export (ko03060)	--	--	SecA DEAD-like domain;; SecA Wing and Scaffold domain;; SecA preprotein cross-linking domain;; DEAD/DEAH box helicase	Protein translocase subunit SECA1, chloroplastic OS=Arabidopsis thaliana OX=3702 GN=SECA1 PE=1 SV=2	U	Intracellular trafficking, secretion, and vesicular transport	hypothetical protein OsI_01632 [Oryza sativa Indica Group]
1:13311700|13314041	exon	1	BGIOSGA001785	[U]	Intracellular trafficking, secretion, and vesicular transport	Molecular Function: ATP binding (GO:0005524);; Cellular Component: plasma membrane (GO:0005886);; Biological Process: protein targeting (GO:0006605);; Cellular Component: chloroplast stroma (GO:0009570);; Biological Process: response to absence of light (GO:0009646);; Biological Process: chloroplast organization (GO:0009658);; Cellular Component: chloroplast envelope (GO:0009941);; Biological Pro…	K03070|0|osa:4327279|K03070 preprotein translocase subunit SecA | (RefSeq) protein translocase subunit SECA1, chloroplastic	Protein export (ko03060)	--	--	SecA DEAD-like domain;; SecA Wing and Scaffold domain;; SecA preprotein cross-linking domain;; DEAD/DEAH box helicase	Protein translocase subunit SECA1, chloroplastic OS=Arabidopsis thaliana OX=3702 GN=SECA1 PE=1 SV=2	U	Intracellular trafficking, secretion, and vesicular transport	hypothetical protein OsI_01632 [Oryza sativa Indica Group]
1:13311700|13315573	exon	1	BGIOSGA001785	[U]	Intracellular trafficking, secretion, and vesicular transport	Molecular Function: ATP binding (GO:0005524);; Cellular Component: plasma membrane (GO:0005886);; Biological Process: protein targeting (GO:0006605);; Cellular Component: chloroplast stroma (GO:0009570);; Biological Process: response to absence of light (GO:0009646);; Biological Process: chloroplast organization (GO:0009658);; Cellular Component: chloroplast envelope (GO:0009941);; Biological Pro…	K03070|0|osa:4327279|K03070 preprotein translocase subunit SecA | (RefSeq) protein translocase subunit SECA1, chloroplastic	Protein export (ko03060)	--	--	SecA DEAD-like domain;; SecA Wing and Scaffold domain;; SecA preprotein cross-linking domain;; DEAD/DEAH box helicase	Protein translocase subunit SECA1, chloroplastic OS=Arabidopsis thaliana OX=3702 GN=SECA1 PE=1 SV=2	U	Intracellular trafficking, secretion, and vesicular transport	hypothetical protein OsI_01632 [Oryza sativa Indica Group]
1:13311700|13317323	exon	1	BGIOSGA001785	[U]	Intracellular trafficking, secretion, and vesicular transport	Molecular Function: ATP binding (GO:0005524);; Cellular Component: plasma membrane (GO:0005886);; Biological Process: protein targeting (GO:0006605);; Cellular Component: chloroplast stroma (GO:0009570);; Biological Process: response to absence of light (GO:0009646);; Biological Process: chloroplast organization (GO:0009658);; Cellular Component: chloroplast envelope (GO:0009941);; Biological Pro…	K03070|0|osa:4327279|K03070 preprotein translocase subunit SecA | (RefSeq) protein translocase subunit SECA1, chloroplastic	Protein export (ko03060)	--	--	SecA DEAD-like domain;; SecA Wing and Scaffold domain;; SecA preprotein cross-linking domain;; DEAD/DEAH box helicase	Protein translocase subunit SECA1, chloroplastic OS=Arabidopsis thaliana OX=3702 GN=SECA1 PE=1 SV=2	U	Intracellular trafficking, secretion, and vesicular transport	hypothetical protein OsI_01632 [Oryza sativa Indica Group]
1:13312005|13315573	exon	1	BGIOSGA001785	[U]	Intracellular trafficking, secretion, and vesicular transport	Molecular Function: ATP binding (GO:0005524);; Cellular Component: plasma membrane (GO:0005886);; Biological Process: protein targeting (GO:0006605);; Cellular Component: chloroplast stroma (GO:0009570);; Biological Process: response to absence of light (GO:0009646);; Biological Process: chloroplast organization (GO:0009658);; Cellular Component: chloroplast envelope (GO:0009941);; Biological Pro…	K03070|0|osa:4327279|K03070 preprotein translocase subunit SecA | (RefSeq) protein translocase subunit SECA1, chloroplastic	Protein export (ko03060)	--	--	SecA DEAD-like domain;; SecA Wing and Scaffold domain;; SecA preprotein cross-linking domain;; DEAD/DEAH box helicase	Protein translocase subunit SECA1, chloroplastic OS=Arabidopsis thaliana OX=3702 GN=SECA1 PE=1 SV=2	U	Intracellular trafficking, secretion, and vesicular transport	hypothetical protein OsI_01632 [Oryza sativa Indica Group]
1:13312005|13316370	exon	1	BGIOSGA001785	[U]	Intracellular trafficking, secretion, and vesicular transport	Molecular Function: ATP binding (GO:0005524);; Cellular Component: plasma membrane (GO:0005886);; Biological Process: protein targeting (GO:0006605);; Cellular Component: chloroplast stroma (GO:0009570);; Biological Process: response to absence of light (GO:0009646);; Biological Process: chloroplast organization (GO:0009658);; Cellular Component: chloroplast envelope (GO:0009941);; Biological Pro…	K03070|0|osa:4327279|K03070 preprotein translocase subunit SecA | (RefSeq) protein translocase subunit SECA1, chloroplastic	Protein export (ko03060)	--	--	SecA DEAD-like domain;; SecA Wing and Scaffold domain;; SecA preprotein cross-linking domain;; DEAD/DEAH box helicase	Protein translocase subunit SECA1, chloroplastic OS=Arabidopsis thaliana OX=3702 GN=SECA1 PE=1 SV=2	U	Intracellular trafficking, secretion, and vesicular transport	hypothetical protein OsI_01632 [Oryza sativa Indica Group]
1:13312704|13315573	exon	1	BGIOSGA001785	[U]	Intracellular trafficking, secretion, and vesicular transport	Molecular Function: ATP binding (GO:0005524);; Cellular Component: plasma membrane (GO:0005886);; Biological Process: protein targeting (GO:0006605);; Cellular Component: chloroplast stroma (GO:0009570);; Biological Process: response to absence of light (GO:0009646);; Biological Process: chloroplast organization (GO:0009658);; Cellular Component: chloroplast envelope (GO:0009941);; Biological Pro…	K03070|0|osa:4327279|K03070 preprotein translocase subunit SecA | (RefSeq) protein translocase subunit SECA1, chloroplastic	Protein export (ko03060)	--	--	SecA DEAD-like domain;; SecA Wing and Scaffold domain;; SecA preprotein cross-linking domain;; DEAD/DEAH box helicase	Protein translocase subunit SECA1, chloroplastic OS=Arabidopsis thaliana OX=3702 GN=SECA1 PE=1 SV=2	U	Intracellular trafficking, secretion, and vesicular transport	hypothetical protein OsI_01632 [Oryza sativa Indica Group]
1:13313637|13315573	exon	1	BGIOSGA001785	[U]	Intracellular trafficking, secretion, and vesicular transport	Molecular Function: ATP binding (GO:0005524);; Cellular Component: plasma membrane (GO:0005886);; Biological Process: protein targeting (GO:0006605);; Cellular Component: chloroplast stroma (GO:0009570);; Biological Process: response to absence of light (GO:0009646);; Biological Process: chloroplast organization (GO:0009658);; Cellular Component: chloroplast envelope (GO:0009941);; Biological Pro…	K03070|0|osa:4327279|K03070 preprotein translocase subunit SecA | (RefSeq) protein translocase subunit SECA1, chloroplastic	Protein export (ko03060)	--	--	SecA DEAD-like domain;; SecA Wing and Scaffold domain;; SecA preprotein cross-linking domain;; DEAD/DEAH box helicase	Protein translocase subunit SECA1, chloroplastic OS=Arabidopsis thaliana OX=3702 GN=SECA1 PE=1 SV=2	U	Intracellular trafficking, secretion, and vesicular transport	hypothetical protein OsI_01632 [Oryza sativa Indica Group]
1:13313637|13317323	exon	1	BGIOSGA001785	[U]	Intracellular trafficking, secretion, and vesicular transport	Molecular Function: ATP binding (GO:0005524);; Cellular Component: plasma membrane (GO:0005886);; Biological Process: protein targeting (GO:0006605);; Cellular Component: chloroplast stroma (GO:0009570);; Biological Process: response to absence of light (GO:0009646);; Biological Process: chloroplast organization (GO:0009658);; Cellular Component: chloroplast envelope (GO:0009941);; Biological Pro…	K03070|0|osa:4327279|K03070 preprotein translocase subunit SecA | (RefSeq) protein translocase subunit SECA1, chloroplastic	Protein export (ko03060)	--	--	SecA DEAD-like domain;; SecA Wing and Scaffold domain;; SecA preprotein cross-linking domain;; DEAD/DEAH box helicase	Protein translocase subunit SECA1, chloroplastic OS=Arabidopsis thaliana OX=3702 GN=SECA1 PE=1 SV=2	U	Intracellular trafficking, secretion, and vesicular transport	hypothetical protein OsI_01632 [Oryza sativa Indica Group]
1:13314637|13317319	exon	1	BGIOSGA001785	[U]	Intracellular trafficking, secretion, and vesicular transport	Molecular Function: ATP binding (GO:0005524);; Cellular Component: plasma membrane (GO:0005886);; Biological Process: protein targeting (GO:0006605);; Cellular Component: chloroplast stroma (GO:0009570);; Biological Process: response to absence of light (GO:0009646);; Biological Process: chloroplast organization (GO:0009658);; Cellular Component: chloroplast envelope (GO:0009941);; Biological Pro…	K03070|0|osa:4327279|K03070 preprotein translocase subunit SecA | (RefSeq) protein translocase subunit SECA1, chloroplastic	Protein export (ko03060)	--	--	SecA DEAD-like domain;; SecA Wing and Scaffold domain;; SecA preprotein cross-linking domain;; DEAD/DEAH box helicase	Protein translocase subunit SECA1, chloroplastic OS=Arabidopsis thaliana OX=3702 GN=SECA1 PE=1 SV=2	U	Intracellular trafficking, secretion, and vesicular transport	hypothetical protein OsI_01632 [Oryza sativa Indica Group]
1:13315355|13317323	exon	1	BGIOSGA001785	[U]	Intracellular trafficking, secretion, and vesicular transport	Molecular Function: ATP binding (GO:0005524);; Cellular Component: plasma membrane (GO:0005886);; Biological Process: protein targeting (GO:0006605);; Cellular Component: chloroplast stroma (GO:0009570);; Biological Process: response to absence of light (GO:0009646);; Biological Process: chloroplast organization (GO:0009658);; Cellular Component: chloroplast envelope (GO:0009941);; Biological Pro…	K03070|0|osa:4327279|K03070 preprotein translocase subunit SecA | (RefSeq) protein translocase subunit SECA1, chloroplastic	Protein export (ko03060)	--	--	SecA DEAD-like domain;; SecA Wing and Scaffold domain;; SecA preprotein cross-linking domain;; DEAD/DEAH box helicase	Protein translocase subunit SECA1, chloroplastic OS=Arabidopsis thaliana OX=3702 GN=SECA1 PE=1 SV=2	U	Intracellular trafficking, secretion, and vesicular transport	hypothetical protein OsI_01632 [Oryza sativa Indica Group]
1:13397045|13397252	intergenic_region	1	--	--
1:13548838|13549166	intergenic_region	1	--	--
1:13570905|13574456	exon	1	Oryza_sativa_newGene_10304	--	--	--	--	--	--	--	Transposase-associated domain;; Domain of unknown function (DUF4216);; Domain of unknown function (DUF4218);; Domain of unknown function (DUF834);; Transposase family tnp2;; Transposase family tnp2	--	--	--	PREDICTED: uncharacterized protein LOC107280007 [Oryza sativa Japonica Group]
1:13573450|13574456	exon	1	Oryza_sativa_newGene_10304	--	--	--	--	--	--	--	Transposase-associated domain;; Domain of unknown function (DUF4216);; Domain of unknown function (DUF4218);; Domain of unknown function (DUF834);; Transposase family tnp2;; Transposase family tnp2	--	--	--	PREDICTED: uncharacterized protein LOC107280007 [Oryza sativa Japonica Group]
1:13664100|13664249	intron	1	Oryza_sativa_newGene_10459	--	--	Molecular Function: zinc ion binding (GO:0008270);;	--	--	--	--	MULE transposase domain;; MuDR family transposase;; SWIM zinc finger	--	S	Function unknown	transposon protein, putative, Mutator sub-class [Oryza sativa Japonica Group]
1:13921505|13923612	intergenic_region	1	--	--
1:13987627|13988975	exon	1	BGIOSGA001747	--	--	Cellular Component: integral component of membrane (GO:0016021);; Biological Process: transmembrane transport (GO:0055085);;	K15121|0|osa:4326984|K15121 solute carrier family 25, member 44 | (RefSeq) solute carrier family 25 member 44	--	[C]	Energy production and conversion	Mitochondrial carrier protein	Protein MITOFERRINLIKE 1, chloroplastic OS=Arabidopsis thaliana OX=3702 GN=MFL1 PE=2 SV=1	S	Function unknown	hypothetical protein OsI_01701 [Oryza sativa Indica Group]
1:14220311|14222546	exon	1	BGIOSGA001740	[E]	Amino acid transport and metabolism	Molecular Function: serine-type carboxypeptidase activity (GO:0004185);; Biological Process: proteolysis (GO:0006508);; Cellular Component: cytoplasmic vesicle (GO:0016023);;	K16297|0|osa:4326840|K16297 serine carboxypeptidase-like clade II [EC:3.4.16.-] | (RefSeq) serine carboxypeptidase-like 33	--	[OE]	Posttranslational modification, protein turnover, chaperones;; Amino acid transport and metabolism	Serine carboxypeptidase	Serine carboxypeptidase-like 26 OS=Oryza sativa subsp. japonica OX=39947 GN=SCP26 PE=2 SV=1	E	Amino acid transport and metabolism	hypothetical protein OsI_01719 [Oryza sativa Indica Group]
1:14221331|14222546	exon	1	BGIOSGA001740	[E]	Amino acid transport and metabolism	Molecular Function: serine-type carboxypeptidase activity (GO:0004185);; Biological Process: proteolysis (GO:0006508);; Cellular Component: cytoplasmic vesicle (GO:0016023);;	K16297|0|osa:4326840|K16297 serine carboxypeptidase-like clade II [EC:3.4.16.-] | (RefSeq) serine carboxypeptidase-like 33	--	[OE]	Posttranslational modification, protein turnover, chaperones;; Amino acid transport and metabolism	Serine carboxypeptidase	Serine carboxypeptidase-like 26 OS=Oryza sativa subsp. japonica OX=39947 GN=SCP26 PE=2 SV=1	E	Amino acid transport and metabolism	hypothetical protein OsI_01719 [Oryza sativa Indica Group]
1:14556926|14557500	exon	1	BGIOSGA003430	[C]	Energy production and conversion	Molecular Function: inorganic diphosphatase activity (GO:0004427);; Cellular Component: plastid (GO:0009536);; Molecular Function: hydrogen-translocating pyrophosphatase activity (GO:0009678);; Biological Process: proton transport (GO:0015992);; Cellular Component: membrane (GO:0016020);; Cellular Component: cytoplasmic vesicle (GO:0016023);;	K01507|0|osa:4326846|K01507 inorganic pyrophosphatase [EC:3.6.1.1] | (RefSeq) pyrophosphate-energized vacuolar membrane proton pump	Oxidative phosphorylation (ko00190)	--	--	Inorganic H+ pyrophosphatase	Pyrophosphate-energized vacuolar membrane proton pump OS=Hordeum vulgare OX=4513 PE=2 SV=2	C	Energy production and conversion	hypothetical protein OsI_01741 [Oryza sativa Indica Group]
1:14612638|14613971	exon	1	BGIOSGA003435	[O]	Posttranslational modification, protein turnover, chaperones	Biological Process: endocytosis (GO:0006897);; Cellular Component: integral component of membrane (GO:0016021);; Biological Process: positive regulation of vacuole organization (GO:0044090);; Biological Process: protein K63-linked deubiquitination (GO:0070536);; Biological Process: protein K48-linked deubiquitination (GO:0071108);; Biological Process: positive regulation of intracellular protein …	K11866|0|osa:4326798|K11866 STAM-binding protein [EC:3.4.19.12] | (RefSeq) B1088D01.3; AMSH-like ubiquitin thioesterase 3	Endocytosis (ko04144)	[T]	Signal transduction mechanisms	JAB1/Mov34/MPN/PAD-1 ubiquitin protease;; USP8 dimerisation domain;; Prokaryotic homologs of the JAB domain	AMSH-like ubiquitin thioesterase 3 OS=Arabidopsis thaliana OX=3702 GN=AMSH3 PE=1 SV=2	S	Function unknown	hypothetical protein OsI_01747 [Oryza sativa Indica Group]
1:14779498|14779920	intergenic_region	1	--	--
1:14797890|14799094	exon	1	BGIOSGA001724	[J]	Translation, ribosomal structure and biogenesis	Molecular Function: tRNA (adenine-N1-)-methyltransferase activity (GO:0016429);; Biological Process: tRNA methylation (GO:0030488);; Cellular Component: tRNA (m1A) methyltransferase complex (GO:0031515);;	K07442|0|osa:4335490|K07442 tRNA (adenine57-N1/adenine58-N1)-methyltransferase catalytic subunit [EC:2.1.1.219 2.1.1.220] | (RefSeq) tRNA (adenine(58)-N(1))-methyltransferase catalytic subunit TRMT61A	--	[J]	Translation, ribosomal structure and biogenesis	tRNA methyltransferase complex GCD14 subunit;; Protein-L-isoaspartate(D-aspartate) O-methyltransferase (PCMT);; Methyltransferase domain	--	J	Translation, ribosomal structure and biogenesis	PREDICTED: tRNA (adenine(58)-N(1))-methyltransferase catalytic subunit TRMT61A [Oryza sativa Japonica Group]
1:15004739|15005632	exon	1	BGIOSGA003449	[V]	Defense mechanisms	Molecular Function: ATP binding (GO:0005524);; Biological Process: obsolete ATP catabolic process (GO:0006200);; Biological Process: transport (GO:0006810);; Cellular Component: integral component of membrane (GO:0016021);; Molecular Function: ATPase activity (GO:0016887);;	--	--	[Q]	Secondary metabolites biosynthesis, transport and catabolism	ABC-2 type transporter;; ABC transporter;; AAA domain, putative AbiEii toxin, Type IV TA system;; ABC-transporter extracellular N-terminal;; P-loop containing region of AAA domain;; AAA domain;; ATPase family associated with various cellular activities (AAA)	ABC transporter G family member 32 OS=Oryza sativa subsp. japonica OX=39947 GN=ABCG32 PE=2 SV=1	V	Defense mechanisms	hypothetical protein OsI_01785 [Oryza sativa Indica Group]
1:15351286|15352346	exon	1	BGIOSGA003468	[I]	Lipid transport and metabolism	Molecular Function: 3-hydroxyacyl-CoA dehydrogenase activity (GO:0003857);; Molecular Function: enoyl-CoA hydratase activity (GO:0004300);; Cellular Component: cell wall (GO:0005618);; Cellular Component: nucleolus (GO:0005730);; Biological Process: fatty acid beta-oxidation (GO:0006635);; Molecular Function: coenzyme binding (GO:0050662);;	K10527|0|osa:4326503|K10527 enoyl-CoA hydratase/3-hydroxyacyl-CoA dehydrogenase [EC:4.2.1.17 1.1.1.35 1.1.1.211] | (RefSeq) glyoxysomal fatty acid beta-oxidation multifunctional protein MFP-a	Fatty acid degradation (ko00071);; alpha-Linolenic acid metabolism (ko00592);; Fatty acid metabolism (ko01212)	[I]	Lipid transport and metabolism	3-hydroxyacyl-CoA dehydrogenase, NAD binding domain;; Enoyl-CoA hydratase/isomerase;; 3-hydroxyacyl-CoA dehydrogenase, C-terminal domain;; Enoyl-CoA hydratase/isomerase	Glyoxysomal fatty acid beta-oxidation multifunctional protein MFP-a OS=Cucumis sativus OX=3659 PE=1 SV=1	I	Lipid transport and metabolism	PREDICTED: glyoxysomal fatty acid beta-oxidation multifunctional protein MFP-a [Oryza sativa Japonica Group]
1:15840688|15840961	intergenic_region	1	--	--
1:15928057|15930342	exon	1	BGIOSGA001680	--	--	Cellular Component: plant-type vacuole (GO:0000325);; Molecular Function: ATP binding (GO:0005524);; Cellular Component: vacuolar membrane (GO:0005774);; Cellular Component: plasma membrane (GO:0005886);; Biological Process: obsolete ATP catabolic process (GO:0006200);; Molecular Function: folic acid transporter activity (GO:0008517);; Biological Process: response to water deprivation (GO:0009414…	--	--	[Q]	Secondary metabolites biosynthesis, transport and catabolism	ABC transporter transmembrane region;; ABC transporter	ABC transporter C family member 14 OS=Arabidopsis thaliana OX=3702 GN=ABCC14 PE=1 SV=1	V	Defense mechanisms	hypothetical protein OsI_01863 [Oryza sativa Indica Group]
1:15936527|15936883	exon	1	BGIOSGA001680	--	--	Cellular Component: plant-type vacuole (GO:0000325);; Molecular Function: ATP binding (GO:0005524);; Cellular Component: vacuolar membrane (GO:0005774);; Cellular Component: plasma membrane (GO:0005886);; Biological Process: obsolete ATP catabolic process (GO:0006200);; Molecular Function: folic acid transporter activity (GO:0008517);; Biological Process: response to water deprivation (GO:0009414…	--	--	[Q]	Secondary metabolites biosynthesis, transport and catabolism	ABC transporter transmembrane region;; ABC transporter	ABC transporter C family member 14 OS=Arabidopsis thaliana OX=3702 GN=ABCC14 PE=1 SV=1	V	Defense mechanisms	hypothetical protein OsI_01863 [Oryza sativa Indica Group]
1:15936833|15937105	exon	1	BGIOSGA001680	--	--	Cellular Component: plant-type vacuole (GO:0000325);; Molecular Function: ATP binding (GO:0005524);; Cellular Component: vacuolar membrane (GO:0005774);; Cellular Component: plasma membrane (GO:0005886);; Biological Process: obsolete ATP catabolic process (GO:0006200);; Molecular Function: folic acid transporter activity (GO:0008517);; Biological Process: response to water deprivation (GO:0009414…	--	--	[Q]	Secondary metabolites biosynthesis, transport and catabolism	ABC transporter transmembrane region;; ABC transporter	ABC transporter C family member 14 OS=Arabidopsis thaliana OX=3702 GN=ABCC14 PE=1 SV=1	V	Defense mechanisms	hypothetical protein OsI_01863 [Oryza sativa Indica Group]
1:15964838|15966873	intergenic_region	1	--	--
1:16106637|16108948	intergenic_region	1	--	--
1:16107223|16107471	intron	1	BGIOSGA001671	--	--	Cellular Component: chloroplast (GO:0009507);; Biological Process: thylakoid membrane organization (GO:0010027);; Biological Process: photosystem II oxygen evolving complex assembly (GO:0010270);;	--	--	--	--	Protein of unknown function (DUF3493);; Tetratricopeptide repeat;; Tetratricopeptide repeat;; Tetratricopeptide repeat	Protein LOW PSII ACCUMULATION 1, chloroplastic OS=Arabidopsis thaliana OX=3702 GN=LPA1 PE=1 SV=1	S	Function unknown	PREDICTED: protein LOW PSII ACCUMULATION 1, chloroplastic [Oryza sativa Japonica Group]
1:16107313|16107465	intron	1	BGIOSGA001671	--	--	Cellular Component: chloroplast (GO:0009507);; Biological Process: thylakoid membrane organization (GO:0010027);; Biological Process: photosystem II oxygen evolving complex assembly (GO:0010270);;	--	--	--	--	Protein of unknown function (DUF3493);; Tetratricopeptide repeat;; Tetratricopeptide repeat;; Tetratricopeptide repeat	Protein LOW PSII ACCUMULATION 1, chloroplastic OS=Arabidopsis thaliana OX=3702 GN=LPA1 PE=1 SV=1	S	Function unknown	PREDICTED: protein LOW PSII ACCUMULATION 1, chloroplastic [Oryza sativa Japonica Group]
1:16405914|16406896	exon	1	BGIOSGA003516	--	--	Molecular Function: nucleocytoplasmic transporter activity (GO:0005487);; Cellular Component: nuclear envelope (GO:0005635);; Biological Process: negative regulation of flower development (GO:0009910);; Biological Process: polarity specification of adaxial/abaxial axis (GO:0009944);; Biological Process: leaf morphogenesis (GO:0009965);; Biological Process: pre-miRNA export from nucleus (GO:003528…	K14289|0|osa:4325820|K14289 exportin-5 | (RefSeq) protein HASTY 1	RNA transport (ko03013)	[YU]	Nuclear structure;; Intracellular trafficking, secretion, and vesicular transport	Exportin 1-like protein	Protein HASTY 1 OS=Arabidopsis thaliana OX=3702 GN=HST1 PE=1 SV=1	U	Intracellular trafficking, secretion, and vesicular transport	hypothetical protein OsI_01918 [Oryza sativa Indica Group]
1:16428097|16428383	exon	1	BGIOSGA001651	--	--	Molecular Function: nucleotide binding (GO:0000166);; Molecular Function: protein kinase activity (GO:0004672);; Molecular Function: calcium ion binding (GO:0005509);; Cellular Component: cytoplasmic vesicle (GO:0016023);; Biological Process: phosphorylation (GO:0016310);; Molecular Function: polysaccharide binding (GO:0030247);;	--	--	--	--	Wall-associated receptor kinase galacturonan-binding	Wall-associated receptor kinase 3 OS=Arabidopsis thaliana OX=3702 GN=WAK3 PE=2 SV=2	--	--	hypothetical protein OsI_01920 [Oryza sativa Indica Group]
1:17021623|17021940	exon	1	BGIOSGA001620	[J]	Translation, ribosomal structure and biogenesis	Molecular Function: nucleic acid binding (GO:0003676);; Molecular Function: asparagine-tRNA ligase activity (GO:0004816);; Molecular Function: ATP binding (GO:0005524);; Cellular Component: mitochondrion (GO:0005739);; Biological Process: asparaginyl-tRNA aminoacylation (GO:0006421);; Cellular Component: chloroplast (GO:0009507);; Biological Process: response to cadmium ion (GO:0046686);;	K01893|0|osa:4325717|K01893 asparaginyl-tRNA synthetase [EC:6.1.1.22] | (RefSeq) B1045D11.6; asparagine--tRNA ligase, cytoplasmic 3	Aminoacyl-tRNA biosynthesis (ko00970)	[J]	Translation, ribosomal structure and biogenesis	tRNA synthetases class II (D, K and N);; OB-fold nucleic acid binding domain;; WHEP-TRS domain	Asparagine--tRNA ligase, cytoplasmic 3 OS=Arabidopsis thaliana OX=3702 GN=SYNC3 PE=1 SV=1	J	Translation, ribosomal structure and biogenesis	hypothetical protein OsI_01974 [Oryza sativa Indica Group]
1:17204773|17204939	exon	1	BGIOSGA001615	[J]	Translation, ribosomal structure and biogenesis	Biological Process: RNA methylation (GO:0001510);; Molecular Function: GTPase activity (GO:0003924);; Molecular Function: GTP binding (GO:0005525);; Cellular Component: nucleolus (GO:0005730);; Biological Process: obsolete GTP catabolic process (GO:0006184);; Cellular Component: plasmodesma (GO:0009506);; Biological Process: maintenance of inflorescence meristem identity (GO:0010077);; Biological…	K14538|0|osa:4325442|K14538 nuclear GTP-binding protein | (RefSeq) B1111C09.2; guanine nucleotide-binding protein-like NSN1	Ribosome biogenesis in eukaryotes (ko03008)	[R]	General function prediction only	GNL3L/Grn1 putative GTPase;; 50S ribosome-binding GTPase;; Ferrous iron transport protein B	Guanine nucleotide-binding protein-like NSN1 OS=Arabidopsis thaliana OX=3702 GN=NSN1 PE=1 SV=1	S	Function unknown	hypothetical protein OsI_01991 [Oryza sativa Indica Group]
1:17204773|17205701	exon	1	BGIOSGA001615	[J]	Translation, ribosomal structure and biogenesis	Biological Process: RNA methylation (GO:0001510);; Molecular Function: GTPase activity (GO:0003924);; Molecular Function: GTP binding (GO:0005525);; Cellular Component: nucleolus (GO:0005730);; Biological Process: obsolete GTP catabolic process (GO:0006184);; Cellular Component: plasmodesma (GO:0009506);; Biological Process: maintenance of inflorescence meristem identity (GO:0010077);; Biological…	K14538|0|osa:4325442|K14538 nuclear GTP-binding protein | (RefSeq) B1111C09.2; guanine nucleotide-binding protein-like NSN1	Ribosome biogenesis in eukaryotes (ko03008)	[R]	General function prediction only	GNL3L/Grn1 putative GTPase;; 50S ribosome-binding GTPase;; Ferrous iron transport protein B	Guanine nucleotide-binding protein-like NSN1 OS=Arabidopsis thaliana OX=3702 GN=NSN1 PE=1 SV=1	S	Function unknown	hypothetical protein OsI_01991 [Oryza sativa Indica Group]
1:17204773|17206875	exon	1	BGIOSGA001615	[J]	Translation, ribosomal structure and biogenesis	Biological Process: RNA methylation (GO:0001510);; Molecular Function: GTPase activity (GO:0003924);; Molecular Function: GTP binding (GO:0005525);; Cellular Component: nucleolus (GO:0005730);; Biological Process: obsolete GTP catabolic process (GO:0006184);; Cellular Component: plasmodesma (GO:0009506);; Biological Process: maintenance of inflorescence meristem identity (GO:0010077);; Biological…	K14538|0|osa:4325442|K14538 nuclear GTP-binding protein | (RefSeq) B1111C09.2; guanine nucleotide-binding protein-like NSN1	Ribosome biogenesis in eukaryotes (ko03008)	[R]	General function prediction only	GNL3L/Grn1 putative GTPase;; 50S ribosome-binding GTPase;; Ferrous iron transport protein B	Guanine nucleotide-binding protein-like NSN1 OS=Arabidopsis thaliana OX=3702 GN=NSN1 PE=1 SV=1	S	Function unknown	hypothetical protein OsI_01991 [Oryza sativa Indica Group]
1:17206528|17207512	exon	1	BGIOSGA001615	[J]	Translation, ribosomal structure and biogenesis	Biological Process: RNA methylation (GO:0001510);; Molecular Function: GTPase activity (GO:0003924);; Molecular Function: GTP binding (GO:0005525);; Cellular Component: nucleolus (GO:0005730);; Biological Process: obsolete GTP catabolic process (GO:0006184);; Cellular Component: plasmodesma (GO:0009506);; Biological Process: maintenance of inflorescence meristem identity (GO:0010077);; Biological…	K14538|0|osa:4325442|K14538 nuclear GTP-binding protein | (RefSeq) B1111C09.2; guanine nucleotide-binding protein-like NSN1	Ribosome biogenesis in eukaryotes (ko03008)	[R]	General function prediction only	GNL3L/Grn1 putative GTPase;; 50S ribosome-binding GTPase;; Ferrous iron transport protein B	Guanine nucleotide-binding protein-like NSN1 OS=Arabidopsis thaliana OX=3702 GN=NSN1 PE=1 SV=1	S	Function unknown	hypothetical protein OsI_01991 [Oryza sativa Indica Group]
1:17402408|17402626	intergenic_region	1	--	--
1:17402859|17404493	exon	1	BGIOSGA001611	[HR]	Coenzyme transport and metabolism;; General function prediction only	Molecular Function: magnesium ion binding (GO:0000287);; Cellular Component: nucleus (GO:0005634);; Cellular Component: plasma membrane (GO:0005886);; Biological Process: sucrose biosynthetic process (GO:0005986);; Cellular Component: plastid (GO:0009536);; Biological Process: dephosphorylation (GO:0016311);; Biological Process: response to cadmium ion (GO:0046686);; Molecular Function: sucrose-p…	K07024|0|osa:4325448|K07024 sucrose-6-phosphatase&#160; [EC:3.1.3.24] | (RefSeq) OsJ_001789, OsJ_01840, OsSPP1, SPP1; probable sucrose-phosphatase 1	--	--	--	Sucrose-6F-phosphate phosphohydrolase;; Sucrose-6-phosphate phosphohydrolase C-terminal;; haloacid dehalogenase-like hydrolase	Probable sucrose-phosphatase 1 OS=Oryza sativa subsp. japonica OX=39947 GN=SPP1 PE=2 SV=1	S	Function unknown	hypothetical protein OsI_01999 [Oryza sativa Indica Group]
1:17820674|17821303	intergenic_region	1	--	--
1:17820674|17825504	intergenic_region	1	--	--
1:17823350|17825504	exon	1	BGIOSGA003571	[R]	General function prediction only	Molecular Function: nucleotide binding (GO:0000166);; Cellular Component: cytoplasm (GO:0005737);; Cellular Component: Cul4-RING E3 ubiquitin ligase complex (GO:0080008);;	K11801|0|osa:9266898|K11801 WD repeat-containing protein 23 | (RefSeq) LEC14B protein	--	[R]	General function prediction only	WD domain, G-beta repeat;; Anaphase-promoting complex subunit 4 WD40 domain	LEC14B protein OS=Lithospermum erythrorhizon OX=34254 PE=2 SV=1	S	Function unknown	PREDICTED: LEC14B protein isoform X1 [Oryza sativa Japonica Group]
1:17824930|17825504	exon	1	BGIOSGA003571	[R]	General function prediction only	Molecular Function: nucleotide binding (GO:0000166);; Cellular Component: cytoplasm (GO:0005737);; Cellular Component: Cul4-RING E3 ubiquitin ligase complex (GO:0080008);;	K11801|0|osa:9266898|K11801 WD repeat-containing protein 23 | (RefSeq) LEC14B protein	--	[R]	General function prediction only	WD domain, G-beta repeat;; Anaphase-promoting complex subunit 4 WD40 domain	LEC14B protein OS=Lithospermum erythrorhizon OX=34254 PE=2 SV=1	S	Function unknown	PREDICTED: LEC14B protein isoform X1 [Oryza sativa Japonica Group]
1:18090725|18090908	intergenic_region	1	--	--
1:18268180|18268404	intergenic_region	1	--	--
1:18295177|18298349	exon	1	BGIOSGA003581	--	--	Molecular Function: mechanically-gated ion channel activity (GO:0008381);; Cellular Component: integral component of membrane (GO:0016021);; Cellular Component: cytoplasmic vesicle (GO:0016023);;	--	--	[S]	Function unknown	Piezo non-specific cation channel, R-Ras-binding domain	Piezo-type mechanosensitive ion channel homolog OS=Arabidopsis thaliana OX=3702 GN=At2g48060/At2g48040/At2g48050 PE=2 SV=1	S	Function unknown	hypothetical protein OsI_02056 [Oryza sativa Indica Group]
1:18296254|18298349	exon	1	BGIOSGA003581	--	--	Molecular Function: mechanically-gated ion channel activity (GO:0008381);; Cellular Component: integral component of membrane (GO:0016021);; Cellular Component: cytoplasmic vesicle (GO:0016023);;	--	--	[S]	Function unknown	Piezo non-specific cation channel, R-Ras-binding domain	Piezo-type mechanosensitive ion channel homolog OS=Arabidopsis thaliana OX=3702 GN=At2g48060/At2g48040/At2g48050 PE=2 SV=1	S	Function unknown	hypothetical protein OsI_02056 [Oryza sativa Indica Group]
1:18417002|18417179	exon	1	Oryza_sativa_newGene_12662	--	--	Molecular Function: DNA binding (GO:0003677);; Molecular Function: RNA binding (GO:0003723);; Molecular Function: RNA-directed DNA polymerase activity (GO:0003964);; Molecular Function: aspartic-type endopeptidase activity (GO:0004190);; Cellular Component: nucleus (GO:0005634);; Cellular Component: mitochondrial matrix (GO:0005759);; Biological Process: RNA-dependent DNA biosynthetic process (GO…	--	--	[A]	RNA processing and modification	--	tRNA (guanine(37)-N1)-methyltransferase 1 OS=Vitis vinifera OX=29760 GN=VIT_19s0014g03930 PE=3 SV=1	S	Function unknown	PREDICTED: uncharacterized protein LOC107280276 [Oryza sativa Japonica Group]
1:18417396|18417547	exon	1	BGIOSGA003586	[J]	Translation, ribosomal structure and biogenesis	Cellular Component: nucleus (GO:0005634);; Cellular Component: mitochondrial matrix (GO:0005759);; Cellular Component: plastid (GO:0009536);; Biological Process: tRNA methylation (GO:0030488);; Molecular Function: tRNA (guanine(37)-N(1))-methyltransferase activity (GO:0052906);;	K15429|2.19179e-127|osa:9270169|K15429 tRNA (guanine37-N1)-methyltransferase [EC:2.1.1.228] | (RefSeq) OJ1123_G09.29-1, OJ1123_G09.29-2; tRNA (guanine(37)-N1)-methyltransferase 1	--	[A]	RNA processing and modification	Met-10+ like-protein	tRNA (guanine(37)-N1)-methyltransferase 1 OS=Vitis vinifera OX=29760 GN=VIT_19s0014g03930 PE=3 SV=1	S	Function unknown	hypothetical protein OsI_02063 [Oryza sativa Indica Group]
1:18417405|18417605	exon	1	BGIOSGA003586	[J]	Translation, ribosomal structure and biogenesis	Cellular Component: nucleus (GO:0005634);; Cellular Component: mitochondrial matrix (GO:0005759);; Cellular Component: plastid (GO:0009536);; Biological Process: tRNA methylation (GO:0030488);; Molecular Function: tRNA (guanine(37)-N(1))-methyltransferase activity (GO:0052906);;	K15429|2.19179e-127|osa:9270169|K15429 tRNA (guanine37-N1)-methyltransferase [EC:2.1.1.228] | (RefSeq) OJ1123_G09.29-1, OJ1123_G09.29-2; tRNA (guanine(37)-N1)-methyltransferase 1	--	[A]	RNA processing and modification	Met-10+ like-protein	tRNA (guanine(37)-N1)-methyltransferase 1 OS=Vitis vinifera OX=29760 GN=VIT_19s0014g03930 PE=3 SV=1	S	Function unknown	hypothetical protein OsI_02063 [Oryza sativa Indica Group]
1:18418120|18420009	exon	1	BGIOSGA003586	[J]	Translation, ribosomal structure and biogenesis	Cellular Component: nucleus (GO:0005634);; Cellular Component: mitochondrial matrix (GO:0005759);; Cellular Component: plastid (GO:0009536);; Biological Process: tRNA methylation (GO:0030488);; Molecular Function: tRNA (guanine(37)-N(1))-methyltransferase activity (GO:0052906);;	K15429|2.19179e-127|osa:9270169|K15429 tRNA (guanine37-N1)-methyltransferase [EC:2.1.1.228] | (RefSeq) OJ1123_G09.29-1, OJ1123_G09.29-2; tRNA (guanine(37)-N1)-methyltransferase 1	--	[A]	RNA processing and modification	Met-10+ like-protein	tRNA (guanine(37)-N1)-methyltransferase 1 OS=Vitis vinifera OX=29760 GN=VIT_19s0014g03930 PE=3 SV=1	S	Function unknown	hypothetical protein OsI_02063 [Oryza sativa Indica Group]
1:18427180|18428643	exon	1	BGIOSGA003587	[J]	Translation, ribosomal structure and biogenesis	Cellular Component: nucleus (GO:0005634);; Cellular Component: mitochondrial matrix (GO:0005759);; Cellular Component: plastid (GO:0009536);; Biological Process: tRNA methylation (GO:0030488);; Molecular Function: tRNA (guanine(37)-N(1))-methyltransferase activity (GO:0052906);;	K15429|2.90597e-109|osa:9270169|K15429 tRNA (guanine37-N1)-methyltransferase [EC:2.1.1.228] | (RefSeq) OJ1123_G09.29-1, OJ1123_G09.29-2; tRNA (guanine(37)-N1)-methyltransferase 1	--	[A]	RNA processing and modification	Met-10+ like-protein	tRNA (guanine(37)-N1)-methyltransferase 1 OS=Vitis vinifera OX=29760 GN=VIT_19s0014g03930 PE=3 SV=1	S	Function unknown	hypothetical protein OsI_02065 [Oryza sativa Indica Group]
1:18449933|18450150	intron	1	BGIOSGA001580	[T]	Signal transduction mechanisms	Biological Process: inactivation of MAPK activity (GO:0000188);; Biological Process: protein dephosphorylation (GO:0006470);; Molecular Function: protein tyrosine/serine/threonine phosphatase activity (GO:0008138);; Molecular Function: MAP kinase phosphatase activity (GO:0033549);;	--	--	[V]	Defense mechanisms	Dual specificity phosphatase, catalytic domain	Dual specificity protein phosphatase 1 OS=Arabidopsis thaliana OX=3702 GN=DSPTP1 PE=1 SV=1	T	Signal transduction mechanisms	PREDICTED: dual specificity protein phosphatase 1B [Oryza sativa Japonica Group]
1:18657456|18657617	exon	1	BGIOSGA003590	--	--	Biological Process: Group II intron splicing (GO:0000373);; Molecular Function: RNA binding (GO:0003723);; Biological Process: rRNA processing (GO:0006364);; Biological Process: mRNA processing (GO:0006397);; Biological Process: tRNA metabolic process (GO:0006399);; Cellular Component: chloroplast stroma (GO:0009570);; Biological Process: chloroplast organization (GO:0009658);; Cellular Component…	--	--	--	--	CRS1 / YhbY (CRM) domain	CRS2-associated factor 1, chloroplastic OS=Oryza sativa subsp. japonica OX=39947 GN=Os01g0495900 PE=2 SV=1	A	RNA processing and modification	hypothetical protein OsI_02075 [Oryza sativa Indica Group]
1:18793943|18794222	exon	1	BGIOSGA003591	--	--	--	--	--	--	--	--	Protein LNK2 OS=Arabidopsis thaliana OX=3702 GN=LNK2 PE=1 SV=1	S	Function unknown	hypothetical protein OsI_02076 [Oryza sativa Indica Group]
1:19026106|19026499	intergenic_region	1	--	--
1:19078667|19078933	intergenic_region	1	--	--
1:19078675|19079474	intergenic_region	1	--	--
1:19078681|19078948	intergenic_region	1	--	--
1:19078681|19079518	intergenic_region	1	--	--
1:19078683|19079372	intergenic_region	1	--	--
1:19078686|19078948	intergenic_region	1	--	--
1:19078700|19079583	intergenic_region	1	--	--
1:19078751|19078948	exon	1	BGIOSGA003595	--	--	Molecular Function: calcium ion binding (GO:0005509);; Cellular Component: plastid (GO:0009536);; Cellular Component: photosystem II oxygen evolving complex (GO:0009654);; Cellular Component: extrinsic component of membrane (GO:0019898);; Biological Process: photosystem II stabilization (GO:0042549);;	K02716|0|osa:4324479|K02716 photosystem II oxygen-evolving enhancer protein 1 | (RefSeq) oxygen-evolving enhancer protein 1, chloroplastic	Photosynthesis (ko00195)	--	--	Manganese-stabilising protein / photosystem II polypeptide	Oxygen-evolving enhancer protein 1, chloroplastic OS=Nicotiana tabacum OX=4097 GN=PSBO PE=2 SV=1	G	Carbohydrate transport and metabolism	hypothetical protein OsI_02088 [Oryza sativa Indica Group]
1:19079298|19079789	exon	1	BGIOSGA003595	--	--	Molecular Function: calcium ion binding (GO:0005509);; Cellular Component: plastid (GO:0009536);; Cellular Component: photosystem II oxygen evolving complex (GO:0009654);; Cellular Component: extrinsic component of membrane (GO:0019898);; Biological Process: photosystem II stabilization (GO:0042549);;	K02716|0|osa:4324479|K02716 photosystem II oxygen-evolving enhancer protein 1 | (RefSeq) oxygen-evolving enhancer protein 1, chloroplastic	Photosynthesis (ko00195)	--	--	Manganese-stabilising protein / photosystem II polypeptide	Oxygen-evolving enhancer protein 1, chloroplastic OS=Nicotiana tabacum OX=4097 GN=PSBO PE=2 SV=1	G	Carbohydrate transport and metabolism	hypothetical protein OsI_02088 [Oryza sativa Indica Group]
1:19079301|19079492	exon	1	BGIOSGA003595	--	--	Molecular Function: calcium ion binding (GO:0005509);; Cellular Component: plastid (GO:0009536);; Cellular Component: photosystem II oxygen evolving complex (GO:0009654);; Cellular Component: extrinsic component of membrane (GO:0019898);; Biological Process: photosystem II stabilization (GO:0042549);;	K02716|0|osa:4324479|K02716 photosystem II oxygen-evolving enhancer protein 1 | (RefSeq) oxygen-evolving enhancer protein 1, chloroplastic	Photosynthesis (ko00195)	--	--	Manganese-stabilising protein / photosystem II polypeptide	Oxygen-evolving enhancer protein 1, chloroplastic OS=Nicotiana tabacum OX=4097 GN=PSBO PE=2 SV=1	G	Carbohydrate transport and metabolism	hypothetical protein OsI_02088 [Oryza sativa Indica Group]
1:19079379|19079764	exon	1	BGIOSGA003595	--	--	Molecular Function: calcium ion binding (GO:0005509);; Cellular Component: plastid (GO:0009536);; Cellular Component: photosystem II oxygen evolving complex (GO:0009654);; Cellular Component: extrinsic component of membrane (GO:0019898);; Biological Process: photosystem II stabilization (GO:0042549);;	K02716|0|osa:4324479|K02716 photosystem II oxygen-evolving enhancer protein 1 | (RefSeq) oxygen-evolving enhancer protein 1, chloroplastic	Photosynthesis (ko00195)	--	--	Manganese-stabilising protein / photosystem II polypeptide	Oxygen-evolving enhancer protein 1, chloroplastic OS=Nicotiana tabacum OX=4097 GN=PSBO PE=2 SV=1	G	Carbohydrate transport and metabolism	hypothetical protein OsI_02088 [Oryza sativa Indica Group]
1:19079629|19079836	exon	1	BGIOSGA003595	--	--	Molecular Function: calcium ion binding (GO:0005509);; Cellular Component: plastid (GO:0009536);; Cellular Component: photosystem II oxygen evolving complex (GO:0009654);; Cellular Component: extrinsic component of membrane (GO:0019898);; Biological Process: photosystem II stabilization (GO:0042549);;	K02716|0|osa:4324479|K02716 photosystem II oxygen-evolving enhancer protein 1 | (RefSeq) oxygen-evolving enhancer protein 1, chloroplastic	Photosynthesis (ko00195)	--	--	Manganese-stabilising protein / photosystem II polypeptide	Oxygen-evolving enhancer protein 1, chloroplastic OS=Nicotiana tabacum OX=4097 GN=PSBO PE=2 SV=1	G	Carbohydrate transport and metabolism	hypothetical protein OsI_02088 [Oryza sativa Indica Group]
1:19079649|19079946	intergenic_region	1	--	--
1:19079736|19079915	intergenic_region	1	--	--
1:19079778|19079934	intergenic_region	1	--	--
1:19079815|19079984	intergenic_region	1	--	--
1:19136470|19142410	exon	1	BGIOSGA003599	--	--	Molecular Function: iron ion binding (GO:0005506);; Molecular Function: oxidoreductase activity, acting on paired donors, with incorporation or reduction of molecular oxygen, 2-oxoglutarate as one donor, and incorporation of one atom each of oxygen into both donors (GO:0016706);; Molecular Function: L-ascorbic acid binding (GO:0031418);; Biological Process: oxidation-reduction process (GO:0055114…	--	--	[O]	Posttranslational modification, protein turnover, chaperones	--	Uncharacterized PKHD-type hydroxylase At1g22950 OS=Arabidopsis thaliana OX=3702 GN=At1g22950 PE=2 SV=2	O	Posttranslational modification, protein turnover, chaperones	hypothetical protein OsI_02092 [Oryza sativa Indica Group]
1:19137542|19139687	exon	1	BGIOSGA003599	--	--	Molecular Function: iron ion binding (GO:0005506);; Molecular Function: oxidoreductase activity, acting on paired donors, with incorporation or reduction of molecular oxygen, 2-oxoglutarate as one donor, and incorporation of one atom each of oxygen into both donors (GO:0016706);; Molecular Function: L-ascorbic acid binding (GO:0031418);; Biological Process: oxidation-reduction process (GO:0055114…	--	--	[O]	Posttranslational modification, protein turnover, chaperones	--	Uncharacterized PKHD-type hydroxylase At1g22950 OS=Arabidopsis thaliana OX=3702 GN=At1g22950 PE=2 SV=2	O	Posttranslational modification, protein turnover, chaperones	hypothetical protein OsI_02092 [Oryza sativa Indica Group]
1:19137542|19140055	exon	1	BGIOSGA003599	--	--	Molecular Function: iron ion binding (GO:0005506);; Molecular Function: oxidoreductase activity, acting on paired donors, with incorporation or reduction of molecular oxygen, 2-oxoglutarate as one donor, and incorporation of one atom each of oxygen into both donors (GO:0016706);; Molecular Function: L-ascorbic acid binding (GO:0031418);; Biological Process: oxidation-reduction process (GO:0055114…	--	--	[O]	Posttranslational modification, protein turnover, chaperones	--	Uncharacterized PKHD-type hydroxylase At1g22950 OS=Arabidopsis thaliana OX=3702 GN=At1g22950 PE=2 SV=2	O	Posttranslational modification, protein turnover, chaperones	hypothetical protein OsI_02092 [Oryza sativa Indica Group]
1:19247135|19254039	exon	1	Oryza_sativa_newGene_12902	--
1:19415923|19424055	intergenic_region	1	--	--
1:19419526|19424055	exon	1	BGIOSGA001558	[R]	General function prediction only	Cellular Component: plastid (GO:0009536);;	--	--	--	--	Tetratricopeptide repeat protein 5 OB fold domain;; Tetratricopeptide repeat;; TPR repeat;; Tetratricopeptide repeat;; Tetratricopeptide repeat	--	S	Function unknown	PREDICTED: tetratricopeptide repeat protein 5 [Oryza sativa Japonica Group]
1:19421855|19424055	exon	1	BGIOSGA001558	[R]	General function prediction only	Cellular Component: plastid (GO:0009536);;	--	--	--	--	Tetratricopeptide repeat protein 5 OB fold domain;; Tetratricopeptide repeat;; TPR repeat;; Tetratricopeptide repeat;; Tetratricopeptide repeat	--	S	Function unknown	PREDICTED: tetratricopeptide repeat protein 5 [Oryza sativa Japonica Group]
1:19422493|19423036	intron	1	BGIOSGA001558	[R]	General function prediction only	Cellular Component: plastid (GO:0009536);;	--	--	--	--	Tetratricopeptide repeat protein 5 OB fold domain;; Tetratricopeptide repeat;; TPR repeat;; Tetratricopeptide repeat;; Tetratricopeptide repeat	--	S	Function unknown	PREDICTED: tetratricopeptide repeat protein 5 [Oryza sativa Japonica Group]
1:19428139|19428582	exon	1	BGIOSGA001558	[R]	General function prediction only	Cellular Component: plastid (GO:0009536);;	--	--	--	--	Tetratricopeptide repeat protein 5 OB fold domain;; Tetratricopeptide repeat;; TPR repeat;; Tetratricopeptide repeat;; Tetratricopeptide repeat	--	S	Function unknown	PREDICTED: tetratricopeptide repeat protein 5 [Oryza sativa Japonica Group]
1:19604168|19604349	intergenic_region	1	--	--
1:19613077|19614043	intergenic_region	1	--	--
1:19882587|19884526	exon	1	BGIOSGA003620	[M]	Cell wall/membrane/envelope biogenesis	Biological Process: activation of MAPK activity (GO:0000187);; Molecular Function: protein serine/threonine kinase activity (GO:0004674);; Molecular Function: MAP kinase kinase activity (GO:0004708);; Molecular Function: ATP binding (GO:0005524);; Biological Process: regulation of DNA replication (GO:0006275);; Biological Process: regulation of G2/M transition of mitotic cell cycle (GO:0010389);;…	K04368|0|osa:4324023|K04368 mitogen-activated protein kinase kinase 1 [EC:2.7.12.2] | (RefSeq) MAPKK1, MEK1, MKK1, OsMEK1, P0520B06.8; mitogen-activated protein kinase kinase 1	Plant-pathogen interaction (ko04626)	[T]	Signal transduction mechanisms	Protein kinase domain;; Protein tyrosine kinase	Mitogen-activated protein kinase kinase 1 OS=Oryza sativa subsp. japonica OX=39947 GN=MKK1 PE=1 SV=1	T	Signal transduction mechanisms	mitogen-activated protein kinase kinase 6 [Oryza sativa Indica Group]
1:19883024|19884526	exon	1	BGIOSGA003620	[M]	Cell wall/membrane/envelope biogenesis	Biological Process: activation of MAPK activity (GO:0000187);; Molecular Function: protein serine/threonine kinase activity (GO:0004674);; Molecular Function: MAP kinase kinase activity (GO:0004708);; Molecular Function: ATP binding (GO:0005524);; Biological Process: regulation of DNA replication (GO:0006275);; Biological Process: regulation of G2/M transition of mitotic cell cycle (GO:0010389);;…	K04368|0|osa:4324023|K04368 mitogen-activated protein kinase kinase 1 [EC:2.7.12.2] | (RefSeq) MAPKK1, MEK1, MKK1, OsMEK1, P0520B06.8; mitogen-activated protein kinase kinase 1	Plant-pathogen interaction (ko04626)	[T]	Signal transduction mechanisms	Protein kinase domain;; Protein tyrosine kinase	Mitogen-activated protein kinase kinase 1 OS=Oryza sativa subsp. japonica OX=39947 GN=MKK1 PE=1 SV=1	T	Signal transduction mechanisms	mitogen-activated protein kinase kinase 6 [Oryza sativa Indica Group]
1:19913894|19919846	exon	1	BGIOSGA003622	--	--	--	--	--	--	--	Cytosine specific DNA methyltransferase replication foci domain	Protein ENHANCED DOWNY MILDEW 2 OS=Arabidopsis thaliana OX=3702 GN=EDM2 PE=1 SV=1	S	Function unknown	hypothetical protein OsI_02147 [Oryza sativa Indica Group]
1:19923885|19925592	exon	1	BGIOSGA001548	[R]	General function prediction only	Biological Process: response to singlet oxygen (GO:0000304);; Cellular Component: chloroplast thylakoid membrane (GO:0009535);; Cellular Component: chloroplast envelope (GO:0009941);; Biological Process: regulation of chlorophyll biosynthetic process (GO:0010380);; Biological Process: oxylipin biosynthetic process (GO:0031408);;	--	--	--	--	Tetratricopeptide repeat;; Tetratricopeptide repeat	Protein FLUORESCENT IN BLUE LIGHT, chloroplastic OS=Arabidopsis thaliana OX=3702 GN=FLU PE=1 SV=1	S	Function unknown	hypothetical protein OsI_02148 [Oryza sativa Indica Group]
1:19923885|19925982	exon	1	BGIOSGA001548	[R]	General function prediction only	Biological Process: response to singlet oxygen (GO:0000304);; Cellular Component: chloroplast thylakoid membrane (GO:0009535);; Cellular Component: chloroplast envelope (GO:0009941);; Biological Process: regulation of chlorophyll biosynthetic process (GO:0010380);; Biological Process: oxylipin biosynthetic process (GO:0031408);;	--	--	--	--	Tetratricopeptide repeat;; Tetratricopeptide repeat	Protein FLUORESCENT IN BLUE LIGHT, chloroplastic OS=Arabidopsis thaliana OX=3702 GN=FLU PE=1 SV=1	S	Function unknown	hypothetical protein OsI_02148 [Oryza sativa Indica Group]
1:19970939|19972130	exon	1	BGIOSGA001543	--	--	Cellular Component: proteasome complex (GO:0000502);;	K03039|0|osa:4324031|K03039 26S proteasome regulatory subunit N9 | (RefSeq) OsRPN9a; 26S proteasome non-ATPase regulatory subunit 13 homolog B	Proteasome (ko03050)	[O]	Posttranslational modification, protein turnover, chaperones	PCI domain	26S proteasome non-ATPase regulatory subunit 13 homolog B OS=Arabidopsis thaliana OX=3702 GN=RPN9B PE=1 SV=1	O	Posttranslational modification, protein turnover, chaperones	PREDICTED: 26S proteasome non-ATPase regulatory subunit 13 homolog B [Oryza sativa Japonica Group]
1:19995507|19996185	exon	1	BGIOSGA001542	[M]	Cell wall/membrane/envelope biogenesis	Cellular Component: chloroplast inner membrane (GO:0009706);; Cellular Component: cytoplasmic vesicle (GO:0016023);;	--	--	--	--	LrgB-like family	Plastidal glycolate/glycerate translocator 1, chloroplastic OS=Arabidopsis thaliana OX=3702 GN=PLGG1 PE=1 SV=1	M	Cell wall/membrane/envelope biogenesis	hypothetical protein OsI_02153 [Oryza sativa Indica Group]
1:19995935|19996185	exon	1	BGIOSGA001542	[M]	Cell wall/membrane/envelope biogenesis	Cellular Component: chloroplast inner membrane (GO:0009706);; Cellular Component: cytoplasmic vesicle (GO:0016023);;	--	--	--	--	LrgB-like family	Plastidal glycolate/glycerate translocator 1, chloroplastic OS=Arabidopsis thaliana OX=3702 GN=PLGG1 PE=1 SV=1	M	Cell wall/membrane/envelope biogenesis	hypothetical protein OsI_02153 [Oryza sativa Indica Group]
1:20003969|20004302	intergenic_region	1	--	--
1:21045354|21045851	exon	1	BGIOSGA003669	--	--	Biological Process: protein folding (GO:0006457);; Cellular Component: chloroplast stroma (GO:0009570);; Molecular Function: protein binding involved in protein folding (GO:0044183);;	--	--	[S]	Function unknown	Armadillo/beta-catenin-like repeat;; HEAT-like repeat;; non-SMC mitotic condensation complex subunit 1;; HEAT repeats;; HEAT repeat	Importin subunit alpha-5 OS=Arabidopsis thaliana OX=3702 GN=IMPA5 PE=2 SV=1	S	Function unknown	hypothetical protein OsI_02236 [Oryza sativa Indica Group]
1:21048414|21050289	exon	1	BGIOSGA003669	--	--	Biological Process: protein folding (GO:0006457);; Cellular Component: chloroplast stroma (GO:0009570);; Molecular Function: protein binding involved in protein folding (GO:0044183);;	--	--	[S]	Function unknown	Armadillo/beta-catenin-like repeat;; HEAT-like repeat;; non-SMC mitotic condensation complex subunit 1;; HEAT repeats;; HEAT repeat	Importin subunit alpha-5 OS=Arabidopsis thaliana OX=3702 GN=IMPA5 PE=2 SV=1	S	Function unknown	hypothetical protein OsI_02236 [Oryza sativa Indica Group]
1:21058838|21060454	intergenic_region	1	--	--
1:21254933|21256376	exon	1	BGIOSGA003677	--	--	Biological Process: nuclear-transcribed mRNA catabolic process (GO:0000956);; Molecular Function: DNA binding (GO:0003677);; Biological Process: transcription, DNA-templated (GO:0006351);; Biological Process: gravitropism (GO:0009630);;	--	--	[K]	Transcription	Transcription factor S-II (TFIIS), central domain;; BAH domain	Chromatin remodeling protein EBS OS=Arabidopsis thaliana OX=3702 GN=EBS PE=1 SV=1	S	Function unknown	hypothetical protein OsI_02248 [Oryza sativa Indica Group]
1:21375147|21377159	exon	1	BGIOSGA003682	[M]	Cell wall/membrane/envelope biogenesis	Molecular Function: catalytic activity (GO:0003824);; Cellular Component: plasma membrane (GO:0005886);; Biological Process: cellular metabolic process (GO:0044237);; Molecular Function: coenzyme binding (GO:0050662);;	--	--	[V]	Defense mechanisms	NAD dependent epimerase/dehydratase family;; 3-beta hydroxysteroid dehydrogenase/isomerase family;; NAD(P)H-binding;; Male sterility protein;; GDP-mannose 4,6 dehydratase;; NmrA-like family	Cinnamoyl-CoA reductase 1 OS=Arabidopsis thaliana OX=3702 GN=CCR1 PE=1 SV=1	M	Cell wall/membrane/envelope biogenesis	hypothetical protein OsI_02260 [Oryza sativa Indica Group]
1:21376024|21377159	exon	1	BGIOSGA003682	[M]	Cell wall/membrane/envelope biogenesis	Molecular Function: catalytic activity (GO:0003824);; Cellular Component: plasma membrane (GO:0005886);; Biological Process: cellular metabolic process (GO:0044237);; Molecular Function: coenzyme binding (GO:0050662);;	--	--	[V]	Defense mechanisms	NAD dependent epimerase/dehydratase family;; 3-beta hydroxysteroid dehydrogenase/isomerase family;; NAD(P)H-binding;; Male sterility protein;; GDP-mannose 4,6 dehydratase;; NmrA-like family	Cinnamoyl-CoA reductase 1 OS=Arabidopsis thaliana OX=3702 GN=CCR1 PE=1 SV=1	M	Cell wall/membrane/envelope biogenesis	hypothetical protein OsI_02260 [Oryza sativa Indica Group]
1:21431143|21431505	exon	1	BGIOSGA003684	[Q]	Secondary metabolites biosynthesis, transport and catabolism	Cellular Component: mitochondrion (GO:0005739);; Biological Process: fatty acid biosynthetic process (GO:0006633);; Cellular Component: membrane (GO:0016020);; Cellular Component: cytoplasmic vesicle (GO:0016023);; Molecular Function: transferase activity, transferring acyl groups other than amino-acyl groups (GO:0016747);;	--	--	--	--	FAE1/Type III polyketide synthase-like protein;; 3-Oxoacyl-[acyl-carrier-protein (ACP)] synthase III C terminal;; Chalcone and stilbene synthases, C-terminal domain;; Chalcone and stilbene synthases, N-terminal domain	3-ketoacyl-CoA synthase 6 OS=Arabidopsis thaliana OX=3702 GN=CUT1 PE=1 SV=1	Q	Secondary metabolites biosynthesis, transport and catabolism	hypothetical protein OsI_02262 [Oryza sativa Indica Group]
1:21616680|21616822	exon	1	BGIOSGA003691	[Q]	Secondary metabolites biosynthesis, transport and catabolism	Cellular Component: mitochondrion (GO:0005739);; Cellular Component: cytosol (GO:0005829);; Biological Process: metabolic process (GO:0008152);; Cellular Component: chloroplast (GO:0009507);; Biological Process: response to zinc ion (GO:0010043);; Molecular Function: transferase activity, transferring acyl groups other than amino-acyl groups (GO:0016747);; Molecular Function: hydrolase activity (…	K01061|0|osa:4327800|K01061 carboxymethylenebutenolidase [EC:3.1.1.45] | (RefSeq) protein usf	--	[R]	General function prediction only	Dienelactone hydrolase family	--	Q	Secondary metabolites biosynthesis, transport and catabolism	hypothetical protein OsI_02273 [Oryza sativa Indica Group]
1:21693722|21695392	exon	1	BGIOSGA001495	--	--	Cellular Component: plastid (GO:0009536);;	K12821|0|osa:4327802|K12821 pre-mRNA-processing factor 40 | (RefSeq) pre-mRNA-processing protein 40A	Spliceosome (ko03040)	[A]	RNA processing and modification	FF domain;; WW domain	Pre-mRNA-processing protein 40A OS=Arabidopsis thaliana OX=3702 GN=PRP40A PE=1 SV=1	A	RNA processing and modification	hypothetical protein OsI_02277 [Oryza sativa Indica Group]
1:21700619|21700803	exon	1	BGIOSGA001495	--	--	Cellular Component: plastid (GO:0009536);;	K12821|0|osa:4327802|K12821 pre-mRNA-processing factor 40 | (RefSeq) pre-mRNA-processing protein 40A	Spliceosome (ko03040)	[A]	RNA processing and modification	FF domain;; WW domain	Pre-mRNA-processing protein 40A OS=Arabidopsis thaliana OX=3702 GN=PRP40A PE=1 SV=1	A	RNA processing and modification	hypothetical protein OsI_02277 [Oryza sativa Indica Group]
1:21957912|21959425	intergenic_region	1	--	--
1:22021457|22031534	exon	1	BGIOSGA001476	[O]	Posttranslational modification, protein turnover, chaperones	Molecular Function: protein serine/threonine kinase activity (GO:0004674);; Molecular Function: protein tyrosine kinase activity (GO:0004713);; Molecular Function: ATP binding (GO:0005524);; Cellular Component: plasma membrane (GO:0005886);; Biological Process: signal transduction (GO:0007165);; Biological Process: response to glucose (GO:0009749);; Biological Process: response to nitrate (GO:001…	--	--	[T]	Signal transduction mechanisms	Protein kinase domain;; Protein tyrosine kinase;; NAF domain	CBL-interacting protein kinase 8 OS=Oryza sativa subsp. japonica OX=39947 GN=CIPK8 PE=2 SV=1	T	Signal transduction mechanisms	hypothetical protein OsI_02303 [Oryza sativa Indica Group]
1:22100038|22102697	exon	1	BGIOSGA001471	--	--	Biological Process: defense response (GO:0006952);; Molecular Function: ADP binding (GO:0043531);;	--	--	--	--	--	--	--	--	hypothetical protein OsI_02309 [Oryza sativa Indica Group]
1:22681222|22691634	intergenic_region	1	--	--
1:22718270|22719365	exon	1	BGIOSGA001450	--	--	Molecular Function: DNA binding (GO:0003677);; Molecular Function: zinc ion binding (GO:0008270);; Cellular Component: cytoplasmic vesicle (GO:0016023);;	--	--	--	--	PHD-finger;; BED zinc finger;; Hsp70 protein	PHD finger protein EHD3 OS=Oryza sativa subsp. japonica OX=39947 GN=EHD3 PE=1 SV=1	S	Function unknown	hypothetical protein OsI_02356 [Oryza sativa Indica Group]
1:22723443|22725735	exon	1	BGIOSGA001450	--	--	Molecular Function: DNA binding (GO:0003677);; Molecular Function: zinc ion binding (GO:0008270);; Cellular Component: cytoplasmic vesicle (GO:0016023);;	--	--	--	--	PHD-finger;; BED zinc finger;; Hsp70 protein	PHD finger protein EHD3 OS=Oryza sativa subsp. japonica OX=39947 GN=EHD3 PE=1 SV=1	S	Function unknown	hypothetical protein OsI_02356 [Oryza sativa Indica Group]
1:22893954|22894417	exon	1	BGIOSGA003733	[L]	Replication, recombination and repair	Biological Process: nuclear-transcribed mRNA catabolic process, nonsense-mediated decay (GO:0000184);; Molecular Function: RNA binding (GO:0003723);; Molecular Function: ATP-dependent RNA helicase activity (GO:0004004);; Molecular Function: ATP binding (GO:0005524);; Cellular Component: nucleus (GO:0005634);; Biological Process: obsolete ATP catabolic process (GO:0006200);; Biological Process: rR…	K12823|0|osa:4326190|K12823 ATP-dependent RNA helicase DDX5/DBP2 [EC:3.6.4.13] | (RefSeq) OsJ_02174; DEAD-box ATP-dependent RNA helicase 40	Spliceosome (ko03040)	[A]	RNA processing and modification	DEAD/DEAH box helicase;; Helicase conserved C-terminal domain;; Type III restriction enzyme, res subunit;; WW domain	DEAD-box ATP-dependent RNA helicase 40 OS=Oryza sativa subsp. japonica OX=39947 GN=Os01g0549400 PE=2 SV=2	L	Replication, recombination and repair	hypothetical protein OsI_02369 [Oryza sativa Indica Group]
1:22894415|22894614	exon	1	BGIOSGA003733	[L]	Replication, recombination and repair	Biological Process: nuclear-transcribed mRNA catabolic process, nonsense-mediated decay (GO:0000184);; Molecular Function: RNA binding (GO:0003723);; Molecular Function: ATP-dependent RNA helicase activity (GO:0004004);; Molecular Function: ATP binding (GO:0005524);; Cellular Component: nucleus (GO:0005634);; Biological Process: obsolete ATP catabolic process (GO:0006200);; Biological Process: rR…	K12823|0|osa:4326190|K12823 ATP-dependent RNA helicase DDX5/DBP2 [EC:3.6.4.13] | (RefSeq) OsJ_02174; DEAD-box ATP-dependent RNA helicase 40	Spliceosome (ko03040)	[A]	RNA processing and modification	DEAD/DEAH box helicase;; Helicase conserved C-terminal domain;; Type III restriction enzyme, res subunit;; WW domain	DEAD-box ATP-dependent RNA helicase 40 OS=Oryza sativa subsp. japonica OX=39947 GN=Os01g0549400 PE=2 SV=2	L	Replication, recombination and repair	hypothetical protein OsI_02369 [Oryza sativa Indica Group]
1:22918203|22942133	intergenic_region	1	--	--
1:22973312|22973995	exon	1	BGIOSGA001439	--	--	Biological Process: hormone-mediated signaling pathway (GO:0009755);; Biological Process: regulation of defense response (GO:0031347);; Biological Process: cellular response to stress (GO:0033554);; Biological Process: regulation of programmed cell death (GO:0043067);; Biological Process: innate immune response (GO:0045087);; Biological Process: negative regulation of biological process (GO:00485…	--	--	--	--	Development and cell death domain	B2 protein OS=Daucus carota OX=4039 PE=2 SV=1	S	Function unknown	hypothetical protein OsI_02376 [Oryza sativa Indica Group]
1:22973388|22973692	exon	1	BGIOSGA001439	--	--	Biological Process: hormone-mediated signaling pathway (GO:0009755);; Biological Process: regulation of defense response (GO:0031347);; Biological Process: cellular response to stress (GO:0033554);; Biological Process: regulation of programmed cell death (GO:0043067);; Biological Process: innate immune response (GO:0045087);; Biological Process: negative regulation of biological process (GO:00485…	--	--	--	--	Development and cell death domain	B2 protein OS=Daucus carota OX=4039 PE=2 SV=1	S	Function unknown	hypothetical protein OsI_02376 [Oryza sativa Indica Group]
1:23046737|23047253	intergenic_region	1	--	--
1:23047113|23050680	exon	1	BGIOSGA001437	[K]	Transcription	Molecular Function: RNA binding (GO:0003723);; Molecular Function: ribonuclease III activity (GO:0004525);; Biological Process: RNA processing (GO:0006396);; Biological Process: rRNA catabolic process (GO:0016075);; Molecular Function: metal ion binding (GO:0046872);; Biological Process: nucleic acid phosphodiester bond hydrolysis (GO:0090305);;	--	--	[A]	RNA processing and modification	Ribonuclease III domain;; Ribonuclease-III-like	Ribonuclease 3-like protein 1 OS=Oryza sativa subsp. japonica OX=39947 GN=Os01g0551100 PE=2 SV=1	K	Transcription	hypothetical protein OsI_02382 [Oryza sativa Indica Group]
1:23091306|23091457	exon	1	BGIOSGA001433	--	--	Molecular Function: nucleotide binding (GO:0000166);; Biological Process: microtubule cytoskeleton organization (GO:0000226);; Biological Process: cytokinesis by cell plate formation (GO:0000911);; Molecular Function: nucleic acid binding (GO:0003676);; Molecular Function: zinc ion binding (GO:0008270);; Cellular Component: Cul4-RING E3 ubiquitin ligase complex (GO:0080008);;	--	--	[R]	General function prediction only	RAVE protein 1 C terminal;; WD domain, G-beta repeat	--	S	Function unknown	hypothetical protein OsI_02390 [Oryza sativa Indica Group]
1:23257904|23289478	intergenic_region	1	--	--
1:23257904|23291281	intergenic_region	1	--	--
1:23257904|23292014	intergenic_region	1	--	--
1:23289904|23290077	intergenic_region	1	--	--
1:23322083|23322343	exon	1	BGIOSGA003753	[E]	Amino acid transport and metabolism	Molecular Function: transporter activity (GO:0005215);; Biological Process: oligopeptide transport (GO:0006857);; Cellular Component: integral component of membrane (GO:0016021);; Biological Process: cellular cation homeostasis (GO:0030003);; Biological Process: divalent metal ion transport (GO:0070838);;	--	--	[E]	Amino acid transport and metabolism	POT family	Protein NRT1/ PTR FAMILY 6.2 OS=Arabidopsis thaliana OX=3702 GN=NPF6.2 PE=1 SV=1	E	Amino acid transport and metabolism	hypothetical protein OsI_02405 [Oryza sativa Indica Group]
1:23323188|23323448	intergenic_region	1	--	--
1:23347984|23348229	intron	1	BGIOSGA001422	[P]	Inorganic ion transport and metabolism	Cellular Component: vacuolar membrane (GO:0005774);; Biological Process: calcium ion transport (GO:0006816);; Molecular Function: calcium:proton antiporter activity (GO:0015369);; Cellular Component: integral component of membrane (GO:0016021);; Biological Process: transmembrane transport (GO:0055085);;	K07300|0|osa:4324573|K07300 Ca2+:H+ antiporter | (RefSeq) CAX1a, OJ1014_G12.40, OsCAX1a; vacuolar cation/proton exchanger 1a	--	[P]	Inorganic ion transport and metabolism	Sodium/calcium exchanger protein	Vacuolar cation/proton exchanger 1a OS=Oryza sativa subsp. japonica OX=39947 GN=CAX1a PE=1 SV=1	P	Inorganic ion transport and metabolism	hypothetical protein OsI_02412 [Oryza sativa Indica Group]
1:23426823|23427013	exon	1	BGIOSGA003760	--	--	--	--	--	--	--	--	--	S	Function unknown	PREDICTED: uncharacterized protein LOC9267897 [Oryza sativa Japonica Group]
1:23496730|23497935	exon	1	BGIOSGA003766	[O]	Posttranslational modification, protein turnover, chaperones	Cellular Component: lytic vacuole (GO:0000323);; Molecular Function: cysteine-type endopeptidase activity (GO:0004197);; Cellular Component: mitochondrion (GO:0005739);; Biological Process: proteolysis (GO:0006508);; Cellular Component: cytoplasmic vesicle (GO:0016023);;	K01369|0|osa:4324683|K01369 legumain [EC:3.4.22.34] | (RefSeq) vacuolar-processing enzyme	--	[O]	Posttranslational modification, protein turnover, chaperones	Peptidase C13 family	Vacuolar-processing enzyme OS=Phaseolus vulgaris OX=3885 PE=1 SV=1	O	Posttranslational modification, protein turnover, chaperones	hypothetical protein OsJ_02232 [Oryza sativa Japonica Group]
1:23646501|23648783	exon	1	BGIOSGA003774	[O]	Posttranslational modification, protein turnover, chaperones	Biological Process: protein peptidyl-prolyl isomerization (GO:0000413);; Molecular Function: peptidyl-prolyl cis-trans isomerase activity (GO:0003755);; Molecular Function: FK506 binding (GO:0005528);; Cellular Component: mitochondrion (GO:0005739);; Biological Process: protein folding (GO:0006457);; Cellular Component: membrane (GO:0016020);; Cellular Component: cytoplasmic vesicle (GO:0016023);;	--	--	[O]	Posttranslational modification, protein turnover, chaperones	FKBP-type peptidyl-prolyl cis-trans isomerase	70 kDa peptidyl-prolyl isomerase OS=Triticum aestivum OX=4565 GN=FKBP70 PE=1 SV=1	O	Posttranslational modification, protein turnover, chaperones	hypothetical protein OsI_02448 [Oryza sativa Indica Group]
1:23750404|23806379	intergenic_region	1	--	--
1:23807296|23807548	exon	1	BGIOSGA003780	--	--	Biological Process: protein peptidyl-prolyl isomerization (GO:0000413);; Molecular Function: peptidyl-prolyl cis-trans isomerase activity (GO:0003755);; Molecular Function: FK506 binding (GO:0005528);; Cellular Component: mitochondrion (GO:0005739);; Cellular Component: vacuole (GO:0005773);; Biological Process: protein folding (GO:0006457);; Cellular Component: membrane (GO:0016020);;	--	--	--	--	--	--	--	--	hypothetical protein OsI_02457 [Oryza sativa Indica Group]
1:23810695|23813009	intergenic_region	1	--	--
1:23811688|23811938	exon	1	BGIOSGA003781	--	--	Biological Process: protein peptidyl-prolyl isomerization (GO:0000413);; Molecular Function: peptidyl-prolyl cis-trans isomerase activity (GO:0003755);; Molecular Function: FK506 binding (GO:0005528);; Biological Process: protein folding (GO:0006457);; Cellular Component: membrane (GO:0016020);; Cellular Component: cytoplasmic vesicle (GO:0016023);;	--	--	[O]	Posttranslational modification, protein turnover, chaperones	FKBP-type peptidyl-prolyl cis-trans isomerase	70 kDa peptidyl-prolyl isomerase OS=Triticum aestivum OX=4565 GN=FKBP70 PE=1 SV=1	O	Posttranslational modification, protein turnover, chaperones	hypothetical protein OsI_02458 [Oryza sativa Indica Group]
1:23870272|23870466	intergenic_region	1	--	--
1:24181306|24181769	exon	1	Oryza_sativa_newGene_14835	--	--	Cellular Component: integral component of membrane (GO:0016021);;	--	--	--	--	--	--	--	--	hypothetical protein [Oryza sativa Japonica Group]
1:24283905|24285896	intergenic_region	1	--	--
1:24429968|24436974	intergenic_region	1	--	--
1:24435548|24435744	exon	1	BGIOSGA003812	[O]	Posttranslational modification, protein turnover, chaperones	Molecular Function: ATP-dependent peptidase activity (GO:0004176);; Molecular Function: metalloendopeptidase activity (GO:0004222);; Molecular Function: serine-type endopeptidase activity (GO:0004252);; Molecular Function: ATP binding (GO:0005524);; Cellular Component: mitochondrion (GO:0005739);; Biological Process: obsolete ATP catabolic process (GO:0006200);; Biological Process: proteolysis (G…	K08955|0|osa:4326311|K08955 ATP-dependent metalloprotease [EC:3.4.24.-] | (RefSeq) FTSH5, OsFTSH5, OsJ_002241; ATP-dependent zinc metalloprotease FTSH 5, mitochondrial	--	[O]	Posttranslational modification, protein turnover, chaperones	Peptidase family M41;; ATPase family associated with various cellular activities (AAA);; AAA domain (dynein-related subfamily);; Holliday junction DNA helicase ruvB N-terminus	ATP-dependent zinc metalloprotease FTSH 5, mitochondrial OS=Oryza sativa subsp. japonica OX=39947 GN=FTSH5 PE=3 SV=1	O	Posttranslational modification, protein turnover, chaperones	hypothetical protein OsI_02523 [Oryza sativa Indica Group]
1:24436710|24436938	exon	1	BGIOSGA003812	[O]	Posttranslational modification, protein turnover, chaperones	Molecular Function: ATP-dependent peptidase activity (GO:0004176);; Molecular Function: metalloendopeptidase activity (GO:0004222);; Molecular Function: serine-type endopeptidase activity (GO:0004252);; Molecular Function: ATP binding (GO:0005524);; Cellular Component: mitochondrion (GO:0005739);; Biological Process: obsolete ATP catabolic process (GO:0006200);; Biological Process: proteolysis (G…	K08955|0|osa:4326311|K08955 ATP-dependent metalloprotease [EC:3.4.24.-] | (RefSeq) FTSH5, OsFTSH5, OsJ_002241; ATP-dependent zinc metalloprotease FTSH 5, mitochondrial	--	[O]	Posttranslational modification, protein turnover, chaperones	Peptidase family M41;; ATPase family associated with various cellular activities (AAA);; AAA domain (dynein-related subfamily);; Holliday junction DNA helicase ruvB N-terminus	ATP-dependent zinc metalloprotease FTSH 5, mitochondrial OS=Oryza sativa subsp. japonica OX=39947 GN=FTSH5 PE=3 SV=1	O	Posttranslational modification, protein turnover, chaperones	hypothetical protein OsI_02523 [Oryza sativa Indica Group]
1:24439019|24439191	exon	1	BGIOSGA003812	[O]	Posttranslational modification, protein turnover, chaperones	Molecular Function: ATP-dependent peptidase activity (GO:0004176);; Molecular Function: metalloendopeptidase activity (GO:0004222);; Molecular Function: serine-type endopeptidase activity (GO:0004252);; Molecular Function: ATP binding (GO:0005524);; Cellular Component: mitochondrion (GO:0005739);; Biological Process: obsolete ATP catabolic process (GO:0006200);; Biological Process: proteolysis (G…	K08955|0|osa:4326311|K08955 ATP-dependent metalloprotease [EC:3.4.24.-] | (RefSeq) FTSH5, OsFTSH5, OsJ_002241; ATP-dependent zinc metalloprotease FTSH 5, mitochondrial	--	[O]	Posttranslational modification, protein turnover, chaperones	Peptidase family M41;; ATPase family associated with various cellular activities (AAA);; AAA domain (dynein-related subfamily);; Holliday junction DNA helicase ruvB N-terminus	ATP-dependent zinc metalloprotease FTSH 5, mitochondrial OS=Oryza sativa subsp. japonica OX=39947 GN=FTSH5 PE=3 SV=1	O	Posttranslational modification, protein turnover, chaperones	hypothetical protein OsI_02523 [Oryza sativa Indica Group]
1:24439192|24439353	exon	1	BGIOSGA003812	[O]	Posttranslational modification, protein turnover, chaperones	Molecular Function: ATP-dependent peptidase activity (GO:0004176);; Molecular Function: metalloendopeptidase activity (GO:0004222);; Molecular Function: serine-type endopeptidase activity (GO:0004252);; Molecular Function: ATP binding (GO:0005524);; Cellular Component: mitochondrion (GO:0005739);; Biological Process: obsolete ATP catabolic process (GO:0006200);; Biological Process: proteolysis (G…	K08955|0|osa:4326311|K08955 ATP-dependent metalloprotease [EC:3.4.24.-] | (RefSeq) FTSH5, OsFTSH5, OsJ_002241; ATP-dependent zinc metalloprotease FTSH 5, mitochondrial	--	[O]	Posttranslational modification, protein turnover, chaperones	Peptidase family M41;; ATPase family associated with various cellular activities (AAA);; AAA domain (dynein-related subfamily);; Holliday junction DNA helicase ruvB N-terminus	ATP-dependent zinc metalloprotease FTSH 5, mitochondrial OS=Oryza sativa subsp. japonica OX=39947 GN=FTSH5 PE=3 SV=1	O	Posttranslational modification, protein turnover, chaperones	hypothetical protein OsI_02523 [Oryza sativa Indica Group]
1:24441442|24441678	exon	1	BGIOSGA001365	[I]	Lipid transport and metabolism	Molecular Function: nucleotide binding (GO:0000166);; Molecular Function: phosphogluconate dehydrogenase (decarboxylating) activity (GO:0004616);; Biological Process: pentose-phosphate shunt (GO:0006098);; Biological Process: valine metabolic process (GO:0006573);; Molecular Function: 3-hydroxyisobutyrate dehydrogenase activity (GO:0008442);; Molecular Function: 2-hydroxy-3-oxopropionate reductas…	K18121|0|osa:4326312|K18121 glyoxylate/succinic semialdehyde reductase [EC:1.1.1.79 1.1.1.-] | (RefSeq) glyoxylate/succinic semialdehyde reductase 2, chloroplastic	Glyoxylate and dicarboxylate metabolism (ko00630);; Butanoate metabolism (ko00650);; Carbon metabolism (ko01200)	[R]	General function prediction only	NAD binding domain of 6-phosphogluconate dehydrogenase;; NAD-binding of NADP-dependent 3-hydroxyisobutyrate dehydrogenase;; NADP oxidoreductase coenzyme F420-dependent	Glyoxylate/succinic semialdehyde reductase 2, chloroplastic OS=Arabidopsis thaliana OX=3702 GN=GLYR2 PE=1 SV=1	I	Lipid transport and metabolism	PREDICTED: glyoxylate/succinic semialdehyde reductase 2, chloroplastic [Oryza sativa Japonica Group]
1:24441465|24442455	exon	1	BGIOSGA001365	[I]	Lipid transport and metabolism	Molecular Function: nucleotide binding (GO:0000166);; Molecular Function: phosphogluconate dehydrogenase (decarboxylating) activity (GO:0004616);; Biological Process: pentose-phosphate shunt (GO:0006098);; Biological Process: valine metabolic process (GO:0006573);; Molecular Function: 3-hydroxyisobutyrate dehydrogenase activity (GO:0008442);; Molecular Function: 2-hydroxy-3-oxopropionate reductas…	K18121|0|osa:4326312|K18121 glyoxylate/succinic semialdehyde reductase [EC:1.1.1.79 1.1.1.-] | (RefSeq) glyoxylate/succinic semialdehyde reductase 2, chloroplastic	Glyoxylate and dicarboxylate metabolism (ko00630);; Butanoate metabolism (ko00650);; Carbon metabolism (ko01200)	[R]	General function prediction only	NAD binding domain of 6-phosphogluconate dehydrogenase;; NAD-binding of NADP-dependent 3-hydroxyisobutyrate dehydrogenase;; NADP oxidoreductase coenzyme F420-dependent	Glyoxylate/succinic semialdehyde reductase 2, chloroplastic OS=Arabidopsis thaliana OX=3702 GN=GLYR2 PE=1 SV=1	I	Lipid transport and metabolism	PREDICTED: glyoxylate/succinic semialdehyde reductase 2, chloroplastic [Oryza sativa Japonica Group]
1:24477376|24477922	intergenic_region	1	--	--
1:24510262|24510584	exon	1	BGIOSGA001363	[R]	General function prediction only	Biological Process: microtubule cytoskeleton organization (GO:0000226);; Biological Process: multidimensional cell growth (GO:0009825);; Biological Process: guard mother cell cytokinesis (GO:0010235);; Cellular Component: Cul4-RING E3 ubiquitin ligase complex (GO:0080008);;	--	--	[T]	Signal transduction mechanisms	WD domain, G-beta repeat;; DENN (AEX-3) domain	DENN domain and WD repeat-containing protein SCD1 OS=Arabidopsis thaliana OX=3702 GN=SCD1 PE=1 SV=1	S	Function unknown	hypothetical protein OsI_02530 [Oryza sativa Indica Group]
1:24519752|24543844	intergenic_region	1	--	--
1:24521928|24523620	exon	1	BGIOSGA001363	[R]	General function prediction only	Biological Process: microtubule cytoskeleton organization (GO:0000226);; Biological Process: multidimensional cell growth (GO:0009825);; Biological Process: guard mother cell cytokinesis (GO:0010235);; Cellular Component: Cul4-RING E3 ubiquitin ligase complex (GO:0080008);;	--	--	[T]	Signal transduction mechanisms	WD domain, G-beta repeat;; DENN (AEX-3) domain	DENN domain and WD repeat-containing protein SCD1 OS=Arabidopsis thaliana OX=3702 GN=SCD1 PE=1 SV=1	S	Function unknown	hypothetical protein OsI_02530 [Oryza sativa Indica Group]
1:24937800|24938540	exon	1	BGIOSGA003830	[C]	Energy production and conversion	Cellular Component: plastid (GO:0009536);; Biological Process: photosynthesis, light harvesting (GO:0009765);; Biological Process: stomatal complex morphogenesis (GO:0010103);; Biological Process: carotene biosynthetic process (GO:0016120);; Biological Process: xanthophyll biosynthetic process (GO:0016123);; Molecular Function: oxidoreductase activity, acting on paired donors, with incorporation …	K06444|0|osa:4324196|K06444 lycopene epsilon-cyclase [EC:5.5.1.18] | (RefSeq) lycopene epsilon cyclase, chloroplastic	Carotenoid biosynthesis (ko00906)	--	--	Lycopene cyclase protein	Lycopene epsilon cyclase, chloroplastic OS=Arabidopsis thaliana OX=3702 GN=LUT2 PE=1 SV=2	I	Lipid transport and metabolism	hypothetical protein OsI_02559 [Oryza sativa Indica Group]
1:25070611|25071391	intergenic_region	1	--	--
1:25070874|25071391	exon	1	BGIOSGA001340	[O]	Posttranslational modification, protein turnover, chaperones	Biological Process: protein peptidyl-prolyl isomerization (GO:0000413);; Molecular Function: peptidyl-prolyl cis-trans isomerase activity (GO:0003755);; Biological Process: protein folding (GO:0006457);; Biological Process: protein targeting to vacuole (GO:0006623);; Biological Process: response to heat (GO:0009408);; Cellular Component: plasmodesma (GO:0009506);; Biological Process: response to …	K12737|0|osa:4324199|K12737 peptidyl-prolyl cis-trans isomerase SDCCAG10 [EC:5.2.1.8] | (RefSeq) peptidyl-prolyl cis-trans isomerase CYP57	--	[O]	Posttranslational modification, protein turnover, chaperones	Cyclophilin type peptidyl-prolyl cis-trans isomerase/CLD	Peptidyl-prolyl cis-trans isomerase CYP57 OS=Arabidopsis thaliana OX=3702 GN=CYP57 PE=1 SV=1	O	Posttranslational modification, protein turnover, chaperones	PREDICTED: peptidyl-prolyl cis-trans isomerase CYP57 [Oryza sativa Japonica Group]
1:25070874|25073902	exon	1	BGIOSGA001340	[O]	Posttranslational modification, protein turnover, chaperones	Biological Process: protein peptidyl-prolyl isomerization (GO:0000413);; Molecular Function: peptidyl-prolyl cis-trans isomerase activity (GO:0003755);; Biological Process: protein folding (GO:0006457);; Biological Process: protein targeting to vacuole (GO:0006623);; Biological Process: response to heat (GO:0009408);; Cellular Component: plasmodesma (GO:0009506);; Biological Process: response to …	K12737|0|osa:4324199|K12737 peptidyl-prolyl cis-trans isomerase SDCCAG10 [EC:5.2.1.8] | (RefSeq) peptidyl-prolyl cis-trans isomerase CYP57	--	[O]	Posttranslational modification, protein turnover, chaperones	Cyclophilin type peptidyl-prolyl cis-trans isomerase/CLD	Peptidyl-prolyl cis-trans isomerase CYP57 OS=Arabidopsis thaliana OX=3702 GN=CYP57 PE=1 SV=1	O	Posttranslational modification, protein turnover, chaperones	PREDICTED: peptidyl-prolyl cis-trans isomerase CYP57 [Oryza sativa Japonica Group]
1:25072171|25073902	exon	1	BGIOSGA001340	[O]	Posttranslational modification, protein turnover, chaperones	Biological Process: protein peptidyl-prolyl isomerization (GO:0000413);; Molecular Function: peptidyl-prolyl cis-trans isomerase activity (GO:0003755);; Biological Process: protein folding (GO:0006457);; Biological Process: protein targeting to vacuole (GO:0006623);; Biological Process: response to heat (GO:0009408);; Cellular Component: plasmodesma (GO:0009506);; Biological Process: response to …	K12737|0|osa:4324199|K12737 peptidyl-prolyl cis-trans isomerase SDCCAG10 [EC:5.2.1.8] | (RefSeq) peptidyl-prolyl cis-trans isomerase CYP57	--	[O]	Posttranslational modification, protein turnover, chaperones	Cyclophilin type peptidyl-prolyl cis-trans isomerase/CLD	Peptidyl-prolyl cis-trans isomerase CYP57 OS=Arabidopsis thaliana OX=3702 GN=CYP57 PE=1 SV=1	O	Posttranslational modification, protein turnover, chaperones	PREDICTED: peptidyl-prolyl cis-trans isomerase CYP57 [Oryza sativa Japonica Group]
1:25188996|25189181	exon	1	BGIOSGA003844	--	--	Cellular Component: plastid (GO:0009536);;	--	--	--	--	--	--	--	--	hypothetical protein OsJ_02371 [Oryza sativa Japonica Group]
1:25218387|25219767	exon	1	BGIOSGA003850	--	--	Cellular Component: Golgi apparatus (GO:0005794);;	K14772|0|osa:107279412|K14772 U3 small nucleolar RNA-associated protein 20 | (RefSeq) P0712E02.7; small subunit processome component 20 homolog	--	[V]	Defense mechanisms	Down-regulated in metastasis	--	S	Function unknown	hypothetical protein OsI_02594 [Oryza sativa Indica Group]
1:25218387|25221259	exon	1	BGIOSGA003850	--	--	Cellular Component: Golgi apparatus (GO:0005794);;	K14772|0|osa:107279412|K14772 U3 small nucleolar RNA-associated protein 20 | (RefSeq) P0712E02.7; small subunit processome component 20 homolog	--	[V]	Defense mechanisms	Down-regulated in metastasis	--	S	Function unknown	hypothetical protein OsI_02594 [Oryza sativa Indica Group]
1:25251481|25252807	exon	1	BGIOSGA003852	--	--	Cellular Component: membrane (GO:0016020);;	--	--	[S]	Function unknown	Protein of unknown function (DUF2838)	--	S	Function unknown	hypothetical protein OsI_02596 [Oryza sativa Indica Group]
1:25263332|25263813	intergenic_region	1	--	--
1:25263472|25263968	exon	1	BGIOSGA001333	--	--	Cellular Component: chloroplast thylakoid membrane (GO:0009535);; Biological Process: cellular cation homeostasis (GO:0030003);; Biological Process: divalent metal ion transport (GO:0070838);;	--	--	--	--	Protein of unknown function (DUF1118)	--	S	Function unknown	PREDICTED: uncharacterized protein LOC4327654 [Oryza sativa Japonica Group]
1:25263703|25264058	intergenic_region	1	--	--
1:25263791|25264051	intergenic_region	1	--	--
1:25278318|25278983	exon	1	BGIOSGA003855	--	--	--	--	--	--	--	Protein of unknown function (DUF632);; Protein of unknown function (DUF630)	Nitrate regulatory gene2 protein OS=Arabidopsis thaliana OX=3702 GN=NRG2 PE=1 SV=1	S	Function unknown	hypothetical protein OsI_02600 [Oryza sativa Indica Group]
1:25278318|25279913	exon	1	BGIOSGA003855	--	--	--	--	--	--	--	Protein of unknown function (DUF632);; Protein of unknown function (DUF630)	Nitrate regulatory gene2 protein OS=Arabidopsis thaliana OX=3702 GN=NRG2 PE=1 SV=1	S	Function unknown	hypothetical protein OsI_02600 [Oryza sativa Indica Group]
1:25303157|25308725	intergenic_region	1	--	--
1:25549230|25549623	exon	1	BGIOSGA001318	--	--	--	--	--	[O]	Posttranslational modification, protein turnover, chaperones	Hsp20/alpha crystallin family	--	S	Function unknown	hypothetical protein OsI_02624 [Oryza sativa Indica Group]
1:25657823|25680820	intergenic_region	1	--	--
1:25665065|25665371	exon	1	BGIOSGA003871	--	--	Cellular Component: nucleosome (GO:0000786);; Molecular Function: DNA binding (GO:0003677);; Molecular Function: chromatin binding (GO:0003682);; Cellular Component: nucleus (GO:0005634);; Biological Process: nucleosome assembly (GO:0006334);;	K09422|1.76584e-169|osa:4324449|K09422 myb proto-oncogene protein, plant | (RefSeq) myb19; single myb histone 2	--	--	--	linker histone H1 and H5 family;; Myb-like DNA-binding domain;; Myb-like DNA-binding domain	Single myb histone 2 OS=Zea mays OX=4577 GN=SMH2 PE=2 SV=1	K	Transcription	hypothetical protein OsI_02637 [Oryza sativa Indica Group]
1:25815937|25816132	intron	1	BGIOSGA003883	--	--	Biological Process: circadian rhythm (GO:0007623);;	K19027|0|osa:4326379|K19027 zinc finger FYVE domain-containing protein 26 | (RefSeq) protein DDB_G0276689	--	[R]	General function prediction only	--	--	S	Function unknown	hypothetical protein OsI_02662 [Oryza sativa Indica Group]
1:25816878|25818392	exon	1	BGIOSGA003883	--	--	Biological Process: circadian rhythm (GO:0007623);;	K19027|0|osa:4326379|K19027 zinc finger FYVE domain-containing protein 26 | (RefSeq) protein DDB_G0276689	--	[R]	General function prediction only	--	--	S	Function unknown	hypothetical protein OsI_02662 [Oryza sativa Indica Group]
1:25816878|25819366	exon	1	BGIOSGA003883	--	--	Biological Process: circadian rhythm (GO:0007623);;	K19027|0|osa:4326379|K19027 zinc finger FYVE domain-containing protein 26 | (RefSeq) protein DDB_G0276689	--	[R]	General function prediction only	--	--	S	Function unknown	hypothetical protein OsI_02662 [Oryza sativa Indica Group]
1:25816878|25825621	exon	1	BGIOSGA003883	--	--	Biological Process: circadian rhythm (GO:0007623);;	K19027|0|osa:4326379|K19027 zinc finger FYVE domain-containing protein 26 | (RefSeq) protein DDB_G0276689	--	[R]	General function prediction only	--	--	S	Function unknown	hypothetical protein OsI_02662 [Oryza sativa Indica Group]
1:25817535|25822772	exon	1	BGIOSGA003883	--	--	Biological Process: circadian rhythm (GO:0007623);;	K19027|0|osa:4326379|K19027 zinc finger FYVE domain-containing protein 26 | (RefSeq) protein DDB_G0276689	--	[R]	General function prediction only	--	--	S	Function unknown	hypothetical protein OsI_02662 [Oryza sativa Indica Group]
1:25831157|25837236	exon	1	BGIOSGA003883	--	--	Biological Process: circadian rhythm (GO:0007623);;	K19027|0|osa:4326379|K19027 zinc finger FYVE domain-containing protein 26 | (RefSeq) protein DDB_G0276689	--	[R]	General function prediction only	--	--	S	Function unknown	hypothetical protein OsI_02662 [Oryza sativa Indica Group]
1:25831157|25838208	intergenic_region	1	--	--
1:25967922|25968152	intergenic_region	1	--	--
1:25981907|25982069	intergenic_region	1	--	--
1:26279011|26279969	exon	1	BGIOSGA003919	--	--	Cellular Component: protein phosphatase type 2A complex (GO:0000159);; Biological Process: signal transduction (GO:0007165);; Molecular Function: protein phosphatase regulator activity (GO:0008601);;	K04354|0|osa:9270873|K04354 serine/threonine-protein phosphatase 2A regulatory subunit B | (RefSeq) P0518F01.9; serine/threonine protein phosphatase 2A 55 kDa regulatory subunit B beta isoform-like	--	[T]	Signal transduction mechanisms	WD domain, G-beta repeat;; Anaphase-promoting complex subunit 4 WD40 domain	Serine/threonine protein phosphatase 2A 55 kDa regulatory subunit B beta isoform OS=Oryza sativa subsp. japonica OX=39947 GN=Os02g0224200 PE=2 SV=1	T	Signal transduction mechanisms	PREDICTED: serine/threonine protein phosphatase 2A 55 kDa regulatory subunit B beta isoform-like [Oryza sativa Japonica Group]
1:26279011|26281929	exon	1	BGIOSGA003919	--	--	Cellular Component: protein phosphatase type 2A complex (GO:0000159);; Biological Process: signal transduction (GO:0007165);; Molecular Function: protein phosphatase regulator activity (GO:0008601);;	K04354|0|osa:9270873|K04354 serine/threonine-protein phosphatase 2A regulatory subunit B | (RefSeq) P0518F01.9; serine/threonine protein phosphatase 2A 55 kDa regulatory subunit B beta isoform-like	--	[T]	Signal transduction mechanisms	WD domain, G-beta repeat;; Anaphase-promoting complex subunit 4 WD40 domain	Serine/threonine protein phosphatase 2A 55 kDa regulatory subunit B beta isoform OS=Oryza sativa subsp. japonica OX=39947 GN=Os02g0224200 PE=2 SV=1	T	Signal transduction mechanisms	PREDICTED: serine/threonine protein phosphatase 2A 55 kDa regulatory subunit B beta isoform-like [Oryza sativa Japonica Group]
1:26281806|26282183	exon	1	BGIOSGA003919	--	--	Cellular Component: protein phosphatase type 2A complex (GO:0000159);; Biological Process: signal transduction (GO:0007165);; Molecular Function: protein phosphatase regulator activity (GO:0008601);;	K04354|0|osa:9270873|K04354 serine/threonine-protein phosphatase 2A regulatory subunit B | (RefSeq) P0518F01.9; serine/threonine protein phosphatase 2A 55 kDa regulatory subunit B beta isoform-like	--	[T]	Signal transduction mechanisms	WD domain, G-beta repeat;; Anaphase-promoting complex subunit 4 WD40 domain	Serine/threonine protein phosphatase 2A 55 kDa regulatory subunit B beta isoform OS=Oryza sativa subsp. japonica OX=39947 GN=Os02g0224200 PE=2 SV=1	T	Signal transduction mechanisms	PREDICTED: serine/threonine protein phosphatase 2A 55 kDa regulatory subunit B beta isoform-like [Oryza sativa Japonica Group]
1:26301832|26302043	intergenic_region	1	--	--
1:26469017|26477623	intergenic_region	1	--	--
1:26502215|26502694	exon	1	Oryza_sativa_newGene_16379	--	--	--	--	--	--	--	--	--	--	--	hypothetical protein [Oryza sativa Japonica Group]
1:26579202|26594306	intergenic_region	1	--	--
1:26666783|26667744	intergenic_region	1	--	--
1:26729534|26785589	intergenic_region	1	--	--
1:27160164|27161561	exon	1	BGIOSGA001225	[A]	RNA processing and modification	Molecular Function: nucleic acid binding (GO:0003676);; Molecular Function: endonuclease activity (GO:0004519);; Molecular Function: exonuclease activity (GO:0004527);; Cellular Component: mitochondrion (GO:0005739);; Biological Process: metabolic process (GO:0008152);; Molecular Function: zinc ion binding (GO:0008270);; Cellular Component: membrane (GO:0016020);;	--	--	[K]	Transcription	Endonuclease/Exonuclease/phosphatase family	Carbon catabolite repressor protein 4 homolog 6 OS=Arabidopsis thaliana OX=3702 GN=CCR4-6 PE=2 SV=2	A	RNA processing and modification	hypothetical protein OsI_02823 [Oryza sativa Indica Group]
1:27192112|27192333	exon	1	BGIOSGA003974	[R]	General function prediction only	Molecular Function: GTPase activity (GO:0003924);; Molecular Function: GTP binding (GO:0005525);; Cellular Component: cell wall (GO:0005618);; Cellular Component: nucleolus (GO:0005730);; Cellular Component: cytoplasm (GO:0005737);; Cellular Component: plasma membrane (GO:0005886);; Biological Process: obsolete GTP catabolic process (GO:0006184);; Biological Process: intracellular protein transpo…	K07936|4.46954e-138|osa:4325312|K07936 GTP-binding nuclear protein Ran | (RefSeq) OsJ_002485, OsRan1, P0046B10.3, RAN1, Ran, TC4; GTP-binding nuclear protein Ran-1	Ribosome biogenesis in eukaryotes (ko03008);; RNA transport (ko03013)	[U]	Intracellular trafficking, secretion, and vesicular transport	Ras family;; Ras of Complex, Roc, domain of DAPkinase;; ADP-ribosylation factor family;; RNA helicase	GTP-binding nuclear protein Ran-1 OS=Oryza sativa subsp. japonica OX=39947 GN=RAN1 PE=2 SV=1	S	Function unknown	hypothetical protein OsI_02827 [Oryza sativa Indica Group]
1:27279428|27280791	intergenic_region	1	--	--
1:27281725|27281949	exon	1	BGIOSGA001218	--	--	--	--	--	--	--	Protein of unknown function (DUF1644)	--	S	Function unknown	PREDICTED: uncharacterized protein LOC4325319 [Oryza sativa Japonica Group]
1:27299844|27300326	exon	1	BGIOSGA003981	--	--	Molecular Function: transcription factor activity, sequence-specific DNA binding (GO:0003700);; Cellular Component: nucleus (GO:0005634);; Biological Process: regulation of transcription, DNA-templated (GO:0006355);; Biological Process: positive regulation of defense response (GO:0031349);; Biological Process: positive regulation of growth (GO:0045927);;	--	--	--	--	LSD1 zinc finger	Protein LOL5 OS=Oryza sativa subsp. japonica OX=39947 GN=LOL5 PE=2 SV=1	S	Function unknown	hypothetical protein OsI_02839 [Oryza sativa Indica Group]
1:27317606|27317788	intergenic_region	1	--	--
1:27368757|27368986	exon	1	BGIOSGA001215	[O]	Posttranslational modification, protein turnover, chaperones	Molecular Function: cysteine-type endopeptidase activity (GO:0004197);; Biological Process: proteolysis (GO:0006508);; Cellular Component: cytoplasmic vesicle (GO:0016023);;	--	--	[O]	Posttranslational modification, protein turnover, chaperones	Papain family cysteine protease;; Cathepsin propeptide inhibitor domain (I29)	Senescence-specific cysteine protease SAG39 OS=Oryza sativa subsp. japonica OX=39947 GN=SAG39 PE=2 SV=2	O	Posttranslational modification, protein turnover, chaperones	hypothetical protein OsI_02846 [Oryza sativa Indica Group]
1:27404281|27404432	intergenic_region	1	--	--
1:27404963|27405295	exon	1	BGIOSGA001211	--	--	Molecular Function: nucleotide binding (GO:0000166);; Molecular Function: RNA binding (GO:0003723);; Cellular Component: nucleolus (GO:0005730);; Biological Process: defense response (GO:0006952);; Biological Process: cell death (GO:0008219);; Biological Process: ethylene biosynthetic process (GO:0009693);; Biological Process: leaf senescence (GO:0010150);; Cellular Component: intracellular ribon…	K12741|9.81422e-50|osa:4326641|K12741 heterogeneous nuclear ribonucleoprotein A1/A3 | (RefSeq) UBP1-associated protein 2C	Spliceosome (ko03040)	[R]	General function prediction only	--	UBP1-associated protein 2C OS=Arabidopsis thaliana OX=3702 GN=UBA2C PE=2 SV=1	S	Function unknown	hypothetical protein OsI_02853 [Oryza sativa Indica Group]
1:27516515|27517579	intergenic_region	1	--	--
1:27521197|27521385	exon	1	BGIOSGA001204	--	--	Biological Process: cell fate determination (GO:0001709);; Molecular Function: DNA binding (GO:0003677);; Molecular Function: RNA binding (GO:0003723);; Biological Process: regulation of transcription, DNA-templated (GO:0006355);; Molecular Function: zinc ion binding (GO:0008270);;	--	--	[R]	General function prediction only	Zinc finger C-x8-C-x5-C-x3-H type (and similar);; RNA-binding, Nab2-type zinc finger	Zinc finger CCCH domain-containing protein 8 OS=Oryza sativa subsp. japonica OX=39947 GN=Os01g0616400 PE=2 SV=2	S	Function unknown	hypothetical protein OsI_02867 [Oryza sativa Indica Group]
1:27580123|27589100	intergenic_region	1	--	--
1:27581320|27581930	exon	1	BGIOSGA001202	[R]	General function prediction only	Cellular Component: cytosol (GO:0005829);; Cellular Component: plasmodesma (GO:0009506);; Biological Process: embryo development ending in seed dormancy (GO:0009793);; Biological Process: vegetative to reproductive phase transition of meristem (GO:0010228);; Cellular Component: membrane (GO:0016020);; Molecular Function: transferase activity (GO:0016740);;	K20792|0|osa:4326606|K20792 N-alpha-acetyltransferase 15/16, NatA auxiliary subunit | (RefSeq) N-alpha-acetyltransferase 16, NatA auxiliary subunit	--	[B]	Chromatin structure and dynamics	NMDA receptor-regulated protein 1;; Tetratricopeptide repeat;; Tetratricopeptide repeat;; Tetratricopeptide repeat;; Tetratricopeptide repeat;; TPR repeat;; Tetratricopeptide repeat;; Tetratricopeptide repeat;; Tetratricopeptide repeat;; Tetratricopeptide repeat	N-terminal acetyltransferase A complex auxiliary subunit NAA15 OS=Arabidopsis thaliana OX=3702 GN=NAA15 PE=1 SV=1	S	Function unknown	hypothetical protein OsI_02873 [Oryza sativa Indica Group]
1:27581503|27584560	exon	1	BGIOSGA001202	[R]	General function prediction only	Cellular Component: cytosol (GO:0005829);; Cellular Component: plasmodesma (GO:0009506);; Biological Process: embryo development ending in seed dormancy (GO:0009793);; Biological Process: vegetative to reproductive phase transition of meristem (GO:0010228);; Cellular Component: membrane (GO:0016020);; Molecular Function: transferase activity (GO:0016740);;	K20792|0|osa:4326606|K20792 N-alpha-acetyltransferase 15/16, NatA auxiliary subunit | (RefSeq) N-alpha-acetyltransferase 16, NatA auxiliary subunit	--	[B]	Chromatin structure and dynamics	NMDA receptor-regulated protein 1;; Tetratricopeptide repeat;; Tetratricopeptide repeat;; Tetratricopeptide repeat;; Tetratricopeptide repeat;; TPR repeat;; Tetratricopeptide repeat;; Tetratricopeptide repeat;; Tetratricopeptide repeat;; Tetratricopeptide repeat	N-terminal acetyltransferase A complex auxiliary subunit NAA15 OS=Arabidopsis thaliana OX=3702 GN=NAA15 PE=1 SV=1	S	Function unknown	hypothetical protein OsI_02873 [Oryza sativa Indica Group]
1:27584109|27584560	exon	1	BGIOSGA001202	[R]	General function prediction only	Cellular Component: cytosol (GO:0005829);; Cellular Component: plasmodesma (GO:0009506);; Biological Process: embryo development ending in seed dormancy (GO:0009793);; Biological Process: vegetative to reproductive phase transition of meristem (GO:0010228);; Cellular Component: membrane (GO:0016020);; Molecular Function: transferase activity (GO:0016740);;	K20792|0|osa:4326606|K20792 N-alpha-acetyltransferase 15/16, NatA auxiliary subunit | (RefSeq) N-alpha-acetyltransferase 16, NatA auxiliary subunit	--	[B]	Chromatin structure and dynamics	NMDA receptor-regulated protein 1;; Tetratricopeptide repeat;; Tetratricopeptide repeat;; Tetratricopeptide repeat;; Tetratricopeptide repeat;; TPR repeat;; Tetratricopeptide repeat;; Tetratricopeptide repeat;; Tetratricopeptide repeat;; Tetratricopeptide repeat	N-terminal acetyltransferase A complex auxiliary subunit NAA15 OS=Arabidopsis thaliana OX=3702 GN=NAA15 PE=1 SV=1	S	Function unknown	hypothetical protein OsI_02873 [Oryza sativa Indica Group]
1:27638397|27641078	exon	1	BGIOSGA004001	[T]	Signal transduction mechanisms	Molecular Function: protein serine/threonine phosphatase activity (GO:0004722);; Biological Process: protein dephosphorylation (GO:0006470);; Molecular Function: metal ion binding (GO:0046872);;	K17506|0|osa:9269413|K17506 protein phosphatase 1L [EC:3.1.3.16] | (RefSeq) B1040D09.2, OsPP2C07; probable protein phosphatase 2C 7	--	[T]	Signal transduction mechanisms	Protein phosphatase 2C	Probable protein phosphatase 2C 7 OS=Oryza sativa subsp. japonica OX=39947 GN=Os01g0618200 PE=2 SV=2	T	Signal transduction mechanisms	hypothetical protein OsI_02880 [Oryza sativa Indica Group]
1:27639772|27641078	exon	1	BGIOSGA004001	[T]	Signal transduction mechanisms	Molecular Function: protein serine/threonine phosphatase activity (GO:0004722);; Biological Process: protein dephosphorylation (GO:0006470);; Molecular Function: metal ion binding (GO:0046872);;	K17506|0|osa:9269413|K17506 protein phosphatase 1L [EC:3.1.3.16] | (RefSeq) B1040D09.2, OsPP2C07; probable protein phosphatase 2C 7	--	[T]	Signal transduction mechanisms	Protein phosphatase 2C	Probable protein phosphatase 2C 7 OS=Oryza sativa subsp. japonica OX=39947 GN=Os01g0618200 PE=2 SV=2	T	Signal transduction mechanisms	hypothetical protein OsI_02880 [Oryza sativa Indica Group]
1:27681063|27682440	exon	1	BGIOSGA001195	[O]	Posttranslational modification, protein turnover, chaperones	Molecular Function: nucleic acid binding (GO:0003676);; Molecular Function: ATP-dependent peptidase activity (GO:0004176);; Molecular Function: metalloendopeptidase activity (GO:0004222);; Molecular Function: ATP binding (GO:0005524);; Biological Process: obsolete ATP catabolic process (GO:0006200);; Biological Process: proteolysis (GO:0006508);; Biological Process: response to heat (GO:0009408);…	--	--	[O]	Posttranslational modification, protein turnover, chaperones	Peptidase family M41;; ATPase family associated with various cellular activities (AAA);; RNA recognition motif. (a.k.a. RRM, RBD, or RNP domain);; AAA domain (dynein-related subfamily)	ATP-dependent zinc metalloprotease FTSH 9, chloroplastic/mitochondrial OS=Oryza sativa subsp. japonica OX=39947 GN=FTSH9 PE=3 SV=1	O	Posttranslational modification, protein turnover, chaperones	hypothetical protein OsI_02887 [Oryza sativa Indica Group]
1:27874370|27874584	exon	1	BGIOSGA004016	--	--	--	--	--	--	--	--	Probable WRKY transcription factor 19 OS=Arabidopsis thaliana OX=3702 GN=WRKY19 PE=3 SV=1	S	Function unknown	hypothetical protein OsI_02907 [Oryza sativa Indica Group]
1:27874813|27875046	exon	1	BGIOSGA004016	--	--	--	--	--	--	--	--	Probable WRKY transcription factor 19 OS=Arabidopsis thaliana OX=3702 GN=WRKY19 PE=3 SV=1	S	Function unknown	hypothetical protein OsI_02907 [Oryza sativa Indica Group]
1:27889658|27889834	intron	1	BGIOSGA001184	[H]	Coenzyme transport and metabolism	Molecular Function: uroporphyrinogen decarboxylase activity (GO:0004853);; Biological Process: tryptophan catabolic process (GO:0006569);; Biological Process: protoporphyrinogen IX biosynthetic process (GO:0006782);; Cellular Component: chloroplast stroma (GO:0009570);; Biological Process: indoleacetic acid biosynthetic process (GO:0009684);; Biological Process: chlorophyll biosynthetic process (…	K01599|0|osa:4326635|K01599 uroporphyrinogen decarboxylase [EC:4.1.1.37] | (RefSeq) OsJ_02650, P0501G01.7, UPD1, URO-D1; uroporphyrinogen decarboxylase 1, chloroplastic	Porphyrin and chlorophyll metabolism (ko00860)	[H]	Coenzyme transport and metabolism	Uroporphyrinogen decarboxylase (URO-D)	Uroporphyrinogen decarboxylase 1, chloroplastic OS=Oryza sativa subsp. japonica OX=39947 GN=Os01g0622300 PE=2 SV=1	H	Coenzyme transport and metabolism	hypothetical protein OsI_02909 [Oryza sativa Indica Group]
1:27976571|27977885	exon	1	BGIOSGA004018	[MDT]	Cell wall/membrane/envelope biogenesis;; Cell cycle control, cell division, chromosome partitioning;; Signal transduction mechanisms	Molecular Function: ATP binding (GO:0005524);; Molecular Function: nucleoside-triphosphatase activity (GO:0017111);; Biological Process: cell division (GO:0051301);;	--	--	[O]	Posttranslational modification, protein turnover, chaperones	ATPase family associated with various cellular activities (AAA);; AAA domain (dynein-related subfamily);; AAA domain (Cdc48 subfamily);; Holliday junction DNA helicase ruvB N-terminus	ATPase family AAA domain-containing protein FIGL1 OS=Arabidopsis thaliana OX=3702 GN=FIGL1 PE=2 SV=2	O	Posttranslational modification, protein turnover, chaperones	hypothetical protein OsI_02914 [Oryza sativa Indica Group]
1:27977423|27977885	exon	1	BGIOSGA004018	[MDT]	Cell wall/membrane/envelope biogenesis;; Cell cycle control, cell division, chromosome partitioning;; Signal transduction mechanisms	Molecular Function: ATP binding (GO:0005524);; Molecular Function: nucleoside-triphosphatase activity (GO:0017111);; Biological Process: cell division (GO:0051301);;	--	--	[O]	Posttranslational modification, protein turnover, chaperones	ATPase family associated with various cellular activities (AAA);; AAA domain (dynein-related subfamily);; AAA domain (Cdc48 subfamily);; Holliday junction DNA helicase ruvB N-terminus	ATPase family AAA domain-containing protein FIGL1 OS=Arabidopsis thaliana OX=3702 GN=FIGL1 PE=2 SV=2	O	Posttranslational modification, protein turnover, chaperones	hypothetical protein OsI_02914 [Oryza sativa Indica Group]
1:28023374|28024015	exon	1	BGIOSGA004023	[T]	Signal transduction mechanisms	Molecular Function: protein binding (GO:0005515);; Cellular Component: nucleus (GO:0005634);; Cellular Component: cytoplasm (GO:0005737);; Biological Process: ubiquitin-dependent protein catabolic process (GO:0006511);; Biological Process: auxin-activated signaling pathway (GO:0009734);; Biological Process: jasmonic acid mediated signaling pathway (GO:0009867);; Biological Process: defense respon…	K12795|0|osa:4326682|K12795 suppressor of G2 allele of SKP1 | (RefSeq) OsJ_02663, OsSGT1, SGT1; protein SGT1 homolog	Plant-pathogen interaction (ko04626)	[T]	Signal transduction mechanisms	SGS domain;; CS domain;; Tetratricopeptide repeat;; Tetratricopeptide repeat;; Tetratricopeptide repeat;; Tetratricopeptide repeat;; Tetratricopeptide repeat;; TPR repeat;; Tetratricopeptide repeat	Protein SGT1 homolog OS=Oryza sativa subsp. japonica OX=39947 GN=SGT1 PE=1 SV=1	S	Function unknown	PREDICTED: protein SGT1 homolog [Oryza sativa Japonica Group]
1:28097776|28098602	exon	1	BGIOSGA004026	--	--	Biological Process: protein N-linked glycosylation (GO:0006487);; Biological Process: intracellular protein transport (GO:0006886);; Molecular Function: protein transporter activity (GO:0008565);; Cellular Component: clathrin adaptor complex (GO:0030131);; Biological Process: cellulose biosynthetic process (GO:0030244);; Molecular Function: protein histidine kinase binding (GO:0043424);; Biologic…	--	--	[U]	Intracellular trafficking, secretion, and vesicular transport	Adaptin N terminal region;; non-SMC mitotic condensation complex subunit 1;; Beta2-adaptin appendage, C-terminal sub-domain;; HEAT repeats;; HEAT repeat	Beta-adaptin-like protein A OS=Arabidopsis thaliana OX=3702 GN=BETAA-AD PE=1 SV=1	U	Intracellular trafficking, secretion, and vesicular transport	hypothetical protein OsI_02928 [Oryza sativa Indica Group]
1:28144196|28144950	exon	1	BGIOSGA004029	[QV]	Secondary metabolites biosynthesis, transport and catabolism;; Defense mechanisms	Molecular Function: monooxygenase activity (GO:0004497);; Molecular Function: iron ion binding (GO:0005506);; Cellular Component: endoplasmic reticulum (GO:0005783);; Molecular Function: electron carrier activity (GO:0009055);; Cellular Component: cytoplasmic vesicle (GO:0016023);; Molecular Function: oxidoreductase activity, acting on paired donors, with incorporation or reduction of molecular o…	--	--	[QI]	Secondary metabolites biosynthesis, transport and catabolism;; Lipid transport and metabolism	Cytochrome P450	Cytochrome P450 72A13 OS=Arabidopsis thaliana OX=3702 GN=CYP72A13 PE=2 SV=1	Q	Secondary metabolites biosynthesis, transport and catabolism	hypothetical protein OsI_02933 [Oryza sativa Indica Group]
1:28148660|28149955	intergenic_region	1	--	--
1:28149577|28151163	exon	1	BGIOSGA001172	[QV]	Secondary metabolites biosynthesis, transport and catabolism;; Defense mechanisms	Molecular Function: monooxygenase activity (GO:0004497);; Molecular Function: iron ion binding (GO:0005506);; Cellular Component: endoplasmic reticulum (GO:0005783);; Molecular Function: electron carrier activity (GO:0009055);; Biological Process: response to light stimulus (GO:0009416);; Biological Process: unidimensional cell growth (GO:0009826);; Cellular Component: cytoplasmic vesicle (GO:001…	--	--	[QI]	Secondary metabolites biosynthesis, transport and catabolism;; Lipid transport and metabolism	Cytochrome P450	Cytochrome P450 72A15 OS=Arabidopsis thaliana OX=3702 GN=CYP72A15 PE=2 SV=1	Q	Secondary metabolites biosynthesis, transport and catabolism	PREDICTED: cytochrome P450 72A15 [Oryza sativa Japonica Group]
1:28179155|28179307	exon	1	BGIOSGA004030	[QV]	Secondary metabolites biosynthesis, transport and catabolism;; Defense mechanisms	Molecular Function: monooxygenase activity (GO:0004497);; Molecular Function: iron ion binding (GO:0005506);; Cellular Component: endoplasmic reticulum (GO:0005783);; Molecular Function: electron carrier activity (GO:0009055);; Molecular Function: oxidoreductase activity, acting on paired donors, with incorporation or reduction of molecular oxygen (GO:0016705);; Molecular Function: heme binding (…	--	--	[QI]	Secondary metabolites biosynthesis, transport and catabolism;; Lipid transport and metabolism	Cytochrome P450	Cytochrome P450 72A13 OS=Arabidopsis thaliana OX=3702 GN=CYP72A13 PE=2 SV=1	Q	Secondary metabolites biosynthesis, transport and catabolism	hypothetical protein OsI_02937 [Oryza sativa Indica Group]
1:28188863|28189209	exon	1	BGIOSGA004032	[QV]	Secondary metabolites biosynthesis, transport and catabolism;; Defense mechanisms	Molecular Function: monooxygenase activity (GO:0004497);; Molecular Function: iron ion binding (GO:0005506);; Cellular Component: mitochondrion (GO:0005739);; Cellular Component: endoplasmic reticulum (GO:0005783);; Molecular Function: electron carrier activity (GO:0009055);; Molecular Function: oxidoreductase activity, acting on paired donors, with incorporation or reduction of molecular oxygen …	--	--	[QI]	Secondary metabolites biosynthesis, transport and catabolism;; Lipid transport and metabolism	Cytochrome P450	Cytochrome P450 72A15 OS=Arabidopsis thaliana OX=3702 GN=CYP72A15 PE=2 SV=1	Q	Secondary metabolites biosynthesis, transport and catabolism	hypothetical protein OsI_02939 [Oryza sativa Indica Group]
1:28189106|28189275	exon	1	BGIOSGA004032	[QV]	Secondary metabolites biosynthesis, transport and catabolism;; Defense mechanisms	Molecular Function: monooxygenase activity (GO:0004497);; Molecular Function: iron ion binding (GO:0005506);; Cellular Component: mitochondrion (GO:0005739);; Cellular Component: endoplasmic reticulum (GO:0005783);; Molecular Function: electron carrier activity (GO:0009055);; Molecular Function: oxidoreductase activity, acting on paired donors, with incorporation or reduction of molecular oxygen …	--	--	[QI]	Secondary metabolites biosynthesis, transport and catabolism;; Lipid transport and metabolism	Cytochrome P450	Cytochrome P450 72A15 OS=Arabidopsis thaliana OX=3702 GN=CYP72A15 PE=2 SV=1	Q	Secondary metabolites biosynthesis, transport and catabolism	hypothetical protein OsI_02939 [Oryza sativa Indica Group]
1:28259065|28261707	exon	1	BGIOSGA001169	[M]	Cell wall/membrane/envelope biogenesis	Biological Process: MAPK cascade (GO:0000165);; Molecular Function: MAP kinase activity (GO:0004707);; Molecular Function: ATP binding (GO:0005524);; Cellular Component: mitochondrion (GO:0005739);; Biological Process: protein phosphorylation (GO:0006468);;	--	--	[T]	Signal transduction mechanisms	Protein kinase domain;; Protein tyrosine kinase;; Lipopolysaccharide kinase (Kdo/WaaP) family	Mitogen-activated protein kinase 10 OS=Oryza sativa subsp. japonica OX=39947 GN=MPK10 PE=2 SV=2	T	Signal transduction mechanisms	hypothetical protein OsI_02947 [Oryza sativa Indica Group]
1:28475093|28475332	intergenic_region	1	--	--
1:28676134|28740966	intergenic_region	1	--	--
1:28681684|28681866	intron	1	BGIOSGA001150	[S]	Function unknown	Molecular Function: DNA binding (GO:0003677);; Molecular Function: helicase activity (GO:0004386);; Molecular Function: iron ion binding (GO:0005506);; Molecular Function: ATP binding (GO:0005524);; Cellular Component: mitochondrion (GO:0005739);; Biological Process: translation (GO:0006412);; Cellular Component: chloroplast stroma (GO:0009570);; Biological Process: thylakoid membrane organizatio…	K10841|0|osa:4326574|K10841 DNA excision repair protein ERCC-6 | (RefSeq) protein CHROMATIN REMODELING 24	Nucleotide excision repair (ko03420)	[J]	Translation, ribosomal structure and biogenesis	Polypeptide deformylase;; SNF2 family N-terminal domain;; Helicase conserved C-terminal domain;; RNA recognition motif. (a.k.a. RRM, RBD, or RNP domain)	Peptide deformylase 1B, chloroplastic OS=Oryza sativa subsp. japonica OX=39947 GN=PDF1B PE=2 SV=1	L	Replication, recombination and repair	hypothetical protein OsI_02992 [Oryza sativa Indica Group]
1:28716406|28717290	intergenic_region	1	--	--
1:28716414|28717290	intergenic_region	1	--	--
1:28716437|28717290	intergenic_region	1	--	--
1:28731608|28732139	intergenic_region	1	--	--
1:28891792|28891944	intron	1	BGIOSGA004082	[P]	Inorganic ion transport and metabolism	Molecular Function: carbonate dehydratase activity (GO:0004089);; Molecular Function: zinc ion binding (GO:0008270);; Cellular Component: chloroplast stroma (GO:0009570);; Biological Process: carbon utilization (GO:0015976);;	K01673|2.56886e-159|osa:4326583|K01673 carbonic anhydrase [EC:4.2.1.1] | (RefSeq) carbonic anhydrase, chloroplastic	Nitrogen metabolism (ko00910)	[P]	Inorganic ion transport and metabolism	Carbonic anhydrase	Carbonic anhydrase, chloroplastic OS=Hordeum vulgare OX=4513 PE=2 SV=1	P	Inorganic ion transport and metabolism	carbonic anhydrase 3 [Oryza sativa Indica Group]
1:28892179|28892343	intron	1	BGIOSGA004082	[P]	Inorganic ion transport and metabolism	Molecular Function: carbonate dehydratase activity (GO:0004089);; Molecular Function: zinc ion binding (GO:0008270);; Cellular Component: chloroplast stroma (GO:0009570);; Biological Process: carbon utilization (GO:0015976);;	K01673|2.56886e-159|osa:4326583|K01673 carbonic anhydrase [EC:4.2.1.1] | (RefSeq) carbonic anhydrase, chloroplastic	Nitrogen metabolism (ko00910)	[P]	Inorganic ion transport and metabolism	Carbonic anhydrase	Carbonic anhydrase, chloroplastic OS=Hordeum vulgare OX=4513 PE=2 SV=1	P	Inorganic ion transport and metabolism	carbonic anhydrase 3 [Oryza sativa Indica Group]
1:28894317|28895202	exon	1	BGIOSGA004082	[P]	Inorganic ion transport and metabolism	Molecular Function: carbonate dehydratase activity (GO:0004089);; Molecular Function: zinc ion binding (GO:0008270);; Cellular Component: chloroplast stroma (GO:0009570);; Biological Process: carbon utilization (GO:0015976);;	K01673|2.56886e-159|osa:4326583|K01673 carbonic anhydrase [EC:4.2.1.1] | (RefSeq) carbonic anhydrase, chloroplastic	Nitrogen metabolism (ko00910)	[P]	Inorganic ion transport and metabolism	Carbonic anhydrase	Carbonic anhydrase, chloroplastic OS=Hordeum vulgare OX=4513 PE=2 SV=1	P	Inorganic ion transport and metabolism	carbonic anhydrase 3 [Oryza sativa Indica Group]
1:28894975|28895202	exon	1	BGIOSGA004082	[P]	Inorganic ion transport and metabolism	Molecular Function: carbonate dehydratase activity (GO:0004089);; Molecular Function: zinc ion binding (GO:0008270);; Cellular Component: chloroplast stroma (GO:0009570);; Biological Process: carbon utilization (GO:0015976);;	K01673|2.56886e-159|osa:4326583|K01673 carbonic anhydrase [EC:4.2.1.1] | (RefSeq) carbonic anhydrase, chloroplastic	Nitrogen metabolism (ko00910)	[P]	Inorganic ion transport and metabolism	Carbonic anhydrase	Carbonic anhydrase, chloroplastic OS=Hordeum vulgare OX=4513 PE=2 SV=1	P	Inorganic ion transport and metabolism	carbonic anhydrase 3 [Oryza sativa Indica Group]
1:28897267|28897418	intron	1	BGIOSGA004082	[P]	Inorganic ion transport and metabolism	Molecular Function: carbonate dehydratase activity (GO:0004089);; Molecular Function: zinc ion binding (GO:0008270);; Cellular Component: chloroplast stroma (GO:0009570);; Biological Process: carbon utilization (GO:0015976);;	K01673|2.56886e-159|osa:4326583|K01673 carbonic anhydrase [EC:4.2.1.1] | (RefSeq) carbonic anhydrase, chloroplastic	Nitrogen metabolism (ko00910)	[P]	Inorganic ion transport and metabolism	Carbonic anhydrase	Carbonic anhydrase, chloroplastic OS=Hordeum vulgare OX=4513 PE=2 SV=1	P	Inorganic ion transport and metabolism	carbonic anhydrase 3 [Oryza sativa Indica Group]
1:28898545|28899085	intergenic_region	1	--	--
1:28898602|28899035	intergenic_region	1	--	--
1:28898609|28899035	intergenic_region	1	--	--
1:28899036|28899271	intergenic_region	1	--	--
1:28926533|28926726	intergenic_region	1	--	--
1:28942497|28942730	intergenic_region	1	--	--
1:28965817|28966500	intron	1	BGIOSGA004092	[MDT]	Cell wall/membrane/envelope biogenesis;; Cell cycle control, cell division, chromosome partitioning;; Signal transduction mechanisms	Molecular Function: carbonate dehydratase activity (GO:0004089);; Molecular Function: ATP binding (GO:0005524);; Molecular Function: zinc ion binding (GO:0008270);; Biological Process: carbon utilization (GO:0015976);; Molecular Function: nucleoside-triphosphatase activity (GO:0017111);;	--	--	[O]	Posttranslational modification, protein turnover, chaperones	Carbonic anhydrase;; ATPase family associated with various cellular activities (AAA);; Domain associated at C-terminal with AAA	AAA-ATPase At5g17740 OS=Arabidopsis thaliana OX=3702 GN=At5g17740 PE=3 SV=1	P	Inorganic ion transport and metabolism	hypothetical protein OsI_03029 [Oryza sativa Indica Group]
1:29180114|29181744	exon	1	BGIOSGA004100	[R]	General function prediction only	Biological Process: maltose metabolic process (GO:0000023);; Biological Process: plasma membrane pyruvate transport (GO:0006849);; Molecular Function: bile acid:sodium symporter activity (GO:0008508);; Cellular Component: chloroplast thylakoid (GO:0009534);; Cellular Component: chloroplast envelope (GO:0009941);; Cellular Component: integral component of membrane (GO:0016021);; Biological Process…	K03453|0|osa:4325917|K03453 bile acid:Na+ symporter, BASS family | (RefSeq) BASS2, OsJ_02805, SBF1; probable sodium/metabolite cotransporter BASS2, chloroplastic	--	[P]	Inorganic ion transport and metabolism	Sodium Bile acid symporter family;; SBF-like CPA transporter family (DUF4137)	Probable sodium/metabolite cotransporter BASS2, chloroplastic OS=Oryza sativa subsp. japonica OX=39947 GN=BASS2 PE=2 SV=1	S	Function unknown	PREDICTED: probable sodium/metabolite cotransporter BASS2, chloroplastic [Oryza sativa Japonica Group]
1:29180117|29181744	exon	1	BGIOSGA004100	[R]	General function prediction only	Biological Process: maltose metabolic process (GO:0000023);; Biological Process: plasma membrane pyruvate transport (GO:0006849);; Molecular Function: bile acid:sodium symporter activity (GO:0008508);; Cellular Component: chloroplast thylakoid (GO:0009534);; Cellular Component: chloroplast envelope (GO:0009941);; Cellular Component: integral component of membrane (GO:0016021);; Biological Process…	K03453|0|osa:4325917|K03453 bile acid:Na+ symporter, BASS family | (RefSeq) BASS2, OsJ_02805, SBF1; probable sodium/metabolite cotransporter BASS2, chloroplastic	--	[P]	Inorganic ion transport and metabolism	Sodium Bile acid symporter family;; SBF-like CPA transporter family (DUF4137)	Probable sodium/metabolite cotransporter BASS2, chloroplastic OS=Oryza sativa subsp. japonica OX=39947 GN=BASS2 PE=2 SV=1	S	Function unknown	PREDICTED: probable sodium/metabolite cotransporter BASS2, chloroplastic [Oryza sativa Japonica Group]
1:29181619|29181823	exon	1	BGIOSGA004100	[R]	General function prediction only	Biological Process: maltose metabolic process (GO:0000023);; Biological Process: plasma membrane pyruvate transport (GO:0006849);; Molecular Function: bile acid:sodium symporter activity (GO:0008508);; Cellular Component: chloroplast thylakoid (GO:0009534);; Cellular Component: chloroplast envelope (GO:0009941);; Cellular Component: integral component of membrane (GO:0016021);; Biological Process…	K03453|0|osa:4325917|K03453 bile acid:Na+ symporter, BASS family | (RefSeq) BASS2, OsJ_02805, SBF1; probable sodium/metabolite cotransporter BASS2, chloroplastic	--	[P]	Inorganic ion transport and metabolism	Sodium Bile acid symporter family;; SBF-like CPA transporter family (DUF4137)	Probable sodium/metabolite cotransporter BASS2, chloroplastic OS=Oryza sativa subsp. japonica OX=39947 GN=BASS2 PE=2 SV=1	S	Function unknown	PREDICTED: probable sodium/metabolite cotransporter BASS2, chloroplastic [Oryza sativa Japonica Group]
1:29182687|29182853	intron	1	BGIOSGA004100	[R]	General function prediction only	Biological Process: maltose metabolic process (GO:0000023);; Biological Process: plasma membrane pyruvate transport (GO:0006849);; Molecular Function: bile acid:sodium symporter activity (GO:0008508);; Cellular Component: chloroplast thylakoid (GO:0009534);; Cellular Component: chloroplast envelope (GO:0009941);; Cellular Component: integral component of membrane (GO:0016021);; Biological Process…	K03453|0|osa:4325917|K03453 bile acid:Na+ symporter, BASS family | (RefSeq) BASS2, OsJ_02805, SBF1; probable sodium/metabolite cotransporter BASS2, chloroplastic	--	[P]	Inorganic ion transport and metabolism	Sodium Bile acid symporter family;; SBF-like CPA transporter family (DUF4137)	Probable sodium/metabolite cotransporter BASS2, chloroplastic OS=Oryza sativa subsp. japonica OX=39947 GN=BASS2 PE=2 SV=1	S	Function unknown	PREDICTED: probable sodium/metabolite cotransporter BASS2, chloroplastic [Oryza sativa Japonica Group]
1:29338108|29338362	exon	1	BGIOSGA001117	[T]	Signal transduction mechanisms	Molecular Function: voltage-gated potassium channel activity (GO:0005249);; Cellular Component: mitochondrion (GO:0005739);; Biological Process: response to salt stress (GO:0009651);; Biological Process: pollen tube growth (GO:0009860);; Cellular Component: integral component of membrane (GO:0016021);; Biological Process: regulation of ion transmembrane transport (GO:0034765);; Biological Process…	--	--	[PT]	Inorganic ion transport and metabolism;; Signal transduction mechanisms	Ion transport protein;; Ankyrin repeats (many copies);; Ankyrin repeats (3 copies);; KHA, dimerisation domain of potassium ion channel;; Ankyrin repeat;; Ankyrin repeats (many copies);; Ankyrin repeat;; Ion channel;; Cyclic nucleotide-binding domain	Potassium channel AKT1 OS=Oryza sativa subsp. indica OX=39946 GN=AKT1 PE=2 SV=1	U	Intracellular trafficking, secretion, and vesicular transport	hypothetical protein OsI_03064 [Oryza sativa Indica Group]
1:29395342|29395542	intergenic_region	1	--	--
1:29403317|29404356	exon	1	BGIOSGA004108	[C]	Energy production and conversion	Molecular Function: copper ion binding (GO:0005507);; Cellular Component: cell wall (GO:0005618);; Cellular Component: mitochondrion (GO:0005739);; Biological Process: tricarboxylic acid cycle (GO:0006099);; Biological Process: malate metabolic process (GO:0006108);; Biological Process: response to cold (GO:0009409);; Cellular Component: chloroplast (GO:0009507);; Biological Process: response to …	K00026|0|osa:4326249|K00026 malate dehydrogenase [EC:1.1.1.37] | (RefSeq) OJ1316_H05.27, P0047B08.9; malate dehydrogenase, mitochondrial	Citrate cycle (TCA cycle) (ko00020);; Cysteine and methionine metabolism (ko00270);; Pyruvate metabolism (ko00620);; Glyoxylate and dicarboxylate metabolism (ko00630);; Carbon fixation in photosynthetic organisms (ko00710);; Carbon metabolism (ko01200)	[C]	Energy production and conversion	lactate/malate dehydrogenase, alpha/beta C-terminal domain;; lactate/malate dehydrogenase, NAD binding domain	Malate dehydrogenase, mitochondrial OS=Fragaria ananassa OX=3747 GN=MMDHI PE=1 SV=1	C	Energy production and conversion	PREDICTED: malate dehydrogenase, mitochondrial [Oryza sativa Japonica Group]
1:29481736|29482791	exon	1	BGIOSGA001113	--	--	--	--	--	--	--	Domain of unknown function (DUF4216);; Transposase-associated domain	--	--	--	hypothetical protein OsI_03079 [Oryza sativa Indica Group]
1:29610068|29610349	exon	1	BGIOSGA001105	--	--	--	--	--	--	--	--	--	--	--	hypothetical protein OsI_03099 [Oryza sativa Indica Group]
1:29739863|29740360	exon	1	BGIOSGA001099	[C]	Energy production and conversion	Molecular Function: magnesium ion binding (GO:0000287);; Molecular Function: isocitrate dehydrogenase (NADP+) activity (GO:0004450);; Biological Process: tricarboxylic acid cycle (GO:0006099);; Biological Process: isocitrate metabolic process (GO:0006102);; Molecular Function: NAD binding (GO:0051287);;	K00031|0|osa:4324176|K00031 isocitrate dehydrogenase [EC:1.1.1.42] | (RefSeq) cytosolic isocitrate dehydrogenase [NADP]	Citrate cycle (TCA cycle) (ko00020);; Glutathione metabolism (ko00480);; Carbon metabolism (ko01200);; 2-Oxocarboxylic acid metabolism (ko01210);; Biosynthesis of amino acids (ko01230);; Peroxisome (ko04146)	[C]	Energy production and conversion	Isocitrate/isopropylmalate dehydrogenase	Cytosolic isocitrate dehydrogenase [NADP] OS=Arabidopsis thaliana OX=3702 GN=CICDH PE=2 SV=1	C	Energy production and conversion	PREDICTED: cytosolic isocitrate dehydrogenase [NADP] [Oryza sativa Japonica Group]
1:29789075|29789625	exon	1	BGIOSGA001095	--	--	Biological Process: microtubule cytoskeleton organization (GO:0000226);; Biological Process: cytokinesis by cell plate formation (GO:0000911);; Molecular Function: translation initiation factor activity (GO:0003743);; Cellular Component: cytosol (GO:0005829);; Biological Process: translational initiation (GO:0006413);; Biological Process: fatty acid beta-oxidation (GO:0006635);; Biological Proces…	--	--	--	--	Hairy Orange	--	S	Function unknown	hypothetical protein OsI_03118 [Oryza sativa Indica Group]
1:29789219|29789518	exon	1	BGIOSGA001095	--	--	Biological Process: microtubule cytoskeleton organization (GO:0000226);; Biological Process: cytokinesis by cell plate formation (GO:0000911);; Molecular Function: translation initiation factor activity (GO:0003743);; Cellular Component: cytosol (GO:0005829);; Biological Process: translational initiation (GO:0006413);; Biological Process: fatty acid beta-oxidation (GO:0006635);; Biological Proces…	--	--	--	--	Hairy Orange	--	S	Function unknown	hypothetical protein OsI_03118 [Oryza sativa Indica Group]
1:29789319|29789605	exon	1	BGIOSGA001095	--	--	Biological Process: microtubule cytoskeleton organization (GO:0000226);; Biological Process: cytokinesis by cell plate formation (GO:0000911);; Molecular Function: translation initiation factor activity (GO:0003743);; Cellular Component: cytosol (GO:0005829);; Biological Process: translational initiation (GO:0006413);; Biological Process: fatty acid beta-oxidation (GO:0006635);; Biological Proces…	--	--	--	--	Hairy Orange	--	S	Function unknown	hypothetical protein OsI_03118 [Oryza sativa Indica Group]
1:29789528|29789794	exon	1	BGIOSGA001095	--	--	Biological Process: microtubule cytoskeleton organization (GO:0000226);; Biological Process: cytokinesis by cell plate formation (GO:0000911);; Molecular Function: translation initiation factor activity (GO:0003743);; Cellular Component: cytosol (GO:0005829);; Biological Process: translational initiation (GO:0006413);; Biological Process: fatty acid beta-oxidation (GO:0006635);; Biological Proces…	--	--	--	--	Hairy Orange	--	S	Function unknown	hypothetical protein OsI_03118 [Oryza sativa Indica Group]
1:29799533|29802550	exon	1	BGIOSGA004137	--	--	Molecular Function: protein kinase activity (GO:0004672);; Molecular Function: structural molecule activity (GO:0005198);; Molecular Function: ATP binding (GO:0005524);; Biological Process: protein phosphorylation (GO:0006468);; Cellular Component: chloroplast (GO:0009507);;	--	--	[R]	General function prediction only	Protein kinase domain;; PAP_fibrillin	Probable plastid-lipid-associated protein 14, chloroplastic OS=Arabidopsis thaliana OX=3702 GN=PAP14 PE=1 SV=1	T	Signal transduction mechanisms	PREDICTED: probable plastid-lipid-associated protein 14, chloroplastic [Oryza sativa Japonica Group]
1:29818343|29818633	exon	1	BGIOSGA004139	[I]	Lipid transport and metabolism	Molecular Function: catalytic activity (GO:0003824);; Cellular Component: plasma membrane (GO:0005886);; Biological Process: metabolic process (GO:0008152);; Cellular Component: plastid (GO:0009536);;	K01897|0|osa:4324180|K01897 long-chain acyl-CoA synthetase [EC:6.2.1.3] | (RefSeq) long chain acyl-CoA synthetase 4	Fatty acid biosynthesis (ko00061);; Fatty acid degradation (ko00071);; Fatty acid metabolism (ko01212);; Peroxisome (ko04146)	[I]	Lipid transport and metabolism	AMP-binding enzyme	Long chain acyl-CoA synthetase 4 OS=Arabidopsis thaliana OX=3702 GN=LACS4 PE=2 SV=1	I	Lipid transport and metabolism	PREDICTED: long chain acyl-CoA synthetase 4 isoform X2 [Oryza sativa Japonica Group]
1:29819718|29821320	exon	1	BGIOSGA004139	[I]	Lipid transport and metabolism	Molecular Function: catalytic activity (GO:0003824);; Cellular Component: plasma membrane (GO:0005886);; Biological Process: metabolic process (GO:0008152);; Cellular Component: plastid (GO:0009536);;	K01897|0|osa:4324180|K01897 long-chain acyl-CoA synthetase [EC:6.2.1.3] | (RefSeq) long chain acyl-CoA synthetase 4	Fatty acid biosynthesis (ko00061);; Fatty acid degradation (ko00071);; Fatty acid metabolism (ko01212);; Peroxisome (ko04146)	[I]	Lipid transport and metabolism	AMP-binding enzyme	Long chain acyl-CoA synthetase 4 OS=Arabidopsis thaliana OX=3702 GN=LACS4 PE=2 SV=1	I	Lipid transport and metabolism	PREDICTED: long chain acyl-CoA synthetase 4 isoform X2 [Oryza sativa Japonica Group]
1:29821075|29822408	exon	1	BGIOSGA004139	[I]	Lipid transport and metabolism	Molecular Function: catalytic activity (GO:0003824);; Cellular Component: plasma membrane (GO:0005886);; Biological Process: metabolic process (GO:0008152);; Cellular Component: plastid (GO:0009536);;	K01897|0|osa:4324180|K01897 long-chain acyl-CoA synthetase [EC:6.2.1.3] | (RefSeq) long chain acyl-CoA synthetase 4	Fatty acid biosynthesis (ko00061);; Fatty acid degradation (ko00071);; Fatty acid metabolism (ko01212);; Peroxisome (ko04146)	[I]	Lipid transport and metabolism	AMP-binding enzyme	Long chain acyl-CoA synthetase 4 OS=Arabidopsis thaliana OX=3702 GN=LACS4 PE=2 SV=1	I	Lipid transport and metabolism	PREDICTED: long chain acyl-CoA synthetase 4 isoform X2 [Oryza sativa Japonica Group]
1:29867873|29868058	exon	1	BGIOSGA001092	--	--	--	--	--	--	--	--	--	S	Function unknown	PREDICTED: myosin-13 [Oryza sativa Japonica Group]
1:29868314|29868634	intergenic_region	1	--	--
1:30026325|30027031	exon	1	BGIOSGA004145	--	--	Cellular Component: plasma membrane (GO:0005886);; Biological Process: Golgi organization (GO:0007030);; Biological Process: response to cold (GO:0009409);; Biological Process: response to salt stress (GO:0009651);; Cellular Component: plant-type vacuole membrane (GO:0009705);; Biological Process: plant-type cell wall biogenesis (GO:0009832);; Biological Process: ATP hydrolysis coupled proton tra…	K02150|3.69529e-151|osa:4327166|K02150 V-type H+-transporting ATPase subunit E | (RefSeq) P0684E06.9; V-type proton ATPase subunit E	Oxidative phosphorylation (ko00190);; Phagosome (ko04145)	[C]	Energy production and conversion	ATP synthase (E/31 kDa) subunit	V-type proton ATPase subunit E OS=Citrus limon OX=2708 GN=VATE PE=2 SV=1	C	Energy production and conversion	PREDICTED: V-type proton ATPase subunit E [Oryza sativa Japonica Group]
1:30190809|30191086	exon	1	BGIOSGA001081	--	--	--	--	--	--	--	Protein of unknown function (DUF1645)	--	S	Function unknown	hypothetical protein OsI_03147 [Oryza sativa Indica Group]
1:30231367|30232050	exon	1	BGIOSGA001079	[O]	Posttranslational modification, protein turnover, chaperones	Molecular Function: iron ion binding (GO:0005506);; Cellular Component: mitochondrion (GO:0005739);; Biological Process: iron-sulfur cluster assembly (GO:0016226);; Molecular Function: iron-sulfur cluster binding (GO:0051536);;	--	--	[C]	Energy production and conversion	NifU-like N terminal domain	Iron-sulfur cluster assembly protein 1 OS=Arabidopsis thaliana OX=3702 GN=ISU1 PE=2 SV=1	C	Energy production and conversion	hypothetical protein OsI_03151 [Oryza sativa Indica Group]
1:30276002|30276171	intron	1	BGIOSGA001074	--	--	Molecular Function: aspartic-type endopeptidase activity (GO:0004190);; Cellular Component: vacuole (GO:0005773);; Biological Process: proteolysis (GO:0006508);; Biological Process: lipid metabolic process (GO:0006629);; Cellular Component: cytoplasmic vesicle (GO:0016023);;	K08245|0|osa:4327861|K08245 phytepsin [EC:3.4.23.40] | (RefSeq) aspartic proteinase oryzasin-1-like	--	[O]	Posttranslational modification, protein turnover, chaperones	Eukaryotic aspartyl protease;; Xylanase inhibitor N-terminal;; Saposin-like type B, region 1;; Saposin-like type B, region 2	Aspartic proteinase oryzasin-1 OS=Oryza sativa subsp. japonica OX=39947 GN=Os05g0567100 PE=2 SV=2	O	Posttranslational modification, protein turnover, chaperones	PREDICTED: aspartic proteinase oryzasin-1-like [Oryza sativa Japonica Group]
1:30291844|30298676	intergenic_region	1	--	--
1:30352556|30371556	intergenic_region	1	--	--
1:30353480|30371556	intergenic_region	1	--	--
1:30353490|30371556	intergenic_region	1	--	--
1:30353809|30371556	intergenic_region	1	--	--
1:30353815|30371556	intergenic_region	1	--	--
1:30523410|30524991	intergenic_region	1	--	--
1:30615378|30616827	intergenic_region	1	--	--
1:30647748|30648459	intergenic_region	1	--	--
1:30658307|30659732	intergenic_region	1	--	--
1:30658429|30659736	intergenic_region	1	--	--
1:30661612|30661872	intergenic_region	1	--	--
1:30928660|30931952	intergenic_region	1	--	--
1:30937849|30938603	intron	1	BGIOSGA001037	[O]	Posttranslational modification, protein turnover, chaperones	Molecular Function: ubiquitin-protein transferase activity (GO:0004842);; Molecular Function: protein binding (GO:0005515);; Cellular Component: nucleus (GO:0005634);; Cellular Component: cytosol (GO:0005829);; Cellular Component: plasma membrane (GO:0005886);; Biological Process: postreplication repair (GO:0006301);; Biological Process: ubiquitin-dependent protein catabolic process (GO:0006511);…	K10580|2.04773e-99|sita:101764355|K10580 ubiquitin-conjugating enzyme E2 N [EC:2.3.2.23] | (RefSeq) ubiquitin-conjugating enzyme E2 36	Ubiquitin mediated proteolysis (ko04120)	[O]	Posttranslational modification, protein turnover, chaperones	Ubiquitin-conjugating enzyme	Ubiquitin-conjugating enzyme E2 36 OS=Arabidopsis thaliana OX=3702 GN=UBC36 PE=1 SV=1	O	Posttranslational modification, protein turnover, chaperones	hypothetical protein OsI_03230 [Oryza sativa Indica Group]
1:30938685|30939303	intron	1	BGIOSGA001037	[O]	Posttranslational modification, protein turnover, chaperones	Molecular Function: ubiquitin-protein transferase activity (GO:0004842);; Molecular Function: protein binding (GO:0005515);; Cellular Component: nucleus (GO:0005634);; Cellular Component: cytosol (GO:0005829);; Cellular Component: plasma membrane (GO:0005886);; Biological Process: postreplication repair (GO:0006301);; Biological Process: ubiquitin-dependent protein catabolic process (GO:0006511);…	K10580|2.04773e-99|sita:101764355|K10580 ubiquitin-conjugating enzyme E2 N [EC:2.3.2.23] | (RefSeq) ubiquitin-conjugating enzyme E2 36	Ubiquitin mediated proteolysis (ko04120)	[O]	Posttranslational modification, protein turnover, chaperones	Ubiquitin-conjugating enzyme	Ubiquitin-conjugating enzyme E2 36 OS=Arabidopsis thaliana OX=3702 GN=UBC36 PE=1 SV=1	O	Posttranslational modification, protein turnover, chaperones	hypothetical protein OsI_03230 [Oryza sativa Indica Group]
1:30971404|30971773	intergenic_region	1	--	--
1:30974113|30975027	exon	1	BGIOSGA001034	--		Molecular Function: serine-type carboxypeptidase activity (GO:0004185);; Molecular Function: protein serine/threonine kinase activity (GO:0004674);; Molecular Function: ATP binding (GO:0005524);; Biological Process: protein phosphorylation (GO:0006468);; Biological Process: proteolysis (GO:0006508);;	--	--	[T]	Signal transduction mechanisms	Protein tyrosine kinase;; Protein kinase domain;; Ethylene-responsive protein kinase Le-CTR1	Probable serine/threonine-protein kinase SIS8 OS=Arabidopsis thaliana OX=3702 GN=SIS8 PE=1 SV=1	T	Signal transduction mechanisms	hypothetical protein OsI_03234 [Oryza sativa Indica Group]
1:30979243|30981127	intergenic_region	1	--	--
1:31008621|31009715	exon	1	BGIOSGA004186	--	--	Cellular Component: plastid (GO:0009536);; Biological Process: embryo development ending in seed dormancy (GO:0009793);; Biological Process: suspensor development (GO:0010098);;	--	--	[R]	General function prediction only	PPR repeat;; PPR repeat family;; Pentatricopeptide repeat domain;; PPR repeat;; Pentacotripeptide-repeat region of PRORP	Pentatricopeptide repeat-containing protein At1g30610, chloroplastic OS=Arabidopsis thaliana OX=3702 GN=EMB2279 PE=3 SV=1	S	Function unknown	hypothetical protein OsI_03237 [Oryza sativa Indica Group]
1:31017270|31018996	exon	1	BGIOSGA004187	[K]	Transcription	Molecular Function: protein kinase activity (GO:0004672);; Molecular Function: ATP binding (GO:0005524);; Biological Process: protein phosphorylation (GO:0006468);; Cellular Component: integral component of membrane (GO:0016021);; Cellular Component: cytoplasmic vesicle (GO:0016023);;	--	--	--	--	Protein tyrosine kinase;; Protein kinase domain;; Leucine rich repeat N-terminal domain;; Leucine rich repeat	Protein MALE DISCOVERER 1 OS=Arabidopsis thaliana OX=3702 GN=MDIS1 PE=1 SV=1	T	Signal transduction mechanisms	hypothetical protein OsI_03238 [Oryza sativa Indica Group]
1:31060166|31060331	intergenic_region	1	--	--
1:31153418|31153576	intergenic_region	1	--	--
1:31153751|31153929	exon	1	BGIOSGA004197	--	--	Cellular Component: membrane (GO:0016020);; Cellular Component: cytoplasmic vesicle (GO:0016023);;	--	--	--	--	Protein of unknown function (DUF2921)	--	S	Function unknown	hypothetical protein OsI_03258 [Oryza sativa Indica Group]
1:31204066|31208613	exon	1	BGIOSGA001025	--	--	Cellular Component: plant-type vacuole (GO:0000325);; Molecular Function: voltage-gated calcium channel activity (GO:0005245);; Molecular Function: calcium ion binding (GO:0005509);; Cellular Component: mitochondrion (GO:0005739);; Cellular Component: vacuolar membrane (GO:0005774);; Cellular Component: Golgi apparatus (GO:0005794);; Cellular Component: plasma membrane (GO:0005886);; Biological P…	K16900|0|osa:4325272|K16900 two pore calcium channel protein, plant | (RefSeq) OsTPC1, TPC1; two pore calcium channel protein 1	--	[PT]	Inorganic ion transport and metabolism;; Signal transduction mechanisms	Ion transport protein	Two pore calcium channel protein 1 OS=Oryza sativa subsp. japonica OX=39947 GN=TPC1 PE=1 SV=2	U	Intracellular trafficking, secretion, and vesicular transport	hypothetical protein OsI_03262 [Oryza sativa Indica Group]
1:31206800|31210010	exon	1	BGIOSGA001025	--	--	Cellular Component: plant-type vacuole (GO:0000325);; Molecular Function: voltage-gated calcium channel activity (GO:0005245);; Molecular Function: calcium ion binding (GO:0005509);; Cellular Component: mitochondrion (GO:0005739);; Cellular Component: vacuolar membrane (GO:0005774);; Cellular Component: Golgi apparatus (GO:0005794);; Cellular Component: plasma membrane (GO:0005886);; Biological P…	K16900|0|osa:4325272|K16900 two pore calcium channel protein, plant | (RefSeq) OsTPC1, TPC1; two pore calcium channel protein 1	--	[PT]	Inorganic ion transport and metabolism;; Signal transduction mechanisms	Ion transport protein	Two pore calcium channel protein 1 OS=Oryza sativa subsp. japonica OX=39947 GN=TPC1 PE=1 SV=2	U	Intracellular trafficking, secretion, and vesicular transport	hypothetical protein OsI_03262 [Oryza sativa Indica Group]
1:31274237|31275017	intergenic_region	1	--	--
1:31275544|31277719	exon	1	BGIOSGA004205	--	--	Biological Process: response to wounding (GO:0009611);; Biological Process: coumarin biosynthetic process (GO:0009805);; Biological Process: positive regulation of flavonoid biosynthetic process (GO:0009963);;	--	--	[R]	General function prediction only	YT521-B-like domain	30-kDa cleavage and polyadenylation specificity factor 30 OS=Arabidopsis thaliana OX=3702 GN=CPSF30 PE=1 SV=1	S	Function unknown	hypothetical protein OsI_03270 [Oryza sativa Indica Group]
1:31307656|31308160	exon	1	BGIOSGA001021	--	--	Cellular Component: plastid (GO:0009536);;	--	--	--	--	Protein of unknown function (DUF1639)	--	S	Function unknown	hypothetical protein OsI_03275 [Oryza sativa Indica Group]
1:31309262|31309883	intergenic_region	1	--	--
1:31323562|31327604	exon	1	BGIOSGA001019	[Q]	Secondary metabolites biosynthesis, transport and catabolism	Molecular Function: diacylglycerol O-acyltransferase activity (GO:0004144);; Biological Process: autophagy (GO:0006914);; Cellular Component: plastid (GO:0009536);; Biological Process: glycerolipid biosynthetic process (GO:0045017);;	--	--	--	--	Protein of unknown function (DUF1298);; Autophagy protein Apg6;; Wax ester synthase-like Acyl-CoA acyltransferase domain	O-acyltransferase WSD1 OS=Arabidopsis thaliana OX=3702 GN=WSD1 PE=2 SV=1	S	Function unknown	hypothetical protein OsI_03277 [Oryza sativa Indica Group]
1:31423467|31424769	exon	1	BGIOSGA004213	[MDT]	Cell wall/membrane/envelope biogenesis;; Cell cycle control, cell division, chromosome partitioning;; Signal transduction mechanisms	Molecular Function: ATP binding (GO:0005524);; Biological Process: multidimensional cell growth (GO:0009825);; Biological Process: plant-type cell wall biogenesis (GO:0009832);; Biological Process: trichome branching (GO:0010091);; Molecular Function: nucleoside-triphosphatase activity (GO:0017111);; Biological Process: cortical microtubule organization (GO:0043622);;	K07767|0|osa:4324404|K07767 katanin p60 ATPase-containing subunit A1 [EC:3.6.4.3] | (RefSeq) katanin p60 ATPase-containing subunit A1	--	[O]	Posttranslational modification, protein turnover, chaperones	ATPase family associated with various cellular activities (AAA);; Vps4 C terminal oligomerisation domain;; Holliday junction DNA helicase ruvB N-terminus	Katanin p60 ATPase-containing subunit A1 OS=Arabidopsis thaliana OX=3702 GN=AAA1 PE=1 SV=1	O	Posttranslational modification, protein turnover, chaperones	hypothetical protein OsI_03290 [Oryza sativa Indica Group]
1:31479367|31508619	intergenic_region	1	--	--
1:31538183|31538721	exon	1	BGIOSGA001008	[L]	Replication, recombination and repair	Molecular Function: DNA binding (GO:0003677);; Molecular Function: DNA ligase (ATP) activity (GO:0003910);; Molecular Function: ATP binding (GO:0005524);; Biological Process: DNA replication (GO:0006260);; Biological Process: DNA recombination (GO:0006310);; Cellular Component: plastid (GO:0009536);; Biological Process: seed germination (GO:0009845);; Molecular Function: hydrolase activity (GO:00…	K10747|0|osa:4324149|K10747 DNA ligase 1 [EC:6.5.1.1 6.5.1.6 6.5.1.7] | (RefSeq) DNA ligase 3	DNA replication (ko03030);; Base excision repair (ko03410);; Nucleotide excision repair (ko03420);; Mismatch repair (ko03430)	[L]	Replication, recombination and repair	ATP dependent DNA ligase domain;; DNA ligase N terminus;; DNA repair metallo-beta-lactamase;; ATP dependent DNA ligase C terminal region;; UBA-like domain	DNA ligase 6 OS=Arabidopsis thaliana OX=3702 GN=LIG6 PE=2 SV=1	L	Replication, recombination and repair	hypothetical protein OsI_03304 [Oryza sativa Indica Group]
1:31612017|31612214	exon	1	BGIOSGA004231	[R]	General function prediction only	Molecular Function: signal transducer activity (GO:0004871);; Molecular Function: protein binding (GO:0005515);; Cellular Component: nucleolus (GO:0005730);; Cellular Component: plasma membrane (GO:0005886);; Biological Process: signal transduction (GO:0007165);; Cellular Component: chloroplast (GO:0009507);; Cellular Component: cytosolic ribosome (GO:0022626);; Biological Process: response to ca…	K14753|0|osa:4324115|K14753 guanine nucleotide-binding protein subunit beta-2-like 1 protein | (RefSeq) GPB-LR, RACK1A, RWD; guanine nucleotide-binding protein subunit beta-like protein A	--	[T]	Signal transduction mechanisms	WD domain, G-beta repeat;; Anaphase-promoting complex subunit 4 WD40 domain;; Nucleoporin Nup120/160	Guanine nucleotide-binding protein subunit beta-like protein A OS=Oryza sativa subsp. japonica OX=39947 GN=RACK1A PE=1 SV=1	S	Function unknown	PREDICTED: guanine nucleotide-binding protein subunit beta-like protein A [Oryza sativa Japonica Group]
1:31652782|31654211	exon	1	BGIOSGA001004	--	--	Biological Process: photoperiodism, flowering (GO:0048573);;	K19476|0|osa:4327935|K19476 vacuolar protein sorting-associated protein IST1 | (RefSeq) IST1 homolog	Endocytosis (ko04144)	[Z]	Cytoskeleton	Regulator of Vps4 activity in the MVB pathway	--	S	Function unknown	hypothetical protein OsI_03320 [Oryza sativa Indica Group]
1:31742317|31742672	exon	1	BGIOSGA000998	--	--	Molecular Function: zinc ion binding (GO:0008270);;	K16276|0|osa:4327944|K16276 zinc finger protein-like protein | (RefSeq) OsHRZ1; uncharacterized LOC4327944	--	[R]	General function prediction only	Hemerythrin HHE cation binding domain;; Zinc-ribbon;; CHY zinc finger	Zinc finger protein BRUTUS OS=Arabidopsis thaliana OX=3702 GN=BTS PE=1 SV=1	S	Function unknown	PREDICTED: uncharacterized protein LOC4327944 [Oryza sativa Japonica Group]
1:31775092|31775345	intron	1	BGIOSGA000996	--	--	--	--	--	--	--	--	--	S	Function unknown	PREDICTED: uncharacterized protein LOC4327945 isoform X2 [Oryza sativa Japonica Group]
1:31789721|31789965	intron	1	BGIOSGA000995	[T]	Signal transduction mechanisms	Molecular Function: protein serine/threonine kinase activity (GO:0004674);; Molecular Function: ATP binding (GO:0005524);; Biological Process: protein phosphorylation (GO:0006468);; Cellular Component: cytoplasmic vesicle (GO:0016023);;	--	--	[T]	Signal transduction mechanisms	Protein kinase domain;; Protein tyrosine kinase;; Wall-associated receptor kinase C-terminal	LEAF RUST 10 DISEASE-RESISTANCE LOCUS RECEPTOR-LIKE PROTEIN KINASE-like 1.2 OS=Arabidopsis thaliana OX=3702 GN=LRK10L-1.2 PE=2 SV=3	T	Signal transduction mechanisms	hypothetical protein OsI_03334 [Oryza sativa Indica Group]
1:31796759|31796965	exon	1	BGIOSGA000994	--	--	Molecular Function: protein serine/threonine kinase activity (GO:0004674);; Molecular Function: ATP binding (GO:0005524);; Cellular Component: mitochondrion (GO:0005739);; Biological Process: protein phosphorylation (GO:0006468);; Cellular Component: cytoplasmic vesicle (GO:0016023);; Molecular Function: polysaccharide binding (GO:0030247);;	--	--	[T]	Signal transduction mechanisms	Wall-associated receptor kinase C-terminal;; Wall-associated receptor kinase galacturonan-binding	LEAF RUST 10 DISEASE-RESISTANCE LOCUS RECEPTOR-LIKE PROTEIN KINASE-like 1.2 OS=Arabidopsis thaliana OX=3702 GN=LRK10L-1.2 PE=2 SV=3	T	Signal transduction mechanisms	hypothetical protein OsI_03335 [Oryza sativa Indica Group]
1:31822457|31823263	exon	1	BGIOSGA004242	--	--	Molecular Function: protein serine/threonine kinase activity (GO:0004674);; Molecular Function: ATP binding (GO:0005524);; Cellular Component: mitochondrion (GO:0005739);; Biological Process: protein phosphorylation (GO:0006468);; Cellular Component: cytoplasmic vesicle (GO:0016023);; Molecular Function: polysaccharide binding (GO:0030247);;	--	--	[T]	Signal transduction mechanisms	Wall-associated receptor kinase C-terminal;; Wall-associated receptor kinase galacturonan-binding	LEAF RUST 10 DISEASE-RESISTANCE LOCUS RECEPTOR-LIKE PROTEIN KINASE-like 1.2 OS=Arabidopsis thaliana OX=3702 GN=LRK10L-1.2 PE=2 SV=3	T	Signal transduction mechanisms	hypothetical protein OsI_03341 [Oryza sativa Indica Group]
1:31882652|31883149	intergenic_region	1	--	--
1:31929729|31930002	exon	1	BGIOSGA000982	--	--	Molecular Function: DNA binding (GO:0003677);; Molecular Function: transcription factor activity, sequence-specific DNA binding (GO:0003700);; Cellular Component: nucleus (GO:0005634);; Biological Process: regulation of transcription, DNA-templated (GO:0006355);;	K09287|1.35941e-169|osa:4325650|K09287 RAV-like factor | (RefSeq) AP2/ERF and B3 domain-containing protein Os01g0693400	--	--	--	B3 DNA binding domain	AP2/ERF and B3 domain-containing protein Os01g0693400 OS=Oryza sativa subsp. japonica OX=39947 GN=Os01g0693400 PE=2 SV=1	K	Transcription	hypothetical protein OsI_03358 [Oryza sativa Indica Group]
1:31963682|31964085	exon	1	BGIOSGA000980	[E]	Amino acid transport and metabolism	Biological Process: cellular amino acid metabolic process (GO:0006520);; Cellular Component: chloroplast (GO:0009507);; Molecular Function: pyridoxal phosphate binding (GO:0030170);;	K01733|0|osa:4325651|K01733 threonine synthase [EC:4.2.3.1] | (RefSeq) P0431H09.7; threonine synthase, chloroplastic	Glycine, serine and threonine metabolism (ko00260);; Vitamin B6 metabolism (ko00750);; Biosynthesis of amino acids (ko01230)	--	--	Pyridoxal-phosphate dependent enzyme	Threonine synthase, chloroplastic OS=Solanum tuberosum OX=4113 PE=2 SV=1	E	Amino acid transport and metabolism	Os01g0693800, partial [Oryza sativa Japonica Group]
1:31994435|31994887	intron	1	BGIOSGA000978	--	--	Cellular Component: plastid (GO:0009536);;	--	--	--	--	--	--	S	Function unknown	PREDICTED: uncharacterized protein LOC4323884 isoform X1 [Oryza sativa Japonica Group]
1:32009653|32013853	exon	1	BGIOSGA000977	--	--	--	K06100|0|osa:4323885|K06100 symplekin | (RefSeq) uncharacterized LOC4323885	--	[A]	RNA processing and modification	Symplekin tight junction protein C terminal;; Domain of unknown function (DUF3453)	--	S	Function unknown	hypothetical protein OsI_03365 [Oryza sativa Indica Group]
1:32009880|32012475	exon	1	BGIOSGA000977	--	--	--	K06100|0|osa:4323885|K06100 symplekin | (RefSeq) uncharacterized LOC4323885	--	[A]	RNA processing and modification	Symplekin tight junction protein C terminal;; Domain of unknown function (DUF3453)	--	S	Function unknown	hypothetical protein OsI_03365 [Oryza sativa Indica Group]
1:32012301|32013853	exon	1	BGIOSGA000977	--	--	--	K06100|0|osa:4323885|K06100 symplekin | (RefSeq) uncharacterized LOC4323885	--	[A]	RNA processing and modification	Symplekin tight junction protein C terminal;; Domain of unknown function (DUF3453)	--	S	Function unknown	hypothetical protein OsI_03365 [Oryza sativa Indica Group]
1:32054305|32054468	exon	1	BGIOSGA004256	[I]	Lipid transport and metabolism	Molecular Function: phosphoethanolamine N-methyltransferase activity (GO:0000234);; Biological Process: phosphatidylcholine biosynthetic process (GO:0006656);; Biological Process: pollen development (GO:0009555);; Biological Process: pollen tube growth (GO:0009860);; Biological Process: pollen tube guidance (GO:0010183);; Biological Process: methylation (GO:0032259);; Biological Process: choline …	K05929|0|osa:4323890|K05929 phosphoethanolamine N-methyltransferase [EC:2.1.1.103] | (RefSeq) phosphoethanolamine N-methyltransferase 1	--	[IR]	Lipid transport and metabolism;; General function prediction only	Methyltransferase domain;; Methyltransferase domain;; Methyltransferase domain;; Methyltransferase domain;; Methyltransferase domain;; ubiE/COQ5 methyltransferase family;; Mycolic acid cyclopropane synthetase;; AdoMet dependent proline di-methyltransferase;; Tellurite resistance protein TehB;; CheR methyltransferase, SAM binding domain;; Methyltransferase small domain;; Protein-L-isoaspartate(D-a…	Phosphoethanolamine N-methyltransferase 1 OS=Arabidopsis thaliana OX=3702 GN=NMT1 PE=1 SV=1	S	Function unknown	hypothetical protein OsI_03371 [Oryza sativa Indica Group]
1:32055108|32055330	exon	1	BGIOSGA004256	[I]	Lipid transport and metabolism	Molecular Function: phosphoethanolamine N-methyltransferase activity (GO:0000234);; Biological Process: phosphatidylcholine biosynthetic process (GO:0006656);; Biological Process: pollen development (GO:0009555);; Biological Process: pollen tube growth (GO:0009860);; Biological Process: pollen tube guidance (GO:0010183);; Biological Process: methylation (GO:0032259);; Biological Process: choline …	K05929|0|osa:4323890|K05929 phosphoethanolamine N-methyltransferase [EC:2.1.1.103] | (RefSeq) phosphoethanolamine N-methyltransferase 1	--	[IR]	Lipid transport and metabolism;; General function prediction only	Methyltransferase domain;; Methyltransferase domain;; Methyltransferase domain;; Methyltransferase domain;; Methyltransferase domain;; ubiE/COQ5 methyltransferase family;; Mycolic acid cyclopropane synthetase;; AdoMet dependent proline di-methyltransferase;; Tellurite resistance protein TehB;; CheR methyltransferase, SAM binding domain;; Methyltransferase small domain;; Protein-L-isoaspartate(D-a…	Phosphoethanolamine N-methyltransferase 1 OS=Arabidopsis thaliana OX=3702 GN=NMT1 PE=1 SV=1	S	Function unknown	hypothetical protein OsI_03371 [Oryza sativa Indica Group]
1:32055343|32056420	exon	1	BGIOSGA004256	[I]	Lipid transport and metabolism	Molecular Function: phosphoethanolamine N-methyltransferase activity (GO:0000234);; Biological Process: phosphatidylcholine biosynthetic process (GO:0006656);; Biological Process: pollen development (GO:0009555);; Biological Process: pollen tube growth (GO:0009860);; Biological Process: pollen tube guidance (GO:0010183);; Biological Process: methylation (GO:0032259);; Biological Process: choline …	K05929|0|osa:4323890|K05929 phosphoethanolamine N-methyltransferase [EC:2.1.1.103] | (RefSeq) phosphoethanolamine N-methyltransferase 1	--	[IR]	Lipid transport and metabolism;; General function prediction only	Methyltransferase domain;; Methyltransferase domain;; Methyltransferase domain;; Methyltransferase domain;; Methyltransferase domain;; ubiE/COQ5 methyltransferase family;; Mycolic acid cyclopropane synthetase;; AdoMet dependent proline di-methyltransferase;; Tellurite resistance protein TehB;; CheR methyltransferase, SAM binding domain;; Methyltransferase small domain;; Protein-L-isoaspartate(D-a…	Phosphoethanolamine N-methyltransferase 1 OS=Arabidopsis thaliana OX=3702 GN=NMT1 PE=1 SV=1	S	Function unknown	hypothetical protein OsI_03371 [Oryza sativa Indica Group]
1:32067184|32067492	intron	1	BGIOSGA000974	[H]	Coenzyme transport and metabolism	Molecular Function: dimethylallyltranstransferase activity (GO:0004161);; Molecular Function: geranyltranstransferase activity (GO:0004337);; Cellular Component: cytoplasm (GO:0005737);; Biological Process: cholesterol biosynthetic process (GO:0006695);; Biological Process: geranyl diphosphate biosynthetic process (GO:0033384);; Biological Process: farnesyl diphosphate biosynthetic process (GO:00…	--	--	[H]	Coenzyme transport and metabolism	Polyprenyl synthetase	Farnesyl pyrophosphate synthase OS=Zea mays OX=4577 GN=FPS PE=2 SV=1	H	Coenzyme transport and metabolism	hypothetical protein OsI_03373 [Oryza sativa Indica Group]
1:32070683|32071421	exon	1	BGIOSGA000973	[E]	Amino acid transport and metabolism	Molecular Function: catalytic activity (GO:0003824);; Biological Process: metabolic process (GO:0008152);; Molecular Function: pyridoxal phosphate binding (GO:0030170);;	--	--	--	--	Pyridoxal-phosphate dependent enzyme	Putative D-cysteine desulfhydrase 2, mitochondrial OS=Oryza sativa subsp. japonica OX=39947 GN=Os01g0695600 PE=3 SV=1	S	Function unknown	PREDICTED: putative D-cysteine desulfhydrase 2, mitochondrial isoform X2 [Oryza sativa Japonica Group]
1:32102214|32102772	exon	1	BGIOSGA000971	[V]	Defense mechanisms	Molecular Function: ATP binding (GO:0005524);; Biological Process: obsolete ATP catabolic process (GO:0006200);; Cellular Component: integral component of membrane (GO:0016021);; Molecular Function: ATPase activity, coupled to transmembrane movement of substances (GO:0042626);; Biological Process: transmembrane transport (GO:0055085);;	K05658|0|osa:4323896|K05658 ATP-binding cassette, subfamily B (MDR/TAP), member 1 [EC:3.6.3.44] | (RefSeq) mdr7; ABC transporter B family member 11	--	[Q]	Secondary metabolites biosynthesis, transport and catabolism	ABC transporter transmembrane region;; ABC transporter;; RecF/RecN/SMC N terminal domain;; P-loop containing region of AAA domain;; AAA domain;; Predicted ATPase of the ABC class;; Zeta toxin;; Domain of unknown function DUF87	ABC transporter B family member 11 OS=Arabidopsis thaliana OX=3702 GN=ABCB11 PE=2 SV=1	V	Defense mechanisms	hypothetical protein OsI_03378 [Oryza sativa Indica Group]
1:32102269|32102424	exon	1	BGIOSGA000971	[V]	Defense mechanisms	Molecular Function: ATP binding (GO:0005524);; Biological Process: obsolete ATP catabolic process (GO:0006200);; Cellular Component: integral component of membrane (GO:0016021);; Molecular Function: ATPase activity, coupled to transmembrane movement of substances (GO:0042626);; Biological Process: transmembrane transport (GO:0055085);;	K05658|0|osa:4323896|K05658 ATP-binding cassette, subfamily B (MDR/TAP), member 1 [EC:3.6.3.44] | (RefSeq) mdr7; ABC transporter B family member 11	--	[Q]	Secondary metabolites biosynthesis, transport and catabolism	ABC transporter transmembrane region;; ABC transporter;; RecF/RecN/SMC N terminal domain;; P-loop containing region of AAA domain;; AAA domain;; Predicted ATPase of the ABC class;; Zeta toxin;; Domain of unknown function DUF87	ABC transporter B family member 11 OS=Arabidopsis thaliana OX=3702 GN=ABCB11 PE=2 SV=1	V	Defense mechanisms	hypothetical protein OsI_03378 [Oryza sativa Indica Group]
1:32142234|32142571	exon	1	BGIOSGA004263	--	--	Molecular Function: aspartic-type endopeptidase activity (GO:0004190);; Biological Process: proteolysis (GO:0006508);;	--	--	[O]	Posttranslational modification, protein turnover, chaperones	Xylanase inhibitor N-terminal;; Xylanase inhibitor C-terminal;; Eukaryotic aspartyl protease	Aspartic proteinase nepenthesin-1 OS=Nepenthes gracilis OX=150966 GN=nep1 PE=1 SV=1	O	Posttranslational modification, protein turnover, chaperones	PREDICTED: aspartic proteinase nepenthesin-1 [Oryza sativa Japonica Group]
1:32187956|32188266	exon	1	BGIOSGA004264	--	--	Molecular Function: RNA binding (GO:0003723);; Cellular Component: mitochondrion (GO:0005739);; Biological Process: RNA processing (GO:0006396);;	--	--	[A]	RNA processing and modification	Surp module;; Alternative splicing regulator	Probable splicing factor 3A subunit 1 OS=Arabidopsis thaliana OX=3702 GN=At1g14650 PE=1 SV=2	A	RNA processing and modification	hypothetical protein OsI_03393 [Oryza sativa Indica Group]
1:32273617|32273808	exon	1	BGIOSGA004271	--	--	--	--	--	--	--	--	--	--	--	hypothetical protein OsI_03404 [Oryza sativa Indica Group]
1:32273683|32273874	exon	1	BGIOSGA004271	--	--	--	--	--	--	--	--	--	--	--	hypothetical protein OsI_03404 [Oryza sativa Indica Group]
1:32278679|32279072	exon	1	BGIOSGA004272	--	--	Cellular Component: integral component of plasma membrane (GO:0005887);; Biological Process: carbohydrate transport (GO:0008643);; Cellular Component: cytoplasmic vesicle (GO:0016023);; Molecular Function: sugar transmembrane transporter activity (GO:0051119);;	K15382|3.57822e-162|osa:4326923|K15382 solute carrier family 50 (sugar transporter) | (RefSeq) MtN3-like, OsJ_03146, OsSWEET2b, P0047E11.3, SWEET2B; bidirectional sugar transporter SWEET2b	--	[R]	General function prediction only	Sugar efflux transporter for intercellular exchange	Bidirectional sugar transporter SWEET2b OS=Oryza sativa subsp. japonica OX=39947 GN=SWEET2B PE=1 SV=1	U	Intracellular trafficking, secretion, and vesicular transport	PREDICTED: bidirectional sugar transporter SWEET2b [Oryza sativa Japonica Group]
1:32278951|32279338	intergenic_region	1	--	--
1:32340632|32341571	exon	1	BGIOSGA000954	--	--	Cellular Component: plasma membrane (GO:0005886);; Cellular Component: plastid (GO:0009536);;	--	--	[I]	Lipid transport and metabolism	CRAL/TRIO domain;; CRAL/TRIO, N-terminal domain	Phosphatidylinositol/phosphatidylcholine transfer protein SFH6 OS=Arabidopsis thaliana OX=3702 GN=SFH6 PE=2 SV=1	S	Function unknown	hypothetical protein OsI_03412 [Oryza sativa Indica Group]
1:32346881|32348317	intergenic_region	1	--	--
1:32348004|32348317	intergenic_region	1	--	--
1:32374273|32374425	exon	1	BGIOSGA004278	--	--	Molecular Function: nucleotide binding (GO:0000166);; Molecular Function: actin binding (GO:0003779);; Cellular Component: cytoskeleton (GO:0005856);; Biological Process: regulation of actin filament polymerization (GO:0030833);;	--	--	--	--	Transcription factor IIIC subunit delta N-term;; WD domain, G-beta repeat	--	S	Function unknown	hypothetical protein OsI_03415 [Oryza sativa Indica Group]
1:32438512|32439035	exon	1	BGIOSGA004283	--	--	Biological Process: intracellular protein transport (GO:0006886);; Biological Process: vesicle-mediated transport (GO:0016192);; Cellular Component: clathrin adaptor complex (GO:0030131);;	K12393|0|osa:4324247|K12393 AP-1 complex subunit mu | (RefSeq) AP-1 complex subunit mu-2	--	[U]	Intracellular trafficking, secretion, and vesicular transport	Adaptor complexes medium subunit family;; Clathrin adaptor complex small chain	AP-1 complex subunit mu-2 OS=Arabidopsis thaliana OX=3702 GN=AP1M2 PE=1 SV=1	U	Intracellular trafficking, secretion, and vesicular transport	hypothetical protein OsI_03424 [Oryza sativa Indica Group]
1:32438690|32439035	exon	1	BGIOSGA004283	--	--	Biological Process: intracellular protein transport (GO:0006886);; Biological Process: vesicle-mediated transport (GO:0016192);; Cellular Component: clathrin adaptor complex (GO:0030131);;	K12393|0|osa:4324247|K12393 AP-1 complex subunit mu | (RefSeq) AP-1 complex subunit mu-2	--	[U]	Intracellular trafficking, secretion, and vesicular transport	Adaptor complexes medium subunit family;; Clathrin adaptor complex small chain	AP-1 complex subunit mu-2 OS=Arabidopsis thaliana OX=3702 GN=AP1M2 PE=1 SV=1	U	Intracellular trafficking, secretion, and vesicular transport	hypothetical protein OsI_03424 [Oryza sativa Indica Group]
1:32568943|32569119	exon	1	BGIOSGA004296	--	--	Cellular Component: plastid (GO:0009536);;	K19476|0|osa:4327673|K19476 vacuolar protein sorting-associated protein IST1 | (RefSeq) uncharacterized LOC4327673	Endocytosis (ko04144)	[Z]	Cytoskeleton	Regulator of Vps4 activity in the MVB pathway	--	S	Function unknown	hypothetical protein OsI_03445 [Oryza sativa Indica Group]
1:32645045|32645526	exon	1	BGIOSGA004300	--	--	Cellular Component: nucleosome (GO:0000786);; Molecular Function: DNA binding (GO:0003677);; Molecular Function: chromatin binding (GO:0003682);; Cellular Component: nucleus (GO:0005634);; Biological Process: nucleosome assembly (GO:0006334);; Cellular Component: plastid (GO:0009536);;	K09422|6.14059e-162|osa:4327680|K09422 myb proto-oncogene protein, plant | (RefSeq) myb28; single myb histone 4	--	--	--	linker histone H1 and H5 family;; Myb-like DNA-binding domain;; Myb-like DNA-binding domain	Single myb histone 4 OS=Zea mays OX=4577 GN=SMH4 PE=2 SV=1	B	Chromatin structure and dynamics	PREDICTED: single myb histone 4 isoform X1 [Oryza sativa Japonica Group]
1:32671182|32672889	exon	1	BGIOSGA004304	--	--	Biological Process: ER to Golgi vesicle-mediated transport (GO:0006888);; Biological Process: cellulose biosynthetic process (GO:0030244);;	K20280|1.15432e-139|osa:4327685|K20280 trafficking protein particle complex subunit 5 | (RefSeq) P0456F08.1, SPP30-like; trafficking protein particle complex subunit 5	--	[U]	Intracellular trafficking, secretion, and vesicular transport	Transport protein particle (TRAPP) component	--	U	Intracellular trafficking, secretion, and vesicular transport	PREDICTED: trafficking protein particle complex subunit 5 [Oryza brachyantha]
1:32712751|32713072	exon	1	BGIOSGA000935	[M]	Cell wall/membrane/envelope biogenesis	Molecular Function: protein serine/threonine kinase activity (GO:0004674);; Molecular Function: ATP binding (GO:0005524);; Cellular Component: mitochondrion (GO:0005739);; Biological Process: protein phosphorylation (GO:0006468);; Cellular Component: plastid (GO:0009536);;	--	--	[T]	Signal transduction mechanisms	Protein tyrosine kinase;; Protein kinase domain;; Phosphotransferase enzyme family	Receptor-like serine/threonine-protein kinase ALE2 OS=Arabidopsis thaliana OX=3702 GN=ALE2 PE=1 SV=1	T	Signal transduction mechanisms	hypothetical protein OsI_03465 [Oryza sativa Indica Group]
1:32716713|32719732	exon	1	BGIOSGA000935	[M]	Cell wall/membrane/envelope biogenesis	Molecular Function: protein serine/threonine kinase activity (GO:0004674);; Molecular Function: ATP binding (GO:0005524);; Cellular Component: mitochondrion (GO:0005739);; Biological Process: protein phosphorylation (GO:0006468);; Cellular Component: plastid (GO:0009536);;	--	--	[T]	Signal transduction mechanisms	Protein tyrosine kinase;; Protein kinase domain;; Phosphotransferase enzyme family	Receptor-like serine/threonine-protein kinase ALE2 OS=Arabidopsis thaliana OX=3702 GN=ALE2 PE=1 SV=1	T	Signal transduction mechanisms	hypothetical protein OsI_03465 [Oryza sativa Indica Group]
1:32771665|32772249	intron	1	BGIOSGA004311	[R]	General function prediction only	Molecular Function: metalloendopeptidase activity (GO:0004222);; Cellular Component: mitochondrion (GO:0005739);; Biological Process: proteolysis (GO:0006508);; Molecular Function: metal ion binding (GO:0046872);;	K17732|0|osa:4325930|K17732 mitochondrial-processing peptidase subunit beta [EC:3.4.24.64] | (RefSeq) B1142C05.2; probable mitochondrial-processing peptidase subunit beta	--	[O]	Posttranslational modification, protein turnover, chaperones	Insulinase (Peptidase family M16);; Peptidase M16 inactive domain	Probable mitochondrial-processing peptidase subunit beta, mitochondrial OS=Arabidopsis thaliana OX=3702 GN=At3g02090 PE=1 SV=2	O	Posttranslational modification, protein turnover, chaperones	hypothetical protein OsI_03472 [Oryza sativa Indica Group]
1:32790210|32791115	intergenic_region	1	--	--
1:32790497|32790761	exon	1	BGIOSGA004313	[E]	Amino acid transport and metabolism	Molecular Function: glycine dehydrogenase (decarboxylating) activity (GO:0004375);; Molecular Function: ATP binding (GO:0005524);; Cellular Component: mitochondrion (GO:0005739);; Biological Process: glycine catabolic process (GO:0006546);; Cellular Component: chloroplast envelope (GO:0009941);; Molecular Function: pyridoxal phosphate binding (GO:0030170);; Biological Process: response to cadmium…	K00281|0|osa:4325932|K00281 glycine dehydrogenase [EC:1.4.4.2] | (RefSeq) glycine dehydrogenase (decarboxylating), mitochondrial	Glycine, serine and threonine metabolism (ko00260);; Glyoxylate and dicarboxylate metabolism (ko00630);; Carbon metabolism (ko01200)	[E]	Amino acid transport and metabolism	Glycine cleavage system P-protein;; Aminotransferase class-V	Glycine dehydrogenase (decarboxylating), mitochondrial OS=Solanum tuberosum OX=4113 GN=GDCSP PE=2 SV=1	E	Amino acid transport and metabolism	hypothetical protein OsI_03474 [Oryza sativa Indica Group]
1:32793504|32795623	exon	1	BGIOSGA004313	[E]	Amino acid transport and metabolism	Molecular Function: glycine dehydrogenase (decarboxylating) activity (GO:0004375);; Molecular Function: ATP binding (GO:0005524);; Cellular Component: mitochondrion (GO:0005739);; Biological Process: glycine catabolic process (GO:0006546);; Cellular Component: chloroplast envelope (GO:0009941);; Molecular Function: pyridoxal phosphate binding (GO:0030170);; Biological Process: response to cadmium…	K00281|0|osa:4325932|K00281 glycine dehydrogenase [EC:1.4.4.2] | (RefSeq) glycine dehydrogenase (decarboxylating), mitochondrial	Glycine, serine and threonine metabolism (ko00260);; Glyoxylate and dicarboxylate metabolism (ko00630);; Carbon metabolism (ko01200)	[E]	Amino acid transport and metabolism	Glycine cleavage system P-protein;; Aminotransferase class-V	Glycine dehydrogenase (decarboxylating), mitochondrial OS=Solanum tuberosum OX=4113 GN=GDCSP PE=2 SV=1	E	Amino acid transport and metabolism	hypothetical protein OsI_03474 [Oryza sativa Indica Group]
1:32795437|32795623	exon	1	BGIOSGA004313	[E]	Amino acid transport and metabolism	Molecular Function: glycine dehydrogenase (decarboxylating) activity (GO:0004375);; Molecular Function: ATP binding (GO:0005524);; Cellular Component: mitochondrion (GO:0005739);; Biological Process: glycine catabolic process (GO:0006546);; Cellular Component: chloroplast envelope (GO:0009941);; Molecular Function: pyridoxal phosphate binding (GO:0030170);; Biological Process: response to cadmium…	K00281|0|osa:4325932|K00281 glycine dehydrogenase [EC:1.4.4.2] | (RefSeq) glycine dehydrogenase (decarboxylating), mitochondrial	Glycine, serine and threonine metabolism (ko00260);; Glyoxylate and dicarboxylate metabolism (ko00630);; Carbon metabolism (ko01200)	[E]	Amino acid transport and metabolism	Glycine cleavage system P-protein;; Aminotransferase class-V	Glycine dehydrogenase (decarboxylating), mitochondrial OS=Solanum tuberosum OX=4113 GN=GDCSP PE=2 SV=1	E	Amino acid transport and metabolism	hypothetical protein OsI_03474 [Oryza sativa Indica Group]
1:32795437|32795666	exon	1	BGIOSGA004313	[E]	Amino acid transport and metabolism	Molecular Function: glycine dehydrogenase (decarboxylating) activity (GO:0004375);; Molecular Function: ATP binding (GO:0005524);; Cellular Component: mitochondrion (GO:0005739);; Biological Process: glycine catabolic process (GO:0006546);; Cellular Component: chloroplast envelope (GO:0009941);; Molecular Function: pyridoxal phosphate binding (GO:0030170);; Biological Process: response to cadmium…	K00281|0|osa:4325932|K00281 glycine dehydrogenase [EC:1.4.4.2] | (RefSeq) glycine dehydrogenase (decarboxylating), mitochondrial	Glycine, serine and threonine metabolism (ko00260);; Glyoxylate and dicarboxylate metabolism (ko00630);; Carbon metabolism (ko01200)	[E]	Amino acid transport and metabolism	Glycine cleavage system P-protein;; Aminotransferase class-V	Glycine dehydrogenase (decarboxylating), mitochondrial OS=Solanum tuberosum OX=4113 GN=GDCSP PE=2 SV=1	E	Amino acid transport and metabolism	hypothetical protein OsI_03474 [Oryza sativa Indica Group]
1:32801940|32802092	intron	1	BGIOSGA004315	--	--	Molecular Function: calcium ion binding (GO:0005509);; Cellular Component: plasma membrane (GO:0005886);; Cellular Component: plant-type vacuole membrane (GO:0009705);; Biological Process: hyperosmotic salinity response (GO:0042538);; Biological Process: regulation of ion homeostasis (GO:2000021);;	K06268|3.78325e-131|osa:4325933|K06268 serine/threonine-protein phosphatase 2B regulatory subunit | (RefSeq) B1142C05.7, CBL10, OsJ_003119; calcineurin B-like protein 10	--	[T]	Signal transduction mechanisms	EF hand;; EF-hand domain;; EF-hand domain pair;; EF hand	Calcineurin B-like protein 10 OS=Oryza sativa subsp. japonica OX=39947 GN=CBL10 PE=2 SV=1	DTZ	Cell cycle control, cell division, chromosome partitioning;; Signal transduction mechanisms;; Cytoskeleton	hypothetical protein OsI_03476 [Oryza sativa Indica Group]
1:32892161|32894234	intron	1	BGIOSGA000923	--	--	Molecular Function: motor activity (GO:0003774);; Molecular Function: actin binding (GO:0003779);; Molecular Function: ATP binding (GO:0005524);; Cellular Component: cytoplasmic vesicle (GO:0016023);; Cellular Component: myosin complex (GO:0016459);;	K10357|0|osa:4325942|K10357 myosin V | (RefSeq) myosin-17	--	[Z]	Cytoskeleton	Myosin head (motor domain);; Myosin N-terminal SH3-like domain;; DIL domain;; IQ calmodulin-binding motif	Myosin-17 OS=Arabidopsis thaliana OX=3702 GN=XI-K PE=1 SV=2	Z	Cytoskeleton	hypothetical protein OsI_03495 [Oryza sativa Indica Group]
1:32946285|32947193	exon	1	BGIOSGA000919	--	--	Molecular Function: nucleic acid binding (GO:0003676);; Molecular Function: GTP binding (GO:0005525);; Cellular Component: mitochondrion (GO:0005739);; Biological Process: small GTPase mediated signal transduction (GO:0007264);; Molecular Function: zinc ion binding (GO:0008270);; Biological Process: protein transport (GO:0015031);; Molecular Function: heat shock protein binding (GO:0031072);; Mol…	--	--	--	--	Zinc knuckle	--	S	Function unknown	hypothetical protein OsI_03500 [Oryza sativa Indica Group]
1:33038462|33039278	exon	1	BGIOSGA000913	--	--	--	--	--	--	--	Protein of unknown function (DUF4005);; IQ calmodulin-binding motif	Protein IQ-DOMAIN 31 OS=Arabidopsis thaliana OX=3702 GN=IQD31 PE=1 SV=1	S	Function unknown	PREDICTED: protein IQ-DOMAIN 31 isoform X1 [Oryza sativa Japonica Group]
1:33051609|33051861	exon	1	BGIOSGA004334	[H]	Coenzyme transport and metabolism	Molecular Function: methyltransferase activity (GO:0008168);; Cellular Component: chloroplast (GO:0009507);; Biological Process: sterol biosynthetic process (GO:0016126);; Biological Process: methylation (GO:0032259);; Molecular Function: violaxanthin de-epoxidase activity (GO:0046422);; Biological Process: oxidation-reduction process (GO:0055114);;	--	--	--	--	Methyltransferase domain;; Methyltransferase domain	Violaxanthin de-epoxidase, chloroplastic OS=Arabidopsis thaliana OX=3702 GN=VDE1 PE=1 SV=1	S	Function unknown	hypothetical protein OsI_03515 [Oryza sativa Indica Group]
1:33064880|33066144	exon	1	BGIOSGA004335	--	--	Cellular Component: mitochondrion (GO:0005739);; Cellular Component: plastid (GO:0009536);; Biological Process: phosphatidylinositol dephosphorylation (GO:0046856);;	--	--	[U]	Intracellular trafficking, secretion, and vesicular transport	--	Type IV inositol polyphosphate 5-phosphatase 3 OS=Arabidopsis thaliana OX=3702 GN=IP5P3 PE=1 SV=1	T	Signal transduction mechanisms	hypothetical protein OsI_03516 [Oryza sativa Indica Group]
1:33066205|33067257	exon	1	BGIOSGA004335	--	--	Cellular Component: mitochondrion (GO:0005739);; Cellular Component: plastid (GO:0009536);; Biological Process: phosphatidylinositol dephosphorylation (GO:0046856);;	--	--	[U]	Intracellular trafficking, secretion, and vesicular transport	--	Type IV inositol polyphosphate 5-phosphatase 3 OS=Arabidopsis thaliana OX=3702 GN=IP5P3 PE=1 SV=1	T	Signal transduction mechanisms	hypothetical protein OsI_03516 [Oryza sativa Indica Group]
1:33075393|33075791	exon	1	BGIOSGA000911	[H]	Coenzyme transport and metabolism	Molecular Function: DNA binding (GO:0003677);; Molecular Function: transcription factor activity, sequence-specific DNA binding (GO:0003700);; Biological Process: regulation of transcription, DNA-templated (GO:0006355);; Molecular Function: kinase activity (GO:0016301);; Biological Process: phosphorylation (GO:0016310);; Molecular Function: phosphotransferase activity, alcohol group as acceptor (…	K14156|0|osa:4325586|K14156 choline/ethanolamine kinase [EC:2.7.1.32 2.7.1.82] | (RefSeq) probable choline kinase 2	Glycerophospholipid metabolism (ko00564)	[M]	Cell wall/membrane/envelope biogenesis	Choline/ethanolamine kinase;; Phosphotransferase enzyme family	Probable choline kinase 2 OS=Arabidopsis thaliana OX=3702 GN=At1g74320 PE=2 SV=1	M	Cell wall/membrane/envelope biogenesis	PREDICTED: probable choline kinase 2 [Oryza sativa Japonica Group]
1:33193137|33193630	exon	1	BGIOSGA000905	--	--	Molecular Function: zinc ion binding (GO:0008270);;	K10144|0|osa:4324695|K10144 RING finger and CHY zinc finger domain-containing protein 1 [EC:2.3.2.27] | (RefSeq) Tranpr; E3 ubiquitin-protein ligase MIEL1	Ubiquitin mediated proteolysis (ko04120)	[R]	General function prediction only	Zinc-ribbon;; CHY zinc finger;; Ring finger domain;; RING-type zinc-finger	Probable E3 ubiquitin-protein ligase RZFP34 OS=Oryza sativa subsp. japonica OX=39947 GN=RZFP34 PE=2 SV=1	S	Function unknown	hypothetical protein OsI_03534 [Oryza sativa Indica Group]
1:33237625|33238210	exon	1	BGIOSGA004349	[O]	Posttranslational modification, protein turnover, chaperones	Biological Process: maltose metabolic process (GO:0000023);; Molecular Function: ATP binding (GO:0005524);; Biological Process: pentose-phosphate shunt (GO:0006098);; Biological Process: rRNA processing (GO:0006364);; Cellular Component: chloroplast stroma (GO:0009570);; Biological Process: chloroplast relocation (GO:0009902);; Biological Process: thylakoid membrane organization (GO:0010027);; Bi…	--	--	[D]	Cell cycle control, cell division, chromosome partitioning	NUBPL iron-transfer P-loop NTPase;; Iron-sulfur cluster assembly protein;; Protein of unknown function (DUF971);; CobQ/CobB/MinD/ParA nucleotide binding domain;; AAA domain;; ATPase MipZ	Fe-S cluster assembly factor HCF101, chloroplastic OS=Oryza sativa subsp. japonica OX=39947 GN=HCF101 PE=3 SV=3	D	Cell cycle control, cell division, chromosome partitioning	hypothetical protein OsJ_03276 [Oryza sativa Japonica Group]
1:33238526|33239828	exon	1	BGIOSGA004349	[O]	Posttranslational modification, protein turnover, chaperones	Biological Process: maltose metabolic process (GO:0000023);; Molecular Function: ATP binding (GO:0005524);; Biological Process: pentose-phosphate shunt (GO:0006098);; Biological Process: rRNA processing (GO:0006364);; Cellular Component: chloroplast stroma (GO:0009570);; Biological Process: chloroplast relocation (GO:0009902);; Biological Process: thylakoid membrane organization (GO:0010027);; Bi…	--	--	[D]	Cell cycle control, cell division, chromosome partitioning	NUBPL iron-transfer P-loop NTPase;; Iron-sulfur cluster assembly protein;; Protein of unknown function (DUF971);; CobQ/CobB/MinD/ParA nucleotide binding domain;; AAA domain;; ATPase MipZ	Fe-S cluster assembly factor HCF101, chloroplastic OS=Oryza sativa subsp. japonica OX=39947 GN=HCF101 PE=3 SV=3	D	Cell cycle control, cell division, chromosome partitioning	hypothetical protein OsJ_03276 [Oryza sativa Japonica Group]
1:33259690|33259857	exon	1	BGIOSGA004351	--	--	Cellular Component: mitochondrion (GO:0005739);; Cellular Component: photosystem I (GO:0009522);; Cellular Component: photosystem II (GO:0009523);; Cellular Component: chloroplast thylakoid membrane (GO:0009535);; Biological Process: response to blue light (GO:0009637);; Biological Process: photosynthesis, light harvesting (GO:0009765);; Cellular Component: chloroplast envelope (GO:0009941);; Bio…	K08912|1.07814e-167|osa:4324705|K08912 light-harvesting complex II chlorophyll a/b binding protein 1 | (RefSeq) P0690B02.7; chlorophyll a-b binding protein of LHCII type 1	Photosynthesis - antenna proteins (ko00196)	--	--	Chlorophyll A-B binding protein	Chlorophyll a-b binding protein 1, chloroplastic OS=Oryza sativa subsp. japonica OX=39947 GN=CAB1R PE=2 SV=2	--	--	PREDICTED: chlorophyll a-b binding protein of LHCII type 1 [Oryza sativa Japonica Group]
1:33288743|33288895	exon	1	BGIOSGA004355	--	--	Molecular Function: ADP binding (GO:0043531);;	--	--	--	--	NB-ARC domain	Putative disease resistance protein RGA1 OS=Solanum bulbocastanum OX=147425 GN=RGA1 PE=2 SV=2	S	Function unknown	hypothetical protein OsI_03551 [Oryza sativa Indica Group]
1:33409343|33410483	exon	1	BGIOSGA004374	[FE]	Nucleotide transport and metabolism;; Amino acid transport and metabolism	Molecular Function: magnesium ion binding (GO:0000287);; Molecular Function: ribose phosphate diphosphokinase activity (GO:0004749);; Molecular Function: ATP binding (GO:0005524);; Cellular Component: mitochondrion (GO:0005739);; Biological Process: heme biosynthetic process (GO:0006783);; Biological Process: nucleoside metabolic process (GO:0009116);; Biological Process: nucleotide biosynthetic …	--	--	[FE]	Nucleotide transport and metabolism;; Amino acid transport and metabolism	Phosphoribosyl transferase domain;; N-terminal domain of ribose phosphate pyrophosphokinase;; Phosphoribosyl synthetase-associated domain	Ribose-phosphate pyrophosphokinase 3, chloroplastic OS=Oryza sativa subsp. japonica OX=39947 GN=Os01g0723600 PE=2 SV=1	F	Nucleotide transport and metabolism	hypothetical protein OsI_03574 [Oryza sativa Indica Group]
1:33614552|33616328	exon	1	BGIOSGA000883	[QV]	Secondary metabolites biosynthesis, transport and catabolism;; Defense mechanisms	Molecular Function: monooxygenase activity (GO:0004497);; Molecular Function: iron ion binding (GO:0005506);; Cellular Component: endoplasmic reticulum (GO:0005783);; Molecular Function: electron carrier activity (GO:0009055);; Biological Process: response to light stimulus (GO:0009416);; Biological Process: unidimensional cell growth (GO:0009826);; Cellular Component: cytoplasmic vesicle (GO:001…	--	--	[QI]	Secondary metabolites biosynthesis, transport and catabolism;; Lipid transport and metabolism	Cytochrome P450	Cytochrome P450 72A14 OS=Arabidopsis thaliana OX=3702 GN=CYP72A14 PE=2 SV=1	Q	Secondary metabolites biosynthesis, transport and catabolism	hypothetical protein OsI_03601 [Oryza sativa Indica Group]
1:33639484|33640495	exon	1	BGIOSGA004387	[S]	Function unknown	Cellular Component: chloroplast inner membrane (GO:0009706);; Cellular Component: integral component of membrane (GO:0016021);; Biological Process: root hair elongation (GO:0048767);;	--	--	--	--	Integral membrane protein DUF92	Protein VTE6, chloroplastic OS=Arabidopsis thaliana OX=3702 GN=VTE6 PE=1 SV=1	S	Function unknown	hypothetical protein OsI_03606 [Oryza sativa Indica Group]
1:33639693|33640495	exon	1	BGIOSGA004387	[S]	Function unknown	Cellular Component: chloroplast inner membrane (GO:0009706);; Cellular Component: integral component of membrane (GO:0016021);; Biological Process: root hair elongation (GO:0048767);;	--	--	--	--	Integral membrane protein DUF92	Protein VTE6, chloroplastic OS=Arabidopsis thaliana OX=3702 GN=VTE6 PE=1 SV=1	S	Function unknown	hypothetical protein OsI_03606 [Oryza sativa Indica Group]
1:33703438|33703717	intergenic_region	1	--	--
1:33717115|33717453	intergenic_region	1	--	--
1:33816920|33819224	exon	1	BGIOSGA000867	[P]	Inorganic ion transport and metabolism	Biological Process: mitotic G2 phase (GO:0000085);; Biological Process: double-strand break repair via homologous recombination (GO:0000724);; Molecular Function: iron ion binding (GO:0005506);; Molecular Function: protein binding (GO:0005515);; Cellular Component: nucleus (GO:0005634);; Cellular Component: cytoplasm (GO:0005737);; Biological Process: photomorphogenesis (GO:0009640);; Biological …	--	--	[C]	Energy production and conversion	FAD binding domain;; Flavodoxin;; Oxidoreductase NAD-binding domain	NADPH-dependent diflavin oxidoreductase 1 OS=Arabidopsis thaliana OX=3702 GN=ATR3 PE=1 SV=1	P	Inorganic ion transport and metabolism	hypothetical protein OsI_03638 [Oryza sativa Indica Group]
1:33911025|33911228	exon	1	BGIOSGA000865	--	--	Biological Process: metabolic process (GO:0008152);; Molecular Function: transferase activity, transferring hexosyl groups (GO:0016758);;	--	--	[GC]	Carbohydrate transport and metabolism;; Energy production and conversion	UDP-glucoronosyl and UDP-glucosyl transferase	UDP-glycosyltransferase 88B1 OS=Stevia rebaudiana OX=55670 GN=UGT88B1 PE=2 SV=1	S	Function unknown	hypothetical protein OsI_03650 [Oryza sativa Indica Group]
1:33939170|33939345	intergenic_region	1	--	--
1:33950237|33955079	intergenic_region	1	--	--
1:34022498|34022764	exon	1	BGIOSGA004425	--	--	--	K12471|0|osa:4327195|K12471 epsin | (RefSeq) P0638D12.9; clathrin interactor EPSIN 1	Endocytosis (ko04144)	[F]	Nucleotide transport and metabolism	ENTH domain	Clathrin interactor EPSIN 1 OS=Arabidopsis thaliana OX=3702 GN=EPSIN1 PE=1 SV=1	U	Intracellular trafficking, secretion, and vesicular transport	hypothetical protein OsI_03668 [Oryza sativa Indica Group]
1:34073537|34074180	intergenic_region	1	--	--
1:34073897|34074180	intergenic_region	1	--	--
1:34176572|34176956	intergenic_region	1	--	--
1:34209414|34209600	exon	1	BGIOSGA004437	[K]	Transcription	Molecular Function: protein serine/threonine kinase activity (GO:0004674);; Molecular Function: ATP binding (GO:0005524);; Cellular Component: plasma membrane (GO:0005886);; Biological Process: protein phosphorylation (GO:0006468);; Cellular Component: integral component of membrane (GO:0016021);; Cellular Component: cytoplasmic vesicle (GO:0016023);;	--	--	--	--	Leucine rich repeat;; Protein tyrosine kinase;; Protein kinase domain;; Leucine Rich repeats (2 copies);; Leucine Rich Repeat;; Leucine rich repeat N-terminal domain	Leucine-rich repeat receptor-like serine/threonine-protein kinase BAM1 OS=Arabidopsis thaliana OX=3702 GN=BAM1 PE=1 SV=1	S	Function unknown	hypothetical protein OsI_03690 [Oryza sativa Indica Group]
1:34209992|34210162	exon	1	BGIOSGA004437	[K]	Transcription	Molecular Function: protein serine/threonine kinase activity (GO:0004674);; Molecular Function: ATP binding (GO:0005524);; Cellular Component: plasma membrane (GO:0005886);; Biological Process: protein phosphorylation (GO:0006468);; Cellular Component: integral component of membrane (GO:0016021);; Cellular Component: cytoplasmic vesicle (GO:0016023);;	--	--	--	--	Leucine rich repeat;; Protein tyrosine kinase;; Protein kinase domain;; Leucine Rich repeats (2 copies);; Leucine Rich Repeat;; Leucine rich repeat N-terminal domain	Leucine-rich repeat receptor-like serine/threonine-protein kinase BAM1 OS=Arabidopsis thaliana OX=3702 GN=BAM1 PE=1 SV=1	S	Function unknown	hypothetical protein OsI_03690 [Oryza sativa Indica Group]
1:34214314|34215778	exon	1	BGIOSGA000849	[G]	Carbohydrate transport and metabolism	Molecular Function: glucokinase activity (GO:0004340);; Molecular Function: ATP binding (GO:0005524);; Cellular Component: nucleus (GO:0005634);; Cellular Component: mitochondrion (GO:0005739);; Cellular Component: vacuole (GO:0005773);; Cellular Component: plasma membrane (GO:0005886);; Biological Process: glycolytic process (GO:0006096);; Molecular Function: zinc ion binding (GO:0008270);; Mole…	K00844|0|osa:4326547|K00844 hexokinase [EC:2.7.1.1] | (RefSeq) HXK2, HXK6; hexokinase-6	Glycolysis / Gluconeogenesis (ko00010);; Fructose and mannose metabolism (ko00051);; Galactose metabolism (ko00052);; Starch and sucrose metabolism (ko00500);; Amino sugar and nucleotide sugar metabolism (ko00520);; Carbon metabolism (ko01200)	[G]	Carbohydrate transport and metabolism	Hexokinase;; Hexokinase	Hexokinase-6 OS=Oryza sativa subsp. japonica OX=39947 GN=HXK6 PE=2 SV=1	G	Carbohydrate transport and metabolism	PREDICTED: hexokinase-6 [Oryza sativa Japonica Group]
1:34291721|34295251	intergenic_region	1	--	--
1:34320336|34320488	intergenic_region	1	--	--
1:34454602|34455222	intergenic_region	1	--	--
1:34467398|34468215	exon	1	BGIOSGA004451	[F]	Nucleotide transport and metabolism	Molecular Function: dihydroorotase activity (GO:0004151);; Cellular Component: mitochondrion (GO:0005739);; Cellular Component: chloroplast (GO:0009507);; Biological Process: pyrimidine nucleobase biosynthetic process (GO:0019856);; Biological Process: 'de novo' UMP biosynthetic process (GO:0044205);; Molecular Function: metal ion binding (GO:0046872);;	K01465|0|osa:4325542|K01465 dihydroorotase [EC:3.5.2.3] | (RefSeq) DHOase, OsJ_03441, PYRC; dihydroorotase, mitochondrial	Pyrimidine metabolism (ko00240)	[F]	Nucleotide transport and metabolism	Amidohydrolase family	Dihydroorotase, mitochondrial OS=Oryza sativa subsp. japonica OX=39947 GN=PYRC PE=2 SV=1	F	Nucleotide transport and metabolism	putative dihydroorotase [Oryza sativa Japonica Group]
1:34491469|34492428	exon	1	BGIOSGA000833	--	--	Biological Process: nuclear division (GO:0000280);; Biological Process: cytokinesis by cell plate formation (GO:0000911);; Molecular Function: GTPase activity (GO:0003924);; Molecular Function: GTP binding (GO:0005525);; Biological Process: obsolete GTP catabolic process (GO:0006184);; Biological Process: DNA replication initiation (GO:0006270);; Biological Process: regulation of DNA replication …	--	--	[UR]	Intracellular trafficking, secretion, and vesicular transport;; General function prediction only	Dynamin family;; 50S ribosome-binding GTPase	Dynamin-related protein 5A OS=Arabidopsis thaliana OX=3702 GN=DRP5A PE=2 SV=1	S	Function unknown	hypothetical protein OsI_03724 [Oryza sativa Indica Group]
1:34551054|34552322	intergenic_region	1	--	--
1:34595971|34596119	exon	1	BGIOSGA000826	--	--	Molecular Function: transcription factor activity, sequence-specific DNA binding (GO:0003700);; Biological Process: regulation of transcription, DNA-templated (GO:0006355);; Biological Process: brassinosteroid biosynthetic process (GO:0016132);; Molecular Function: sequence-specific DNA binding (GO:0043565);;	--	--	--	--	WRKY DNA -binding domain	Probable WRKY transcription factor 65 OS=Arabidopsis thaliana OX=3702 GN=WRKY65 PE=2 SV=1	K	Transcription	hypothetical protein OsI_03741 [Oryza sativa Indica Group]
1:34654612|34654857	exon	1	BGIOSGA000823	[M]	Cell wall/membrane/envelope biogenesis	Molecular Function: protein serine/threonine kinase activity (GO:0004674);; Molecular Function: structural constituent of cell wall (GO:0005199);; Molecular Function: ATP binding (GO:0005524);; Cellular Component: mitochondrion (GO:0005739);; Biological Process: protein phosphorylation (GO:0006468);; Cellular Component: plastid (GO:0009536);;	--	--	[T]	Signal transduction mechanisms	Protein tyrosine kinase;; Protein kinase domain	Proline-rich receptor-like protein kinase PERK1 OS=Arabidopsis thaliana OX=3702 GN=PERK1 PE=1 SV=1	T	Signal transduction mechanisms	hypothetical protein OsI_03745 [Oryza sativa Indica Group]
1:34692751|34694252	exon	1	BGIOSGA004467	--	--	Biological Process: fatty acid beta-oxidation (GO:0006635);; Cellular Component: membrane (GO:0016020);; Biological Process: protein import into peroxisome matrix (GO:0016558);;	--	--	--	--	Protein of unknown function (DUF1084)	--	S	Function unknown	hypothetical protein OsI_03750 [Oryza sativa Indica Group]
1:34734577|34734747	intergenic_region	1	--	--
1:34738019|34738684	exon	1	BGIOSGA000818	--	--	--	--	--	[T]	Signal transduction mechanisms	Glucosidase II beta subunit-like	Glucosidase 2 subunit beta OS=Arabidopsis thaliana OX=3702 GN=PSL4 PE=2 SV=1	O	Posttranslational modification, protein turnover, chaperones	hypothetical protein OsI_03758 [Oryza sativa Indica Group]
1:34751856|34752221	exon	1	BGIOSGA004471	[T]	Signal transduction mechanisms	Molecular Function: translation elongation factor activity (GO:0003746);; Molecular Function: GTPase activity (GO:0003924);; Molecular Function: GTP binding (GO:0005525);; Cellular Component: mitochondrion (GO:0005739);; Biological Process: obsolete GTP catabolic process (GO:0006184);; Biological Process: translational elongation (GO:0006414);; Biological Process: protein targeting to mitochondri…	K06207|0|osa:4327008|K06207 GTP-binding protein | (RefSeq) GTP-binding protein TypA/BipA homolog	--	[J]	Translation, ribosomal structure and biogenesis	Elongation factor Tu GTP binding domain;; Elongation factor G C-terminus;; 50S ribosome-binding GTPase	Putative elongation factor TypA-like SVR3, chloroplastic OS=Arabidopsis thaliana OX=3702 GN=SVR3 PE=1 SV=1	T	Signal transduction mechanisms	hypothetical protein OsI_03761 [Oryza sativa Indica Group]
1:34753726|34754301	exon	1	BGIOSGA004471	[T]	Signal transduction mechanisms	Molecular Function: translation elongation factor activity (GO:0003746);; Molecular Function: GTPase activity (GO:0003924);; Molecular Function: GTP binding (GO:0005525);; Cellular Component: mitochondrion (GO:0005739);; Biological Process: obsolete GTP catabolic process (GO:0006184);; Biological Process: translational elongation (GO:0006414);; Biological Process: protein targeting to mitochondri…	K06207|0|osa:4327008|K06207 GTP-binding protein | (RefSeq) GTP-binding protein TypA/BipA homolog	--	[J]	Translation, ribosomal structure and biogenesis	Elongation factor Tu GTP binding domain;; Elongation factor G C-terminus;; 50S ribosome-binding GTPase	Putative elongation factor TypA-like SVR3, chloroplastic OS=Arabidopsis thaliana OX=3702 GN=SVR3 PE=1 SV=1	T	Signal transduction mechanisms	hypothetical protein OsI_03761 [Oryza sativa Indica Group]
1:34762904|34763293	intron	1	BGIOSGA000816	--	--	--	--	--	[R]	General function prediction only	Casein kinase substrate phosphoprotein PP28	--	S	Function unknown	PREDICTED: 28 kDa heat- and acid-stable phosphoprotein [Oryza sativa Japonica Group]
1:34763891|34764232	intergenic_region	1	--	--
1:34775576|34779969	intergenic_region	1	--	--
1:34780820|34783602	intergenic_region	1	--	--
1:34848347|34848521	exon	1	BGIOSGA000810	--	--	Biological Process: reproduction (GO:0000003);; Cellular Component: 1,3-beta-D-glucan synthase complex (GO:0000148);; Molecular Function: 1,3-beta-D-glucan synthase activity (GO:0003843);; Biological Process: (1->3)-beta-D-glucan biosynthetic process (GO:0006075);; Biological Process: pollen development (GO:0009555);; Biological Process: response to fungus (GO:0009620);; Biological Process: salic…	K11000|0|osa:4325131|K11000 callose synthase [EC:2.4.1.-] | (RefSeq) callose synthase 12	--	[M]	Cell wall/membrane/envelope biogenesis	1,3-beta-glucan synthase component;; 1,3-beta-glucan synthase subunit FKS1, domain-1	Callose synthase 12 OS=Arabidopsis thaliana OX=3702 GN=CALS12 PE=2 SV=1	S	Function unknown	hypothetical protein OsI_03775 [Oryza sativa Indica Group]
1:34855014|34855199	exon	1	BGIOSGA000809	--	--	--	--	--	--	--	UBA-like domain (DUF1421)	--	S	Function unknown	PREDICTED: altered inheritance of mitochondria protein 3 isoform X1 [Oryza sativa Japonica Group]
1:34900093|34900573	exon	1	BGIOSGA000805	--	--	Cellular Component: mitochondrion (GO:0005739);;	--	--	--	--	--	--	S	Function unknown	hypothetical protein OsI_03781 [Oryza sativa Indica Group]
1:34902554|34903265	exon	1	BGIOSGA000805	--	--	Cellular Component: mitochondrion (GO:0005739);;	--	--	--	--	--	--	S	Function unknown	hypothetical protein OsI_03781 [Oryza sativa Indica Group]
1:34902881|34903265	exon	1	BGIOSGA000805	--	--	Cellular Component: mitochondrion (GO:0005739);;	--	--	--	--	--	--	S	Function unknown	hypothetical protein OsI_03781 [Oryza sativa Indica Group]
1:34957778|34959469	exon	1	BGIOSGA000801	--	--	Molecular Function: nucleotide binding (GO:0000166);; Molecular Function: RNA binding (GO:0003723);; Cellular Component: nucleus (GO:0005634);; Biological Process: RNA processing (GO:0006396);; Biological Process: membrane fusion (GO:0006944);; Cellular Component: intracellular ribonucleoprotein complex (GO:0030529);; Biological Process: Golgi vesicle transport (GO:0048193);;	K15191|0|osa:4325141|K15191 La-related protein 7 | (RefSeq) OJ1414_E05.3; la-related protein 6A	--	[R]	General function prediction only	La domain;; RNA recognition motif. (a.k.a. RRM, RBD, or RNP domain)	La-related protein 6A OS=Arabidopsis thaliana OX=3702 GN=LARP6A PE=2 SV=1	S	Function unknown	PREDICTED: la-related protein 6A [Oryza sativa Japonica Group]
1:35129390|35131984	exon	1	BGIOSGA000791	[R]	General function prediction only	Molecular Function: phosphatidate cytidylyltransferase activity (GO:0004605);; Cellular Component: integral component of membrane (GO:0016021);; Biological Process: CDP-diacylglycerol biosynthetic process (GO:0016024);;	K00981|0|dosa:Os01t0758400-01|K00981 phosphatidate cytidylyltransferase [EC:2.7.7.41] | (RAP-DB) Os01g0758400; Similar to Phosphatidate cytidylyltransferase.	Glycerophospholipid metabolism (ko00564);; Phosphatidylinositol signaling system (ko04070)	[I]	Lipid transport and metabolism	Cytidylyltransferase family	Phosphatidate cytidylyltransferase 1 OS=Arabidopsis thaliana OX=3702 GN=CDS1 PE=1 SV=1	I	Lipid transport and metabolism	hypothetical protein OsI_03804 [Oryza sativa Indica Group]
1:35130993|35133214	exon	1	BGIOSGA000791	[R]	General function prediction only	Molecular Function: phosphatidate cytidylyltransferase activity (GO:0004605);; Cellular Component: integral component of membrane (GO:0016021);; Biological Process: CDP-diacylglycerol biosynthetic process (GO:0016024);;	K00981|0|dosa:Os01t0758400-01|K00981 phosphatidate cytidylyltransferase [EC:2.7.7.41] | (RAP-DB) Os01g0758400; Similar to Phosphatidate cytidylyltransferase.	Glycerophospholipid metabolism (ko00564);; Phosphatidylinositol signaling system (ko04070)	[I]	Lipid transport and metabolism	Cytidylyltransferase family	Phosphatidate cytidylyltransferase 1 OS=Arabidopsis thaliana OX=3702 GN=CDS1 PE=1 SV=1	I	Lipid transport and metabolism	hypothetical protein OsI_03804 [Oryza sativa Indica Group]
1:35254155|35254650	exon	1	BGIOSGA004491	--	--	Cellular Component: mitochondrion (GO:0005739);;	--	--	[K]	Transcription	HCNGP-like protein	--	S	Function unknown	hypothetical protein OsI_03814 [Oryza sativa Indica Group]
1:35263615|35263773	intergenic_region	1	--	--
1:35282945|35283529	exon	1	BGIOSGA000783	[E]	Amino acid transport and metabolism	Molecular Function: L-aspartate:2-oxoglutarate aminotransferase activity (GO:0004069);; Cellular Component: peroxisome (GO:0005777);; Biological Process: tricarboxylic acid cycle (GO:0006099);; Biological Process: 2-oxoglutarate metabolic process (GO:0006103);; Biological Process: alanine metabolic process (GO:0006522);; Biological Process: aspartate metabolic process (GO:0006531);; Biological Pr…	K14454|0|osa:4325621|K14454 aspartate aminotransferase, cytoplasmic [EC:2.6.1.1] | (RefSeq) aspartate aminotransferase, cytoplasmic	Arginine biosynthesis (ko00220);; Alanine, aspartate and glutamate metabolism (ko00250);; Cysteine and methionine metabolism (ko00270);; Arginine and proline metabolism (ko00330);; Tyrosine metabolism (ko00350);; Phenylalanine metabolism (ko00360);; Phenylalanine, tyrosine and tryptophan biosynthesis (ko00400);; Carbon fixation in photosynthetic organisms (ko00710);; Isoquinoline alkaloid biosynt…	[E]	Amino acid transport and metabolism	Aminotransferase class I and II	Aspartate aminotransferase, cytoplasmic OS=Oryza sativa subsp. japonica OX=39947 GN=Os01g0760600 PE=2 SV=1	E	Amino acid transport and metabolism	PREDICTED: aspartate aminotransferase, cytoplasmic [Oryza sativa Japonica Group]
1:35444009|35445169	exon	1	BGIOSGA004504	[S]	Function unknown	Cellular Component: vacuole (GO:0005773);; Biological Process: glycerol metabolic process (GO:0006071);; Biological Process: lipid metabolic process (GO:0006629);; Molecular Function: glycerophosphodiester phosphodiesterase activity (GO:0008889);; Cellular Component: cytoplasmic vesicle (GO:0016023);;	K01126|0|osa:4327034|K01126 glycerophosphoryl diester phosphodiesterase [EC:3.1.4.46] | (RefSeq) glycerophosphodiester phosphodiesterase GDPD6	Glycerophospholipid metabolism (ko00564)	[C]	Energy production and conversion	Glycerophosphoryl diester phosphodiesterase family;; Protein CHLORORESPIRATORY REDUCTION 7	Glycerophosphodiester phosphodiesterase GDPD6 OS=Arabidopsis thaliana OX=3702 GN=GDPD6 PE=2 SV=1	C	Energy production and conversion	hypothetical protein OsI_03844 [Oryza sativa Indica Group]
1:35455003|35455309	intergenic_region	1	--	--
1:35455310|35455480	exon	1	BGIOSGA000766	[O]	Posttranslational modification, protein turnover, chaperones	Molecular Function: glutathione transferase activity (GO:0004364);;	K00799|1.20809e-143|osa:4326887|K00799 glutathione S-transferase [EC:2.5.1.18] | (RefSeq) GST-II, GSTF2, P0403C05.5; probable glutathione S-transferase GSTF2	Glutathione metabolism (ko00480)	[O]	Posttranslational modification, protein turnover, chaperones	Glutathione S-transferase, N-terminal domain;; Glutathione S-transferase, C-terminal domain;; Glutathione S-transferase, N-terminal domain;; Glutathione S-transferase, N-terminal domain;; Glutathione S-transferase, C-terminal domain	Probable glutathione S-transferase GSTF2 OS=Oryza sativa subsp. japonica OX=39947 GN=GSTF2 PE=1 SV=3	O	Posttranslational modification, protein turnover, chaperones	PREDICTED: probable glutathione S-transferase GSTF2 [Oryza sativa Japonica Group]
1:35455310|35455489	exon	1	BGIOSGA000766	[O]	Posttranslational modification, protein turnover, chaperones	Molecular Function: glutathione transferase activity (GO:0004364);;	K00799|1.20809e-143|osa:4326887|K00799 glutathione S-transferase [EC:2.5.1.18] | (RefSeq) GST-II, GSTF2, P0403C05.5; probable glutathione S-transferase GSTF2	Glutathione metabolism (ko00480)	[O]	Posttranslational modification, protein turnover, chaperones	Glutathione S-transferase, N-terminal domain;; Glutathione S-transferase, C-terminal domain;; Glutathione S-transferase, N-terminal domain;; Glutathione S-transferase, N-terminal domain;; Glutathione S-transferase, C-terminal domain	Probable glutathione S-transferase GSTF2 OS=Oryza sativa subsp. japonica OX=39947 GN=GSTF2 PE=1 SV=3	O	Posttranslational modification, protein turnover, chaperones	PREDICTED: probable glutathione S-transferase GSTF2 [Oryza sativa Japonica Group]
1:35458427|35458624	intergenic_region	1	--	--
1:35556908|35557647	exon	1	BGIOSGA004511	--	--	Molecular Function: nucleotide binding (GO:0000166);; Molecular Function: nucleic acid binding (GO:0003676);; Cellular Component: plastid (GO:0009536);;	--	--	--	--	RNA recognition motif. (a.k.a. RRM, RBD, or RNP domain)	--	S	Function unknown	hypothetical protein OsI_03860 [Oryza sativa Indica Group]
1:35653255|35653471	exon	1	BGIOSGA000751	--	--	--	--	--	--	--	--	Protein CROWDED NUCLEI 4 OS=Arabidopsis thaliana OX=3702 GN=CRWN4 PE=1 SV=2	S	Function unknown	hypothetical protein OsI_03874 [Oryza sativa Indica Group]
1:35653574|35655189	exon	1	BGIOSGA000751	--	--	--	--	--	--	--	--	Protein CROWDED NUCLEI 4 OS=Arabidopsis thaliana OX=3702 GN=CRWN4 PE=1 SV=2	S	Function unknown	hypothetical protein OsI_03874 [Oryza sativa Indica Group]
1:35654645|35654826	exon	1	BGIOSGA000751	--	--	--	--	--	--	--	--	Protein CROWDED NUCLEI 4 OS=Arabidopsis thaliana OX=3702 GN=CRWN4 PE=1 SV=2	S	Function unknown	hypothetical protein OsI_03874 [Oryza sativa Indica Group]
1:35655269|35655703	exon	1	BGIOSGA000751	--	--	--	--	--	--	--	--	Protein CROWDED NUCLEI 4 OS=Arabidopsis thaliana OX=3702 GN=CRWN4 PE=1 SV=2	S	Function unknown	hypothetical protein OsI_03874 [Oryza sativa Indica Group]
1:35655269|35656146	exon	1	BGIOSGA000751	--	--	--	--	--	--	--	--	Protein CROWDED NUCLEI 4 OS=Arabidopsis thaliana OX=3702 GN=CRWN4 PE=1 SV=2	S	Function unknown	hypothetical protein OsI_03874 [Oryza sativa Indica Group]
1:35673465|35674233	exon	1	BGIOSGA004521	[J]	Translation, ribosomal structure and biogenesis	Molecular Function: nucleic acid binding (GO:0003676);; Molecular Function: ATP binding (GO:0005524);; Molecular Function: ATP-dependent helicase activity (GO:0008026);; Cellular Component: plastid (GO:0009536);;	K14442|0|osa:4325502|K14442 ATP-dependent RNA helicase DHX36 [EC:3.6.4.13] | (RefSeq) DExH-box ATP-dependent RNA helicase DExH6	RNA degradation (ko03018)	[A]	RNA processing and modification	Helicase associated domain (HA2);; Helicase conserved C-terminal domain;; R3H domain;; Oligonucleotide/oligosaccharide-binding (OB)-fold	DExH-box ATP-dependent RNA helicase DExH6 OS=Arabidopsis thaliana OX=3702 GN=HVT1 PE=2 SV=1	L	Replication, recombination and repair	hypothetical protein OsI_03881 [Oryza sativa Indica Group]
1:35673788|35673981	exon	1	BGIOSGA004521	[J]	Translation, ribosomal structure and biogenesis	Molecular Function: nucleic acid binding (GO:0003676);; Molecular Function: ATP binding (GO:0005524);; Molecular Function: ATP-dependent helicase activity (GO:0008026);; Cellular Component: plastid (GO:0009536);;	K14442|0|osa:4325502|K14442 ATP-dependent RNA helicase DHX36 [EC:3.6.4.13] | (RefSeq) DExH-box ATP-dependent RNA helicase DExH6	RNA degradation (ko03018)	[A]	RNA processing and modification	Helicase associated domain (HA2);; Helicase conserved C-terminal domain;; R3H domain;; Oligonucleotide/oligosaccharide-binding (OB)-fold	DExH-box ATP-dependent RNA helicase DExH6 OS=Arabidopsis thaliana OX=3702 GN=HVT1 PE=2 SV=1	L	Replication, recombination and repair	hypothetical protein OsI_03881 [Oryza sativa Indica Group]
1:35681283|35681583	intergenic_region	1	--	--
1:35691089|35692235	exon	1	BGIOSGA004522	--	--	Cellular Component: nucleus (GO:0005634);; Cellular Component: plastid (GO:0009536);; Biological Process: defense response to bacterium, incompatible interaction (GO:0009816);; Biological Process: defense response to fungus, incompatible interaction (GO:0009817);;	K14508|0|osa:4325503|K14508 regulatory protein NPR1 | (RefSeq) NPR1, NPR2; regulatory protein NPR3	Plant hormone signal transduction (ko04075)	[R]	General function prediction only	NPR1/NIM1 like defence protein C terminal;; Domain of unknown function (DUF3420);; Ankyrin repeats (3 copies);; Ankyrin repeats (many copies);; Ankyrin repeat;; Ankyrin repeat;; BTB/POZ domain;; Ankyrin repeats (many copies)	BTB/POZ domain and ankyrin repeat-containing protein NPR2 OS=Oryza sativa subsp. japonica OX=39947 GN=NPR2 PE=1 SV=1	S	Function unknown	hypothetical protein OsI_03882 [Oryza sativa Indica Group]
1:35727689|35729585	exon	1	BGIOSGA004523	--	--	Biological Process: mitotic recombination (GO:0006312);; Biological Process: chromatin silencing (GO:0006342);; Biological Process: mRNA export from nucleus (GO:0006406);; Biological Process: sister chromatid cohesion (GO:0007062);; Biological Process: embryo sac egg cell differentiation (GO:0009560);; Biological Process: photomorphogenesis (GO:0009640);; Biological Process: seed germination (GO:…	--	--	--	--	--	--	S	Function unknown	hypothetical protein OsI_03886 [Oryza sativa Indica Group]
1:35727689|35731950	exon	1	BGIOSGA004523	--	--	Biological Process: mitotic recombination (GO:0006312);; Biological Process: chromatin silencing (GO:0006342);; Biological Process: mRNA export from nucleus (GO:0006406);; Biological Process: sister chromatid cohesion (GO:0007062);; Biological Process: embryo sac egg cell differentiation (GO:0009560);; Biological Process: photomorphogenesis (GO:0009640);; Biological Process: seed germination (GO:…	--	--	--	--	--	--	S	Function unknown	hypothetical protein OsI_03886 [Oryza sativa Indica Group]
1:35746800|35747129	exon	1	BGIOSGA004525	[H]	Coenzyme transport and metabolism	Biological Process: lipoate biosynthetic process (GO:0009107);; Biological Process: protein lipoylation (GO:0009249);; Cellular Component: chloroplast (GO:0009507);; Molecular Function: lipoate synthase activity (GO:0016992);; Molecular Function: metal ion binding (GO:0046872);; Molecular Function: 4 iron, 4 sulfur cluster binding (GO:0051539);;	K03644|0|osa:4325595|K03644 lipoyl synthase [EC:2.8.1.8] | (RefSeq) LIP1P-1, OsJ_03597, P0665A11.4; lipoyl synthase 1, chloroplastic	Lipoic acid metabolism (ko00785)	[H]	Coenzyme transport and metabolism	Radical SAM superfamily;; N-terminal domain of lipoyl synthase of Radical_SAM family	Lipoyl synthase 1, chloroplastic OS=Oryza sativa subsp. japonica OX=39947 GN=LIP1P-1 PE=3 SV=1	H	Coenzyme transport and metabolism	hypothetical protein OsJ_03597 [Oryza sativa Japonica Group]
1:35775591|35775807	exon	1	BGIOSGA004528	--	--	Biological Process: cell proliferation (GO:0008283);; Cellular Component: chloroplast (GO:0009507);; Cellular Component: plastid chromosome (GO:0009508);; Biological Process: transcription from plastid promoter (GO:0042793);; Biological Process: positive regulation of transcription, DNA-templated (GO:0045893);;	--	--	--	--	--	Protein PLASTID TRANSCRIPTIONALLY ACTIVE 12, chloroplastic OS=Oryza sativa subsp. japonica OX=39947 GN=PTAC12 PE=3 SV=1	S	Function unknown	PREDICTED: protein PLASTID TRANSCRIPTIONALLY ACTIVE 12 isoform X3 [Oryza sativa Japonica Group]
1:35813681|35813847	intergenic_region	1	--	--
1:35814029|35814201	exon	1	BGIOSGA000743	--	--	Molecular Function: ATP binding (GO:0005524);; Biological Process: obsolete ATP catabolic process (GO:0006200);; Cellular Component: plastid (GO:0009536);; Molecular Function: ATPase activity (GO:0016887);;	--	--	--	--	F-box-like;; F-box domain	F-box protein At5g46170 OS=Arabidopsis thaliana OX=3702 GN=At5g46170 PE=2 SV=1	S	Function unknown	hypothetical protein OsI_03898 [Oryza sativa Indica Group]
1:35861978|35864779	exon	1	BGIOSGA000738	--	--	Molecular Function: obsolete ubiquitin thiolesterase activity (GO:0004221);; Biological Process: ubiquitin-dependent protein catabolic process (GO:0006511);; Molecular Function: cysteine-type peptidase activity (GO:0008234);;	K11838|0|osa:4324616|K11838 ubiquitin carboxyl-terminal hydrolase 7 [EC:3.4.19.12] | (RefSeq) P0695H10.3; ubiquitin carboxyl-terminal hydrolase 13	--	[O]	Posttranslational modification, protein turnover, chaperones	ICP0-binding domain of Ubiquitin-specific protease 7;; Ubiquitin-specific protease C-terminal;; Ubiquitin carboxyl-terminal hydrolase;; Ubiquitin carboxyl-terminal hydrolase;; MATH domain	Ubiquitin carboxyl-terminal hydrolase 13 OS=Arabidopsis thaliana OX=3702 GN=UBP13 PE=1 SV=1	O	Posttranslational modification, protein turnover, chaperones	hypothetical protein OsI_03906 [Oryza sativa Indica Group]
1:35861978|35868484	exon	1	BGIOSGA000738	--	--	Molecular Function: obsolete ubiquitin thiolesterase activity (GO:0004221);; Biological Process: ubiquitin-dependent protein catabolic process (GO:0006511);; Molecular Function: cysteine-type peptidase activity (GO:0008234);;	K11838|0|osa:4324616|K11838 ubiquitin carboxyl-terminal hydrolase 7 [EC:3.4.19.12] | (RefSeq) P0695H10.3; ubiquitin carboxyl-terminal hydrolase 13	--	[O]	Posttranslational modification, protein turnover, chaperones	ICP0-binding domain of Ubiquitin-specific protease 7;; Ubiquitin-specific protease C-terminal;; Ubiquitin carboxyl-terminal hydrolase;; Ubiquitin carboxyl-terminal hydrolase;; MATH domain	Ubiquitin carboxyl-terminal hydrolase 13 OS=Arabidopsis thaliana OX=3702 GN=UBP13 PE=1 SV=1	O	Posttranslational modification, protein turnover, chaperones	hypothetical protein OsI_03906 [Oryza sativa Indica Group]
1:35862360|35866585	exon	1	BGIOSGA000738	--	--	Molecular Function: obsolete ubiquitin thiolesterase activity (GO:0004221);; Biological Process: ubiquitin-dependent protein catabolic process (GO:0006511);; Molecular Function: cysteine-type peptidase activity (GO:0008234);;	K11838|0|osa:4324616|K11838 ubiquitin carboxyl-terminal hydrolase 7 [EC:3.4.19.12] | (RefSeq) P0695H10.3; ubiquitin carboxyl-terminal hydrolase 13	--	[O]	Posttranslational modification, protein turnover, chaperones	ICP0-binding domain of Ubiquitin-specific protease 7;; Ubiquitin-specific protease C-terminal;; Ubiquitin carboxyl-terminal hydrolase;; Ubiquitin carboxyl-terminal hydrolase;; MATH domain	Ubiquitin carboxyl-terminal hydrolase 13 OS=Arabidopsis thaliana OX=3702 GN=UBP13 PE=1 SV=1	O	Posttranslational modification, protein turnover, chaperones	hypothetical protein OsI_03906 [Oryza sativa Indica Group]
1:35868705|35868930	intron	1	BGIOSGA000738	--	--	Molecular Function: obsolete ubiquitin thiolesterase activity (GO:0004221);; Biological Process: ubiquitin-dependent protein catabolic process (GO:0006511);; Molecular Function: cysteine-type peptidase activity (GO:0008234);;	K11838|0|osa:4324616|K11838 ubiquitin carboxyl-terminal hydrolase 7 [EC:3.4.19.12] | (RefSeq) P0695H10.3; ubiquitin carboxyl-terminal hydrolase 13	--	[O]	Posttranslational modification, protein turnover, chaperones	ICP0-binding domain of Ubiquitin-specific protease 7;; Ubiquitin-specific protease C-terminal;; Ubiquitin carboxyl-terminal hydrolase;; Ubiquitin carboxyl-terminal hydrolase;; MATH domain	Ubiquitin carboxyl-terminal hydrolase 13 OS=Arabidopsis thaliana OX=3702 GN=UBP13 PE=1 SV=1	O	Posttranslational modification, protein turnover, chaperones	hypothetical protein OsI_03906 [Oryza sativa Indica Group]
1:35869355|35872981	exon	1	BGIOSGA000738	--	--	Molecular Function: obsolete ubiquitin thiolesterase activity (GO:0004221);; Biological Process: ubiquitin-dependent protein catabolic process (GO:0006511);; Molecular Function: cysteine-type peptidase activity (GO:0008234);;	K11838|0|osa:4324616|K11838 ubiquitin carboxyl-terminal hydrolase 7 [EC:3.4.19.12] | (RefSeq) P0695H10.3; ubiquitin carboxyl-terminal hydrolase 13	--	[O]	Posttranslational modification, protein turnover, chaperones	ICP0-binding domain of Ubiquitin-specific protease 7;; Ubiquitin-specific protease C-terminal;; Ubiquitin carboxyl-terminal hydrolase;; Ubiquitin carboxyl-terminal hydrolase;; MATH domain	Ubiquitin carboxyl-terminal hydrolase 13 OS=Arabidopsis thaliana OX=3702 GN=UBP13 PE=1 SV=1	O	Posttranslational modification, protein turnover, chaperones	hypothetical protein OsI_03906 [Oryza sativa Indica Group]
1:35914472|35916584	exon	1	BGIOSGA004533	[R]	General function prediction only	Molecular Function: protein serine/threonine kinase activity (GO:0004674);; Molecular Function: ATP binding (GO:0005524);; Biological Process: protein phosphorylation (GO:0006468);;	--	--	[T]	Signal transduction mechanisms	Protein kinase domain;; Protein tyrosine kinase	Casein kinase 1-like protein HD16 OS=Oryza sativa subsp. japonica OX=39947 GN=HD16 PE=1 SV=1	T	Signal transduction mechanisms	hypothetical protein OsI_03913 [Oryza sativa Indica Group]
1:35924029|35927934	exon	1	BGIOSGA004534	--	--	Molecular Function: ARF guanyl-nucleotide exchange factor activity (GO:0005086);; Cellular Component: trans-Golgi network (GO:0005802);; Biological Process: intra-Golgi vesicle-mediated transport (GO:0006891);; Biological Process: membrane fusion (GO:0006944);;	--	--	[S]	Function unknown	C-terminal region of Mon2 protein;; Guanine nucleotide exchange factor in Golgi transport N-terminal;; Dimerisation and cyclophilin-binding domain of Mon2;; Domain of unknown function (DUF1981)	Brefeldin A-inhibited guanine nucleotide-exchange protein 2 OS=Arabidopsis thaliana OX=3702 GN=BIG2 PE=2 SV=1	S	Function unknown	hypothetical protein OsI_03914 [Oryza sativa Indica Group]
1:35933589|35934583	exon	1	BGIOSGA004534	--	--	Molecular Function: ARF guanyl-nucleotide exchange factor activity (GO:0005086);; Cellular Component: trans-Golgi network (GO:0005802);; Biological Process: intra-Golgi vesicle-mediated transport (GO:0006891);; Biological Process: membrane fusion (GO:0006944);;	--	--	[S]	Function unknown	C-terminal region of Mon2 protein;; Guanine nucleotide exchange factor in Golgi transport N-terminal;; Dimerisation and cyclophilin-binding domain of Mon2;; Domain of unknown function (DUF1981)	Brefeldin A-inhibited guanine nucleotide-exchange protein 2 OS=Arabidopsis thaliana OX=3702 GN=BIG2 PE=2 SV=1	S	Function unknown	hypothetical protein OsI_03914 [Oryza sativa Indica Group]
1:35939674|35940697	exon	1	BGIOSGA004534	--	--	Molecular Function: ARF guanyl-nucleotide exchange factor activity (GO:0005086);; Cellular Component: trans-Golgi network (GO:0005802);; Biological Process: intra-Golgi vesicle-mediated transport (GO:0006891);; Biological Process: membrane fusion (GO:0006944);;	--	--	[S]	Function unknown	C-terminal region of Mon2 protein;; Guanine nucleotide exchange factor in Golgi transport N-terminal;; Dimerisation and cyclophilin-binding domain of Mon2;; Domain of unknown function (DUF1981)	Brefeldin A-inhibited guanine nucleotide-exchange protein 2 OS=Arabidopsis thaliana OX=3702 GN=BIG2 PE=2 SV=1	S	Function unknown	hypothetical protein OsI_03914 [Oryza sativa Indica Group]
1:35974890|35975589	exon	1	BGIOSGA000730	[J]	Translation, ribosomal structure and biogenesis	Biological Process: regulation of transcription, DNA-templated (GO:0006355);;	--	--	--	--	Cupin-like domain;; Cupin superfamily protein	Lysine-specific demethylase JMJ30 OS=Arabidopsis thaliana OX=3702 GN=JMJ30 PE=1 SV=1	S	Function unknown	hypothetical protein OsI_03919 [Oryza sativa Indica Group]
1:35975042|35975589	exon	1	BGIOSGA000730	[J]	Translation, ribosomal structure and biogenesis	Biological Process: regulation of transcription, DNA-templated (GO:0006355);;	--	--	--	--	Cupin-like domain;; Cupin superfamily protein	Lysine-specific demethylase JMJ30 OS=Arabidopsis thaliana OX=3702 GN=JMJ30 PE=1 SV=1	S	Function unknown	hypothetical protein OsI_03919 [Oryza sativa Indica Group]
1:35996115|36000383	exon	1	BGIOSGA004539	--	--	Molecular Function: mannosyl-oligosaccharide 1,2-alpha-mannosidase activity (GO:0004571);; Molecular Function: aminoacyl-tRNA ligase activity (GO:0004812);; Molecular Function: calcium ion binding (GO:0005509);; Cellular Component: mitochondrion (GO:0005739);; Biological Process: protein N-linked glycosylation (GO:0006487);; Cellular Component: membrane (GO:0016020);;	K10085|0|osa:4327149|K10085 ER degradation enhancer, mannosidase alpha-like 2 | (RefSeq) probable alpha-mannosidase I MNS4	Protein processing in endoplasmic reticulum (ko04141)	[G]	Carbohydrate transport and metabolism	Glycosyl hydrolase family 47	Alpha-mannosidase I MNS4 OS=Arabidopsis thaliana OX=3702 GN=MNS4 PE=1 SV=1	O	Posttranslational modification, protein turnover, chaperones	hypothetical protein OsI_03924 [Oryza sativa Indica Group]
1:36003324|36003841	intergenic_region	1	--	--
1:36003385|36003552	exon	1	BGIOSGA000728	--	--	Biological Process: rRNA processing (GO:0006364);; Cellular Component: photosystem II (GO:0009523);; Cellular Component: chloroplast thylakoid membrane (GO:0009535);; Biological Process: plastid organization (GO:0009657);; Biological Process: photosystem II assembly (GO:0010207);; Cellular Component: integral component of membrane (GO:0016021);; Biological Process: photosystem II stabilization (G…	K02721|7.22688e-17|osa:4327150|K02721 photosystem II PsbW protein | (RefSeq) PSBW; photosystem II reaction center W protein, chloroplastic	Photosynthesis (ko00195)	--	--	Photosystem II reaction centre W protein (PsbW)	Photosystem II reaction center W protein, chloroplastic OS=Oryza sativa subsp. japonica OX=39947 GN=PSBW PE=2 SV=1	S	Function unknown	PREDICTED: photosystem II reaction center W protein, chloroplastic [Oryza sativa Japonica Group]
1:36003417|36003739	exon	1	BGIOSGA000728	--	--	Biological Process: rRNA processing (GO:0006364);; Cellular Component: photosystem II (GO:0009523);; Cellular Component: chloroplast thylakoid membrane (GO:0009535);; Biological Process: plastid organization (GO:0009657);; Biological Process: photosystem II assembly (GO:0010207);; Cellular Component: integral component of membrane (GO:0016021);; Biological Process: photosystem II stabilization (G…	K02721|7.22688e-17|osa:4327150|K02721 photosystem II PsbW protein | (RefSeq) PSBW; photosystem II reaction center W protein, chloroplastic	Photosynthesis (ko00195)	--	--	Photosystem II reaction centre W protein (PsbW)	Photosystem II reaction center W protein, chloroplastic OS=Oryza sativa subsp. japonica OX=39947 GN=PSBW PE=2 SV=1	S	Function unknown	PREDICTED: photosystem II reaction center W protein, chloroplastic [Oryza sativa Japonica Group]
1:36053731|36054541	intron	1	BGIOSGA004546	--	--	--	--	--	--	--	Zein-binding	Myosin-binding protein 1 OS=Arabidopsis thaliana OX=3702 GN=MYOB1 PE=1 SV=1	S	Function unknown	hypothetical protein OsI_03934 [Oryza sativa Indica Group]
1:36063838|36067433	exon	1	BGIOSGA000725	--	--	--	--	--	--	--	MATH domain	TNF receptor-associated factor homolog 1b OS=Arabidopsis thaliana OX=3702 GN=TRAF1B PE=1 SV=1	S	Function unknown	hypothetical protein OsI_03935 [Oryza sativa Indica Group]
1:36159636|36160239	exon	1	BGIOSGA000720	[T]	Signal transduction mechanisms	Molecular Function: acid phosphatase activity (GO:0003993);; Cellular Component: plant-type cell wall (GO:0009505);; Cellular Component: cytoplasmic vesicle (GO:0016023);; Biological Process: cellular response to phosphate starvation (GO:0016036);; Molecular Function: metal ion binding (GO:0046872);;	--	--	[G]	Carbohydrate transport and metabolism	Calcineurin-like phosphoesterase;; Purple acid Phosphatase, N-terminal domain;; Iron/zinc purple acid phosphatase-like protein C	Purple acid phosphatase 2 OS=Ipomoea batatas OX=4120 GN=PAP2 PE=1 SV=1	S	Function unknown	PREDICTED: purple acid phosphatase 2 [Oryza sativa Japonica Group]
1:36200377|36200916	exon	1	BGIOSGA004554	--	--	Molecular Function: aspartic-type endopeptidase activity (GO:0004190);; Biological Process: proteolysis (GO:0006508);; Cellular Component: plant-type cell wall (GO:0009505);; Cellular Component: cytoplasmic vesicle (GO:0016023);;	--	--	[O]	Posttranslational modification, protein turnover, chaperones	Xylanase inhibitor N-terminal;; Eukaryotic aspartyl protease;; Xylanase inhibitor C-terminal	Aspartic proteinase-like protein 2 OS=Arabidopsis thaliana OX=3702 GN=At1g65240 PE=1 SV=2	O	Posttranslational modification, protein turnover, chaperones	hypothetical protein OsI_03949 [Oryza sativa Indica Group]
1:36314034|36396759	intergenic_region	1	--	--
1:36317832|36399646	intergenic_region	1	--	--
1:36318548|36400367	intergenic_region	1	--	--
1:36529725|36529885	exon	1	BGIOSGA000699	[IR]	Lipid transport and metabolism;; General function prediction only	Molecular Function: diacylglycerol kinase activity (GO:0004143);; Biological Process: protein kinase C-activating G-protein coupled receptor signaling pathway (GO:0007205);; Biological Process: phosphorylation (GO:0016310);;	K04718|0|dosa:Os01t0782200-01|K04718 sphingosine kinase [EC:2.7.1.91] | (RAP-DB) Os01g0782200; Diacylglycerol kinase, catalytic region domain containing protein.	Sphingolipid metabolism (ko00600)	[IT]	Lipid transport and metabolism;; Signal transduction mechanisms	Diacylglycerol kinase catalytic domain	Sphingosine kinase 2 OS=Arabidopsis thaliana OX=3702 GN=SPHK2 PE=1 SV=1	I	Lipid transport and metabolism	hypothetical protein OsI_03990 [Oryza sativa Indica Group]
1:36640232|36640832	exon	1	BGIOSGA004583	--	--	--	--	--	--	--	Sulfotransferase family	--	S	Function unknown	PREDICTED: nodulation protein H [Oryza sativa Japonica Group]
1:36640232|36642847	intergenic_region	1	--	--
1:36823425|36823632	intergenic_region	1	--	--
1:36825161|36825457	exon	1	BGIOSGA000679	--	--	Cellular Component: mitochondrion (GO:0005739);; Biological Process: cellular response to phosphate starvation (GO:0016036);; Biological Process: galactolipid biosynthetic process (GO:0019375);; Biological Process: cellular response to water deprivation (GO:0042631);;	--	--	[R]	General function prediction only	Breast carcinoma amplified sequence 3	Autophagy-related protein 18h OS=Arabidopsis thaliana OX=3702 GN=ATG18H PE=2 SV=1	S	Function unknown	hypothetical protein OsI_04020 [Oryza sativa Indica Group]
1:36826074|36827393	exon	1	BGIOSGA000679	--	--	Cellular Component: mitochondrion (GO:0005739);; Biological Process: cellular response to phosphate starvation (GO:0016036);; Biological Process: galactolipid biosynthetic process (GO:0019375);; Biological Process: cellular response to water deprivation (GO:0042631);;	--	--	[R]	General function prediction only	Breast carcinoma amplified sequence 3	Autophagy-related protein 18h OS=Arabidopsis thaliana OX=3702 GN=ATG18H PE=2 SV=1	S	Function unknown	hypothetical protein OsI_04020 [Oryza sativa Indica Group]
1:36827246|36827662	exon	1	BGIOSGA000679	--	--	Cellular Component: mitochondrion (GO:0005739);; Biological Process: cellular response to phosphate starvation (GO:0016036);; Biological Process: galactolipid biosynthetic process (GO:0019375);; Biological Process: cellular response to water deprivation (GO:0042631);;	--	--	[R]	General function prediction only	Breast carcinoma amplified sequence 3	Autophagy-related protein 18h OS=Arabidopsis thaliana OX=3702 GN=ATG18H PE=2 SV=1	S	Function unknown	hypothetical protein OsI_04020 [Oryza sativa Indica Group]
1:36829033|36829310	intergenic_region	1	--	--
1:36927452|36928717	intergenic_region	1	--	--
1:36928467|36928703	exon	1	BGIOSGA004592	--	--	Molecular Function: copper ion binding (GO:0005507);; Molecular Function: electron carrier activity (GO:0009055);; Cellular Component: cytoplasmic vesicle (GO:0016023);; Biological Process: electron transport chain (GO:0022900);; Cellular Component: anchored component of membrane (GO:0031225);;	--	--	--	--	Plastocyanin-like domain	Early nodulin-like protein 1 OS=Arabidopsis thaliana OX=3702 GN=At2g25060 PE=1 SV=2	S	Function unknown	hypothetical protein OsI_04031 [Oryza sativa Indica Group]
1:36997137|36997761	intergenic_region	1	--	--
1:36997561|37022993	intergenic_region	1	--	--
1:37003216|37003341	exon	1	Oryza_sativa_newGene_32751	[C]	Energy production and conversion	Cellular Component: mitochondrial respiratory chain complex I (GO:0005747);; Molecular Function: NADH dehydrogenase (ubiquinone) activity (GO:0008137);; Cellular Component: integral component of membrane (GO:0016021);; Biological Process: ATP synthesis coupled electron transport (GO:0042773);;	K03879|3.29721e-145|bvg:809516|K03879 NADH-ubiquinone oxidoreductase chain 2 [EC:1.6.5.3] | (RefSeq) orf300, BevupMp030; orf300	--	[C]	Energy production and conversion	Proton-conducting membrane transporter;; Proton-conducting membrane transporter;; DNA polymerase type B, organellar and viral;; DNA polymerase type B, organellar and viral;; Retrotransposon gag protein	NADH-ubiquinone oxidoreductase chain 2 OS=Beta vulgaris OX=161934 GN=ND2 PE=3 SV=2	C	Energy production and conversion	orf300 gene product (mitochondrion) [Beta vulgaris subsp. vulgaris]
1:37004032|37004212	exon	1	Oryza_sativa_newGene_32770	[C]	Energy production and conversion	Cellular Component: mitochondrial respiratory chain complex I (GO:0005747);; Molecular Function: NADH dehydrogenase (ubiquinone) activity (GO:0008137);; Cellular Component: integral component of membrane (GO:0016021);; Biological Process: ATP synthesis coupled electron transport (GO:0042773);;	K03879|2.68396e-145|bvg:809516|K03879 NADH-ubiquinone oxidoreductase chain 2 [EC:1.6.5.3] | (RefSeq) orf300, BevupMp030; orf300	--	[C]	Energy production and conversion	Proton-conducting membrane transporter;; Proton-conducting membrane transporter;; DNA polymerase type B, organellar and viral;; DNA polymerase type B, organellar and viral	NADH-ubiquinone oxidoreductase chain 2 OS=Beta vulgaris OX=161934 GN=ND2 PE=3 SV=2	C	Energy production and conversion	orf300 gene product (mitochondrion) [Beta vulgaris subsp. vulgaris]
1:37004479|37004823	exon	1	Oryza_sativa_newGene_32770	[C]	Energy production and conversion	Cellular Component: mitochondrial respiratory chain complex I (GO:0005747);; Molecular Function: NADH dehydrogenase (ubiquinone) activity (GO:0008137);; Cellular Component: integral component of membrane (GO:0016021);; Biological Process: ATP synthesis coupled electron transport (GO:0042773);;	K03879|2.68396e-145|bvg:809516|K03879 NADH-ubiquinone oxidoreductase chain 2 [EC:1.6.5.3] | (RefSeq) orf300, BevupMp030; orf300	--	[C]	Energy production and conversion	Proton-conducting membrane transporter;; Proton-conducting membrane transporter;; DNA polymerase type B, organellar and viral;; DNA polymerase type B, organellar and viral	NADH-ubiquinone oxidoreductase chain 2 OS=Beta vulgaris OX=161934 GN=ND2 PE=3 SV=2	C	Energy production and conversion	orf300 gene product (mitochondrion) [Beta vulgaris subsp. vulgaris]
1:37005850|37006023	intron	1	Oryza_sativa_newGene_32770	[C]	Energy production and conversion	Cellular Component: mitochondrial respiratory chain complex I (GO:0005747);; Molecular Function: NADH dehydrogenase (ubiquinone) activity (GO:0008137);; Cellular Component: integral component of membrane (GO:0016021);; Biological Process: ATP synthesis coupled electron transport (GO:0042773);;	K03879|2.68396e-145|bvg:809516|K03879 NADH-ubiquinone oxidoreductase chain 2 [EC:1.6.5.3] | (RefSeq) orf300, BevupMp030; orf300	--	[C]	Energy production and conversion	Proton-conducting membrane transporter;; Proton-conducting membrane transporter;; DNA polymerase type B, organellar and viral;; DNA polymerase type B, organellar and viral	NADH-ubiquinone oxidoreductase chain 2 OS=Beta vulgaris OX=161934 GN=ND2 PE=3 SV=2	C	Energy production and conversion	orf300 gene product (mitochondrion) [Beta vulgaris subsp. vulgaris]
1:37006136|37006336	intron	1	Oryza_sativa_newGene_32770	[C]	Energy production and conversion	Cellular Component: mitochondrial respiratory chain complex I (GO:0005747);; Molecular Function: NADH dehydrogenase (ubiquinone) activity (GO:0008137);; Cellular Component: integral component of membrane (GO:0016021);; Biological Process: ATP synthesis coupled electron transport (GO:0042773);;	K03879|2.68396e-145|bvg:809516|K03879 NADH-ubiquinone oxidoreductase chain 2 [EC:1.6.5.3] | (RefSeq) orf300, BevupMp030; orf300	--	[C]	Energy production and conversion	Proton-conducting membrane transporter;; Proton-conducting membrane transporter;; DNA polymerase type B, organellar and viral;; DNA polymerase type B, organellar and viral	NADH-ubiquinone oxidoreductase chain 2 OS=Beta vulgaris OX=161934 GN=ND2 PE=3 SV=2	C	Energy production and conversion	orf300 gene product (mitochondrion) [Beta vulgaris subsp. vulgaris]
1:37006151|37006329	intron	1	Oryza_sativa_newGene_32751	[C]	Energy production and conversion	Cellular Component: mitochondrial respiratory chain complex I (GO:0005747);; Molecular Function: NADH dehydrogenase (ubiquinone) activity (GO:0008137);; Cellular Component: integral component of membrane (GO:0016021);; Biological Process: ATP synthesis coupled electron transport (GO:0042773);;	K03879|3.29721e-145|bvg:809516|K03879 NADH-ubiquinone oxidoreductase chain 2 [EC:1.6.5.3] | (RefSeq) orf300, BevupMp030; orf300	--	[C]	Energy production and conversion	Proton-conducting membrane transporter;; Proton-conducting membrane transporter;; DNA polymerase type B, organellar and viral;; DNA polymerase type B, organellar and viral;; Retrotransposon gag protein	NADH-ubiquinone oxidoreductase chain 2 OS=Beta vulgaris OX=161934 GN=ND2 PE=3 SV=2	C	Energy production and conversion	orf300 gene product (mitochondrion) [Beta vulgaris subsp. vulgaris]
1:37006151|37006336	intron	1	Oryza_sativa_newGene_32770	[C]	Energy production and conversion	Cellular Component: mitochondrial respiratory chain complex I (GO:0005747);; Molecular Function: NADH dehydrogenase (ubiquinone) activity (GO:0008137);; Cellular Component: integral component of membrane (GO:0016021);; Biological Process: ATP synthesis coupled electron transport (GO:0042773);;	K03879|2.68396e-145|bvg:809516|K03879 NADH-ubiquinone oxidoreductase chain 2 [EC:1.6.5.3] | (RefSeq) orf300, BevupMp030; orf300	--	[C]	Energy production and conversion	Proton-conducting membrane transporter;; Proton-conducting membrane transporter;; DNA polymerase type B, organellar and viral;; DNA polymerase type B, organellar and viral	NADH-ubiquinone oxidoreductase chain 2 OS=Beta vulgaris OX=161934 GN=ND2 PE=3 SV=2	C	Energy production and conversion	orf300 gene product (mitochondrion) [Beta vulgaris subsp. vulgaris]
1:37011133|37011615	intron	1	Oryza_sativa_newGene_32751	[C]	Energy production and conversion	Cellular Component: mitochondrial respiratory chain complex I (GO:0005747);; Molecular Function: NADH dehydrogenase (ubiquinone) activity (GO:0008137);; Cellular Component: integral component of membrane (GO:0016021);; Biological Process: ATP synthesis coupled electron transport (GO:0042773);;	K03879|3.29721e-145|bvg:809516|K03879 NADH-ubiquinone oxidoreductase chain 2 [EC:1.6.5.3] | (RefSeq) orf300, BevupMp030; orf300	--	[C]	Energy production and conversion	Proton-conducting membrane transporter;; Proton-conducting membrane transporter;; DNA polymerase type B, organellar and viral;; DNA polymerase type B, organellar and viral;; Retrotransposon gag protein	NADH-ubiquinone oxidoreductase chain 2 OS=Beta vulgaris OX=161934 GN=ND2 PE=3 SV=2	C	Energy production and conversion	orf300 gene product (mitochondrion) [Beta vulgaris subsp. vulgaris]
1:37016416|37019154	intron	1	Oryza_sativa_newGene_32751	[C]	Energy production and conversion	Cellular Component: mitochondrial respiratory chain complex I (GO:0005747);; Molecular Function: NADH dehydrogenase (ubiquinone) activity (GO:0008137);; Cellular Component: integral component of membrane (GO:0016021);; Biological Process: ATP synthesis coupled electron transport (GO:0042773);;	K03879|3.29721e-145|bvg:809516|K03879 NADH-ubiquinone oxidoreductase chain 2 [EC:1.6.5.3] | (RefSeq) orf300, BevupMp030; orf300	--	[C]	Energy production and conversion	Proton-conducting membrane transporter;; Proton-conducting membrane transporter;; DNA polymerase type B, organellar and viral;; DNA polymerase type B, organellar and viral;; Retrotransposon gag protein	NADH-ubiquinone oxidoreductase chain 2 OS=Beta vulgaris OX=161934 GN=ND2 PE=3 SV=2	C	Energy production and conversion	orf300 gene product (mitochondrion) [Beta vulgaris subsp. vulgaris]
1:37017061|37017250	intron	1	Oryza_sativa_newGene_32751	[C]	Energy production and conversion	Cellular Component: mitochondrial respiratory chain complex I (GO:0005747);; Molecular Function: NADH dehydrogenase (ubiquinone) activity (GO:0008137);; Cellular Component: integral component of membrane (GO:0016021);; Biological Process: ATP synthesis coupled electron transport (GO:0042773);;	K03879|3.29721e-145|bvg:809516|K03879 NADH-ubiquinone oxidoreductase chain 2 [EC:1.6.5.3] | (RefSeq) orf300, BevupMp030; orf300	--	[C]	Energy production and conversion	Proton-conducting membrane transporter;; Proton-conducting membrane transporter;; DNA polymerase type B, organellar and viral;; DNA polymerase type B, organellar and viral;; Retrotransposon gag protein	NADH-ubiquinone oxidoreductase chain 2 OS=Beta vulgaris OX=161934 GN=ND2 PE=3 SV=2	C	Energy production and conversion	orf300 gene product (mitochondrion) [Beta vulgaris subsp. vulgaris]
1:37237430|37237634	intergenic_region	1	--	--
1:37270789|37271042	exon	1	BGIOSGA004618	[R]	General function prediction only	Molecular Function: cysteine-type endopeptidase activity (GO:0004197);; Cellular Component: plasma membrane (GO:0005886);; Biological Process: proteolysis (GO:0006508);; Biological Process: apoptotic process (GO:0006917);; Cellular Component: chloroplast (GO:0009507);; Biological Process: response to UV-C (GO:0010225);; Biological Process: hydrogen peroxide-mediated programmed cell death (GO:0010…	--	--	[DO]	Cell cycle control, cell division, chromosome partitioning;; Posttranslational modification, protein turnover, chaperones	Caspase domain	Metacaspase-5 OS=Arabidopsis thaliana OX=3702 GN=AMC5 PE=1 SV=1	O	Posttranslational modification, protein turnover, chaperones	hypothetical protein OsI_04084 [Oryza sativa Indica Group]
1:37371455|37371616	exon	1	BGIOSGA000641	--	--	Cellular Component: mitochondrion (GO:0005739);;	--	--	--	--	Mitochondrial ribosomal protein subunit L20;; Eukaryotic mitochondrial regulator protein	--	S	Function unknown	hypothetical protein OsI_04101 [Oryza sativa Indica Group]
1:37524521|37524823	intergenic_region	1	--	--
1:37539934|37542150	exon	1	BGIOSGA000631	--	--	Biological Process: regulation of cyclin-dependent protein serine/threonine kinase activity (GO:0000079);; Cellular Component: nucleus (GO:0005634);; Cellular Component: plasma membrane (GO:0005886);; Molecular Function: protein kinase binding (GO:0019901);; Biological Process: cell division (GO:0051301);;	--	--	--	--	Fused Ig-PH domain of plant-specific actin-binding protein;; Coiled-coil regions of plant-specific actin-binding protein;; Cyclin, N-terminal domain;; Cyclin, C-terminal domain;; Actin-binding domain of plant-specific actin-binding protein	Cyclin-B1-1 OS=Oryza sativa subsp. japonica OX=39947 GN=CYCB1-1 PE=2 SV=2	D	Cell cycle control, cell division, chromosome partitioning	hypothetical protein OsI_04127 [Oryza sativa Indica Group]
1:37678838|37679427	exon	1	BGIOSGA004649	--	--	--	--	--	--	--	--	--	--	--	hypothetical protein OsI_04139 [Oryza sativa Indica Group]
1:37686693|37686912	exon	1	BGIOSGA004650	[F]	Nucleotide transport and metabolism	Molecular Function: dihydropyrimidinase activity (GO:0004157);; Cellular Component: endoplasmic reticulum (GO:0005783);; Cellular Component: Golgi apparatus (GO:0005794);; Biological Process: uracil catabolic process (GO:0006212);; Biological Process: fatty acid beta-oxidation (GO:0006635);; Cellular Component: endomembrane system (GO:0012505);; Cellular Component: cytoplasmic vesicle (GO:0016023…	K01464|0|osa:4327558|K01464 dihydropyrimidinase [EC:3.5.2.2] | (RefSeq) dihydropyrimidinase	Pyrimidine metabolism (ko00240);; beta-Alanine metabolism (ko00410);; Pantothenate and CoA biosynthesis (ko00770)	[F]	Nucleotide transport and metabolism	Amidohydrolase family;; Amidohydrolase family	Dihydropyrimidinase OS=Arabidopsis thaliana OX=3702 GN=PYD2 PE=1 SV=1	F	Nucleotide transport and metabolism	hypothetical protein OsI_04141 [Oryza sativa Indica Group]
1:37884448|37884625	exon	1	BGIOSGA000619	[T]	Signal transduction mechanisms	Molecular Function: protein serine/threonine kinase activity (GO:0004674);; Molecular Function: ATP binding (GO:0005524);; Biological Process: protein phosphorylation (GO:0006468);; Cellular Component: cytoplasmic vesicle (GO:0016023);;	--	--	[T]	Signal transduction mechanisms	Carbohydrate-binding protein of the ER;; Protein tyrosine kinase;; Protein kinase domain	Probable LRR receptor-like serine/threonine-protein kinase At1g51880 OS=Arabidopsis thaliana OX=3702 GN=At1g51880 PE=2 SV=1	T	Signal transduction mechanisms	hypothetical protein OsI_04161 [Oryza sativa Indica Group]
1:38006651|38007778	exon	1	BGIOSGA000612	--	--	Cellular Component: ESCRT II complex (GO:0000814);; Molecular Function: transporter activity (GO:0005215);; Biological Process: vesicle-mediated transport (GO:0016192);; Molecular Function: phosphatidylinositol-3-phosphate binding (GO:0032266);; Molecular Function: ubiquitin binding (GO:0043130);;	K12190|0|osa:4327592|K12190 ESCRT-II complex subunit VPS36 | (RefSeq) vacuolar protein sorting-associated protein 36	Endocytosis (ko04144)	[U]	Intracellular trafficking, secretion, and vesicular transport	EAP30/Vps36 family	Vacuolar protein sorting-associated protein 36 OS=Arabidopsis thaliana OX=3702 GN=VPS36 PE=1 SV=1	U	Intracellular trafficking, secretion, and vesicular transport	hypothetical protein OsI_04182 [Oryza sativa Indica Group]
1:38079360|38081594	intergenic_region	1	--	--
1:38108009|38108448	exon	1	BGIOSGA000605	--	--	--	--	--	--	--	F-box-like	F-box protein SKIP24 OS=Arabidopsis thaliana OX=3702 GN=SKIP24 PE=1 SV=2	S	Function unknown	hypothetical protein OsI_04194 [Oryza sativa Indica Group]
1:38121111|38121623	exon	1	BGIOSGA000603	[C]	Energy production and conversion	Molecular Function: cytochrome-b5 reductase activity, acting on NAD(P)H (GO:0004128);; Cellular Component: endoplasmic reticulum (GO:0005783);; Cellular Component: plasma membrane (GO:0005886);; Cellular Component: plant-type cell wall (GO:0009505);; Cellular Component: cytoplasmic vesicle (GO:0016023);; Biological Process: electron transport chain (GO:0022900);;	K00326|0|osa:4327480|K00326 cytochrome-b5 reductase [EC:1.6.2.2] | (RefSeq) NADH--cytochrome b5 reductase 1	Amino sugar and nucleotide sugar metabolism (ko00520)	[HC]	Coenzyme transport and metabolism;; Energy production and conversion	Oxidoreductase FAD-binding domain;; Oxidoreductase NAD-binding domain	NADH--cytochrome b5 reductase 1 OS=Arabidopsis thaliana OX=3702 GN=CBR1 PE=1 SV=1	C	Energy production and conversion	PREDICTED: NADH--cytochrome b5 reductase 1 [Oryza sativa Japonica Group]
1:38122020|38122225	intergenic_region	1	--	--
1:38270054|38271220	intergenic_region	1	--	--
1:38270833|38271140	exon	1	BGIOSGA004691	[G]	Carbohydrate transport and metabolism	Molecular Function: phosphoglycerate mutase activity (GO:0004619);; Cellular Component: mitochondrial envelope (GO:0005740);; Cellular Component: cytosol (GO:0005829);; Cellular Component: plasma membrane (GO:0005886);; Biological Process: glycolytic process (GO:0006096);; Biological Process: response to cold (GO:0009409);; Cellular Component: chloroplast (GO:0009507);; Cellular Component: cytopl…	K15633|0|osa:4327493|K15633 2,3-bisphosphoglycerate-independent phosphoglycerate mutase [EC:5.4.2.12] | (RefSeq) 2,3-bisphosphoglycerate-independent phosphoglycerate mutase	Glycolysis / Gluconeogenesis (ko00010);; Glycine, serine and threonine metabolism (ko00260);; Carbon metabolism (ko01200);; Biosynthesis of amino acids (ko01230)	[G]	Carbohydrate transport and metabolism	Metalloenzyme superfamily;; BPG-independent PGAM N-terminus (iPGM_N)	2,3-bisphosphoglycerate-independent phosphoglycerate mutase OS=Zea mays OX=4577 PE=1 SV=1	G	Carbohydrate transport and metabolism	hypothetical protein OsI_04213 [Oryza sativa Indica Group]
1:38275850|38276586	exon	1	BGIOSGA000593	--	--	Cellular Component: plastid (GO:0009536);;	--	--	--	--	--	--	S	Function unknown	PREDICTED: uncharacterized protein LOC4327494 isoform X1 [Oryza sativa Japonica Group]
1:38276525|38276719	exon	1	BGIOSGA000593	--	--	Cellular Component: plastid (GO:0009536);;	--	--	--	--	--	--	S	Function unknown	PREDICTED: uncharacterized protein LOC4327494 isoform X1 [Oryza sativa Japonica Group]
1:38293586|38293773	intron	1	BGIOSGA004692	--	--	Molecular Function: auxin:proton symporter activity (GO:0009672);; Biological Process: auxin polar transport (GO:0009926);; Biological Process: proton transport (GO:0015992);; Cellular Component: integral component of membrane (GO:0016021);; Biological Process: transmembrane transport (GO:0055085);;	--	--	[S]	Function unknown	Membrane transport protein	Protein PIN-LIKES 6 OS=Arabidopsis thaliana OX=3702 GN=PILS6 PE=2 SV=1	S	Function unknown	hypothetical protein OsI_04215 [Oryza sativa Indica Group]
1:38326870|38327644	exon	1	BGIOSGA000591	[T]	Signal transduction mechanisms	Molecular Function: protein serine/threonine kinase activity (GO:0004674);; Molecular Function: ATP binding (GO:0005524);; Cellular Component: plasma membrane (GO:0005886);; Biological Process: protein phosphorylation (GO:0006468);; Cellular Component: chloroplast (GO:0009507);; Cellular Component: integral component of membrane (GO:0016021);; Cellular Component: cytoplasmic vesicle (GO:0016023);;	--	--	--	--	Protein tyrosine kinase;; Protein kinase domain;; Leucine rich repeat;; Leucine Rich repeats (2 copies);; Leucine rich repeat N-terminal domain;; Leucine Rich Repeat	Probable LRR receptor-like serine/threonine-protein kinase At1g06840 OS=Arabidopsis thaliana OX=3702 GN=At1g06840 PE=2 SV=2	T	Signal transduction mechanisms	hypothetical protein OsI_04218 [Oryza sativa Indica Group]
1:38329247|38336175	intergenic_region	1	--	--
1:38332807|38336175	intergenic_region	1	--	--
1:38402536|38403028	exon	1	BGIOSGA000587	--	--	Molecular Function: tRNA binding (GO:0000049);; Biological Process: cytokinesis (GO:0000910);; Molecular Function: protein kinase activity (GO:0004672);; Molecular Function: ATP binding (GO:0005524);; Biological Process: tRNA export from nucleus (GO:0006409);; Biological Process: protein phosphorylation (GO:0006468);; Biological Process: microtubule-based process (GO:0007017);;	K08876|0|osa:4327606|K08876 SCY1-like protein 1 | (RefSeq) OJ1529_G03.21-1, OJ1529_G03.21-2; probable inactive serine/threonine-protein kinase scy1	--	[R]	General function prediction only	Protein kinase domain;; HEAT repeat;; Protein tyrosine kinase	--	S	Function unknown	hypothetical protein OsI_04229 [Oryza sativa Indica Group]
1:38407690|38408774	exon	1	BGIOSGA000587	--	--	Molecular Function: tRNA binding (GO:0000049);; Biological Process: cytokinesis (GO:0000910);; Molecular Function: protein kinase activity (GO:0004672);; Molecular Function: ATP binding (GO:0005524);; Biological Process: tRNA export from nucleus (GO:0006409);; Biological Process: protein phosphorylation (GO:0006468);; Biological Process: microtubule-based process (GO:0007017);;	K08876|0|osa:4327606|K08876 SCY1-like protein 1 | (RefSeq) OJ1529_G03.21-1, OJ1529_G03.21-2; probable inactive serine/threonine-protein kinase scy1	--	[R]	General function prediction only	Protein kinase domain;; HEAT repeat;; Protein tyrosine kinase	--	S	Function unknown	hypothetical protein OsI_04229 [Oryza sativa Indica Group]
1:38506658|38507399	exon	1	BGIOSGA000582	--	--	Cellular Component: mitochondrion (GO:0005739);; Cellular Component: chloroplast inner membrane (GO:0009706);;	--	--	--	--	Transmembrane proteins 14C	Protein FATTY ACID EXPORT 3, chloroplastic OS=Arabidopsis thaliana OX=3702 GN=FAX3 PE=2 SV=2	S	Function unknown	hypothetical protein OsI_04240 [Oryza sativa Indica Group]
1:38537611|38539602	intergenic_region	1	--	--
1:38594436|38595672	intergenic_region	1	--	--
1:38621769|38622249	exon	1	BGIOSGA004711	--	--	Molecular Function: binding (GO:0005488);; Biological Process: chloroplast organization (GO:0009658);; Biological Process: myo-inositol hexakisphosphate biosynthetic process (GO:0010264);; Biological Process: positive regulation of transcription, DNA-templated (GO:0045893);;	--	--	--	--	--	--	S	Function unknown	PREDICTED: uncharacterized protein LOC4327573 [Oryza sativa Japonica Group]
1:38719340|38721324	intergenic_region	1	--	--
1:38722305|38722448	exon	1	BGIOSGA000569	--	--	Cellular Component: membrane (GO:0016020);;	--	--	--	--	Nodulin-like	Protein NUCLEAR FUSION DEFECTIVE 4 OS=Arabidopsis thaliana OX=3702 GN=NFD4 PE=3 SV=1	S	Function unknown	PREDICTED: protein NUCLEAR FUSION DEFECTIVE 4 [Oryza sativa Japonica Group]
1:38766034|38766225	exon	1	BGIOSGA004722	--	--	Molecular Function: transcription factor activity, sequence-specific DNA binding (GO:0003700);; Biological Process: regulation of transcription, DNA-templated (GO:0006355);; Molecular Function: sequence-specific DNA binding (GO:0043565);;	K13424|0|osa:4327518|K13424 WRKY transcription factor 33 | (RefSeq) WRKY24, WRKY8; probable WRKY transcription factor 33	Plant-pathogen interaction (ko04626)	--	--	WRKY DNA -binding domain	WRKY transcription factor WRKY24 OS=Oryza sativa subsp. indica OX=39946 GN=WRKY24 PE=2 SV=1	K	Transcription	RecName: Full=WRKY transcription factor WRKY24; Short=OsWRKY24
1:38797900|38799358	exon	1	BGIOSGA000563	[S]	Function unknown	Cellular Component: chloroplast (GO:0009507);;	--	--	--	--	Protein RETICULATA-related;; Haem-binding uptake, Tiki superfamily, ChaN	Protein RETICULATA-RELATED 6, chloroplastic OS=Arabidopsis thaliana OX=3702 GN=RER6 PE=2 SV=1	S	Function unknown	PREDICTED: uncharacterized protein LOC4327520 [Oryza sativa Japonica Group]
1:38798453|38798644	exon	1	BGIOSGA000563	[S]	Function unknown	Cellular Component: chloroplast (GO:0009507);;	--	--	--	--	Protein RETICULATA-related;; Haem-binding uptake, Tiki superfamily, ChaN	Protein RETICULATA-RELATED 6, chloroplastic OS=Arabidopsis thaliana OX=3702 GN=RER6 PE=2 SV=1	S	Function unknown	PREDICTED: uncharacterized protein LOC4327520 [Oryza sativa Japonica Group]
1:38799953|38800225	exon	1	BGIOSGA000563	[S]	Function unknown	Cellular Component: chloroplast (GO:0009507);;	--	--	--	--	Protein RETICULATA-related;; Haem-binding uptake, Tiki superfamily, ChaN	Protein RETICULATA-RELATED 6, chloroplastic OS=Arabidopsis thaliana OX=3702 GN=RER6 PE=2 SV=1	S	Function unknown	PREDICTED: uncharacterized protein LOC4327520 [Oryza sativa Japonica Group]
1:38917795|38918137	exon	1	BGIOSGA000555	[O]	Posttranslational modification, protein turnover, chaperones	Biological Process: cellular iron ion homeostasis (GO:0006879);; Cellular Component: chloroplast (GO:0009507);; Biological Process: iron-sulfur cluster assembly (GO:0016226);; Biological Process: regulation of response to red or far red light (GO:2000030);;	--	--	--	--	Uncharacterized protein family (UPF0051)	UPF0051 protein ABCI8, chloroplastic OS=Arabidopsis thaliana OX=3702 GN=ABCI8 PE=2 SV=1	O	Posttranslational modification, protein turnover, chaperones	PREDICTED: UPF0051 protein slr0074 [Oryza sativa Japonica Group]
1:38918417|38918728	intergenic_region	1	--	--
1:38936066|38937462	exon	1	BGIOSGA000553	--	--	Cellular Component: mitochondrion (GO:0005739);; Cellular Component: plastid (GO:0009536);;	--	--	--	--	2OG-Fe(II) oxygenase superfamily	--	S	Function unknown	hypothetical protein OsI_04299 [Oryza sativa Indica Group]
1:38955712|38956176	exon	1	BGIOSGA004735	--	--	Cellular Component: mitochondrion (GO:0005739);; Biological Process: response to freezing (GO:0050826);;	--	--	--	--	GDSL/SGNH-like Acyl-Esterase family found in Pmr5 and Cas1p;; PMR5 N terminal Domain	Protein ESKIMO 1 OS=Arabidopsis thaliana OX=3702 GN=ESK1 PE=1 SV=1	S	Function unknown	hypothetical protein OsI_04301 [Oryza sativa Indica Group]
1:38997450|38998121	exon	1	BGIOSGA004737	--	--	Cellular Component: mitochondrion (GO:0005739);; Cellular Component: cytosol (GO:0005829);; Biological Process: response to salt stress (GO:0009651);; Biological Process: vegetative to reproductive phase transition of meristem (GO:0010228);; Molecular Function: chaperone binding (GO:0051087);;	--	--	[T]	Signal transduction mechanisms	BAG domain;; Ubiquitin family	BAG family molecular chaperone regulator 4 OS=Arabidopsis thaliana OX=3702 GN=BAG4 PE=1 SV=1	O	Posttranslational modification, protein turnover, chaperones	hypothetical protein OsI_04304 [Oryza sativa Indica Group]
1:39013178|39013406	intergenic_region	1	--	--
1:39089705|39091824	intergenic_region	1	--	--
1:39112955|39114274	intergenic_region	1	--	--
1:39173492|39178043	exon	1	BGIOSGA004748	[C]	Energy production and conversion	Cellular Component: vacuolar proton-transporting V-type ATPase, V0 domain (GO:0000220);; Cellular Component: endosome (GO:0005768);; Cellular Component: trans-Golgi network (GO:0005802);; Biological Process: obsolete ATP catabolic process (GO:0006200);; Cellular Component: trans-Golgi network transport vesicle membrane (GO:0012510);; Molecular Function: hydrogen ion transmembrane transporter acti…	K02154|0|osa:4327412|K02154 V-type H+-transporting ATPase subunit a | (RefSeq) V-type proton ATPase subunit a1	Oxidative phosphorylation (ko00190);; Phagosome (ko04145)	[C]	Energy production and conversion	V-type ATPase 116kDa subunit family	V-type proton ATPase subunit a1 OS=Arabidopsis thaliana OX=3702 GN=VHA-a1 PE=2 SV=1	C	Energy production and conversion	hypothetical protein OsI_04326 [Oryza sativa Indica Group]
1:39177393|39178043	exon	1	BGIOSGA004748	[C]	Energy production and conversion	Cellular Component: vacuolar proton-transporting V-type ATPase, V0 domain (GO:0000220);; Cellular Component: endosome (GO:0005768);; Cellular Component: trans-Golgi network (GO:0005802);; Biological Process: obsolete ATP catabolic process (GO:0006200);; Cellular Component: trans-Golgi network transport vesicle membrane (GO:0012510);; Molecular Function: hydrogen ion transmembrane transporter acti…	K02154|0|osa:4327412|K02154 V-type H+-transporting ATPase subunit a | (RefSeq) V-type proton ATPase subunit a1	Oxidative phosphorylation (ko00190);; Phagosome (ko04145)	[C]	Energy production and conversion	V-type ATPase 116kDa subunit family	V-type proton ATPase subunit a1 OS=Arabidopsis thaliana OX=3702 GN=VHA-a1 PE=2 SV=1	C	Energy production and conversion	hypothetical protein OsI_04326 [Oryza sativa Indica Group]
1:39251043|39251198	exon	1	BGIOSGA000536	--	--	Molecular Function: DNA binding (GO:0003677);;	--	--	--	--	AT hook motif	Dirigent protein 17 OS=Arabidopsis thaliana OX=3702 GN=DIR17 PE=2 SV=1	S	Function unknown	PREDICTED: uncharacterized protein LOC4327454 [Oryza sativa Japonica Group]
1:39263314|39265584	intergenic_region	1	--	--
1:39281397|39286426	exon	1	BGIOSGA004755	--	--	--	--	--	[K]	Transcription	SAC3/GANP family;; CSN8/PSMD8/EIF3K family	SAC3 family protein A OS=Arabidopsis thaliana OX=3702 GN=SAC3A PE=1 SV=1	S	Function unknown	hypothetical protein OsI_04342 [Oryza sativa Indica Group]
1:39284264|39286146	exon	1	BGIOSGA004755	--	--	--	--	--	[K]	Transcription	SAC3/GANP family;; CSN8/PSMD8/EIF3K family	SAC3 family protein A OS=Arabidopsis thaliana OX=3702 GN=SAC3A PE=1 SV=1	S	Function unknown	hypothetical protein OsI_04342 [Oryza sativa Indica Group]
1:39284264|39286426	exon	1	BGIOSGA004755	--	--	--	--	--	[K]	Transcription	SAC3/GANP family;; CSN8/PSMD8/EIF3K family	SAC3 family protein A OS=Arabidopsis thaliana OX=3702 GN=SAC3A PE=1 SV=1	S	Function unknown	hypothetical protein OsI_04342 [Oryza sativa Indica Group]
1:39285423|39287846	exon	1	BGIOSGA004755	--	--	--	--	--	[K]	Transcription	SAC3/GANP family;; CSN8/PSMD8/EIF3K family	SAC3 family protein A OS=Arabidopsis thaliana OX=3702 GN=SAC3A PE=1 SV=1	S	Function unknown	hypothetical protein OsI_04342 [Oryza sativa Indica Group]
1:39309056|39309271	exon	1	BGIOSGA000532	--	--	Cellular Component: integral component of membrane (GO:0016021);; Cellular Component: cytoplasmic vesicle (GO:0016023);;	--	--	[T]	Signal transduction mechanisms	Lung seven transmembrane receptor	--	S	Function unknown	hypothetical protein OsI_04345 [Oryza sativa Indica Group]
1:39309161|39309400	exon	1	BGIOSGA000532	--	--	Cellular Component: integral component of membrane (GO:0016021);; Cellular Component: cytoplasmic vesicle (GO:0016023);;	--	--	[T]	Signal transduction mechanisms	Lung seven transmembrane receptor	--	S	Function unknown	hypothetical protein OsI_04345 [Oryza sativa Indica Group]
1:39309360|39309524	exon	1	BGIOSGA000532	--	--	Cellular Component: integral component of membrane (GO:0016021);; Cellular Component: cytoplasmic vesicle (GO:0016023);;	--	--	[T]	Signal transduction mechanisms	Lung seven transmembrane receptor	--	S	Function unknown	hypothetical protein OsI_04345 [Oryza sativa Indica Group]
1:39341447|39342046	exon	1	BGIOSGA004762	[K]	Transcription	Molecular Function: ATP binding (GO:0005524);; Cellular Component: nucleolus (GO:0005730);; Cellular Component: chloroplast (GO:0009507);; Biological Process: DNA duplex unwinding (GO:0032508);; Molecular Function: ATP-dependent 5'-3' DNA helicase activity (GO:0043141);; Biological Process: meristem development (GO:0048507);; Biological Process: regulation of defense response to fungus, incompati…	K04499|0|osa:4327368|K04499 RuvB-like protein 1 (pontin 52) | (RefSeq) ruvB-like protein 1	--	[L]	Replication, recombination and repair	TIP49 C-terminus;; ATPase family associated with various cellular activities (AAA);; Holliday junction DNA helicase ruvB N-terminus	RuvB-like protein 1 OS=Arabidopsis thaliana OX=3702 GN=RIN1 PE=1 SV=1	K	Transcription	PREDICTED: ruvB-like protein 1 [Oryza sativa Japonica Group]
1:39369664|39370238	intron	1	BGIOSGA000526	[T]	Signal transduction mechanisms	Molecular Function: protein serine/threonine kinase activity (GO:0004674);; Molecular Function: protein tyrosine kinase activity (GO:0004713);; Molecular Function: ATP binding (GO:0005524);; Biological Process: regulation of transcription, DNA-templated (GO:0006355);; Biological Process: protein phosphorylation (GO:0006468);; Biological Process: positive regulation of translation (GO:0045727);;	K08287|0|osa:4327372|K08287 dual-specificity kinase [EC:2.7.12.1] | (RefSeq) P0031D11.6; serine/threonine-protein kinase AFC1	--	[T]	Signal transduction mechanisms	Protein kinase domain;; Protein tyrosine kinase	Serine/threonine-protein kinase AFC1 OS=Arabidopsis thaliana OX=3702 GN=AFC1 PE=2 SV=2	T	Signal transduction mechanisms	putative protein kinase (AME2/AFC1) [Oryza sativa Japonica Group]
1:39424002|39425137	exon	1	BGIOSGA004766	--	--	Biological Process: protein transport (GO:0015031);; Biological Process: vesicle-mediated transport (GO:0016192);; Cellular Component: COPI-coated vesicle membrane (GO:0030663);;	K20472|9.43823e-111|osa:4327378|K20472 coatomer subunit zeta | (RefSeq) coatomer subunit zeta-3	--	[U]	Intracellular trafficking, secretion, and vesicular transport	Clathrin adaptor complex small chain	Coatomer subunit zeta-3 OS=Oryza sativa subsp. japonica OX=39947 GN=Os01g0838800 PE=2 SV=1	U	Intracellular trafficking, secretion, and vesicular transport	hypothetical protein OsI_04364 [Oryza sativa Indica Group]
1:39484532|39484846	intergenic_region	1	--	--
1:39557046|39557216	intergenic_region	1	--	--
1:39564638|39565280	exon	1	BGIOSGA000513	[K]	Transcription	Molecular Function: 3'-5'-exoribonuclease activity (GO:0000175);; Molecular Function: RNA binding (GO:0003723);; Cellular Component: mitochondrion (GO:0005739);; Biological Process: rRNA processing (GO:0006364);; Biological Process: tRNA metabolic process (GO:0006399);; Cellular Component: chloroplast (GO:0009507);; Biological Process: embryo development ending in seed dormancy (GO:0009793);; Bio…	--	--	[J]	Translation, ribosomal structure and biogenesis	RNB domain	Ribonuclease II, chloroplastic/mitochondrial OS=Arabidopsis thaliana OX=3702 GN=RNR1 PE=2 SV=1	K	Transcription	hypothetical protein OsI_04386 [Oryza sativa Indica Group]
1:39649109|39649291	exon	1	BGIOSGA000507	[O]	Posttranslational modification, protein turnover, chaperones	Molecular Function: metalloendopeptidase activity (GO:0004222);; Molecular Function: ATP binding (GO:0005524);; Cellular Component: mitochondrial inner membrane (GO:0005743);; Biological Process: proteolysis (GO:0006508);; Molecular Function: zinc ion binding (GO:0008270);; Cellular Component: chloroplast thylakoid membrane (GO:0009535);; Cellular Component: integral component of membrane (GO:001…	K08956|0|osa:4327502|K08956 AFG3 family protein [EC:3.4.24.-] | (RefSeq) FTSH3, OsFTSH3, OsJ_003942; ATP-dependent zinc metalloprotease FTSH 3, mitochondrial	--	[O]	Posttranslational modification, protein turnover, chaperones	Peptidase family M41;; ATPase family associated with various cellular activities (AAA);; FtsH Extracellular	ATP-dependent zinc metalloprotease FTSH 3, mitochondrial OS=Oryza sativa subsp. japonica OX=39947 GN=FTSH3 PE=2 SV=1	O	Posttranslational modification, protein turnover, chaperones	hypothetical protein OsI_04395 [Oryza sativa Indica Group]
1:39724507|39725234	intergenic_region	1	--	--
1:39728182|39728986	exon	1	BGIOSGA000501	--	--	Molecular Function: zinc ion binding (GO:0008270);; Cellular Component: membrane (GO:0016020);; Cellular Component: cytoplasmic vesicle (GO:0016023);; Molecular Function: transferase activity (GO:0016740);;	K20029|6.44958e-140|osa:4327508|K20029 palmitoyltransferase ZDHHC3/7/25 [EC:2.3.1.225] | (RefSeq) probable protein S-acyltransferase 16	--	[R]	General function prediction only	DHHC palmitoyltransferase	Probable protein S-acyltransferase 16 OS=Arabidopsis thaliana OX=3702 GN=PAT16 PE=2 SV=1	S	Function unknown	hypothetical protein OsI_04406 [Oryza sativa Indica Group]
1:39812730|39812913	intergenic_region	1	--	--
1:39851584|39851750	exon	1	BGIOSGA004794	[DZ]	Cell cycle control, cell division, chromosome partitioning;; Cytoskeleton	--	--	--	[S]	Function unknown	Regulator of chromosome condensation (RCC1) repeat;; Regulator of chromosome condensation (RCC1) repeat	Ultraviolet-B receptor UVR8 OS=Arabidopsis thaliana OX=3702 GN=UVR8 PE=1 SV=1	DZ	Cell cycle control, cell division, chromosome partitioning;; Cytoskeleton	hypothetical protein OsI_04422 [Oryza sativa Indica Group]
1:39913174|39921038	intergenic_region	1	--	--
1:39922448|39923091	exon	1	BGIOSGA004799	[Q]	Secondary metabolites biosynthesis, transport and catabolism	Cellular Component: nucleus (GO:0005634);; Cellular Component: cytosol (GO:0005829);; Molecular Function: oxidoreductase activity (GO:0016491);; Biological Process: response to cadmium ion (GO:0046686);; Biological Process: oxidation-reduction process (GO:0055114);;	--	--	[R]	General function prediction only	Aldo/keto reductase family	Aldo-keto reductase family 4 member C10 OS=Arabidopsis thaliana OX=3702 GN=AKR4C10 PE=1 SV=1	S	Function unknown	hypothetical protein OsI_04428 [Oryza sativa Indica Group]
1:39946986|39947509	intergenic_region	1	--	--
1:39954684|39955063	exon	1	BGIOSGA000492	--	--	Molecular Function: transcription factor activity, sequence-specific DNA binding (GO:0003700);; Cellular Component: nucleus (GO:0005634);; Biological Process: regulation of transcription, DNA-templated (GO:0006355);; Molecular Function: sequence-specific DNA binding (GO:0043565);;	--	--	[K]	Transcription	Associated with HOX;; Homeobox KN domain;; Homeobox domain	BEL1-like homeodomain protein 8 OS=Arabidopsis thaliana OX=3702 GN=BLH8 PE=1 SV=1	K	Transcription	qSH-1 [Oryza sativa Indica Group]
1:40140463|40141278	exon	1	BGIOSGA000482	[G]	Carbohydrate transport and metabolism	Molecular Function: magnesium ion binding (GO:0000287);; Molecular Function: pyruvate kinase activity (GO:0004743);; Cellular Component: mitochondrion (GO:0005739);; Biological Process: glycolytic process (GO:0006096);; Biological Process: fatty acid biosynthetic process (GO:0006633);; Cellular Component: chloroplast stroma (GO:0009570);; Biological Process: seed maturation (GO:0010431);; Biologi…	K00873|0|osa:4327173|K00873 pyruvate kinase [EC:2.7.1.40] | (RefSeq) plastidial pyruvate kinase 2	Glycolysis / Gluconeogenesis (ko00010);; Purine metabolism (ko00230);; Pyruvate metabolism (ko00620);; Carbon metabolism (ko01200);; Biosynthesis of amino acids (ko01230)	[G]	Carbohydrate transport and metabolism	Pyruvate kinase, barrel domain;; Pyruvate kinase, alpha/beta domain	Plastidial pyruvate kinase 2 OS=Arabidopsis thaliana OX=3702 GN=PKP2 PE=1 SV=1	G	Carbohydrate transport and metabolism	hypothetical protein OsI_04452 [Oryza sativa Indica Group]
1:40152672|40152827	exon	1	BGIOSGA004812	[L]	Replication, recombination and repair	Cellular Component: vacuole (GO:0005773);; Cellular Component: Golgi apparatus (GO:0005794);; Cellular Component: cytosol (GO:0005829);; Cellular Component: plasma membrane (GO:0005886);; Biological Process: transcription, DNA-templated (GO:0006351);; Cellular Component: nucleoid (GO:0009295);; Cellular Component: chloroplast (GO:0009507);; Biological Process: plastid organization (GO:0009657);; …	--	--	--	--	SOUL heme-binding protein	Heme-binding-like protein At3g10130, chloroplastic OS=Arabidopsis thaliana OX=3702 GN=At3g10130 PE=1 SV=1	S	Function unknown	hypothetical protein OsI_04454 [Oryza sativa Indica Group]
1:40152723|40152907	exon	1	BGIOSGA004812	[L]	Replication, recombination and repair	Cellular Component: vacuole (GO:0005773);; Cellular Component: Golgi apparatus (GO:0005794);; Cellular Component: cytosol (GO:0005829);; Cellular Component: plasma membrane (GO:0005886);; Biological Process: transcription, DNA-templated (GO:0006351);; Cellular Component: nucleoid (GO:0009295);; Cellular Component: chloroplast (GO:0009507);; Biological Process: plastid organization (GO:0009657);; …	--	--	--	--	SOUL heme-binding protein	Heme-binding-like protein At3g10130, chloroplastic OS=Arabidopsis thaliana OX=3702 GN=At3g10130 PE=1 SV=1	S	Function unknown	hypothetical protein OsI_04454 [Oryza sativa Indica Group]
1:40244954|40245492	intergenic_region	1	--	--
1:40290399|40290595	intergenic_region	1	--	--
1:40393380|40393582	exon	1	BGIOSGA004823	[N]	Cell motility	Molecular Function: peroxidase activity (GO:0004601);; Cellular Component: plastid (GO:0009536);;	--	--	--	--	Tetratricopeptide repeat;; Tetratricopeptide repeat	--	S	Function unknown	hypothetical protein OsI_04480 [Oryza sativa Indica Group]
1:40638231|40638357	intergenic_region	1	--	--
1:40678353|40678988	exon	1	BGIOSGA000451	--	--	Molecular Function: transcription factor activity, sequence-specific DNA binding (GO:0003700);; Biological Process: regulation of transcription, DNA-templated (GO:0006355);; Molecular Function: sequence-specific DNA binding (GO:0043565);;	K14431|0|dosa:Os01t0859500-01|K14431 transcription factor TGA | (RAP-DB) Os01g0859500; Similar to Basic leucine zipper protein (Liguleless2).	Plant hormone signal transduction (ko04075)	--	--	Seed dormancy control;; bZIP transcription factor;; Basic region leucine zipper	Transcription factor LG2 OS=Oryza sativa subsp. japonica OX=39947 GN=LG2 PE=1 SV=1	K	Transcription	hypothetical protein OsI_04511 [Oryza sativa Indica Group]
1:40687458|40687688	intergenic_region	1	--	--
1:40740532|40741598	exon	1	BGIOSGA004843	--	--	Molecular Function: hydrolase activity, hydrolyzing O-glycosyl compounds (GO:0004553);; Cellular Component: nucleus (GO:0005634);; Biological Process: carbohydrate metabolic process (GO:0005975);; Cellular Component: cytoplasmic vesicle (GO:0016023);; Cellular Component: anchored component of plasma membrane (GO:0046658);;	--	--	--	--	Glycosyl hydrolases family 17	Glucan endo-1,3-beta-glucosidase 14 OS=Arabidopsis thaliana OX=3702 GN=At2g27500 PE=1 SV=2	G	Carbohydrate transport and metabolism	hypothetical protein OsI_04517 [Oryza sativa Indica Group]
1:41011351|41011775	exon	1	BGIOSGA004859	--	--	Cellular Component: nucleus (GO:0005634);; Cellular Component: mitochondrion (GO:0005739);; Biological Process: regulation of transcription, DNA-templated (GO:0006355);; Biological Process: anatomical structure morphogenesis (GO:0009653);; Biological Process: single-organism cellular process (GO:0044763);; Molecular Function: protein dimerization activity (GO:0046983);; Biological Process: root d…	--	--	--	--	bHLH-MYC and R2R3-MYB transcription factors N-terminal	Transcription factor LHW OS=Arabidopsis thaliana OX=3702 GN=LHW PE=1 SV=1	S	Function unknown	hypothetical protein OsI_04550 [Oryza sativa Indica Group]
1:41053795|41054382	intergenic_region	1	--	--
1:41055876|41056144	intergenic_region	1	--	--
1:41062503|41062693	intergenic_region	1	--	--
1:41118812|41122267	exon	1	BGIOSGA004871	[G]	Carbohydrate transport and metabolism	Cellular Component: vacuolar membrane (GO:0005774);; Cellular Component: plasma membrane (GO:0005886);; Biological Process: flavonoid biosynthetic process (GO:0009813);; Biological Process: seed germination (GO:0009845);; Biological Process: seed coat development (GO:0010214);; Biological Process: sterol metabolic process (GO:0016125);; Molecular Function: sterol 3-beta-glucosyltransferase activi…	K05841|0|osa:4325046|K05841 sterol 3beta-glucosyltransferase [EC:2.4.1.173] | (RefSeq) P0677H08.6; sterol 3-beta-glucosyltransferase UGT80B1	--	[GC]	Carbohydrate transport and metabolism;; Energy production and conversion	Glycosyltransferase family 28 N-terminal domain;; UDP-glucoronosyl and UDP-glucosyl transferase	Sterol 3-beta-glucosyltransferase UGT80B1 OS=Arabidopsis thaliana OX=3702 GN=UGT80B1 PE=2 SV=1	S	Function unknown	hypothetical protein OsI_04568 [Oryza sativa Indica Group]
1:41123638|41124084	intron	1	BGIOSGA004871	[G]	Carbohydrate transport and metabolism	Cellular Component: vacuolar membrane (GO:0005774);; Cellular Component: plasma membrane (GO:0005886);; Biological Process: flavonoid biosynthetic process (GO:0009813);; Biological Process: seed germination (GO:0009845);; Biological Process: seed coat development (GO:0010214);; Biological Process: sterol metabolic process (GO:0016125);; Molecular Function: sterol 3-beta-glucosyltransferase activi…	K05841|0|osa:4325046|K05841 sterol 3beta-glucosyltransferase [EC:2.4.1.173] | (RefSeq) P0677H08.6; sterol 3-beta-glucosyltransferase UGT80B1	--	[GC]	Carbohydrate transport and metabolism;; Energy production and conversion	Glycosyltransferase family 28 N-terminal domain;; UDP-glucoronosyl and UDP-glucosyl transferase	Sterol 3-beta-glucosyltransferase UGT80B1 OS=Arabidopsis thaliana OX=3702 GN=UGT80B1 PE=2 SV=1	S	Function unknown	hypothetical protein OsI_04568 [Oryza sativa Indica Group]
1:41221453|41222383	exon	1	BGIOSGA000425	--	--	Cellular Component: mitochondrion (GO:0005739);;	--	--	--	--	Plant protein of unknown function (DUF639)	--	--	--	hypothetical protein OsI_04580 [Oryza sativa Indica Group]
1:41245468|41245861	exon	1	BGIOSGA000422	--	--	Biological Process: metabolic process (GO:0008152);; Cellular Component: cytoplasmic vesicle (GO:0016023);; Molecular Function: transferase activity, transferring hexosyl groups (GO:0016758);;	--	--	[GC]	Carbohydrate transport and metabolism;; Energy production and conversion	UDP-glucoronosyl and UDP-glucosyl transferase	Anthocyanidin 5,3-O-glucosyltransferase OS=Rosa hybrid cultivar OX=128735 GN=RhGT1 PE=2 SV=1	S	Function unknown	hypothetical protein OsI_04584 [Oryza sativa Indica Group]
1:41288105|41295438	intergenic_region	1	--	--
1:41343542|41344265	exon	1	BGIOSGA004889	[E]	Amino acid transport and metabolism	Molecular Function: L-aspartate:2-oxoglutarate aminotransferase activity (GO:0004069);; Biological Process: aromatic amino acid family biosynthetic process, prephenate pathway (GO:0009095);; Cellular Component: chloroplast stroma (GO:0009570);; Biological Process: embryo development ending in seed dormancy (GO:0009793);; Molecular Function: pyridoxal phosphate binding (GO:0030170);; Molecular Fun…	K15849|0|osa:4324941|K15849 bifunctional aspartate aminotransferase and glutamate/aspartate-prephenate aminotransferase [EC:2.6.1.1 2.6.1.78 2.6.1.79] | (RefSeq) bifunctional aspartate aminotransferase and glutamate/aspartate-prephenate aminotransferase	Tyrosine metabolism (ko00350);; Phenylalanine metabolism (ko00360);; Phenylalanine, tyrosine and tryptophan biosynthesis (ko00400);; Isoquinoline alkaloid biosynthesis (ko00950);; Tropane, piperidine and pyridine alkaloid biosynthesis (ko00960);; Biosynthesis of amino acids (ko01230)	[E]	Amino acid transport and metabolism	Aminotransferase class I and II	Bifunctional aspartate aminotransferase and glutamate/aspartate-prephenate aminotransferase OS=Petunia hybrida OX=4102 PE=1 SV=1	E	Amino acid transport and metabolism	PREDICTED: bifunctional aspartate aminotransferase and glutamate/aspartate-prephenate aminotransferase [Oryza sativa Japonica Group]
1:41388644|41388850	intergenic_region	1	--	--
1:41429749|41430005	exon	1	BGIOSGA004898	[E]	Amino acid transport and metabolism	Molecular Function: transporter activity (GO:0005215);; Cellular Component: plasma membrane (GO:0005886);; Biological Process: oligopeptide transport (GO:0006857);; Biological Process: response to nematode (GO:0009624);; Cellular Component: integral component of membrane (GO:0016021);;	--	--	[E]	Amino acid transport and metabolism	POT family	Protein NRT1/ PTR FAMILY 5.10 OS=Arabidopsis thaliana OX=3702 GN=NPF5.10 PE=2 SV=1	E	Amino acid transport and metabolism	hypothetical protein OsI_04614 [Oryza sativa Indica Group]
1:41445092|41445671	exon	1	BGIOSGA000413	--	--	Molecular Function: nucleic acid binding (GO:0003676);; Molecular Function: 5'-3' exoribonuclease activity (GO:0004534);; Cellular Component: nucleus (GO:0005634);; Molecular Function: zinc ion binding (GO:0008270);; Biological Process: miRNA catabolic process (GO:0010587);;	K12619|0|osa:4324952|K12619 5'-3' exoribonuclease 2 [EC:3.1.13.-] | (RefSeq) 5'-3' exoribonuclease 3	Ribosome biogenesis in eukaryotes (ko03008);; RNA degradation (ko03018)	[LA]	Replication, recombination and repair;; RNA processing and modification	XRN 5'-3' exonuclease N-terminus	5&apos;-3&apos; exoribonuclease 3 OS=Arabidopsis thaliana OX=3702 GN=XRN3 PE=1 SV=1	ADL	RNA processing and modification;; Cell cycle control, cell division, chromosome partitioning;; Replication, recombination and repair	hypothetical protein OsI_04616 [Oryza sativa Indica Group]
1:41489784|41490377	exon	1	BGIOSGA004901	--	--	Molecular Function: magnesium ion transmembrane transporter activity (GO:0015095);; Biological Process: magnesium ion transport (GO:0015693);; Cellular Component: membrane (GO:0016020);;	--	--	[S]	Function unknown	Magnesium transporter NIPA	Probable magnesium transporter NIPA7 OS=Arabidopsis thaliana OX=3702 GN=At4g38730 PE=2 SV=1	S	Function unknown	hypothetical protein OsI_04623 [Oryza sativa Indica Group]
1:41517657|41518034	exon	1	BGIOSGA000405	--	--	Molecular Function: ATP binding (GO:0005524);; Cellular Component: nucleus (GO:0005634);; Biological Process: nucleobase-containing compound metabolic process (GO:0006139);; Molecular Function: phosphotransferase activity, alcohol group as acceptor (GO:0016773);;	--	--	[F]	Nucleotide transport and metabolism	Deoxynucleoside kinase	--	F	Nucleotide transport and metabolism	hypothetical protein OsI_04626 [Oryza sativa Indica Group]
1:41587254|41589311	exon	1	BGIOSGA000402	--	--	Molecular Function: phosphoprotein phosphatase activity (GO:0004721);; Cellular Component: nucleus (GO:0005634);;	K17618|0|osa:4324776|K17618 ubiquitin-like domain-containing CTD phosphatase 1 [EC:3.1.3.16] | (RefSeq) ubiquitin-like domain-containing CTD phosphatase	--	[K]	Transcription	NLI interacting factor-like phosphatase;; Ubiquitin family	Ubiquitin-like domain-containing CTD phosphatase OS=Arabidopsis thaliana OX=3702 GN=At4g06599 PE=2 SV=1	K	Transcription	hypothetical protein OsI_04634 [Oryza sativa Indica Group]
1:41588612|41588832	intron	1	BGIOSGA000402	--	--	Molecular Function: phosphoprotein phosphatase activity (GO:0004721);; Cellular Component: nucleus (GO:0005634);;	K17618|0|osa:4324776|K17618 ubiquitin-like domain-containing CTD phosphatase 1 [EC:3.1.3.16] | (RefSeq) ubiquitin-like domain-containing CTD phosphatase	--	[K]	Transcription	NLI interacting factor-like phosphatase;; Ubiquitin family	Ubiquitin-like domain-containing CTD phosphatase OS=Arabidopsis thaliana OX=3702 GN=At4g06599 PE=2 SV=1	K	Transcription	hypothetical protein OsI_04634 [Oryza sativa Indica Group]
1:41651622|41654577	exon	1	BGIOSGA004912	[J]	Translation, ribosomal structure and biogenesis	Molecular Function: nucleotide binding (GO:0000166);; Biological Process: mRNA splicing, via spliceosome (GO:0000398);; Molecular Function: RNA binding (GO:0003723);;	--	--	[R]	General function prediction only	RNA recognition motif. (a.k.a. RRM, RBD, or RNP domain)	Probable RNA-binding protein ARP1 OS=Arabidopsis thaliana OX=3702 GN=ARP1 PE=2 SV=1	S	Function unknown	PREDICTED: RNA-binding protein 24-B isoform X1 [Oryza sativa Japonica Group]
1:41685929|41686677	exon	1	BGIOSGA004914	--	--	Molecular Function: zinc ion binding (GO:0008270);;	--	--	[R]	General function prediction only	PHD-finger	PHD finger protein At1g33420 OS=Arabidopsis thaliana OX=3702 GN=At1g33420 PE=1 SV=1	S	Function unknown	hypothetical protein OsI_04645 [Oryza sativa Indica Group]
1:41884838|41885358	exon	1	BGIOSGA004924	--	--	Molecular Function: hydrolase activity (GO:0016787);; Molecular Function: ligase activity (GO:0016874);;	K15340|0|osa:4324849|K15340 DNA cross-link repair 1A protein | (RefSeq) B1065E10.3; 5' exonuclease Apollo	--	[L]	Replication, recombination and repair	DNA repair metallo-beta-lactamase	DNA ligase 6 OS=Arabidopsis thaliana OX=3702 GN=LIG6 PE=2 SV=1	J	Translation, ribosomal structure and biogenesis	hypothetical protein OsI_04671 [Oryza sativa Indica Group]
1:41894939|41895090	intergenic_region	1	--	--
1:41907313|41907616	intergenic_region	1	--	--
1:41960057|41960258	exon	1	BGIOSGA004931	--	--	--	--	--	--	--	HPC2 and ubinuclein domain	Ubinuclein-1 OS=Arabidopsis thaliana OX=3702 GN=UBN1 PE=1 SV=1	S	Function unknown	hypothetical protein OsI_04685 [Oryza sativa Indica Group]
1:42020987|42021290	intron	1	BGIOSGA000374	--	--	Molecular Function: DNA binding (GO:0003677);; Cellular Component: nucleus (GO:0005634);; Biological Process: regulation of transcription, DNA-templated (GO:0006355);; Biological Process: response to wounding (GO:0009611);; Biological Process: negative regulation of abscisic acid-activated signaling pathway (GO:0009788);;	--	--	--	--	No apical meristem (NAM) protein	NAC domain-containing protein 48 OS=Oryza sativa subsp. japonica OX=39947 GN=NAC048 PE=1 SV=1	S	Function unknown	hypothetical protein OsI_04690 [Oryza sativa Indica Group]
1:42021106|42021290	intron	1	BGIOSGA000374	--	--	Molecular Function: DNA binding (GO:0003677);; Cellular Component: nucleus (GO:0005634);; Biological Process: regulation of transcription, DNA-templated (GO:0006355);; Biological Process: response to wounding (GO:0009611);; Biological Process: negative regulation of abscisic acid-activated signaling pathway (GO:0009788);;	--	--	--	--	No apical meristem (NAM) protein	NAC domain-containing protein 48 OS=Oryza sativa subsp. japonica OX=39947 GN=NAC048 PE=1 SV=1	S	Function unknown	hypothetical protein OsI_04690 [Oryza sativa Indica Group]
1:42042581|42044215	exon	1	BGIOSGA000373	--	--	Molecular Function: DNA binding (GO:0003677);; Cellular Component: nucleus (GO:0005634);; Biological Process: DNA-templated transcription, initiation (GO:0006352);; Molecular Function: zinc ion binding (GO:0008270);; Biological Process: histone modification (GO:0016570);;	--	--	[K]	Transcription	Plus-3 domain;; GYF domain;; SWIB/MDM2 domain	Zinc finger CCCH domain-containing protein 19 OS=Arabidopsis thaliana OX=3702 GN=NERD PE=1 SV=3	B	Chromatin structure and dynamics	hypothetical protein OsI_04692 [Oryza sativa Indica Group]
1:42140207|42141560	exon	1	BGIOSGA004942	--	--	Molecular Function: RNA binding (GO:0003723);; Cellular Component: plastid (GO:0009536);;	K14945|6.16052e-154|osa:4324889|K14945 protein quaking | (RefSeq) KH domain-containing protein At1g09660/At1g09670	--	[A]	RNA processing and modification	Homodimerisation region of STAR domain protein;; KH domain	KH domain-containing protein At1g09660/At1g09670 OS=Arabidopsis thaliana OX=3702 GN=At1g09660/At1g09670 PE=2 SV=1	A	RNA processing and modification	PREDICTED: KH domain-containing protein At1g09660/At1g09670 [Oryza sativa Japonica Group]
1:42140207|42143079	intergenic_region	1	--	--
1:42165618|42165941	exon	1	BGIOSGA004945	--	--	Cellular Component: mitochondrion (GO:0005739);;	--	--	[S]	Function unknown	Vitamin B6 photo-protection and homoeostasis	Protein root UVB sensitive 6 OS=Arabidopsis thaliana OX=3702 GN=RUS6 PE=2 SV=1	S	Function unknown	hypothetical protein OsJ_04341 [Oryza sativa Japonica Group]
1:42165637|42189378	intergenic_region	1	--	--
1:42273043|42274015	exon	1	BGIOSGA000358	[T]	Signal transduction mechanisms	Molecular Function: protein serine/threonine kinase activity (GO:0004674);; Molecular Function: ATP binding (GO:0005524);; Biological Process: protein phosphorylation (GO:0006468);;	K07179|0|osa:4324901|K07179 RIO kinase 2 [EC:2.7.11.1] | (RefSeq) serine/threonine-protein kinase rio2	Ribosome biogenesis in eukaryotes (ko03008)	[TR]	Signal transduction mechanisms;; General function prediction only	RIO1 family;; Rio2, N-terminal;; Phosphotransferase enzyme family;; Lipopolysaccharide kinase (Kdo/WaaP) family	--	T	Signal transduction mechanisms	hypothetical protein OsI_04725 [Oryza sativa Indica Group]
1:42292616|42293760	exon	1	BGIOSGA004954	--	--	Cellular Component: signal recognition particle, endoplasmic reticulum targeting (GO:0005786);; Biological Process: SRP-dependent cotranslational protein targeting to membrane (GO:0006614);; Molecular Function: 7S RNA binding (GO:0008312);; Cellular Component: cytoplasmic vesicle (GO:0016023);;	K03108|0|osa:4324904|K03108 signal recognition particle subunit SRP72 | (RefSeq) signal recognition particle subunit SRP72	Protein export (ko03060)	[U]	Intracellular trafficking, secretion, and vesicular transport	SRP72 RNA-binding domain;; Putative TPR-like repeat;; Anaphase-promoting complex, cyclosome, subunit 3;; Tetratricopeptide repeat;; Tetratricopeptide repeat;; Tetratricopeptide repeat;; Tetratricopeptide repeat	--	U	Intracellular trafficking, secretion, and vesicular transport	hypothetical protein OsI_04729 [Oryza sativa Indica Group]
1:42300488|42300638	intergenic_region	1	--	--
1:42301981|42302162	exon	1	BGIOSGA000354	--	--	Molecular Function: DNA binding (GO:0003677);; Molecular Function: DNA-directed 5'-3' RNA polymerase activity (GO:0003899);; Cellular Component: DNA-directed RNA polymerase III complex (GO:0005666);; Biological Process: transcription from RNA polymerase III promoter (GO:0006383);; Cellular Component: plastid (GO:0009536);;	K03026|3.19294e-168|osa:4324905|K03026 DNA-directed RNA polymerase III subunit RPC4 | (RefSeq) transcription initiation factor TFIID subunit 7-like	Purine metabolism (ko00230);; Pyrimidine metabolism (ko00240);; RNA polymerase (ko03020)	[K]	Transcription	RNA polymerase III RPC4	--	K	Transcription	hypothetical protein OsI_04731 [Oryza sativa Indica Group]
1:42592043|42592695	exon	1	BGIOSGA000333	--	--	Molecular Function: calcium ion binding (GO:0005509);; Cellular Component: endoplasmic reticulum membrane (GO:0005789);; Biological Process: protein folding (GO:0006457);; Biological Process: plant-type hypersensitive response (GO:0009626);; Biological Process: defense response signaling pathway, resistance gene-independent (GO:0010204);; Cellular Component: cytoplasmic vesicle (GO:0016023);; Bio…	K08057|0|osa:9267167|K08057 calreticulin | (RefSeq) calreticulin-3	--	[O]	Posttranslational modification, protein turnover, chaperones	Calreticulin family	Calreticulin-3 OS=Arabidopsis thaliana OX=3702 GN=CRT3 PE=1 SV=2	O	Posttranslational modification, protein turnover, chaperones	hypothetical protein OsI_04772 [Oryza sativa Indica Group]
1:42625753|42631022	intergenic_region	1	--	--
1:42626772|42632069	intergenic_region	1	--	--
1:42691634|42756752	intergenic_region	1	--	--
1:42742195|42744290	intergenic_region	1	--	--
1:42766479|42767182	exon	1	BGIOSGA000319	--	--	Cellular Component: mitochondrion (GO:0005739);; Molecular Function: methyltransferase activity (GO:0008168);; Biological Process: methylation (GO:0032259);;	--	--	--	--	Putative S-adenosyl-L-methionine-dependent methyltransferase;; Methyltransferase domain	Probable methyltransferase PMT17 OS=Arabidopsis thaliana OX=3702 GN=At4g10440 PE=3 SV=1	S	Function unknown	hypothetical protein OsI_04800 [Oryza sativa Indica Group]
1:42933777|42933933	intergenic_region	1	--	--
1:42937063|42937655	exon	1	BGIOSGA004995	[HC]	Coenzyme transport and metabolism;; Energy production and conversion	Molecular Function: monooxygenase activity (GO:0004497);; Biological Process: embryo development ending in seed dormancy (GO:0009793);; Biological Process: oxidation-reduction process (GO:0055114);;	--	--	[HC]	Coenzyme transport and metabolism;; Energy production and conversion	FAD binding domain	--	S	Function unknown	hypothetical protein OsI_04814 [Oryza sativa Indica Group]
1:43061932|43062099	exon	1	BGIOSGA000305	--	--	Biological Process: calcium ion transport (GO:0006816);; Biological Process: Golgi organization (GO:0007030);; Biological Process: response to salt stress (GO:0009651);; Biological Process: response to sucrose (GO:0009744);; Biological Process: response to glucose (GO:0009749);; Biological Process: response to fructose (GO:0009750);; Cellular Component: cytoplasmic vesicle (GO:0016023);;	K20781|0|osa:4325021|K20781 peptidyl serine alpha-galactosyltransferase [EC:2.4.1.-] | (RefSeq) uncharacterized LOC4325021	--	--	--	--	Peptidyl serine alpha-galactosyltransferase OS=Arabidopsis thaliana OX=3702 GN=SERGT1 PE=2 SV=1	--	--	hypothetical protein OsI_04830 [Oryza sativa Indica Group]
1:43125283|43125435	intron	1	BGIOSGA000301	[G]	Carbohydrate transport and metabolism	Molecular Function: fructose-bisphosphate aldolase activity (GO:0004332);; Molecular Function: copper ion binding (GO:0005507);; Cellular Component: cell wall (GO:0005618);; Cellular Component: nucleolus (GO:0005730);; Cellular Component: mitochondrial envelope (GO:0005740);; Cellular Component: cytosol (GO:0005829);; Cellular Component: plasma membrane (GO:0005886);; Biological Process: glycolyt…	K01623|3.29866e-136|osa:4325027|K01623 fructose-bisphosphate aldolase, class I [EC:4.1.2.13] | (RefSeq) fructose-bisphosphate aldolase cytoplasmic isozyme-like	Glycolysis / Gluconeogenesis (ko00010);; Pentose phosphate pathway (ko00030);; Fructose and mannose metabolism (ko00051);; Carbon fixation in photosynthetic organisms (ko00710);; Carbon metabolism (ko01200);; Biosynthesis of amino acids (ko01230)	[G]	Carbohydrate transport and metabolism	Fructose-bisphosphate aldolase class-I	Fructose-bisphosphate aldolase 3, cytoplasmic OS=Oryza sativa subsp. japonica OX=39947 GN=FBA3 PE=2 SV=1	G	Carbohydrate transport and metabolism	putative fructose-bisphosphate aldolase isoenzyme C-1 [Oryza sativa Japonica Group]
1:43155016|43156646	exon	1	BGIOSGA000298	--	--	Cellular Component: mitochondrion (GO:0005739);; Biological Process: response to osmotic stress (GO:0006970);; Biological Process: response to heat (GO:0009408);;	K20299|0|osa:4324975|K20299 vacuolar protein sorting-associated protein 53 | (RefSeq) B1417F08.6; vacuolar protein sorting-associated protein 53 A	--	[U]	Intracellular trafficking, secretion, and vesicular transport	Vps53-like, N-terminal	Vacuolar protein sorting-associated protein 53 A OS=Arabidopsis thaliana OX=3702 GN=VPS53 PE=1 SV=1	U	Intracellular trafficking, secretion, and vesicular transport	PREDICTED: vacuolar protein sorting-associated protein 53 A [Oryza sativa Japonica Group]
1:43232171|43232622	exon	1	BGIOSGA000293	--	--	Molecular Function: GTPase activator activity (GO:0005097);; Cellular Component: plastid (GO:0009536);; Biological Process: positive regulation of GTPase activity (GO:0032851);;	--	--	[R]	General function prediction only	Rab-GTPase-TBC domain	--	S	Function unknown	hypothetical protein OsI_04852 [Oryza sativa Indica Group]
1:43239722|43240028	exon	1	BGIOSGA005014	--	--	Molecular Function: transcription cofactor activity (GO:0003712);; Molecular Function: histone acetyltransferase activity (GO:0004402);; Cellular Component: nucleus (GO:0005634);; Cellular Component: cytoplasm (GO:0005737);; Biological Process: regulation of transcription, DNA-templated (GO:0006355);; Biological Process: circadian rhythm (GO:0007623);; Molecular Function: zinc ion binding (GO:000…	--	--	[K]	Transcription	BTB/POZ domain	BTB/POZ and TAZ domain-containing protein 1 OS=Arabidopsis thaliana OX=3702 GN=BT1 PE=1 SV=1	BK	Chromatin structure and dynamics;; Transcription	hypothetical protein OsI_04853 [Oryza sativa Indica Group]
1:43240692|43240841	intergenic_region	1	--	--
1:43247071|43247222	exon	1	BGIOSGA000291	--	--	Cellular Component: plasma membrane (GO:0005886);; Molecular Function: magnesium ion transmembrane transporter activity (GO:0015095);; Biological Process: magnesium ion transport (GO:0015693);; Cellular Component: integral component of membrane (GO:0016021);;	--	--	[P]	Inorganic ion transport and metabolism	--	Magnesium transporter MRS2-F OS=Oryza sativa subsp. japonica OX=39947 GN=MRS2-F PE=1 SV=1	U	Intracellular trafficking, secretion, and vesicular transport	PREDICTED: magnesium transporter MRS2-F [Oryza sativa Japonica Group]
1:43314777|43315193	exon	1	BGIOSGA000285	--	--	Molecular Function: metal ion binding (GO:0046872);;	--	--	--	--	--	Histone deacetylase HDT1 OS=Glycine max OX=3847 GN=HDT1 PE=2 SV=1	--	--	hypothetical protein OsI_04865 [Oryza sativa Indica Group]
1:43314777|43317734	exon	1	BGIOSGA000285	--	--	Molecular Function: metal ion binding (GO:0046872);;	--	--	--	--	--	Histone deacetylase HDT1 OS=Glycine max OX=3847 GN=HDT1 PE=2 SV=1	--	--	hypothetical protein OsI_04865 [Oryza sativa Indica Group]
1:43372287|43372555	intergenic_region	1	--	--
1:43372287|43372573	intergenic_region	1	--	--
1:43372348|43372531	intergenic_region	1	--	--
1:43372348|43372561	intergenic_region	1	--	--
1:43372348|43372573	intergenic_region	1	--	--
1:43372360|43372603	intergenic_region	1	--	--
1:43372365|43372592	intergenic_region	1	--	--
1:43372368|43372702	intergenic_region	1	--	--
1:43372485|43372772	intergenic_region	1	--	--
1:43372494|43372745	intergenic_region	1	--	--
1:43372505|43372702	exon	1	BGIOSGA000281	--	--	--	--	--	--	--	--	--	S	Function unknown	PREDICTED: uncharacterized protein LOC4324873 [Oryza sativa Japonica Group]
1:43391184|43392051	intergenic_region	1	--	--
1:43394782|43395112	exon	1	BGIOSGA000277	[V]	Defense mechanisms	Biological Process: response to reactive oxygen species (GO:0000302);; Molecular Function: ATP binding (GO:0005524);; Biological Process: obsolete ATP catabolic process (GO:0006200);; Cellular Component: chloroplast envelope (GO:0009941);; Biological Process: response to iron ion (GO:0010039);; Biological Process: chlorophyll catabolic process (GO:0015996);; Cellular Component: integral component…	--	--	[U]	Intracellular trafficking, secretion, and vesicular transport	ABC transporter transmembrane region;; ABC transporter	ABC transporter B family member 26, chloroplastic OS=Arabidopsis thaliana OX=3702 GN=ABCB26 PE=1 SV=1	V	Defense mechanisms	hypothetical protein OsI_04878 [Oryza sativa Indica Group]
1:43395072|43395337	exon	1	BGIOSGA000277	[V]	Defense mechanisms	Biological Process: response to reactive oxygen species (GO:0000302);; Molecular Function: ATP binding (GO:0005524);; Biological Process: obsolete ATP catabolic process (GO:0006200);; Cellular Component: chloroplast envelope (GO:0009941);; Biological Process: response to iron ion (GO:0010039);; Biological Process: chlorophyll catabolic process (GO:0015996);; Cellular Component: integral component…	--	--	[U]	Intracellular trafficking, secretion, and vesicular transport	ABC transporter transmembrane region;; ABC transporter	ABC transporter B family member 26, chloroplastic OS=Arabidopsis thaliana OX=3702 GN=ABCB26 PE=1 SV=1	V	Defense mechanisms	hypothetical protein OsI_04878 [Oryza sativa Indica Group]
1:43446840|43450049	exon	1	BGIOSGA005028	--	--	Cellular Component: nucleus (GO:0005634);; Cellular Component: cytosol (GO:0005829);; Biological Process: regulation of transcription, DNA-templated (GO:0006355);; Cellular Component: plastid (GO:0009536);; Biological Process: flower development (GO:0009908);; Biological Process: trichome branching (GO:0010091);; Biological Process: cotyledon morphogenesis (GO:0048826);; Biological Process: posit…	--	--	--	--	--	Protein BLISTER OS=Arabidopsis thaliana OX=3702 GN=BLI PE=1 SV=1	S	Function unknown	hypothetical protein OsI_04881 [Oryza sativa Indica Group]
1:43472750|43473712	exon	1	BGIOSGA005031	--	--	Biological Process: pentose-phosphate shunt (GO:0006098);; Cellular Component: chloroplast (GO:0009507);; Biological Process: chloroplast relocation (GO:0009902);; Biological Process: thylakoid membrane organization (GO:0010027);; Biological Process: photosynthesis (GO:0015979);; Biological Process: carotenoid biosynthetic process (GO:0016117);; Biological Process: starch biosynthetic process (GO…	--	--	--	--	Uncharacterized conserved protein (DUF2358)	--	S	Function unknown	PREDICTED: uncharacterized protein LOC4324318 [Oryza sativa Japonica Group]
1:43472993|43473599	intron	1	BGIOSGA005031	--	--	Biological Process: pentose-phosphate shunt (GO:0006098);; Cellular Component: chloroplast (GO:0009507);; Biological Process: chloroplast relocation (GO:0009902);; Biological Process: thylakoid membrane organization (GO:0010027);; Biological Process: photosynthesis (GO:0015979);; Biological Process: carotenoid biosynthetic process (GO:0016117);; Biological Process: starch biosynthetic process (GO…	--	--	--	--	Uncharacterized conserved protein (DUF2358)	--	S	Function unknown	PREDICTED: uncharacterized protein LOC4324318 [Oryza sativa Japonica Group]
1:43474420|43474675	intergenic_region	1	--	--
1:43517458|43517655	intron	1	BGIOSGA000271	[J]	Translation, ribosomal structure and biogenesis	Molecular Function: nucleotide binding (GO:0000166);; Molecular Function: nucleic acid binding (GO:0003676);; Cellular Component: mitochondrion (GO:0005739);;	--	--	[R]	General function prediction only	PPR repeat;; PPR repeat family;; RNA recognition motif. (a.k.a. RRM, RBD, or RNP domain);; PPR repeat	Putative pentatricopeptide repeat-containing protein At3g11460, mitochondrial OS=Arabidopsis thaliana OX=3702 GN=PCMP-H52 PE=1 SV=1	S	Function unknown	hypothetical protein OsI_04892 [Oryza sativa Indica Group]
1:43562993|43563254	exon	1	BGIOSGA005041	--	--	Cellular Component: mitochondrion (GO:0005739);;	--	--	--	--	GDSL/SGNH-like Acyl-Esterase family found in Pmr5 and Cas1p;; PMR5 N terminal Domain	Protein trichome birefringence-like 18 OS=Arabidopsis thaliana OX=3702 GN=TBL18 PE=2 SV=1	S	Function unknown	hypothetical protein OsI_04903 [Oryza sativa Indica Group]
[truncated: 5,734 more rows]
