# Supplementary material for: Systematic identification and characterization of circular RNAs involved in flag leaf senescence of rice
Source: Planta. 2021 Jan 7;253(2):26. doi: 10.1007/s00425-020-03544-6 (PMC7790769; doi:10.1007/s00425-020-03544-6)
Supplement: Supplementary file 4 — Supplementary file4 (XLSX 2837 KB) [file 425_2020_3544_MOESM4_ESM.xlsx]

## Sheet: Sheet1
Table S3. A total of 4601 circRNAs derived from 2986 parental genes
#circRNA ID	Parental gene_id
1:64680|66233	BGIOSGA002576
1:101573|101825	BGIOSGA002581
1:345157|345640	BGIOSGA002554
1:416592|416743	BGIOSGA002603
1:418733|419877	BGIOSGA002603
1:428572|428763	BGIOSGA002603
1:471820|472638	BGIOSGA002547
1:503341|503695	BGIOSGA002609
1:503636|504066	BGIOSGA002609
1:507886|508501	BGIOSGA002610
1:526164|526725	BGIOSGA002543
1:535154|538316	BGIOSGA002614
1:637938|638582	BGIOSGA002621
1:651767|651973	BGIOSGA002542
1:652534|653939	BGIOSGA002542
1:732875|733474	BGIOSGA002630
1:1097423|1097943	BGIOSGA002654
1:1097423|1099425	BGIOSGA002654
1:1098814|1099425	BGIOSGA002654
1:1412889|1414198	BGIOSGA002499
1:1413426|1416232	BGIOSGA002499
1:1639357|1639629	BGIOSGA002484
1:1726344|1726544	BGIOSGA002475
1:1726632|1727144	BGIOSGA002475
1:1740509|1741257	BGIOSGA002684
1:1891645|1892865	BGIOSGA002466
1:1902039|1902215	BGIOSGA002700
1:1903760|1904182	BGIOSGA002700
1:1903967|1904875	BGIOSGA002700
1:1904445|1904639	BGIOSGA002700
1:2095669|2095860	BGIOSGA002706
1:2201214|2202394	BGIOSGA002713
1:2427968|2428235	BGIOSGA002734
1:2454788|2455071	BGIOSGA002431
1:3013434|3013583	BGIOSGA002399
1:3023083|3024832	BGIOSGA002397
1:3023291|3024832	BGIOSGA002397
1:3024386|3024708	BGIOSGA002397
1:3033168|3036222	BGIOSGA002777
1:3035269|3035427	BGIOSGA002777
1:3038509|3039018	BGIOSGA002777
1:3176162|3177901	BGIOSGA002387
1:3241800|3243303	BGIOSGA002795
1:3241800|3243505	BGIOSGA002795
1:3242574|3244011	BGIOSGA002795
1:3243664|3244011	BGIOSGA002795
1:3758839|3759026	BGIOSGA002328
1:3865863|3866030	BGIOSGA002317
1:3890001|3890612	BGIOSGA002315
1:3912737|3912920	BGIOSGA002311
1:4009155|4010050	BGIOSGA002305
1:4021472|4021633	BGIOSGA002305
1:4189152|4189392	BGIOSGA002291
1:4316683|4316835	BGIOSGA002282
1:4329952|4330333	BGIOSGA002281
1:4374291|4374944	BGIOSGA002276
1:4597580|4598606	BGIOSGA002888
1:4605706|4605886	BGIOSGA002890
1:4630658|4630838	BGIOSGA002259
1:4630979|4631206	BGIOSGA002259
1:4631460|4631708	BGIOSGA002259
1:4645449|4646635	BGIOSGA002257
1:4721082|4721243	BGIOSGA002892
1:4721495|4722326	BGIOSGA002892
1:4721698|4721879	BGIOSGA002892
1:4790082|4791307	BGIOSGA002246
1:4791389|4793251	BGIOSGA002246
1:4829317|4833985	BGIOSGA002897
1:4916653|4919179	BGIOSGA002908
1:4919087|4920275	BGIOSGA002908
1:4920406|4921627	BGIOSGA002908
1:4931435|4932059	BGIOSGA002238
1:5039870|5043310	BGIOSGA002235
1:5041065|5041743	BGIOSGA002235
1:5099394|5099552	BGIOSGA002923
1:5265538|5266916	BGIOSGA002220
1:5291144|5291381	BGIOSGA002932
1:5351102|5351258	BGIOSGA002215
1:5424537|5424800	BGIOSGA002209
1:5426427|5426584	BGIOSGA002209
1:5562777|5563226	BGIOSGA002941
1:5660157|5660382	BGIOSGA002947
1:5692937|5695896	BGIOSGA002194
1:5731798|5732282	BGIOSGA002192
1:5826919|5827671	BGIOSGA002186
1:5841502|5841943	BGIOSGA002953
1:5877369|5877551	BGIOSGA002954
1:5877369|5877555	BGIOSGA002954
1:6413356|6413713	BGIOSGA002149
1:6427537|6427894	BGIOSGA002148
1:6462559|6464113	BGIOSGA002143
1:6900958|6901242	BGIOSGA003012
1:6901617|6901766	BGIOSGA003012
1:6908002|6909483	BGIOSGA003012
1:6908002|6910885	BGIOSGA003012
1:7032748|7033823	BGIOSGA002114
1:7034440|7035482	BGIOSGA002114
1:7181304|7183608	BGIOSGA002105
1:7230253|7230467	BGIOSGA002099
1:7368117|7370211	BGIOSGA003037
1:7375554|7376741	BGIOSGA003038
1:7494963|7496200	BGIOSGA003046
1:7524569|7524835	BGIOSGA003050
1:7803274|7803757	BGIOSGA003070
1:7806817|7807189	BGIOSGA003070
1:7825969|7828356	BGIOSGA003072
1:7828890|7830627	BGIOSGA003072
1:7829083|7830627	BGIOSGA003072
1:8099713|8100164	BGIOSGA002056
1:8117356|8117646	BGIOSGA002054
1:8199931|8201736	BGIOSGA003095
1:8201298|8201736	BGIOSGA003095
1:8205631|8205916	BGIOSGA002052
1:8332620|8332772	BGIOSGA002040
1:8332623|8332838	BGIOSGA002040
1:8362730|8363781	BGIOSGA002038
1:8505574|8505954	BGIOSGA003123
1:8889532|8890183	BGIOSGA003138
1:9026422|9026634	BGIOSGA001986
1:9105491|9108312	BGIOSGA003154
1:9114130|9114407	BGIOSGA003155
1:9114216|9114407	BGIOSGA003155
1:9114262|9114485	BGIOSGA003155
1:9199907|9200087	BGIOSGA001982
1:9260828|9261245	BGIOSGA001977
1:9261070|9261310	BGIOSGA001977
1:9261070|9262318	BGIOSGA001977
1:9262099|9262305	BGIOSGA001977
1:9422962|9424671	BGIOSGA001965
1:9526029|9527980	BGIOSGA003184
1:9547762|9548131	BGIOSGA001955
1:9593111|9593294	BGIOSGA001953
1:9648505|9649155	BGIOSGA001951
1:9649076|9649228	BGIOSGA001951
1:9918406|9918707	BGIOSGA003210
1:9924726|9925517	BGIOSGA001937
1:9941254|9942055	BGIOSGA003211
1:10154478|10155394	BGIOSGA003224
1:10413081|10415931	BGIOSGA003242
1:10571895|10573818	BGIOSGA001904
1:10571895|10573899	BGIOSGA001904
1:10643632|10644128	BGIOSGA001897
1:10680070|10680257	BGIOSGA001895
1:10819416|10819946	BGIOSGA003260
1:10819650|10820312	BGIOSGA003260
1:10839147|10839345	BGIOSGA001892
1:10861925|10862944	BGIOSGA003264
1:10892032|10893989	BGIOSGA001889
1:10948278|10948521	BGIOSGA001887
1:11076392|11076781	BGIOSGA003277
1:11080920|11081175	BGIOSGA001877
1:11183610|11183931	BGIOSGA001873
1:11184101|11184889	BGIOSGA001873
1:11468973|11469784	BGIOSGA003306
1:11663697|11664241	Oryza_sativa_newGene_6803
1:11664068|11664335	Oryza_sativa_newGene_6803
1:11690170|11691458	BGIOSGA003313
1:11817151|11817816	BGIOSGA001838
1:12092191|12092600	BGIOSGA001819
1:12348485|12348931	BGIOSGA003341
1:12494323|12495733	BGIOSGA003349
1:12665548|12667238	BGIOSGA001799
1:12726311|12726788	BGIOSGA003356
1:12726311|12727627	BGIOSGA003356
1:12726946|12727449	BGIOSGA003356
1:13047770|13048253	BGIOSGA003372
1:13047770|13050062	BGIOSGA003372
1:13048692|13048993	BGIOSGA003372
1:13051168|13051489	BGIOSGA003372
1:13309413|13310038	BGIOSGA001785
1:13311700|13314041	BGIOSGA001785
1:13311700|13315573	BGIOSGA001785
1:13311700|13317323	BGIOSGA001785
1:13312005|13315573	BGIOSGA001785
1:13312005|13316370	BGIOSGA001785
1:13312704|13315573	BGIOSGA001785
1:13313637|13315573	BGIOSGA001785
1:13313637|13317323	BGIOSGA001785
1:13314637|13317319	BGIOSGA001785
1:13315355|13317323	BGIOSGA001785
1:13570905|13574456	Oryza_sativa_newGene_10304
1:13573450|13574456	Oryza_sativa_newGene_10304
1:13664100|13664249	Oryza_sativa_newGene_10459
1:13987627|13988975	BGIOSGA001747
1:14220311|14222546	BGIOSGA001740
1:14221331|14222546	BGIOSGA001740
1:14556926|14557500	BGIOSGA003430
1:14612638|14613971	BGIOSGA003435
1:14797890|14799094	BGIOSGA001724
1:15004739|15005632	BGIOSGA003449
1:15351286|15352346	BGIOSGA003468
1:15928057|15930342	BGIOSGA001680
1:15936527|15936883	BGIOSGA001680
1:15936833|15937105	BGIOSGA001680
1:16107223|16107471	BGIOSGA001671
1:16107313|16107465	BGIOSGA001671
1:16405914|16406896	BGIOSGA003516
1:16428097|16428383	BGIOSGA001651
1:17021623|17021940	BGIOSGA001620
1:17204773|17204939	BGIOSGA001615
1:17204773|17205701	BGIOSGA001615
1:17204773|17206875	BGIOSGA001615
1:17206528|17207512	BGIOSGA001615
1:17402859|17404493	BGIOSGA001611
1:17823350|17825504	BGIOSGA003571
1:17824930|17825504	BGIOSGA003571
1:18295177|18298349	BGIOSGA003581
1:18296254|18298349	BGIOSGA003581
1:18417002|18417179	Oryza_sativa_newGene_12662
1:18417396|18417547	BGIOSGA003586
1:18417405|18417605	BGIOSGA003586
1:18418120|18420009	BGIOSGA003586
1:18427180|18428643	BGIOSGA003587
1:18449933|18450150	BGIOSGA001580
1:18657456|18657617	BGIOSGA003590
1:18793943|18794222	BGIOSGA003591
1:19078751|19078948	BGIOSGA003595
1:19079298|19079789	BGIOSGA003595
1:19079301|19079492	BGIOSGA003595
1:19079379|19079764	BGIOSGA003595
1:19079629|19079836	BGIOSGA003595
1:19136470|19142410	BGIOSGA003599
1:19137542|19139687	BGIOSGA003599
1:19137542|19140055	BGIOSGA003599
1:19247135|19254039	Oryza_sativa_newGene_12902
1:19419526|19424055	BGIOSGA001558
1:19421855|19424055	BGIOSGA001558
1:19422493|19423036	BGIOSGA001558
1:19428139|19428582	BGIOSGA001558
1:19882587|19884526	BGIOSGA003620
1:19883024|19884526	BGIOSGA003620
1:19913894|19919846	BGIOSGA003622
1:19923885|19925592	BGIOSGA001548
1:19923885|19925982	BGIOSGA001548
1:19970939|19972130	BGIOSGA001543
1:19995507|19996185	BGIOSGA001542
1:19995935|19996185	BGIOSGA001542
1:21045354|21045851	BGIOSGA003669
1:21048414|21050289	BGIOSGA003669
1:21254933|21256376	BGIOSGA003677
1:21375147|21377159	BGIOSGA003682
1:21376024|21377159	BGIOSGA003682
1:21431143|21431505	BGIOSGA003684
1:21616680|21616822	BGIOSGA003691
1:21693722|21695392	BGIOSGA001495
1:21700619|21700803	BGIOSGA001495
1:22021457|22031534	BGIOSGA001476
1:22100038|22102697	BGIOSGA001471
1:22718270|22719365	BGIOSGA001450
1:22723443|22725735	BGIOSGA001450
1:22893954|22894417	BGIOSGA003733
1:22894415|22894614	BGIOSGA003733
1:22973312|22973995	BGIOSGA001439
1:22973388|22973692	BGIOSGA001439
1:23047113|23050680	BGIOSGA001437
1:23091306|23091457	BGIOSGA001433
1:23322083|23322343	BGIOSGA003753
1:23347984|23348229	BGIOSGA001422
1:23426823|23427013	BGIOSGA003760
1:23496730|23497935	BGIOSGA003766
1:23646501|23648783	BGIOSGA003774
1:23807296|23807548	BGIOSGA003780
1:23811688|23811938	BGIOSGA003781
1:24181306|24181769	Oryza_sativa_newGene_14835
1:24435548|24435744	BGIOSGA003812
1:24436710|24436938	BGIOSGA003812
1:24439019|24439191	BGIOSGA003812
1:24439192|24439353	BGIOSGA003812
1:24441442|24441678	BGIOSGA001365
1:24441465|24442455	BGIOSGA001365
1:24510262|24510584	BGIOSGA001363
1:24521928|24523620	BGIOSGA001363
1:24937800|24938540	BGIOSGA003830
1:25070874|25071391	BGIOSGA001340
1:25070874|25073902	BGIOSGA001340
1:25072171|25073902	BGIOSGA001340
1:25188996|25189181	BGIOSGA003844
1:25218387|25219767	BGIOSGA003850
1:25218387|25221259	BGIOSGA003850
1:25251481|25252807	BGIOSGA003852
1:25263472|25263968	BGIOSGA001333
1:25278318|25278983	BGIOSGA003855
1:25278318|25279913	BGIOSGA003855
1:25549230|25549623	BGIOSGA001318
1:25665065|25665371	BGIOSGA003871
1:25815937|25816132	BGIOSGA003883
1:25816878|25818392	BGIOSGA003883
1:25816878|25819366	BGIOSGA003883
1:25816878|25825621	BGIOSGA003883
1:25817535|25822772	BGIOSGA003883
1:25831157|25837236	BGIOSGA003883
1:26279011|26279969	BGIOSGA003919
1:26279011|26281929	BGIOSGA003919
1:26281806|26282183	BGIOSGA003919
1:26502215|26502694	Oryza_sativa_newGene_16379
1:27160164|27161561	BGIOSGA001225
1:27192112|27192333	BGIOSGA003974
1:27281725|27281949	BGIOSGA001218
1:27299844|27300326	BGIOSGA003981
1:27368757|27368986	BGIOSGA001215
1:27404963|27405295	BGIOSGA001211
1:27521197|27521385	BGIOSGA001204
1:27581320|27581930	BGIOSGA001202
1:27581503|27584560	BGIOSGA001202
1:27584109|27584560	BGIOSGA001202
1:27638397|27641078	BGIOSGA004001
1:27639772|27641078	BGIOSGA004001
1:27681063|27682440	BGIOSGA001195
1:27874370|27874584	BGIOSGA004016
1:27874813|27875046	BGIOSGA004016
1:27889658|27889834	BGIOSGA001184
1:27976571|27977885	BGIOSGA004018
1:27977423|27977885	BGIOSGA004018
1:28023374|28024015	BGIOSGA004023
1:28097776|28098602	BGIOSGA004026
1:28144196|28144950	BGIOSGA004029
1:28149577|28151163	BGIOSGA001172
1:28179155|28179307	BGIOSGA004030
1:28188863|28189209	BGIOSGA004032
1:28189106|28189275	BGIOSGA004032
1:28259065|28261707	BGIOSGA001169
1:28681684|28681866	BGIOSGA001150
1:28891792|28891944	BGIOSGA004082
1:28892179|28892343	BGIOSGA004082
1:28894317|28895202	BGIOSGA004082
1:28894975|28895202	BGIOSGA004082
1:28897267|28897418	BGIOSGA004082
1:28965817|28966500	BGIOSGA004092
1:29180114|29181744	BGIOSGA004100
1:29180117|29181744	BGIOSGA004100
1:29181619|29181823	BGIOSGA004100
1:29182687|29182853	BGIOSGA004100
1:29338108|29338362	BGIOSGA001117
1:29403317|29404356	BGIOSGA004108
1:29481736|29482791	BGIOSGA001113
1:29610068|29610349	BGIOSGA001105
1:29739863|29740360	BGIOSGA001099
1:29789075|29789625	BGIOSGA001095
1:29789219|29789518	BGIOSGA001095
1:29789319|29789605	BGIOSGA001095
1:29789528|29789794	BGIOSGA001095
1:29799533|29802550	BGIOSGA004137
1:29818343|29818633	BGIOSGA004139
1:29819718|29821320	BGIOSGA004139
1:29821075|29822408	BGIOSGA004139
1:29867873|29868058	BGIOSGA001092
1:30026325|30027031	BGIOSGA004145
1:30190809|30191086	BGIOSGA001081
1:30231367|30232050	BGIOSGA001079
1:30276002|30276171	BGIOSGA001074
1:30937849|30938603	BGIOSGA001037
1:30938685|30939303	BGIOSGA001037
1:30974113|30975027	BGIOSGA001034
1:31008621|31009715	BGIOSGA004186
1:31017270|31018996	BGIOSGA004187
1:31153751|31153929	BGIOSGA004197
1:31204066|31208613	BGIOSGA001025
1:31206800|31210010	BGIOSGA001025
1:31275544|31277719	BGIOSGA004205
1:31307656|31308160	BGIOSGA001021
1:31323562|31327604	BGIOSGA001019
1:31423467|31424769	BGIOSGA004213
1:31538183|31538721	BGIOSGA001008
1:31612017|31612214	BGIOSGA004231
1:31652782|31654211	BGIOSGA001004
1:31742317|31742672	BGIOSGA000998
1:31775092|31775345	BGIOSGA000996
1:31789721|31789965	BGIOSGA000995
1:31796759|31796965	BGIOSGA000994
1:31822457|31823263	BGIOSGA004242
1:31929729|31930002	BGIOSGA000982
1:31963682|31964085	BGIOSGA000980
1:31994435|31994887	BGIOSGA000978
1:32009653|32013853	BGIOSGA000977
1:32009880|32012475	BGIOSGA000977
1:32012301|32013853	BGIOSGA000977
1:32054305|32054468	BGIOSGA004256
1:32055108|32055330	BGIOSGA004256
1:32055343|32056420	BGIOSGA004256
1:32067184|32067492	BGIOSGA000974
1:32070683|32071421	BGIOSGA000973
1:32102214|32102772	BGIOSGA000971
1:32102269|32102424	BGIOSGA000971
1:32142234|32142571	BGIOSGA004263
1:32187956|32188266	BGIOSGA004264
1:32273617|32273808	BGIOSGA004271
1:32273683|32273874	BGIOSGA004271
1:32278679|32279072	BGIOSGA004272
1:32340632|32341571	BGIOSGA000954
1:32374273|32374425	BGIOSGA004278
1:32438512|32439035	BGIOSGA004283
1:32438690|32439035	BGIOSGA004283
1:32568943|32569119	BGIOSGA004296
1:32645045|32645526	BGIOSGA004300
1:32671182|32672889	BGIOSGA004304
1:32712751|32713072	BGIOSGA000935
1:32716713|32719732	BGIOSGA000935
1:32771665|32772249	BGIOSGA004311
1:32790497|32790761	BGIOSGA004313
1:32793504|32795623	BGIOSGA004313
1:32795437|32795623	BGIOSGA004313
1:32795437|32795666	BGIOSGA004313
1:32801940|32802092	BGIOSGA004315
1:32892161|32894234	BGIOSGA000923
1:32946285|32947193	BGIOSGA000919
1:33038462|33039278	BGIOSGA000913
1:33051609|33051861	BGIOSGA004334
1:33064880|33066144	BGIOSGA004335
1:33066205|33067257	BGIOSGA004335
1:33075393|33075791	BGIOSGA000911
1:33193137|33193630	BGIOSGA000905
1:33237625|33238210	BGIOSGA004349
1:33238526|33239828	BGIOSGA004349
1:33259690|33259857	BGIOSGA004351
1:33288743|33288895	BGIOSGA004355
1:33409343|33410483	BGIOSGA004374
1:33614552|33616328	BGIOSGA000883
1:33639484|33640495	BGIOSGA004387
1:33639693|33640495	BGIOSGA004387
1:33816920|33819224	BGIOSGA000867
1:33911025|33911228	BGIOSGA000865
1:34022498|34022764	BGIOSGA004425
1:34209414|34209600	BGIOSGA004437
1:34209992|34210162	BGIOSGA004437
1:34214314|34215778	BGIOSGA000849
1:34467398|34468215	BGIOSGA004451
1:34491469|34492428	BGIOSGA000833
1:34595971|34596119	BGIOSGA000826
1:34654612|34654857	BGIOSGA000823
1:34692751|34694252	BGIOSGA004467
1:34738019|34738684	BGIOSGA000818
1:34751856|34752221	BGIOSGA004471
1:34753726|34754301	BGIOSGA004471
1:34762904|34763293	BGIOSGA000816
1:34848347|34848521	BGIOSGA000810
1:34855014|34855199	BGIOSGA000809
1:34900093|34900573	BGIOSGA000805
1:34902554|34903265	BGIOSGA000805
1:34902881|34903265	BGIOSGA000805
1:34957778|34959469	BGIOSGA000801
1:35129390|35131984	BGIOSGA000791
1:35130993|35133214	BGIOSGA000791
1:35254155|35254650	BGIOSGA004491
1:35282945|35283529	BGIOSGA000783
1:35444009|35445169	BGIOSGA004504
1:35455310|35455480	BGIOSGA000766
1:35455310|35455489	BGIOSGA000766
1:35556908|35557647	BGIOSGA004511
1:35653255|35653471	BGIOSGA000751
1:35653574|35655189	BGIOSGA000751
1:35654645|35654826	BGIOSGA000751
1:35655269|35655703	BGIOSGA000751
1:35655269|35656146	BGIOSGA000751
1:35673465|35674233	BGIOSGA004521
1:35673788|35673981	BGIOSGA004521
1:35691089|35692235	BGIOSGA004522
1:35727689|35729585	BGIOSGA004523
1:35727689|35731950	BGIOSGA004523
1:35746800|35747129	BGIOSGA004525
1:35775591|35775807	BGIOSGA004528
1:35814029|35814201	BGIOSGA000743
1:35861978|35864779	BGIOSGA000738
1:35861978|35868484	BGIOSGA000738
1:35862360|35866585	BGIOSGA000738
1:35868705|35868930	BGIOSGA000738
1:35869355|35872981	BGIOSGA000738
1:35914472|35916584	BGIOSGA004533
1:35924029|35927934	BGIOSGA004534
1:35933589|35934583	BGIOSGA004534
1:35939674|35940697	BGIOSGA004534
1:35974890|35975589	BGIOSGA000730
1:35975042|35975589	BGIOSGA000730
1:35996115|36000383	BGIOSGA004539
1:36003385|36003552	BGIOSGA000728
1:36003417|36003739	BGIOSGA000728
1:36053731|36054541	BGIOSGA004546
1:36063838|36067433	BGIOSGA000725
1:36159636|36160239	BGIOSGA000720
1:36200377|36200916	BGIOSGA004554
1:36529725|36529885	BGIOSGA000699
1:36640232|36640832	BGIOSGA004583
1:36825161|36825457	BGIOSGA000679
1:36826074|36827393	BGIOSGA000679
1:36827246|36827662	BGIOSGA000679
1:36928467|36928703	BGIOSGA004592
1:37003216|37003341	Oryza_sativa_newGene_32751
1:37004032|37004212	Oryza_sativa_newGene_32770
1:37004479|37004823	Oryza_sativa_newGene_32770
1:37005850|37006023	Oryza_sativa_newGene_32770
1:37006136|37006336	Oryza_sativa_newGene_32770
1:37006151|37006329	Oryza_sativa_newGene_32751
1:37006151|37006336	Oryza_sativa_newGene_32770
1:37011133|37011615	Oryza_sativa_newGene_32751
1:37016416|37019154	Oryza_sativa_newGene_32751
1:37017061|37017250	Oryza_sativa_newGene_32751
1:37270789|37271042	BGIOSGA004618
1:37371455|37371616	BGIOSGA000641
1:37539934|37542150	BGIOSGA000631
1:37678838|37679427	BGIOSGA004649
1:37686693|37686912	BGIOSGA004650
1:37884448|37884625	BGIOSGA000619
1:38006651|38007778	BGIOSGA000612
1:38108009|38108448	BGIOSGA000605
1:38121111|38121623	BGIOSGA000603
1:38270833|38271140	BGIOSGA004691
1:38275850|38276586	BGIOSGA000593
1:38276525|38276719	BGIOSGA000593
1:38293586|38293773	BGIOSGA004692
1:38326870|38327644	BGIOSGA000591
1:38402536|38403028	BGIOSGA000587
1:38407690|38408774	BGIOSGA000587
1:38506658|38507399	BGIOSGA000582
1:38621769|38622249	BGIOSGA004711
1:38722305|38722448	BGIOSGA000569
1:38766034|38766225	BGIOSGA004722
1:38797900|38799358	BGIOSGA000563
1:38798453|38798644	BGIOSGA000563
1:38799953|38800225	BGIOSGA000563
1:38917795|38918137	BGIOSGA000555
1:38936066|38937462	BGIOSGA000553
1:38955712|38956176	BGIOSGA004735
1:38997450|38998121	BGIOSGA004737
1:39173492|39178043	BGIOSGA004748
1:39177393|39178043	BGIOSGA004748
1:39251043|39251198	BGIOSGA000536
1:39281397|39286426	BGIOSGA004755
1:39284264|39286146	BGIOSGA004755
1:39284264|39286426	BGIOSGA004755
1:39285423|39287846	BGIOSGA004755
1:39309056|39309271	BGIOSGA000532
1:39309161|39309400	BGIOSGA000532
1:39309360|39309524	BGIOSGA000532
1:39341447|39342046	BGIOSGA004762
1:39369664|39370238	BGIOSGA000526
1:39424002|39425137	BGIOSGA004766
1:39564638|39565280	BGIOSGA000513
1:39649109|39649291	BGIOSGA000507
1:39728182|39728986	BGIOSGA000501
1:39851584|39851750	BGIOSGA004794
1:39922448|39923091	BGIOSGA004799
1:39954684|39955063	BGIOSGA000492
1:40140463|40141278	BGIOSGA000482
1:40152672|40152827	BGIOSGA004812
1:40152723|40152907	BGIOSGA004812
1:40393380|40393582	BGIOSGA004823
1:40678353|40678988	BGIOSGA000451
1:40740532|40741598	BGIOSGA004843
1:41011351|41011775	BGIOSGA004859
1:41118812|41122267	BGIOSGA004871
1:41123638|41124084	BGIOSGA004871
1:41221453|41222383	BGIOSGA000425
1:41245468|41245861	BGIOSGA000422
1:41343542|41344265	BGIOSGA004889
1:41429749|41430005	BGIOSGA004898
1:41445092|41445671	BGIOSGA000413
1:41489784|41490377	BGIOSGA004901
1:41517657|41518034	BGIOSGA000405
1:41587254|41589311	BGIOSGA000402
1:41588612|41588832	BGIOSGA000402
1:41651622|41654577	BGIOSGA004912
1:41685929|41686677	BGIOSGA004914
1:41884838|41885358	BGIOSGA004924
1:41960057|41960258	BGIOSGA004931
1:42020987|42021290	BGIOSGA000374
1:42021106|42021290	BGIOSGA000374
1:42042581|42044215	BGIOSGA000373
1:42140207|42141560	BGIOSGA004942
1:42165618|42165941	BGIOSGA004945
1:42273043|42274015	BGIOSGA000358
1:42292616|42293760	BGIOSGA004954
1:42301981|42302162	BGIOSGA000354
1:42592043|42592695	BGIOSGA000333
1:42766479|42767182	BGIOSGA000319
1:42937063|42937655	BGIOSGA004995
1:43061932|43062099	BGIOSGA000305
1:43125283|43125435	BGIOSGA000301
1:43155016|43156646	BGIOSGA000298
1:43232171|43232622	BGIOSGA000293
1:43239722|43240028	BGIOSGA005014
1:43247071|43247222	BGIOSGA000291
1:43314777|43315193	BGIOSGA000285
1:43314777|43317734	BGIOSGA000285
1:43372505|43372702	BGIOSGA000281
1:43394782|43395112	BGIOSGA000277
1:43395072|43395337	BGIOSGA000277
1:43446840|43450049	BGIOSGA005028
1:43472750|43473712	BGIOSGA005031
1:43472993|43473599	BGIOSGA005031
1:43517458|43517655	BGIOSGA000271
1:43562993|43563254	BGIOSGA005041
1:43612282|43613139	BGIOSGA000263
1:43624967|43625203	BGIOSGA000262
1:43668378|43669487	BGIOSGA000256
1:43694586|43695916	BGIOSGA000255
1:43697582|43699365	BGIOSGA000255
1:43812710|43813036	BGIOSGA000249
1:43874823|43875107	BGIOSGA000243
1:43874925|43875137	BGIOSGA000243
1:43934699|43935410	BGIOSGA005061
1:43935325|43935474	BGIOSGA005061
1:43935553|43936163	BGIOSGA005061
1:43939601|43939848	BGIOSGA005062
1:43941058|43941232	BGIOSGA000238
1:43942125|43942324	BGIOSGA000238
1:44045268|44046590	BGIOSGA005073
1:44260790|44261745	BGIOSGA000226
1:44279765|44280465	BGIOSGA000225
1:44332038|44332255	BGIOSGA000222
1:44340952|44341863	BGIOSGA000221
1:44390070|44391228	BGIOSGA000219
1:44417142|44417518	BGIOSGA000215
1:44555755|44556180	BGIOSGA005099
1:44645161|44645579	BGIOSGA000200
1:44726942|44727703	BGIOSGA005107
1:44811204|44811736	BGIOSGA000187
1:44812479|44813067	BGIOSGA000187
1:44863994|44864344	BGIOSGA005116
1:44919874|44920075	BGIOSGA000177
1:44929343|44929751	BGIOSGA005118
1:44938387|44938568	BGIOSGA005119
1:45009741|45009932	BGIOSGA005122
1:45020931|45021153	BGIOSGA005123
1:45194391|45194578	BGIOSGA000146
1:45395616|45396623	Oryza_sativa_newGene_46967
1:45395616|45396678	Oryza_sativa_newGene_46967
1:45395619|45396440	Oryza_sativa_newGene_46967
1:45395804|45396305	Oryza_sativa_newGene_46967
1:45396552|45396812	Oryza_sativa_newGene_46967
1:45396742|45396963	Oryza_sativa_newGene_46967
1:45396826|45397011	Oryza_sativa_newGene_46967
1:45397135|45397298	Oryza_sativa_newGene_46967
1:45446342|45446712	BGIOSGA000131
1:45446707|45446910	BGIOSGA000131
1:45466444|45466872	BGIOSGA000127
1:45466855|45467344	BGIOSGA000127
1:45707806|45710041	BGIOSGA005159
1:45911489|45911833	BGIOSGA000102
1:45987761|45987950	BGIOSGA005183
1:46090006|46091331	BGIOSGA000090
1:46147529|46149900	BGIOSGA005196
1:46275355|46277252	BGIOSGA005211
1:46275355|46279232	BGIOSGA005211
1:46285455|46286207	BGIOSGA005212
1:46318995|46319268	BGIOSGA005216
1:46430460|46430805	BGIOSGA000070
1:46461926|46462863	BGIOSGA005226
1:46462439|46462670	BGIOSGA005226
1:46473457|46473617	BGIOSGA000064
1:46500195|46501109	BGIOSGA000060
1:46500214|46500990	BGIOSGA000060
1:46540192|46540347	BGIOSGA005235
1:46540880|46541031	BGIOSGA005235
1:46648750|46649006	BGIOSGA000047
1:46649027|46649302	BGIOSGA000047
1:46658322|46659312	BGIOSGA005243
1:46862197|46863169	BGIOSGA000029
1:46882365|46882588	BGIOSGA005263
1:46905762|46905923	BGIOSGA000024
1:47076532|47078777	BGIOSGA000014
1:47096241|47097216	BGIOSGA000012
1:47194732|47198297	BGIOSGA005286
1:47194738|47198297	BGIOSGA005286
1:47207590|47207951	BGIOSGA000006
1:47251371|47251609	BGIOSGA000002
10:261148|261334	BGIOSGA032403
10:262326|262933	BGIOSGA032403
10:265666|266407	BGIOSGA032403
10:942632|942843	BGIOSGA032377
10:1174515|1175400	BGIOSGA032443
10:1340880|1341561	BGIOSGA032454
10:1340880|1343638	BGIOSGA032454
10:1341370|1341561	BGIOSGA032454
10:1341370|1343638	BGIOSGA032454
10:1923131|1923296	BGIOSGA032325
10:2236379|2237302	BGIOSGA032506
10:2257482|2257727	Oryza_sativa_newGene_1102
10:2396788|2396980	BGIOSGA032523
10:2931333|2931638	BGIOSGA032281
10:3048892|3053480	BGIOSGA032547
10:3066561|3069631	BGIOSGA032547
10:3096961|3097124	BGIOSGA032552
10:3492845|3493340	BGIOSGA032263
10:3493083|3493340	BGIOSGA032263
10:3495085|3499749	BGIOSGA032263
10:3657488|3657878	Oryza_sativa_newGene_1422
10:3657494|3657888	Oryza_sativa_newGene_1422
10:3657499|3657888	Oryza_sativa_newGene_1422
10:3657726|3657888	Oryza_sativa_newGene_1422
10:4146339|4146516	BGIOSGA032596
10:4152872|4153697	BGIOSGA032597
10:4153562|4154206	BGIOSGA032597
10:4672928|4673080	BGIOSGA032615
10:4735462|4736754	BGIOSGA032223
10:4815390|4821010	BGIOSGA032222
10:5034402|5038582	BGIOSGA032626
10:5269266|5269723	BGIOSGA032205
10:5270579|5271503	BGIOSGA032205
10:5273408|5273566	BGIOSGA032205
10:5316186|5316553	BGIOSGA032639
10:5466343|5466512	BGIOSGA032642
10:7063612|7063932	BGIOSGA032684
10:7063612|7065966	BGIOSGA032684
10:7063612|7066260	BGIOSGA032684
10:7383386|7383671	BGIOSGA032693
10:9495863|9496058	BGIOSGA032771
10:9496042|9496736	BGIOSGA032771
10:9498518|9498673	BGIOSGA032772
10:9842035|9842245	BGIOSGA032060
10:9963043|9964726	BGIOSGA032052
10:10508070|10508753	BGIOSGA032034
10:10759359|10759510	BGIOSGA032833
10:10762514|10764787	BGIOSGA032833
10:11239928|11241841	BGIOSGA032011
10:11285885|11286116	BGIOSGA032007
10:11461005|11461154	BGIOSGA031995
10:11651282|11653536	BGIOSGA031983
10:11694514|11696221	BGIOSGA031981
10:11695050|11696221	BGIOSGA031981
10:11875786|11876489	BGIOSGA032870
10:12227433|12228451	BGIOSGA032883
10:12565072|12565920	BGIOSGA031942
10:12822665|12825892	BGIOSGA032914
10:12826096|12826283	BGIOSGA032914
10:13093591|13094016	BGIOSGA031908
10:13368037|13368221	BGIOSGA032942
10:13782753|13783414	BGIOSGA032995
10:13816539|13817448	BGIOSGA031869
10:13834004|13834698	BGIOSGA031868
10:13838045|13838277	Oryza_sativa_newGene_3507
10:14070111|14070537	BGIOSGA031853
10:14130153|14130416	BGIOSGA033012
10:14264267|14267833	BGIOSGA031841
10:14408806|14408965	BGIOSGA033032
10:14416527|14416782	BGIOSGA031832
10:14611073|14611261	BGIOSGA031819
10:15248539|15251142	BGIOSGA033073
10:15289473|15290508	BGIOSGA031778
10:15377343|15377499	BGIOSGA033078
10:15606442|15606602	Oryza_sativa_newGene_3785
10:15623393|15626383	BGIOSGA033084
10:15758533|15758803	BGIOSGA031736
10:15886384|15886544	BGIOSGA033102
10:16024134|16024597	BGIOSGA033107
10:16069820|16070677	BGIOSGA033108
10:16178765|16178965	BGIOSGA033112
10:16178765|16179031	BGIOSGA033112
10:16238772|16238929	BGIOSGA031707
10:16249957|16250160	BGIOSGA031706
10:16549259|16551151	BGIOSGA033127
10:16591862|16593444	BGIOSGA033131
10:16592101|16592695	BGIOSGA033131
10:16654186|16660619	BGIOSGA033133
10:16712744|16713104	BGIOSGA033134
10:16866076|16867127	BGIOSGA033141
10:16868530|16869176	BGIOSGA033141
10:17005588|17006547	BGIOSGA031677
10:17160549|17161128	BGIOSGA031665
10:17170089|17170677	BGIOSGA031663
10:17188314|17188730	BGIOSGA031662
10:17415329|17416245	BGIOSGA033172
10:17457829|17458047	BGIOSGA031648
10:17646681|17647747	BGIOSGA031630
10:17689895|17690833	BGIOSGA031628
10:17689895|17691073	BGIOSGA031628
10:17771384|17771893	BGIOSGA031620
10:17829010|17831150	BGIOSGA033203
10:17865089|17865277	BGIOSGA033205
10:17946177|17946638	BGIOSGA031613
10:17953311|17956768	BGIOSGA033214
10:17955910|17957395	BGIOSGA033214
10:18049272|18049487	BGIOSGA033221
10:18055180|18055340	BGIOSGA033222
10:18086648|18086854	BGIOSGA033226
10:18117254|18117456	BGIOSGA031606
10:18117262|18117470	BGIOSGA031606
10:18182157|18182329	BGIOSGA033233
10:18212878|18213214	BGIOSGA031596
10:18408720|18409636	BGIOSGA031581
10:18411754|18412756	BGIOSGA031581
10:18515976|18517505	BGIOSGA033256
10:18567591|18567769	BGIOSGA033259
10:18668567|18668851	BGIOSGA033267
10:18671453|18671626	BGIOSGA033267
10:18692355|18692575	BGIOSGA031565
10:18737898|18738385	BGIOSGA031561
10:18738083|18738232	BGIOSGA031561
10:18924119|18926092	BGIOSGA033281
10:19014464|19015481	BGIOSGA033285
10:19121918|19122426	BGIOSGA031535
10:19167135|19167568	BGIOSGA031532
10:19167135|19168097	BGIOSGA031532
10:19249687|19254489	BGIOSGA033301
10:19377800|19378082	BGIOSGA031524
10:19583105|19583329	BGIOSGA031510
10:19583105|19583341	BGIOSGA031510
10:19656524|19656721	BGIOSGA033345
10:19878701|19879082	BGIOSGA033357
10:19878758|19879082	BGIOSGA033357
10:19879226|19879403	BGIOSGA033357
10:20022599|20022860	BGIOSGA033373
10:20217758|20218861	BGIOSGA033386
10:20259508|20260819	BGIOSGA033391
10:20369983|20370175	BGIOSGA033404
10:20371929|20372751	BGIOSGA033404
10:20447831|20448261	BGIOSGA031461
10:20564666|20564906	BGIOSGA033413
10:20635264|20636150	BGIOSGA033417
10:20762157|20764136	BGIOSGA033423
10:20905014|20905216	BGIOSGA031425
10:20906251|20906810	BGIOSGA031425
10:20907846|20908824	BGIOSGA031425
10:21055049|21055236	BGIOSGA031412
10:21055633|21055977	BGIOSGA031412
10:21056101|21056286	BGIOSGA031412
10:21179339|21179682	BGIOSGA033443
10:21206150|21206365	BGIOSGA031397
10:21322743|21324050	BGIOSGA033454
10:21323940|21324468	BGIOSGA033454
10:21355457|21359111	BGIOSGA033457
10:21415822|21416775	BGIOSGA031384
10:21418456|21421480	BGIOSGA031384
10:21419505|21420187	BGIOSGA031384
10:21419505|21422520	BGIOSGA031384
10:21424854|21425775	BGIOSGA031384
10:21453149|21454301	BGIOSGA033459
10:21532221|21532654	BGIOSGA031380
10:21532305|21532518	BGIOSGA031380
10:21546255|21547079	BGIOSGA031378
10:21546293|21546751	BGIOSGA031378
10:21546895|21547741	BGIOSGA031378
10:21547080|21547319	BGIOSGA031378
10:21547220|21547741	BGIOSGA031378
10:21547573|21548078	BGIOSGA031378
10:21623216|21623477	BGIOSGA033472
10:21623755|21623909	BGIOSGA033472
10:21693380|21693886	BGIOSGA033480
10:21693380|21695449	BGIOSGA033480
10:21693721|21694861	BGIOSGA033480
10:21694018|21694521	BGIOSGA033480
10:21730683|21730955	BGIOSGA031361
10:21832208|21832367	BGIOSGA031353
10:21924141|21924341	BGIOSGA031345
10:21926033|21926528	BGIOSGA031345
10:21927070|21927261	BGIOSGA031345
10:21928084|21928239	BGIOSGA031345
10:21929698|21930629	BGIOSGA031345
10:22051922|22052082	BGIOSGA031336
10:22109029|22109323	BGIOSGA031332
10:22149722|22150285	BGIOSGA031327
10:22182194|22182754	BGIOSGA033506
10:22182194|22183465	BGIOSGA033506
11:279550|280627	BGIOSGA034672
11:347802|351997	BGIOSGA034621
11:350384|351997	BGIOSGA034621
11:424887|425146	Oryza_sativa_newGene_4157
11:1642798|1643447	BGIOSGA034526
11:1770609|1770838	BGIOSGA034775
11:1837269|1837564	BGIOSGA034508
11:1940855|1941183	BGIOSGA034502
11:1941354|1943508	BGIOSGA034502
11:1941402|1943508	BGIOSGA034502
11:1977982|1978510	BGIOSGA034500
11:1989471|1989775	BGIOSGA034498
11:2196975|2197232	BGIOSGA034482
11:2310022|2311848	BGIOSGA034821
11:2490421|2490795	BGIOSGA034467
11:2692301|2692501	BGIOSGA034846
11:2697061|2697934	BGIOSGA034846
11:2978500|2978654	BGIOSGA034870
11:3016274|3016436	BGIOSGA034871
11:3096625|3096792	BGIOSGA034434
11:3242023|3242624	BGIOSGA034421
11:3242067|3242189	BGIOSGA034421
11:3242552|3243227	BGIOSGA034421
11:3242594|3243520	BGIOSGA034421
11:3242718|3244363	BGIOSGA034421
11:3243118|3243676	BGIOSGA034421
11:3414169|3414364	BGIOSGA034901
11:3444427|3444599	BGIOSGA034905
11:3450928|3451200	BGIOSGA034416
11:3559259|3560081	BGIOSGA034406
11:3819163|3821109	BGIOSGA034389
11:3820585|3821109	BGIOSGA034389
11:3880431|3882229	BGIOSGA034925
11:3896852|3897169	BGIOSGA034928
11:3901565|3902647	BGIOSGA034929
11:4061573|4061793	BGIOSGA034932
11:4489090|4489883	BGIOSGA034971
11:4631627|4631816	BGIOSGA034355
11:4757933|4758981	BGIOSGA034346
11:4819826|4820178	BGIOSGA034343
11:4877533|4877649	BGIOSGA034339
11:4896577|4896884	BGIOSGA034990
11:4896770|4897312	BGIOSGA034990
11:4897501|4897672	BGIOSGA034990
11:4920659|4920909	BGIOSGA034992
11:4948500|4949517	BGIOSGA034993
11:5115726|5115960	BGIOSGA034997
11:5116541|5116987	BGIOSGA034997
11:5152907|5154328	BGIOSGA034317
11:5262150|5262352	BGIOSGA034308
11:5277027|5280214	BGIOSGA034999
11:5558888|5559777	BGIOSGA034284
11:5561746|5562822	BGIOSGA034284
11:5562500|5562822	BGIOSGA034284
11:5627911|5635191	BGIOSGA034280
11:5632570|5635191	BGIOSGA034280
11:5910346|5910557	BGIOSGA034263
11:5918195|5918309	BGIOSGA035032
11:5939705|5940779	BGIOSGA035035
11:5959881|5960084	BGIOSGA034262
11:6005626|6005913	BGIOSGA035036
11:6072463|6072623	BGIOSGA035037
11:6072569|6072733	BGIOSGA035037
11:6366971|6367177	BGIOSGA034240
11:6416914|6419285	Oryza_sativa_newGene_4690
11:6543323|6544720	BGIOSGA035059
11:6673141|6674479	BGIOSGA035063
11:6677845|6678150	BGIOSGA035064
11:6677922|6678150	BGIOSGA035064
11:6831500|6831672	Oryza_sativa_newGene_4714
11:7033285|7034693	BGIOSGA034204
11:7099335|7099514	BGIOSGA035077
11:7692750|7697485	BGIOSGA034174
11:7695498|7698684	BGIOSGA034174
11:7696837|7698684	BGIOSGA034174
11:7697228|7698176	BGIOSGA034174
11:7701016|7701369	BGIOSGA034174
11:7726260|7726584	BGIOSGA035099
11:7728759|7729266	BGIOSGA035099
11:8755413|8756329	BGIOSGA035129
11:9393315|9398743	BGIOSGA034128
11:9395082|9395305	BGIOSGA034128
11:9395089|9395894	BGIOSGA034128
11:9487698|9487896	BGIOSGA035148
11:9634360|9635160	BGIOSGA035155
11:9762591|9762816	Oryza_sativa_newGene_5363
11:9956895|9957652	BGIOSGA035165
11:10145652|10145976	BGIOSGA034107
11:10146047|10146442	BGIOSGA034107
11:10146179|10146442	BGIOSGA034107
11:10146909|10147226	BGIOSGA034107
11:10544504|10546335	Oryza_sativa_newGene_5451
11:10707296|10710482	BGIOSGA035179
11:11392115|11392333	BGIOSGA035205
11:11753988|11755221	BGIOSGA034046
11:11754030|11755200	BGIOSGA034046
11:11755606|11755764	BGIOSGA034046
11:12681876|12682038	BGIOSGA034018
11:12790979|12795531	BGIOSGA035250
11:12794187|12795531	BGIOSGA035250
11:13337313|13337570	BGIOSGA034001
11:14040618|14040782	BGIOSGA035290
11:14128431|14128703	BGIOSGA033966
11:14789164|14789664	BGIOSGA035318
11:15036216|15036377	BGIOSGA035334
11:15322432|15325850	BGIOSGA033912
11:15327777|15337125	BGIOSGA033912
11:15404787|15406618	BGIOSGA035346
11:15407890|15408447	BGIOSGA035346
11:15410813|15411004	BGIOSGA035346
11:15845642|15849084	BGIOSGA035362
11:15892921|15893985	BGIOSGA033891
11:16266552|16269388	BGIOSGA033869
11:16268381|16269388	BGIOSGA033869
11:16269264|16271192	BGIOSGA033869
11:16270967|16271209	BGIOSGA033869
11:16282249|16283825	BGIOSGA035379
11:16420047|16420327	BGIOSGA033858
11:16420807|16421324	BGIOSGA033858
11:16422630|16424751	BGIOSGA033858
11:16769489|16770260	BGIOSGA033850
11:16831749|16832026	BGIOSGA035409
11:16914207|16917291	BGIOSGA033839
11:17187484|17187764	BGIOSGA035429
11:17489623|17489817	BGIOSGA035445
11:17751301|17753004	BGIOSGA035453
11:17751301|17760265	BGIOSGA035453
11:17752891|17756403	BGIOSGA035453
11:17967191|17968602	BGIOSGA033786
11:17995543|17995789	BGIOSGA035466
11:18192536|18194496	BGIOSGA035474
11:18224592|18224978	BGIOSGA033772
11:18230959|18232217	BGIOSGA035476
11:18266495|18267483	BGIOSGA033768
11:18796483|18797231	BGIOSGA035519
11:18811990|18813872	BGIOSGA035520
11:18919406|18923035	BGIOSGA033735
11:19350520|19350692	BGIOSGA035541
11:19536813|19537104	BGIOSGA033695
11:19538868|19539071	Oryza_sativa_newGene_5467
11:19773598|19773738	BGIOSGA035563
11:20001317|20001562	BGIOSGA035582
11:20382798|20383626	BGIOSGA035600
11:20851126|20851437	BGIOSGA033615
11:21085002|21085467	BGIOSGA033606
11:21502615|21503799	BGIOSGA033586
11:21646238|21648165	BGIOSGA035667
11:21648531|21649187	BGIOSGA035667
11:21711009|21711458	Oryza_sativa_newGene_5781
11:21833691|21833913	BGIOSGA035675
11:22868701|22873183	Oryza_sativa_newGene_5881
11:22985447|22985695	BGIOSGA033513
11:22985447|22986018	BGIOSGA033513
11:22985447|22986099	BGIOSGA033513
11:22985925|22987440	BGIOSGA033513
11:22985961|22986108	BGIOSGA033513
11:22986016|22986419	BGIOSGA033513
11:22986016|22986662	BGIOSGA033513
11:22986058|22986395	BGIOSGA033513
11:22986115|22986419	BGIOSGA033513
11:22986118|22986500	BGIOSGA033513
11:22986118|22986503	BGIOSGA033513
11:22986392|22986610	BGIOSGA033513
11:22986459|22986695	BGIOSGA033513
11:22986497|22986746	BGIOSGA033513
11:22986531|22986731	BGIOSGA033513
11:22986567|22987014	BGIOSGA033513
11:22986579|22986942	BGIOSGA033513
11:22986857|22987440	BGIOSGA033513
11:22986888|22987254	BGIOSGA033513
11:22986896|22987320	BGIOSGA033513
11:22986909|22987299	BGIOSGA033513
11:22986923|22987272	BGIOSGA033513
11:22986958|22987390	BGIOSGA033513
11:22986985|22987395	BGIOSGA033513
11:22987142|22987401	BGIOSGA033513
11:22987142|22987440	BGIOSGA033513
12:104235|104797	BGIOSGA036832
12:104584|104797	BGIOSGA036832
12:113073|114058	BGIOSGA036833
12:114521|114707	BGIOSGA036833
12:460962|461301	BGIOSGA036799
12:463610|464544	BGIOSGA036799
12:563074|563424	BGIOSGA036789
12:1778871|1779042	BGIOSGA036938
12:1953125|1953536	BGIOSGA036949
12:2046396|2046633	Oryza_sativa_newGene_6094
12:2817749|2818849	BGIOSGA036619
12:2882499|2882666	BGIOSGA037013
12:2940586|2940780	BGIOSGA037016
12:2940610|2940780	BGIOSGA037016
12:2940882|2941256	BGIOSGA037016
12:2998944|2999749	BGIOSGA037022
12:3221004|3221595	BGIOSGA036591
12:3615153|3615411	BGIOSGA036569
12:3616320|3616809	BGIOSGA036569
12:3625642|3625792	BGIOSGA036568
12:3664039|3664194	BGIOSGA037053
12:3724777|3725081	BGIOSGA037056
12:3782884|3783583	BGIOSGA037059
12:3784592|3784792	BGIOSGA037059
12:3823895|3824535	BGIOSGA036554
12:3825715|3825877	BGIOSGA036554
12:3827254|3827758	BGIOSGA036554
12:3885781|3886332	BGIOSGA037067
12:3927869|3928026	BGIOSGA037070
12:4103253|4103564	BGIOSGA036542
12:4167794|4168222	BGIOSGA037087
12:4339608|4340220	BGIOSGA036526
12:4496428|4496818	BGIOSGA036511
12:4689412|4690741	BGIOSGA037115
12:4692770|4692927	BGIOSGA036501
12:4693904|4694480	BGIOSGA036501
12:4952836|4956961	BGIOSGA036490
12:4960007|4960231	BGIOSGA036490
12:5042174|5042327	BGIOSGA036486
12:5092967|5093412	BGIOSGA037128
12:5325417|5325584	BGIOSGA036471
12:5400313|5401482	BGIOSGA036468
12:5653126|5653445	BGIOSGA036459
12:5654959|5655349	BGIOSGA036459
12:5655484|5655698	BGIOSGA036459
12:5823563|5823712	BGIOSGA036454
12:6311171|6312365	BGIOSGA036436
12:6321914|6322313	BGIOSGA037171
12:6328114|6328311	BGIOSGA036435
12:6438713|6438894	BGIOSGA037177
12:6607216|6607642	BGIOSGA036427
12:6607264|6607542	BGIOSGA036427
12:6608708|6609789	BGIOSGA036427
12:6610474|6611907	BGIOSGA036427
12:6611377|6611657	BGIOSGA036427
12:6611613|6611877	BGIOSGA036427
12:6744377|6744789	BGIOSGA036420
12:6780661|6780925	BGIOSGA037191
12:6787945|6789199	BGIOSGA036419
12:6878907|6879140	BGIOSGA037194
12:6879154|6879457	BGIOSGA037194
12:7181860|7184324	BGIOSGA036406
12:7191282|7194565	BGIOSGA036405
12:7235580|7241070	BGIOSGA036403
12:7420792|7420975	BGIOSGA037214
12:7423631|7423802	BGIOSGA037214
12:7423663|7423891	BGIOSGA037214
12:7424367|7424642	BGIOSGA037214
12:7424390|7424693	BGIOSGA037214
12:7890880|7891432	BGIOSGA037228
12:8007115|8007854	BGIOSGA037230
12:8557618|8558170	BGIOSGA036363
12:8562438|8562848	BGIOSGA037243
12:8647269|8647430	BGIOSGA036362
12:8647496|8647654	BGIOSGA036362
12:8759183|8759340	BGIOSGA036356
12:8792589|8794216	BGIOSGA036353
12:8888362|8889025	BGIOSGA036348
12:8888362|8891802	BGIOSGA036348
12:9019704|9025553	BGIOSGA036344
12:9052222|9055600	BGIOSGA036341
12:9052222|9059495	BGIOSGA036341
12:9093145|9093329	BGIOSGA037257
12:9173115|9174769	BGIOSGA037263
12:9201009|9202325	Oryza_sativa_newGene_6490
12:9292643|9293188	BGIOSGA036337
12:9299855|9302769	BGIOSGA036337
12:9521269|9521465	BGIOSGA036333
12:9546639|9549047	BGIOSGA037268
12:10518798|10519195	BGIOSGA037300
12:10518955|10519226	BGIOSGA037300
12:10859004|10859412	BGIOSGA037317
12:10865249|10865416	BGIOSGA037317
12:10865261|10865416	BGIOSGA037317
12:10925438|10926423	BGIOSGA036295
12:10932423|10935540	BGIOSGA036295
12:10959146|10959529	BGIOSGA036294
12:11233522|11233739	BGIOSGA036282
12:11636817|11636978	BGIOSGA036265
12:12451345|12452381	BGIOSGA036244
12:12962631|12962822	BGIOSGA037352
12:13081932|13082966	BGIOSGA036231
12:13960535|13961087	BGIOSGA036199
12:14103421|14104395	BGIOSGA036195
12:14341887|14345679	Oryza_sativa_newGene_6724
12:14711391|14712743	BGIOSGA037410
12:14714159|14716359	BGIOSGA037410
12:14715838|14719647	BGIOSGA037410
12:14716613|14718021	BGIOSGA037410
12:14716613|14719907	BGIOSGA037410
12:14717209|14717472	BGIOSGA037410
12:15404514|15404701	BGIOSGA037443
12:15665306|15666410	BGIOSGA037453
12:15930930|15931950	BGIOSGA037468
12:16126294|16127045	BGIOSGA036094
12:16127003|16128133	BGIOSGA036094
12:16130168|16130718	BGIOSGA036094
12:16131226|16131388	BGIOSGA036094
12:16552075|16552241	BGIOSGA036080
12:16571718|16571868	Oryza_sativa_newGene_6975
12:16871072|16872972	BGIOSGA037510
12:17114795|17115745	BGIOSGA037524
12:17228832|17230123	BGIOSGA037529
12:17726112|17726375	BGIOSGA036044
12:17726235|17726441	BGIOSGA036044
12:17726259|17726492	BGIOSGA036044
12:17726280|17726453	BGIOSGA036044
12:17927416|17927763	BGIOSGA037560
12:18015447|18015749	BGIOSGA037565
12:18015904|18016119	BGIOSGA037565
12:18241427|18241735	BGIOSGA036018
12:18523358|18523569	BGIOSGA037593
12:18551462|18551777	BGIOSGA037595
12:18760320|18764077	BGIOSGA037609
12:18771326|18772037	BGIOSGA037610
12:18803171|18803551	BGIOSGA037612
12:18803580|18804455	BGIOSGA037612
12:19041657|19041836	BGIOSGA037634
12:19266758|19267069	BGIOSGA035962
12:19273836|19274018	BGIOSGA035960
12:19393437|19393598	BGIOSGA037662
12:19509670|19511618	BGIOSGA037668
12:19561289|19561507	BGIOSGA037672
12:19715917|19716658	BGIOSGA037680
12:19977906|19978091	BGIOSGA037688
12:20315940|20317939	BGIOSGA035910
12:20399708|20400274	BGIOSGA035907
12:20463885|20466576	BGIOSGA037714
12:20480408|20480994	BGIOSGA037714
12:20480627|20480794	BGIOSGA037714
12:20582856|20583259	BGIOSGA037725
12:20594228|20594584	BGIOSGA037727
12:20806866|20807287	BGIOSGA037738
12:20871431|20872669	BGIOSGA037742
12:20872045|20872669	BGIOSGA037742
12:21091402|21092009	BGIOSGA035878
12:21193361|21194608	BGIOSGA037757
12:21449770|21450197	BGIOSGA035853
12:21449770|21450517	BGIOSGA035853
12:21533164|21535016	BGIOSGA035847
12:21594114|21594359	BGIOSGA035842
12:21596464|21598102	BGIOSGA035842
12:21614025|21614182	BGIOSGA037784
12:21724691|21725095	BGIOSGA035835
12:21724721|21725161	BGIOSGA035835
12:21927630|21928220	BGIOSGA035823
12:21929707|21929950	BGIOSGA035823
12:21942878|21943638	BGIOSGA035821
12:21990236|21991113	BGIOSGA035815
12:22086938|22087485	BGIOSGA037816
12:22089783|22090056	BGIOSGA037816
12:22333137|22335414	BGIOSGA035799
12:22392843|22394784	BGIOSGA035795
12:22398483|22399436	BGIOSGA035794
12:22476377|22476867	BGIOSGA037845
12:22825391|22825556	BGIOSGA035766
12:22951666|22952006	BGIOSGA037871
12:22977028|22980396	BGIOSGA037874
12:22978069|22979316	BGIOSGA037874
12:22978935|22980396	BGIOSGA037874
12:22978935|22980885	BGIOSGA037874
12:22979165|22979292	BGIOSGA037874
12:22979729|22980396	BGIOSGA037874
12:22993781|22993948	BGIOSGA035750
12:23003838|23004182	BGIOSGA035749
12:23031583|23031767	BGIOSGA035747
12:23033231|23033438	BGIOSGA035747
12:23034634|23034854	BGIOSGA035747
12:23037009|23037278	BGIOSGA035747
2:14610|14947	BGIOSGA007320
2:34974|35132	BGIOSGA007322
2:35600|35791	BGIOSGA007322
2:36141|39026	BGIOSGA007322
2:38895|40814	BGIOSGA007322
2:39360|40502	BGIOSGA007322
2:81797|82504	BGIOSGA007314
2:89473|89775	BGIOSGA007312
2:107549|107716	BGIOSGA007311
2:187437|187904	BGIOSGA007302
2:187437|188055	BGIOSGA007302
2:187781|188409	BGIOSGA007302
2:272718|273027	BGIOSGA007340
2:275842|276265	BGIOSGA007340
2:333185|334130	BGIOSGA007345
2:333893|334764	BGIOSGA007345
2:540918|542216	BGIOSGA007275
2:619602|619782	BGIOSGA007266
2:619657|619827	BGIOSGA007266
2:626139|626965	BGIOSGA007266
2:666655|666883	BGIOSGA007265
2:772328|772531	BGIOSGA007259
2:774853|776405	BGIOSGA007259
2:777684|777961	BGIOSGA007259
2:777731|777931	BGIOSGA007259
2:806790|806948	BGIOSGA007256
2:855895|856295	BGIOSGA007252
2:868805|869008	BGIOSGA007251
2:868892|869101	BGIOSGA007251
2:869787|870117	BGIOSGA007251
2:968771|971083	BGIOSGA007244
2:969435|971083	BGIOSGA007244
2:1078421|1079354	BGIOSGA007399
2:1078596|1078782	BGIOSGA007399
2:1104625|1104819	BGIOSGA007401
2:1211136|1211456	BGIOSGA007410
2:1211243|1211513	BGIOSGA007410
2:1211271|1211456	BGIOSGA007410
2:1264130|1264937	BGIOSGA007221
2:1290357|1290791	BGIOSGA007216
2:1325369|1325585	BGIOSGA007214
2:1432970|1433298	BGIOSGA007432
2:1486396|1486677	BGIOSGA007435
2:1524615|1525364	BGIOSGA007443
2:1553397|1557752	BGIOSGA007202
2:1694430|1698688	BGIOSGA007458
2:1805550|1805729	BGIOSGA007464
2:1805774|1805923	BGIOSGA007464
2:1808665|1813499	BGIOSGA007464
2:1809418|1809567	BGIOSGA007464
2:1813396|1813499	BGIOSGA007464
2:1818193|1821125	BGIOSGA007189
2:1894897|1896151	BGIOSGA007183
2:1939827|1940780	BGIOSGA007179
2:2019212|2020485	BGIOSGA007475
2:2021850|2022070	BGIOSGA007475
2:2057117|2057926	BGIOSGA007171
2:2154747|2156039	BGIOSGA007484
2:2157369|2159721	BGIOSGA007484
2:2166174|2167806	BGIOSGA007485
2:2187897|2188071	BGIOSGA007486
2:2198937|2199098	BGIOSGA007487
2:2209595|2209865	BGIOSGA007489
2:2354762|2358804	BGIOSGA007157
2:2357233|2357843	BGIOSGA007157
2:3156300|3157357	BGIOSGA007546
2:3219256|3219488	BGIOSGA007131
2:3693674|3697200	BGIOSGA007099
2:3736337|3736522	BGIOSGA007095
2:3832067|3832236	BGIOSGA007579
2:3886428|3888222	BGIOSGA007584
2:3889821|3890862	BGIOSGA007584
2:3893429|3893929	Oryza_sativa_newGene_7455
2:3893835|3896560	Oryza_sativa_newGene_7455
2:3896906|3899020	Oryza_sativa_newGene_7455
2:3898313|3899020	Oryza_sativa_newGene_7455
2:3909183|3909672	BGIOSGA007586
2:3940966|3941193	BGIOSGA007082
2:3941026|3941305	BGIOSGA007082
2:3941038|3941265	BGIOSGA007082
2:3941194|3941421	BGIOSGA007082
2:3941266|3941493	BGIOSGA007082
2:3941650|3941877	BGIOSGA007082
2:3980679|3982296	BGIOSGA007079
2:3990303|3991491	BGIOSGA007079
2:4119686|4120640	BGIOSGA007598
2:4299700|4300970	BGIOSGA007067
2:4483014|4483330	BGIOSGA007626
2:4485160|4485878	BGIOSGA007626
2:4485395|4486821	BGIOSGA007626
2:4992537|4992749	BGIOSGA007656
2:4992537|4993207	BGIOSGA007656
2:4992840|4993207	BGIOSGA007656
2:5017800|5018271	BGIOSGA007029
2:5018128|5019071	BGIOSGA007029
2:5025802|5026097	BGIOSGA007657
2:5144050|5146934	BGIOSGA007021
2:5233756|5237401	Oryza_sativa_newGene_7596
2:5322293|5322862	BGIOSGA007015
2:5322470|5322635	BGIOSGA007015
2:5430274|5430429	BGIOSGA007007
2:5467893|5469950	BGIOSGA007004
2:5482731|5483971	BGIOSGA007680
2:5485685|5486218	BGIOSGA007680
2:5719159|5719822	BGIOSGA006993
2:5719202|5719822	BGIOSGA006993
2:5719576|5719767	BGIOSGA006993
2:5815794|5816029	BGIOSGA007708
2:6019120|6019293	BGIOSGA006969
2:6097551|6097798	BGIOSGA007722
2:6135147|6135375	BGIOSGA006958
2:6138177|6138554	BGIOSGA006958
2:6346061|6346400	BGIOSGA006945
2:6346239|6346400	BGIOSGA006945
2:6346302|6346603	BGIOSGA006945
2:6478068|6478877	BGIOSGA006932
2:6518774|6518929	BGIOSGA006930
2:6606465|6609174	BGIOSGA006922
2:6606465|6610581	BGIOSGA006922
2:6611580|6614799	BGIOSGA006922
2:6619547|6620476	BGIOSGA006922
2:6654313|6654918	BGIOSGA006917
2:6701464|6701784	BGIOSGA006914
2:6737529|6741311	BGIOSGA007755
2:6739438|6741494	BGIOSGA007755
2:6739477|6740079	BGIOSGA007755
2:6742257|6743135	BGIOSGA007755
2:6742439|6742645	BGIOSGA007755
2:6830657|6831260	BGIOSGA006908
2:6831099|6831260	BGIOSGA006908
2:6956645|6957005	BGIOSGA006898
2:6976568|6976900	BGIOSGA007764
2:7030804|7031562	BGIOSGA007767
2:7174030|7174185	BGIOSGA007775
2:7176967|7178336	BGIOSGA007775
2:7178721|7178954	BGIOSGA007775
2:7178850|7179050	BGIOSGA007775
2:7178898|7179077	BGIOSGA007775
2:7624284|7625015	BGIOSGA006861
2:7675584|7675770	BGIOSGA007805
2:7731572|7731736	BGIOSGA006855
2:7732477|7733114	BGIOSGA006855
2:7826789|7827132	BGIOSGA007813
2:7882641|7885025	BGIOSGA006852
2:7885111|7885294	BGIOSGA006852
2:7895343|7896150	BGIOSGA007816
2:7898755|7898989	BGIOSGA007816
2:8066511|8067451	BGIOSGA007827
2:8151890|8152277	BGIOSGA006839
2:8153481|8154032	BGIOSGA006839
2:8208325|8208745	BGIOSGA007830
2:8211976|8212140	BGIOSGA007830
2:8436361|8437066	BGIOSGA007841
2:8441810|8443191	BGIOSGA007841
2:8649330|8650473	BGIOSGA006820
2:8906692|8907517	BGIOSGA006814
2:8974104|8975918	BGIOSGA007864
2:8975911|8976721	BGIOSGA007864
2:9074805|9075003	BGIOSGA007870
2:9096046|9096208	BGIOSGA007871
2:9157877|9158134	BGIOSGA006805
2:9249623|9250190	BGIOSGA006796
2:9460284|9460454	BGIOSGA007894
2:9483255|9490696	Oryza_sativa_newGene_8219
2:9483335|9483521	Oryza_sativa_newGene_8219
2:9485936|9486250	Oryza_sativa_newGene_8219
2:9489440|9490696	Oryza_sativa_newGene_8219
2:9489440|9493671	Oryza_sativa_newGene_8219
2:9567872|9568090	Oryza_sativa_newGene_8226
2:9720828|9721952	BGIOSGA006757
2:9786732|9787081	BGIOSGA006754
2:9787042|9787540	BGIOSGA006754
2:9788657|9789160	BGIOSGA006754
2:9792224|9793597	BGIOSGA006754
2:9816481|9816708	BGIOSGA006753
2:9879583|9879768	BGIOSGA007908
2:10000369|10000521	BGIOSGA006743
2:10000712|10000839	BGIOSGA006743
2:10021716|10021872	BGIOSGA006742
2:10037377|10037565	BGIOSGA007915
2:10037946|10038116	BGIOSGA007915
2:10289569|10290810	BGIOSGA007928
2:10792524|10792684	BGIOSGA006711
2:10811358|10811516	BGIOSGA007953
2:11045429|11046117	BGIOSGA007961
2:11296083|11296245	BGIOSGA007972
2:11425798|11426000	BGIOSGA007976
2:11426108|11427015	BGIOSGA007976
2:11528675|11531974	BGIOSGA007980
2:11529905|11530218	BGIOSGA007980
2:11530219|11530553	BGIOSGA007980
2:11531162|11531481	BGIOSGA007980
2:11531880|11532938	BGIOSGA007980
2:11532494|11532938	BGIOSGA007980
2:11772853|11774301	BGIOSGA006669
2:11774098|11776397	BGIOSGA006669
2:11774758|11775871	BGIOSGA006669
2:11780791|11781036	BGIOSGA006669
2:11859015|11860566	BGIOSGA006664
2:12226762|12227008	BGIOSGA008013
2:12416005|12417200	BGIOSGA006640
2:12474541|12474785	BGIOSGA008021
2:12540496|12541148	BGIOSGA008025
2:12745749|12745916	BGIOSGA006624
2:12745754|12745904	BGIOSGA006624
2:12757374|12760505	BGIOSGA006623
2:12758820|12759387	BGIOSGA006623
2:12774996|12776569	BGIOSGA006622
2:12836389|12836724	BGIOSGA008039
2:13219584|13220286	BGIOSGA006602
2:13219862|13222097	BGIOSGA006602
2:13407467|13409001	BGIOSGA008057
2:13407467|13411884	BGIOSGA008057
2:13410990|13411884	BGIOSGA008057
2:13410990|13415714	BGIOSGA008057
2:13414352|13415714	BGIOSGA008057
2:14038000|14038185	BGIOSGA008093
2:14090349|14092437	BGIOSGA006571
2:14092075|14092367	BGIOSGA006571
2:14121851|14122587	BGIOSGA008101
2:14121851|14124374	BGIOSGA008101
2:14121851|14125738	BGIOSGA008101
2:14124209|14126351	BGIOSGA008101
2:14124594|14124749	BGIOSGA008101
2:14386762|14388096	BGIOSGA008107
2:14386762|14391089	BGIOSGA008107
2:14403104|14403832	BGIOSGA008108
2:14582659|14583406	BGIOSGA008112
2:14654204|14655311	Oryza_sativa_newGene_9398
2:14773772|14773990	BGIOSGA006559
2:14865532|14865702	BGIOSGA008116
2:15224685|15224990	BGIOSGA006550
2:15998211|16000988	BGIOSGA006535
2:15998211|16008607	BGIOSGA006535
2:15998211|16010280	BGIOSGA006535
2:15999617|16000981	BGIOSGA006535
2:15999617|16000988	BGIOSGA006535
2:15999617|16006576	BGIOSGA006535
2:16004870|16006576	BGIOSGA006535
2:16004870|16008607	BGIOSGA006535
2:16004870|16008694	BGIOSGA006535
2:16004870|16010280	BGIOSGA006535
2:16005851|16008607	BGIOSGA006535
2:16008479|16010280	BGIOSGA006535
2:16013634|16013866	BGIOSGA006535
2:16701745|16703604	BGIOSGA006513
2:16986875|16987135	BGIOSGA008180
2:17053362|17058144	BGIOSGA008183
2:17130446|17133399	BGIOSGA006498
2:17144593|17148205	BGIOSGA006497
2:17144593|17151418	BGIOSGA006497
2:17147218|17148205	BGIOSGA006497
2:17147772|17158083	BGIOSGA006497
2:17151102|17151296	BGIOSGA006497
2:17155607|17158083	BGIOSGA006497
2:17350104|17350945	BGIOSGA008196
2:17356818|17359950	BGIOSGA008196
2:17384052|17384353	BGIOSGA008198
2:17384052|17385786	BGIOSGA008198
2:17394103|17394763	BGIOSGA008198
2:17787553|17788034	BGIOSGA006469
2:17830142|17832004	BGIOSGA008212
2:18238952|18239924	BGIOSGA006454
2:18691666|18694743	BGIOSGA008247
2:18736954|18737657	BGIOSGA006435
2:18737511|18739626	BGIOSGA006435
2:18738147|18749335	BGIOSGA006435
2:18738414|18738583	BGIOSGA006435
2:18739360|18739518	BGIOSGA006435
2:18739519|18749731	BGIOSGA006435
2:18740343|18742969	BGIOSGA006435
2:18740343|18743290	BGIOSGA006435
2:18740343|18746389	BGIOSGA006435
2:18740343|18747304	BGIOSGA006435
2:18740343|18748221	BGIOSGA006435
2:18740513|18741294	BGIOSGA006435
2:18742406|18743290	BGIOSGA006435
2:18743127|18746159	BGIOSGA006435
2:18746037|18748221	BGIOSGA006435
2:18778439|18780850	BGIOSGA006432
2:18782561|18786539	BGIOSGA006432
2:18818531|18818818	Oryza_sativa_newGene_10308
2:19022108|19022263	BGIOSGA008261
2:19024700|19025032	BGIOSGA008261
2:19024793|19025188	BGIOSGA008261
2:19104060|19105042	Oryza_sativa_newGene_10376
2:19104060|19105086	Oryza_sativa_newGene_10376
2:19186790|19187380	BGIOSGA008273
2:19532882|19533049	BGIOSGA008288
2:19679778|19680645	BGIOSGA008297
2:20052661|20052833	BGIOSGA008309
2:20109559|20110297	BGIOSGA008311
2:20284456|20284624	BGIOSGA008317
2:20284510|20284952	BGIOSGA008317
2:20347283|20347600	BGIOSGA006363
2:20361213|20362534	BGIOSGA006361
2:20399023|20399189	BGIOSGA008323
2:20530886|20531375	BGIOSGA008334
2:20627945|20628204	BGIOSGA008338
2:20634273|20634468	BGIOSGA006351
2:20683589|20683763	BGIOSGA006348
2:20826984|20829581	BGIOSGA006343
2:21154578|21154992	BGIOSGA008355
2:21190169|21190700	BGIOSGA008358
2:21247474|21248327	BGIOSGA008363
2:21248664|21249028	BGIOSGA008363
2:21275693|21275918	BGIOSGA006310
2:21290783|21291331	BGIOSGA006308
2:21290783|21291559	BGIOSGA006308
2:21577350|21578949	BGIOSGA006303
2:21577350|21580442	BGIOSGA006303
2:21590403|21592129	BGIOSGA006302
2:21591505|21591812	BGIOSGA006302
2:21637229|21637498	BGIOSGA008379
2:22028646|22029511	BGIOSGA008396
2:22034101|22035933	BGIOSGA008396
2:22034379|22034575	BGIOSGA008396
2:22039378|22043500	BGIOSGA008396
2:22298680|22298952	BGIOSGA008405
2:22329516|22330080	BGIOSGA008407
2:22445855|22446098	BGIOSGA008412
2:22502208|22503038	BGIOSGA006268
2:22502934|22503347	BGIOSGA006268
2:22593262|22594397	BGIOSGA006263
2:22704725|22704934	BGIOSGA006259
2:22771113|22772287	BGIOSGA008429
2:22772680|22773820	BGIOSGA008429
2:22773197|22773820	BGIOSGA008429
2:22773976|22774451	BGIOSGA008429
2:22782951|22783354	BGIOSGA008430
2:22787363|22787530	BGIOSGA008430
2:22978061|22979747	BGIOSGA008440
2:23102755|23103368	BGIOSGA008448
2:23124193|23124384	BGIOSGA006235
2:23311230|23311789	BGIOSGA006225
2:23330909|23331759	BGIOSGA006221
2:23355916|23357161	BGIOSGA008460
2:23358010|23358198	BGIOSGA008460
2:23612732|23612882	BGIOSGA006213
2:23671283|23671819	BGIOSGA006207
2:23722348|23722530	BGIOSGA008474
2:23729251|23729605	BGIOSGA006204
2:23843547|23843846	BGIOSGA008481
2:24045663|24045965	BGIOSGA008494
2:24116810|24117015	BGIOSGA006176
2:24127026|24127244	BGIOSGA008500
2:24163052|24168360	BGIOSGA008503
2:24278534|24278721	BGIOSGA006161
2:24278540|24278790	BGIOSGA006161
2:24610023|24610656	BGIOSGA006141
2:24626069|24626393	BGIOSGA008524
2:24680466|24680771	BGIOSGA008528
2:24680489|24680747	BGIOSGA008528
2:24688397|24688624	BGIOSGA006134
2:24689218|24689767	BGIOSGA006134
2:24690928|24691114	BGIOSGA006134
2:24748870|24750388	BGIOSGA008533
2:24787863|24788110	BGIOSGA006131
2:24810148|24810309	BGIOSGA006129
2:24825036|24825239	BGIOSGA008536
2:24940852|24941189	BGIOSGA006119
2:24968606|24974142	BGIOSGA008546
2:25009178|25010315	BGIOSGA008549
2:25262545|25262769	BGIOSGA008570
2:25262796|25262967	BGIOSGA008570
2:25263133|25263291	BGIOSGA008570
2:25263190|25263399	BGIOSGA008570
2:25263327|25263642	BGIOSGA008570
2:25263461|25263619	BGIOSGA008570
2:25263606|25263852	BGIOSGA008570
2:25350000|25350847	BGIOSGA006093
2:25350505|25350847	BGIOSGA006093
2:25351064|25351438	BGIOSGA006093
2:25351326|25352283	BGIOSGA006093
2:25352049|25352283	BGIOSGA006093
2:25353779|25354131	BGIOSGA006093
2:25353800|25354101	BGIOSGA006093
2:25565403|25566104	BGIOSGA006077
2:25565403|25568234	BGIOSGA006077
2:25565427|25565930	BGIOSGA006077
2:25617998|25618168	BGIOSGA008601
2:25681722|25682973	BGIOSGA006070
2:25693192|25693790	BGIOSGA006069
2:25701209|25701385	BGIOSGA008606
2:25743837|25744004	BGIOSGA008607
2:25777915|25780447	BGIOSGA008609
2:25780150|25780301	BGIOSGA008609
2:25850650|25850956	BGIOSGA006055
2:25850914|25851075	BGIOSGA006055
2:25881177|25881421	BGIOSGA008613
2:25906459|25906627	BGIOSGA006052
2:25914146|25914376	BGIOSGA006052
2:26029351|26029818	BGIOSGA006048
2:26064883|26065108	Oryza_sativa_newGene_11301
2:26065500|26065766	Oryza_sativa_newGene_11300
2:26156243|26156392	BGIOSGA006043
2:26182400|26183035	BGIOSGA008625
2:26182896|26183065	BGIOSGA008625
2:26293886|26294487	BGIOSGA006032
2:26294488|26297086	BGIOSGA006032
2:26324321|26324724	BGIOSGA008631
2:26332304|26332975	BGIOSGA008633
2:26605226|26607933	BGIOSGA006009
2:26654234|26656720	BGIOSGA008647
2:26670535|26671739	BGIOSGA008648
2:26736986|26737204	BGIOSGA006000
2:26736996|26737168	BGIOSGA006000
2:26738178|26738399	BGIOSGA006000
2:26871505|26871754	BGIOSGA008660
2:26899749|26900079	BGIOSGA005991
2:26949981|26950244	BGIOSGA005990
2:26951003|26951179	BGIOSGA005990
2:27020565|27023969	BGIOSGA008669
2:27160432|27160677	BGIOSGA008676
2:27160549|27160768	BGIOSGA008676
2:27173879|27174203	BGIOSGA008678
2:27213339|27213527	BGIOSGA008681
2:27235897|27236563	BGIOSGA005977
2:27289110|27289432	BGIOSGA005972
2:27299236|27299671	BGIOSGA008686
2:27362211|27362411	BGIOSGA008687
2:27371395|27371571	BGIOSGA008688
2:27372721|27373760	BGIOSGA008688
2:27548719|27548907	BGIOSGA008701
2:27650773|27652615	BGIOSGA005949
2:27657052|27657570	BGIOSGA008706
2:27821609|27821965	BGIOSGA008714
2:27856116|27857587	BGIOSGA005937
2:27980287|27980530	BGIOSGA005933
2:27990859|27991777	BGIOSGA008721
2:27991652|27992185	BGIOSGA008721
2:28198093|28198285	BGIOSGA008733
2:28201185|28202421	BGIOSGA008734
2:28215860|28216885	BGIOSGA005917
2:28291699|28293198	BGIOSGA008742
2:28311413|28311781	BGIOSGA005910
2:28650710|28653345	BGIOSGA005891
2:28691055|28695942	BGIOSGA008766
2:28718251|28718487	BGIOSGA008767
2:28803525|28803772	BGIOSGA008773
2:28884539|28884783	BGIOSGA005875
2:29086900|29087299	BGIOSGA008789
2:29100728|29101560	BGIOSGA005861
2:29104813|29105102	BGIOSGA005861
2:29285972|29287199	BGIOSGA005853
2:29287809|29288000	BGIOSGA005853
2:29294097|29294876	BGIOSGA005852
2:29294097|29298373	BGIOSGA005852
2:29297899|29298373	BGIOSGA005852
2:29503336|29504014	BGIOSGA008808
2:29585034|29585628	BGIOSGA005842
2:29608931|29609389	BGIOSGA008817
2:29658486|29658687	BGIOSGA005839
2:29976985|29977456	BGIOSGA005817
2:29977272|29977636	BGIOSGA005817
2:29977835|29977997	BGIOSGA005817
2:30122905|30123084	BGIOSGA005812
2:30222551|30223659	BGIOSGA008844
2:30381762|30382233	BGIOSGA008851
2:30489262|30489432	BGIOSGA005796
2:30489402|30489610	BGIOSGA005796
2:30490117|30491260	BGIOSGA005796
2:30505001|30505150	BGIOSGA008859
2:30531832|30532886	BGIOSGA008862
2:30560096|30560260	BGIOSGA008865
2:30616750|30616916	BGIOSGA008869
2:30617140|30619328	BGIOSGA008869
2:30656091|30656574	BGIOSGA008874
2:30779130|30779431	BGIOSGA008879
2:30900296|30900748	BGIOSGA005777
2:30901025|30901198	BGIOSGA005777
2:30901181|30901556	BGIOSGA005777
2:30916638|30916885	BGIOSGA005776
2:31138732|31139425	BGIOSGA008895
2:31138732|31141517	BGIOSGA008895
2:31203950|31204784	BGIOSGA008902
2:31338391|31338628	BGIOSGA008908
2:31376256|31376704	BGIOSGA005750
2:31689027|31690712	BGIOSGA005730
2:31783802|31784268	BGIOSGA008939
2:31947183|31948913	BGIOSGA008951
2:32024375|32025325	BGIOSGA008956
2:32063222|32064953	BGIOSGA008960
2:32168583|32168763	BGIOSGA008964
2:32177443|32177641	BGIOSGA008966
2:32189295|32189777	BGIOSGA008967
2:32233512|32234444	BGIOSGA005694
2:32236509|32237480	BGIOSGA005694
2:32237068|32237480	BGIOSGA005694
2:32324810|32325073	BGIOSGA008976
2:32367716|32367949	BGIOSGA008979
2:32385837|32386413	BGIOSGA005681
2:32385837|32386752	BGIOSGA005681
2:32387338|32387760	BGIOSGA005681
2:32387338|32387811	BGIOSGA005681
2:32609562|32609885	BGIOSGA008996
2:32658570|32659019	BGIOSGA005667
2:32658863|32659829	BGIOSGA005667
2:32701324|32701534	BGIOSGA009007
2:32727155|32728712	BGIOSGA005663
2:32727533|32727924	BGIOSGA005663
2:32737831|32738718	BGIOSGA009009
2:32738790|32739020	BGIOSGA009009
2:32738790|32740883	BGIOSGA009009
2:32869190|32869491	BGIOSGA005658
2:32877855|32883429	BGIOSGA009022
2:32878514|32878680	BGIOSGA009022
2:32879001|32883429	BGIOSGA009022
2:32883439|32884313	BGIOSGA009022
2:32927180|32927449	BGIOSGA005654
2:33007782|33008561	BGIOSGA009028
2:33008087|33008804	BGIOSGA009028
2:33011002|33011235	BGIOSGA005647
2:33011276|33011500	BGIOSGA005647
2:33011351|33011500	BGIOSGA005647
2:33014336|33014570	BGIOSGA005647
2:33014336|33015119	BGIOSGA005647
2:33016098|33017125	BGIOSGA005647
2:33016098|33018713	BGIOSGA005647
2:33025554|33026112	BGIOSGA005647
2:33212052|33212230	BGIOSGA009036
2:33212686|33213534	BGIOSGA009036
2:33215029|33215865	BGIOSGA009036
2:33277079|33277642	BGIOSGA005631
2:33283136|33283363	BGIOSGA009042
2:33283273|33283434	BGIOSGA009042
2:33284301|33284847	BGIOSGA009042
2:33284316|33284847	BGIOSGA009042
2:33284343|33284840	BGIOSGA009042
2:33284484|33284847	BGIOSGA009042
2:33284658|33284942	BGIOSGA009042
2:33339928|33340596	BGIOSGA009046
2:33465106|33465268	BGIOSGA005622
2:33556089|33556298	BGIOSGA009056
2:33776916|33779473	BGIOSGA009076
2:33781706|33782417	BGIOSGA009077
2:33784617|33785991	BGIOSGA005601
2:33788779|33789051	Oryza_sativa_newGene_12634
2:33805303|33805708	BGIOSGA005600
2:33810179|33811709	BGIOSGA005599
2:33851777|33852001	BGIOSGA009079
2:33878667|33878953	BGIOSGA005591
2:33879056|33879214	BGIOSGA005591
2:33952094|33952337	BGIOSGA005585
2:33958730|33958890	BGIOSGA009085
2:33963053|33963366	BGIOSGA009085
2:34024320|34024578	BGIOSGA005581
2:34109993|34110314	BGIOSGA009095
2:34113745|34114590	BGIOSGA009095
2:34114129|34114291	BGIOSGA009095
2:34114496|34114985	BGIOSGA009095
2:34134488|34134740	BGIOSGA005570
2:34257741|34258246	BGIOSGA009103
2:34378179|34379756	BGIOSGA005544
2:34457362|34459220	BGIOSGA009113
2:34554430|34555335	BGIOSGA009117
2:34619551|34619890	BGIOSGA005531
2:34628718|34630036	BGIOSGA005530
2:34808020|34808232	BGIOSGA005513
2:34808020|34808271	BGIOSGA005513
2:34972802|34972966	BGIOSGA005496
2:35043391|35044812	BGIOSGA009137
2:35085478|35085729	BGIOSGA005493
2:35172139|35172364	BGIOSGA009148
2:35247548|35247827	BGIOSGA005483
2:35318152|35321943	BGIOSGA009155
2:35493748|35493903	BGIOSGA009164
2:35582924|35583333	BGIOSGA009174
2:35623125|35623625	BGIOSGA005463
2:35636731|35636967	BGIOSGA005462
2:35672305|35672454	BGIOSGA009181
2:35791011|35791223	BGIOSGA009190
2:35838819|35839168	BGIOSGA005450
2:35843950|35844336	BGIOSGA005449
2:35864645|35864899	BGIOSGA005448
2:35892804|35894327	BGIOSGA005445
2:35907682|35911105	BGIOSGA009200
2:35910451|35910704	BGIOSGA009200
2:35911531|35912433	BGIOSGA009200
2:35919546|35920491	BGIOSGA005442
2:35919838|35920491	BGIOSGA005442
2:35971420|35972032	BGIOSGA005436
2:35998320|36001947	BGIOSGA005434
2:35998611|35999217	BGIOSGA005434
2:35999521|35999846	BGIOSGA005434
2:36037926|36038826	BGIOSGA009209
2:36038632|36040221	BGIOSGA009209
2:36097510|36099002	BGIOSGA005428
2:36126807|36127337	BGIOSGA009218
2:36171762|36172258	BGIOSGA009222
2:36362072|36363540	BGIOSGA005412
2:36387884|36389911	BGIOSGA005409
2:36446646|36446798	BGIOSGA005405
2:36499784|36499936	BGIOSGA005402
2:36541831|36542765	BGIOSGA009243
2:36564079|36566102	BGIOSGA009245
2:36567615|36567923	BGIOSGA009245
2:36718442|36719866	BGIOSGA009250
2:36772306|36772553	BGIOSGA009254
2:36774581|36774828	BGIOSGA009254
2:36774835|36776135	BGIOSGA009254
2:36829530|36829817	Oryza_sativa_newGene_13088
2:36925214|36925989	BGIOSGA009272
2:36981069|36982954	BGIOSGA005376
2:37046860|37047012	BGIOSGA009281
2:37149515|37150211	BGIOSGA005364
2:37168704|37169802	BGIOSGA009293
2:37172912|37175620	BGIOSGA009293
2:37178651|37179779	BGIOSGA009293
2:37253250|37253620	BGIOSGA005358
2:37253485|37253732	BGIOSGA005358
2:37260265|37260419	BGIOSGA005357
2:37262228|37262622	BGIOSGA005357
2:37263214|37263555	BGIOSGA005357
2:37316418|37316695	BGIOSGA009300
2:37348767|37348926	BGIOSGA009303
2:37373061|37374860	BGIOSGA005350
2:37373235|37374699	BGIOSGA005350
2:37373856|37375027	BGIOSGA005350
2:37494828|37496184	BGIOSGA009315
2:37499531|37500815	BGIOSGA009316
2:37500741|37500920	BGIOSGA009316
2:37551752|37551920	BGIOSGA009320
2:37720905|37722406	BGIOSGA009338
2:37737379|37738612	BGIOSGA005321
2:37737800|37738612	BGIOSGA005321
2:37742046|37742291	BGIOSGA009339
2:37742185|37745340	BGIOSGA009339
2:37742304|37745455	BGIOSGA009339
2:37745275|37745985	BGIOSGA009339
2:37745351|37745623	BGIOSGA009339
2:37798845|37799019	BGIOSGA005316
2:37798845|37800657	BGIOSGA005316
2:37862622|37862778	BGIOSGA009344
2:37869758|37869910	BGIOSGA009344
2:37889542|37889933	BGIOSGA009346
2:37946466|37947327	BGIOSGA005301
2:37947529|37949957	BGIOSGA005301
2:37982940|37983552	BGIOSGA009353
2:37984849|37985379	BGIOSGA009353
2:37987322|37987888	BGIOSGA009353
3:265925|266236	BGIOSGA011633
3:377733|378736	BGIOSGA011651
3:672143|672607	BGIOSGA011672
3:722075|722271	BGIOSGA011678
3:746424|746910	BGIOSGA011682
3:820198|823189	BGIOSGA011595
3:820198|823193	BGIOSGA011595
3:820198|824042	BGIOSGA011595
3:821186|821336	BGIOSGA011595
3:821381|821532	BGIOSGA011595
3:868972|869677	BGIOSGA011693
3:919645|920313	BGIOSGA011696
3:921675|922768	BGIOSGA011696
3:929213|930106	BGIOSGA011697
3:996118|996269	BGIOSGA011582
3:1001541|1005136	BGIOSGA011701
3:1194983|1197000	BGIOSGA011722
3:1282596|1288357	BGIOSGA011731
3:1290266|1290481	BGIOSGA011731
3:1431263|1431879	BGIOSGA011556
3:1593371|1593621	BGIOSGA011748
3:1633683|1633849	BGIOSGA011549
3:1647000|1648421	BGIOSGA011755
3:1743267|1744492	BGIOSGA011542
3:1793852|1794105	BGIOSGA011537
3:1808214|1808398	BGIOSGA011536
3:1810909|1811086	BGIOSGA011536
3:1812040|1812347	BGIOSGA011536
3:1817446|1818943	BGIOSGA011536
3:1823645|1824173	BGIOSGA011536
3:1854459|1854881	BGIOSGA011532
3:1854882|1855205	BGIOSGA011532
3:1886467|1887481	BGIOSGA011768
3:1887641|1887957	BGIOSGA011768
3:1921212|1921417	BGIOSGA011526
3:2018973|2019315	BGIOSGA011520
3:2019154|2019467	BGIOSGA011520
3:2019193|2019488	BGIOSGA011520
3:2019468|2019653	BGIOSGA011520
3:2019468|2020094	BGIOSGA011520
3:2019670|2019996	BGIOSGA011520
3:2019922|2020097	BGIOSGA011520
3:2019930|2020117	BGIOSGA011520
3:2055649|2056026	BGIOSGA011778
3:2126371|2127508	BGIOSGA011510
3:2235107|2235266	BGIOSGA011501
3:2412507|2412950	BGIOSGA011492
3:2438185|2438552	BGIOSGA011807
3:2770295|2770576	BGIOSGA011476
3:2858622|2860869	BGIOSGA011843
3:3060765|3064356	BGIOSGA011861
3:3096635|3096886	BGIOSGA011454
3:3289972|3291664	BGIOSGA011871
3:3305935|3306201	BGIOSGA011435
3:3306313|3306594	BGIOSGA011435
3:3351919|3353363	BGIOSGA011431
3:3559531|3559851	BGIOSGA011421
3:3573134|3573471	BGIOSGA011420
3:3573217|3573471	BGIOSGA011420
3:3583301|3584606	BGIOSGA011896
3:3584145|3585436	BGIOSGA011896
3:3604075|3604522	BGIOSGA011417
3:3604698|3604860	BGIOSGA011417
3:3605012|3605212	BGIOSGA011417
3:3738595|3738778	BGIOSGA011407
3:3888227|3888409	BGIOSGA011925
3:3977225|3977434	BGIOSGA011390
3:4004341|4005668	BGIOSGA011388
3:4004341|4006551	BGIOSGA011388
3:4004341|4010052	BGIOSGA011388
3:4190259|4190593	BGIOSGA011947
3:4191350|4191539	BGIOSGA011947
3:4197281|4197673	BGIOSGA011371
3:4306656|4307040	BGIOSGA011956
3:4310093|4310260	BGIOSGA011957
3:4379596|4380770	BGIOSGA011960
3:4390341|4392186	BGIOSGA011962
3:4526797|4527163	BGIOSGA011343
3:4530063|4531134	BGIOSGA011343
3:4532660|4533010	BGIOSGA011343
3:4594791|4594993	BGIOSGA011980
3:4625267|4625439	BGIOSGA011981
3:4728709|4730026	BGIOSGA011991
3:4729804|4731225	BGIOSGA011991
3:4729804|4731792	BGIOSGA011991
3:4729804|4733061	BGIOSGA011991
3:4729804|4734302	BGIOSGA011991
3:4730859|4732387	BGIOSGA011991
3:4731131|4731792	BGIOSGA011991
3:4731442|4732808	BGIOSGA011991
3:4731442|4734035	BGIOSGA011991
3:4732388|4732657	BGIOSGA011991
3:4757126|4757620	BGIOSGA011327
3:4810374|4811457	BGIOSGA011994
3:5140988|5141795	BGIOSGA011302
3:5336239|5336624	BGIOSGA012037
3:5544799|5546809	BGIOSGA011279
3:5545847|5545996	BGIOSGA011279
3:5582919|5583137	BGIOSGA011278
3:5595114|5595555	BGIOSGA012049
3:5635963|5636594	BGIOSGA012050
3:5636879|5637447	BGIOSGA012050
3:5636879|5638349	BGIOSGA012050
3:5759292|5759548	BGIOSGA011270
3:5872117|5873620	BGIOSGA012066
3:6068020|6068183	BGIOSGA011245
3:6070732|6070914	BGIOSGA012078
3:6162039|6162296	BGIOSGA012086
3:6200966|6202269	BGIOSGA012088
3:6201374|6201543	BGIOSGA012088
3:6236092|6238484	BGIOSGA011231
3:6236984|6237746	BGIOSGA011231
3:6326015|6326640	BGIOSGA012097
3:6330357|6331789	BGIOSGA011224
3:6370111|6370531	BGIOSGA012104
3:6370439|6370752	BGIOSGA012104
3:6412483|6412695	BGIOSGA012108
3:6413493|6414077	BGIOSGA012108
3:6431415|6431626	BGIOSGA011221
3:6433629|6433841	BGIOSGA011221
3:6496609|6496814	BGIOSGA011217
3:6497117|6497295	BGIOSGA011217
3:6710312|6710438	BGIOSGA011205
3:6710342|6710728	BGIOSGA011205
3:6790122|6790641	BGIOSGA012135
3:6790413|6791246	BGIOSGA012135
3:6819229|6819439	BGIOSGA011200
3:6821304|6822188	BGIOSGA011200
3:6855368|6855576	BGIOSGA011199
3:7018995|7019360	BGIOSGA011193
3:7062146|7062424	BGIOSGA012155
3:7099450|7100007	BGIOSGA012159
3:7220092|7220414	Oryza_sativa_newGene_14168
3:7221236|7221438	Oryza_sativa_newGene_14168
3:7221627|7221779	Oryza_sativa_newGene_14168
3:7367844|7369509	BGIOSGA012174
3:7592590|7592840	BGIOSGA011163
3:7895194|7895458	BGIOSGA012201
3:8005064|8005468	BGIOSGA012207
3:8273488|8273756	BGIOSGA011119
[truncated: 2,603 more rows]
