# Supplementary material for: Systematic identification and characterization of circular RNAs involved in flag leaf senescence of rice
Source: Planta. 2021 Jan 7;253(2):26. doi: 10.1007/s00425-020-03544-6 (PMC7790769; doi:10.1007/s00425-020-03544-6)
Supplement: Supplementary file 5 — Supplementary file5 (XLSX 850 KB) [file 425_2020_3544_MOESM5_ESM.xlsx]

## Sheet:  Back splicing sequence length
The length of back-splicing sequence
circRNA ID and back-splicing sequence	back-splicing sequence length (nt)
>2:30616750|30616916
TGTCGATATAAGTAATTCTTGTTCAATTACTTCCATCCCAGGTATATACGA	51
>7:451940|452105
TTATTTACCTCACAGATGGTGCCAGCAAAGGCGTGATGGTTATCCAAGTGATCCAGAAC	59
>2:29977835|29977997
TCGTGGAAGAGGAGACTGGAAGGGTACTGGGCCTGTCCATCTCCTTCGTCCTCTCCGGCTCACCTCTA	68
>3:37824311|37824469
TGAAATGTACAAGGCACTTGAGCCAGCAACACGATTAGTGATCTTCCAATTGTTGCCTCACACGGTGCGGAAAT	74
>9:1085218|1085395
GCGTTTTCACTGTCACTGGCGAGCGTGCTGACGAAGAGGCAATCCAGAAGGAATACCGGGATGTAGTGGAGCGGC	75
>2:272718|273027
GATCAAATAACTTATGACTTGTCTGGTGGCCTGTAGAAGGTAGGGATCCCGTGTAACCAGCCTGTTGACCTGCTGATG	78
>12:114521|114707
GTTGGACCTGGTGCACGAAGGCAAACTTAAATACGAGATGGATTCAGATAAGGCAGAGGAATCTAGAACAATGATAGACTACCT	84
>3:6855368|6855576
TCTAACTTCAAACTTTCTGAGTTGTGGAGAAAACTGAAAACACTACTTGTTTTTCCCAGTACTCCTGTGTGTTCATACCTTTATCA	86
>6:19368567|19368732
CCTGTTCCACATGAGAAATATAAGGACAAGGTGTTCTATGTTTGGTTTGAAGCCACGCTGTATCACCCGAGATCTCAAGTGGGGTGTT	88
>10:9495863|9496058
AGTTGTTTGATCTTATACCATTTTCAAGAACGATTGATAATGTTGGTCAAGCTATTCACACATGTATCTGTGCATATTGAGAGTACAAC	89
>6:8691858|8692030
TCTTAGGCTGGCCAAGGATATTGATGCAGATGGCACCAGAACTGTAGTTGTGATACCTGCAATGCAAGCAGCTGATGTTGCGTCATCTCGAGC	93
>8:3258600|3258806
AGAGAAATTGAAACAAGAGGAGAAGTACATGTGGGCTATTGTAGATGGAGAAGAAGAAGCAGATGACATCTGAGGAGAAGAAAGCATTGAAGGA	94
>7:2792169|2792417
GGGAGGCGGTGGAGGAGGAGGAGCGAGAGGAAGGTGGAGGTGAGGAGTGTGGAGGCGACGCGGCGGGCGTCGTCGGGGGAGAGGTGGCCGGGGAGC	96
>3:32109224|32109456
ATCTCCAAGTCCTTCCATTGCAAGCACGGGAAGGCGTACCTCTTCAATAAGGTGTACAGCTGCAAGCACTGCCACACGCACCTCGGCCTCTCCTCCGACATC	102
>8:1609016|1609207
GTTCACCATGTTCATCGCGATCACCTTCCCGTTCTTCGGTGGATTGCTTGGATTCCCTCCCGGCCTCACGCTTCGCCTCATCGCAAGAACACTCTACGTTGC	102
>2:1813396|1813499
TCTTCTTCATGTGCATCACCAAGTTCTGCATCATGCCTGTCTTCTTCATCTTGTTCATCAGGAAACTAGAGACAGGCAAATAATCTTGTTCAGCTTCTTTGTGA	104
>1:42301981|42302162
CAAACCTGGAACAGTCAAAGCCAATTGATGAAGAATTGATGAAGAGACTGAAGTTCAAGCCAAAAGTGCCACCACAAAAGCCAAGAAAATCAGTTCCAGAAAAGC	105
>3:10090778|10090882
TGGTGCAGGAGGCGGAGAAGTACAAGGCGGAGGACGAGGAGCACAAGAAGAAGATCACCATCACCAACGACAAGGGCCGTCTGAGCAAGGAGGATATCGAGAAGA	105
>9:19536424|19536529
GCAATTAGGACTTATTACTTGTAATTAGTGCATCAGTATTCATGAACATGGAGGACTCTACACATGGTTCAAGGAAGGCCTACCGGCTGTTGAAGGAGAAGAATAA	106
>2:9074805|9075003
GAAAAGGATGTGCTGCAAATATCTCTATACTCCACTTCTTTGGTCGGTGTGATTGTTCCGATGAACAGCATTCAGTTTCTTGCTCAGCACATCGGTATGACGGCACT	107
>3:40304606|40304712
GGCCAGAAGCCTGTTGCACCCATTGCTCCGAAAGGAATATATCTTTACGGCAATTTGGGAAATGGGTCTCATATTTGAACCGAGAAAAGAAACTGGATACCTTGGTT	107
>3:14788712|14788967
CAATCATTGGCAGAGCCGTCGTTGTGCATGCCGATCCTGATGATCTTGGAAAGGGTGTTGCTAATATCCATGTTGTTGACAGTCAGATTCCACTTACTGGACCAAATT	108
>5:26056309|26056560
TTCTTGGAGCTCTGTGCCAGCAGAGTCGCCATTCTGACACCACAAAACCTTCAGGAATCATGTGACCAAGTAAAAGCCGTCATCGACTACCTGAAACCTCAGGCTGTT	108
>3:25634622|25634823
GTCAGAGGTCACCCGAATCTTCCGCGAGAACAGCCTGACTGTCACAAGAGCGGAGGGTGTCTGAGGGTGTGAAGCTTGAGCTCTGCACAAATGACAAGGTCGGCCTCCT	109
>5:2969590|2970166
TGACACCCAGGTCAAAGTAAAGAGAAGGGGAGATGACAAAAAATATATTGCCAAGTGCCTTTATGATTGGTGATGGCAAACTATTGACAAATGCACATTGTGTTGAGCA	109
>1:28894975|28895202
TCTATGACAAGAAGCCGGAGCTCTTCGAGCCGCTCAAGGCCGGCCAGGCACCCAAGATGGACGCCGCCGTCGACCGCCTCAAGGATGGGTTCGCCAAGTTCAAGACCGAGT	111
>6:17916494|17916676
AGCACATGAATTGCCTCAAGCATTTCGTAACAATAATAATGCATTTGTAAGACCAAATTTCCATGTTGCATATCGAGAAGTTGAGACTGCTCATCATGCTAACATTTATCA	111
>2:1104625|1104819
TGGAAACCCCCTTGTTGATGAGCAGCTAGTTCTCCTAATGTACTGCTTATTTACTGTCCCTAGCATATTTCCCATTTGCAATTGCAAATGCGCTGACTGCACGGCTTGATGA	112
>8:23634844|23635046
GGTGTCATAGAGCTGCACAACTATCTCACAAGTGTGTATGAAGAGCGTGATGCCAGGGTCATTCGAATGGTTCAAGGGGGTGATGAATGAAGTTGCTGAAATGGACAAGAAG	112
>9:18961969|18962080
GGTCGACCTCGTCGCCGCCATGGTCGAATCCGTTGGGCGTTAGTAGCACGGAGGAGGAGGAGGCGGCGGGGCGGCGGGCGAGGGTTCTGGAGAGCGCGAGCGCCGCCGTCGC	112
>11:5918195|5918309
TGCTTTTCCAGATGTTAACAGTTTCAGTAGAATATTAATAACTGCGGATATCGAACAGGTACCTTATTATAATTGATGGTTTGTGGGAGACGGCAGTATGGAATATTGCTAACAG	115
>4:32701972|32702087
GTACTACTGCTACAGTTTGTAGGTTTTGCACTGCACCGTTCGATTAGGGAATTGGATGTTTCAGACTTTCAGATTTCAGATAAGCCAAATCCGCACTTTTTACTAGCACCAATTTA	116
>6:24445797|24445912
GGTCACTATATTACATGGTAATTCTAGTCCATATGAAAAATGTTTGTGTATAACAAAAGTGAAAAAAATTAGGAAGATGCATGGATGAAATGATAGGAGAATGTAAATACCGAAAA	116
>11:4877533|4877649
CGCCGGACAGCAAGTGTGAGAGCAAGGAGTTCGAGGAGATGTCCGAGCAGTACGTGGCGGATAGGAGCCGCCGGACGCAGGAGGGGAGGAGAGGCGCCACGGTGACGTTCGGGTTCA	117
>6:17325911|17326027
CTCCCCAGCCACCACCGGACCCGTGGTCTTCCCCATCCTTCGCCGTCGGAGCCGAGGTCGTCGTCCCTTCCGCCACCGCCGCTGCACTCCACTACTGCCCCCACCAGAGCCTAGGTC	117
>11:3242067|3242189
TCTCGTACGCGAGGGCGCTGCAGAACACGTGCCTCAAGACGTGGGGCGGGCAGCCGGAGAACGTGGAGGCGACGCAGAACCTGAACGCGATGAACCAGGGGCCCAACCCGTGGCACGTGTCGT	123
>2:24127026|24127244
TTCTCCGCTCCCCCCGCCAAGCGCCTCGTCCTCCTCGTCGCGGACGGGCTCAGGGCGGACAACATCTTCGACATCTACTTCAAGTCCCCCATCGTCCACGGCATGGCCCCCGAGCCGCCCCGC	123
>1:37003216|37003341
AAGTTGGTATGGAAGAACTGCTGCGCCGCGGGAAATCCTTCTCTATACAAGTTCTCGTACGAGAGGACTGGGTTGGGTCAACCTATGGTGTACCGGTTGTTATGCCAATAGCAGCGCCGGGCAGCT	126
>3:28408207|28408332
CTACCAAATCAGCTCAAATGTGATACTTGGTTGATCCTTTATGTGCTTGCATTTGCTGAAGATAAAGAGCAGGGCAACATTTTACTTTGACTGGAGAGAAATAGGATTTTATAGTATAGTTTTGTG	126
>3:34939038|34939163
ATGCCCTTAGCTGATGATGATGGTTCACTATATAGTACACTAATCACCAATGTTATGAAGCGTAAGGATCATGTCCTGAGTCTTTATCGTCAGCTTGATTCTGAAAGATCCGTCCTTGCAGACCCT	126
>1:24436710|24436938
TTGAACCTCTTTGCTTATTCCTCTATCCTCAATAAGAGCTCCAATGCCAGAAATCAGGAGGAATTTCAGCTTTGGCTTCATCGACACCCTTTACATCACTGAATTTCGTATTAGATTCCATGCTTGG	127
>1:40638231|40638357
GGAGGGAGACGAACTGGTTGGCCACTTTGCCTCAACCATGTACAAAAATAGTGTTTCACCGGATGTTCAGCAGCGGGGATCGGGGAGGCGAGCCGGCCGGCAGAAGTGCGGAGGCGGAGCACAGCGA	127
>3:6710312|6710438
GCTGGGGATCAAGGTGACGGACCGGTCGGACAACCTCGGCCACGGGTGGGCGATCATGGTGGTGGCGGATGCTGCTGCTGGAGGCCGGCGTGCAGATGTTCCTGTCGCAGGTGGCCATCGCCGTCGT	127
>1:9262099|9262305
TGCAAAACATTTGATTCATCTGCATGCATATCAGCAACCAAATGAGACGCGGCAAGTTCTAGAGAGTCTTCCATATCCATTAACCGGGTTACCTGGAGTCCTGATGGAGACTTGATAGGTGTCGCATT	128
>12:22979165|22979292
GTTATTGGCACAGGATCAAGCATGGCTCCATCCTTGGTAATGACCCGGTATGTACAGTAAGGAGGTCCATGAAAATAGAATAATTCTCTGTAATGGCAAAGTCGTGCATCATTACAGATTCTGGAATT	128
>2:10000712|10000839
GGCTGTACAAAGAGTGCAGAAGGGCGCTCAGGCTTGTGCATTGCTCATGGAGGTGGGCGCCGCTAGCAGCAAGAGGGAAATCTGGTCGCTGTATTAAACATGGTGGTGGCAAAAGGTGTCAACATGCA	128
>3:6431415|6431626
AACAGTGACTCTGCTCCTAACCAGGAATCTGATATGGCCCGTATGTAGTACTGTGGTGGATGAGGTCCAAAAGTTCAGTGTGTGTTATTTGTGTCTGTGGCAAGGTAAGGTTATGAAAAGAAACAGTA	128
>4:34609154|34609492
ATGGAAATCATTCCATCCGTTGCATATGCCCTCGCTAGAGTGCATATGCACTTTGTAGAGAGTGGGCCTGTGCAGGTCCTTAAGAGTGCCAATTTCAGTGGCTGGATTGCTGTTGATGATGACCAGATT	129
>5:26939593|26939721
TGAAGGGTCCATTGACAATCAGCGCTGAGATATTTGAGCTCACACCAAGCCTGGTGGTAGTGGAGGTGAAGAGCTTCTTCGTTCGGCGAAAAGACTGGCGAGTGAGCATAGAAGGCACGAGGGAAGGTT	129
>3:36794709|36794840
CGTCGCCATGGTGCTCCGCTGCCCGGCGCTCTTCACCTTCAGCATCGAGCGCAACTACAAGCCCAACGTCGAGCGCACCATGATCCCCAAGCTGGACTTCCTCGCGGGGCTCGGCATGCACCGCGACGACGC	132
>10:18592487|18592619
GGAAGCAACCGGCGAAGCGGGGGAGGTGGAGGTGGATCTGGGTGTGGTGGTGGGAGGAGGAGTCGAGCAATCTGGGAGCTCCGCTCCACCGCCATGGCGATGCATCCATGGAGATGACGGAAGGATCAGGCGC	133
>6:32893975|32894598
TTGTGAAGCAGCAGGAAGAGTGGGAGCTATCCAGTGCAACAGTAGTAGCCAATGGGAGAAAACACATACCGCAGTGTTCTATATTGCATTTGCCATCAACGACCGAAGCAGGACCTCACACCCCTCCGGCATC	133
>1:45020931|45021153
CCGGATCTCAGTCTAATCACAAAGGCCAGGCACAATGGCCAGAACTATGTTTTTGCTCTTCTCACTGCGACCGTTTCCCACAACCCTACGCAAATGAGCAAGCAGCTCGATTTTCAAATGGCGGGGCATACCCC	134
>2:23102755|23103368
TGGAAGGCACAATTGTCAATGTCCCTGAGAAAGGAGCAAGGAAGCATCCTCGCGGTGATAATATACAGGCTGAGAGCCTTAACATTAGTAGAGATGTCTCCGGTGAAGGTGTCCAGCAGGCTTTGTTGAAAATGC	135
>5:30667593|30667727
GCGTGGGGACGTCGTACAAGGCGGTGCTGGAGGAGGGCGCCACGGTGGTGGTGAAGCGCCTCAAGGAGGGGGCGGCGTACAGCTTCGACCTGGAGGAACTCCTGCGGGCGTCGGCGGAGGTGCTGGGGAAGGGGA	135
>8:19362642|19362776
CTGTTGAGGATGTAGCTGTGAGGGCTGTTGTTGTGGTTGAGGATGGAGCTGAAGTTGAGGCTGCAGGGGCTGCTGTGGTTGAGGGTGGACCTGAGGTTGAGGCTGCGGAGTTTGCTGCGATTGAGGATGCAGCAG	135
>5:30974208|30974343
ACTACGACAACAACCTCATCGGCACCATCACTCTCCTGCAGGTCATGGCCGCACATGGCTGCACCAAGGTTTGAGGCTGTCATCCATTTTGCCGGGCTGAAAGCTGTTGGCGAGAGCGTGCAGAAGCCCCTGCTTT	136
>3:19083125|19083421
GATAAGAAAACTAAGAAAAGAAGGCGTAAGAATGAAGTTACACATCTATCTGGCAGTAAACCTTTGAAGGAGGAATTAGTAATAATTATGATGGAGTTCTTGAAGGAACACTGTTCTGGGACTGATGCCACAGACCCT	138
>4:32530942|32532700
GGGCTCTCCTCCGAGGAGGGGAACCGGCGTATCGAGATGTTCGGCCCCAACAAGCTCGAGGAGAAGAAGAATGAGGCCGTTGATCTGGAGAACATACCGATCGAGGAGGTGTTCGAGCAGCTGAAATGTACGCGCGAG	138
>5:14612669|14613436
GGTGATGGTGTTTTTGAGGTGCTGTCTACATCTGGTGACACTCACCTTGGTGGTGATGACTTTGACAAGAAGAACAATGAGACCATTCTTGTTTTTGACCTGGGAGGAGGCACATTTGATGTTTCAGTTCTTGAAGTT	138
>7:27317209|27317606
CAACAACTAGAGAGCAGTAAGCTGAAGCTTGCACAGCTAGAGCAGGAACTTCAGAAAGCTCGTCAGCAGACAATGCGGCGGCTTGCTCAAAATCGTGAGGCAGCAAGAAAAAGTCGGCTGAGGAAAAAGGCATATGTG	138
>8:2281141|2281278
TCTGGCGGAGGCGGGGCGGCGGAGCTTGGCTGCTGCGGCGTCGGCGGCGCCGGCGGCGCTGTACTCCTCCTACCTGTATTCATCGCTGTGTGCGCGGGGGAGAACCCTGGCGGCGTCGCGGGCGGCGGACCGGCCGGC	138
>4:25318658|25318796
CCAGGCGACAAAGGGGTTCAAGAACAAGCAGCTGCTCGGCACCGGCGGATTCGGCAGGGTGTACAAGGGCGTACGCCGAGGTGCGGGAGGACTGGGAGGTGGAGTTCGGACCGCACCGCTTCTCCTACAAGGAGCTCTA	139
>6:22326537|22326676
TCAAGGTGATCAAAAGCTATCCTTGAGGCCAACTCATAACCTTCGGCGATCCTTATGGGGTGAATGCCGCGGTTGTCATGCAGGTCTGCACCAGAGGCTCTATATTGGTAGCACTAAACTCAAACTTGTGGGAGATGTGC	140
>1:24441442|24441678
CGACGGTTGATGCTGCTACATCCAAGCTGATTGGCAAGCACATTACAAGTACTGGGGCATCTTTCCTTGAGGTTGAGGTTGCATGCGGGGCCAATGGAGCTGCACAGGGGATGGCCCCAGGGAAAGGGTATGTGGATGTGT	141
>11:19773598|19773738
TTGATCTATTAACCAACACAATTGATGTTTTATGCAGTCGGTCATATTATCAAAAACATTTTTTTACTACAGTAAACACTGCTGGTCATTCTGACATGTCGTACTAAATCTTAAACATCCTATTCATTCATCCGAAGAGAT	141
>2:17038847|17038987
CGGCGGACGGCGGCCGGAGGGGGAGATCGGGGTTTGAGGCGACCGTACACCGGGGTTTTGGAGATTTGCAGGACGAGGGGGAAGACGAAGGGGGCGGGGAGCCGCCCGGAGGGGCTCATCCCGCCGGCCGGAGTGCCGCGG	141
>6:31292756|31292896
AGGAGGAAGTACACCGTGCCGGCCTCCAGCGGGTCGTCCGCCCTGAACGGCCCCCGCCCCGGCTGCAGCAGGGAGGTGAGGCGGTTCATGAGGCAGGCGAGGTCGACGGCGGAGGACTCGGACTGGAAGATGGACTGCGGG	141
>6:8193399|8193540
TGATGAGGCGAGTGCCAAGCTTCCAGAAGACAGTGTGACCCTTGAGAAGCCATCAGAGGAAGATGATGCCGGTACCAGAGGAAGATGAGGGAAGTGTAAAGCCGTCAGAAGACAATGCTGCTCTTGAGAAAACACTGGAGGA	142
>1:21616680|21616822
TGACTATGAGATCAAGAATCATGCTGTCCACATTTCCCAAATTGGTGAAGGATACAGAGCTCTCATTCCAGAACTTTTGATGCCTATGTTGTTGGAAAAGAGAATGCTCCTGGAATTGTTGTTTTGCAAGAGTGGTGGGGGGT	143
>3:33556689|33556831
CTAAACACAATAATGGTAAGGAGTCAGATGATCCTGTTTCTCTGGATAAAAGTGTGTCCAACAACAAAAAAGTTCTCCCATTTCACCAAAAGGCCAAGACACAGACAAAAAGGATGAATGTGATGAGGACCCCTCAGTGGATC	143
>6:28457689|28457831
GGAGCTCCGCGCCAAGGTGTCGCTCGTGGACGCGCTCGTGGTGCGCAGCGCCACGCGGGTGACGCGGGAGGTCTGGGCGACGCGGGGCTGGAGCTGCTGCGGAGGTTCGCGAACGTGGACTGCGCGTACGAGCTCACGGCGGA	143
>AAAA02035578.1:30380|30521
CTCATTTTGTTTCTGTAGTTCAGGTTTGTGATTCACCACAGCCTTAGTAAATCTATGGAAACATACTACCAGTTACAGACTGGTGATATCGAACAAATTGGACTATTATGTTTGCAATTACATATCTAAGAAATAAATTAAAT	143
>1:38722305|38722448
GAGGCCGAGGTAGCTGGTGGCGAGGCTCACCGCGACGCGGCTGTTCGACGCGAAGTTGTTGATGCAGAGGAGGAGGTACGTCTTCGTCTTGGAGTTGGCCAGCCCCGGGAACGTCTCGGCCAGGCTGGTGTACACCTTGGCGCT	144
>3:5231498|5231641
TTTGAACCAGAATACCAAAAAAAAATTGCTACGAGGAACTCACTCTTAAAGCACTCGCTGTGCATTTGTTGTATTGATGAAATCCAAGGGGCTTGCCGCAGCCTACCAAAGATGCCATCATGTCTTTTGGGCATGCATAAGGCT	144
>3:26132411|26132554
GGACTGACCAATGTGCCACATGATCAGCGAAAGCATGGTAACAATGCTACAGCATCTGAGAGTTTGGATCAAATCTTAGTGAAGCATGTGTCAAGGCTAGAAAGGGAGAAAATCGATTATGAAAGGAGGAATGCACTGGGGGAA	144
>8:2178376|2178519
TGTGGATAGCTTTCAGGTGGTTCATCATCAATTCTGCAGTTGAAGGAGAGGCTAGAAAAAGAAGTACTTGAGCTTAGTGATATCTTTCCCAAAATTCTCTTGTGAAGTTCTGTTAATACAATTCTAACATCTGCAAACATGCAT	144
>AAAA02036236.1:12259|12402
ATCGCCAATAGATGGTGGAATGGGCCCGGTGAAGTTGTTGTTATTAAGACTTAAAGATTGTAGTTTTTTCAGGTTTCCTATGTTTTGCGGTATGGCACTTTCAAAACCGTTTGATTGCAAATATAGTGCTGTCAACCCCGAAAA	144
>8:26218778|26219044
TCAAGTTAGTACACTAGCAGTGAGAGGTAATTTGCTTGTTGCCGGTGGATTTCGTGGAGAACTAATTTGCAAGTCATTGATCTTCAAGGACATATCACGCCATCTGAGAAGCACCAGGGGAATGTCTCCGAGGGGTTTTACCAGGC	146
>1:27192112|27192333
TACCACAGAGCACAATTGGGATGTTTTCACAGACCCTGCATAAATCACGGTGCCAAGTTGGGACATTCTTGTACTACTGCAAGTTCTTCTTCCTATGGAAGGTAACCTGCTTTGCTTTAACCTGCCTGTTCTTCACATCAACCTTGT	147
>4:25969942|25970088
GCGTGGCGGTCCATGCTGCCGGCCGCACCCGACGAGGCGCCCCCCCTGGGGACTAGCAGCTCGAGCTCCGAGACCGCGGGCTCCGACTCCATGTCCTCCGCCGCCTCCGGCGTCTTCTCGATCTCCAGCGCGCCACCGCCGCCCAGC	147
>4:32530933|32532700
GCGAGGGGCTCTCCTCCGAGGAGGGGAACCGGCGTATCGAGATGTTCGGCCCCAACAAGCTCGAGGAGAAGAAGGAGATCAAGAATGAGGCCGTTGATCTGGAGAACATACCGATCGAGGAGGTGTTCGAGCAGCTGAAATGTACGC	147
>11:22985961|22986108
AGCATGTATCCGTACTCCATGAGCTTTTCGATCGTCATCTTGGGCTGCTCGAACTCCGGTGGGCCCTCCCTCGACGTCACCAAGAGCAGCCTCGCTCAAGTACTGCTCAGCCAGCTGCACACGCTTGACGTTCTCCTGCTCCTTCACA	148
>7:20371167|20371314
CAGAGCGGGAGGATCGTGGCGAGGTTCGGGTTCGGCGGCGGGAAGAAGGCGGCGGCGAAGAAGGCGGCGAGGCCGAGCAGCCATGGCGTCGTCGGTGGCAGCGGCGGCGAGCACGTTCCTGGGGACGAGGCTGGCGGACCCGGCGCCG	148
>8:22271025|22271172
GGGAAAGGTGGTGGCGTGCTTGATCGGCCAATAGAGAAAGTTACTCCTGGTCGCCAGTCTGAATTCGATGTTAGAAAGATATGCGATTTACAGGGGAAGGTGCCCGAATCCTGCCATTCCTATGGCTCTGGCAGCAGCAGCTGCACCA	148
>8:22745730|22745877
AGAGCAACGCAGGACTCTTCTATGACAACTAGCCAGTTGCAGCACGCATGGAATCGTCAAAGTCAGGTACTCAGATCCCCACATGAGGACTACCTCACCGTATTCTGATCTCAAACGATTCGTAAAACTAGCCTTCTGTGGCCATGAG	148
>1:34595971|34596119
GGTCACAACCACGGTGGCGCCGGCGCCGGCGGTCGAGGAGGAGGATGAGAACTTCGACTTCGGATGGATCGACCACAGGAATCTGAGCCGGTTGTGAAGCAGGAGGAGGAGCAGAAGGAGGAACAGAAGGCTGTGGTTGAGCCGGCGGC	149
>7:14199914|14200338
GATATTCTGCGTATTAGATGGGAGTCCACCCGCAATCGGACTAAGCAGAGGGCGCTATTGATGATGGAAAATATGGGTGGGAGATGGCACCGTTCATAGAGTCAATTGATTCTCAGGAGGATTCCTACTTTGTGGTCAGGAGCTTGTGT	149
>1:2337716|2337865
GTAAACAACAAAGCTTTTTCAAGAACTAAACAAGCAGATTTTATTGTACAGAACCATTGTAAGGGAAAAAAAAAGGTTCATCTTTGAACTTGGTAGACTCTTACCATTAAACTACATCTAGAGCAGGCTTGAATTGTTAGAAAACGACAG	150
>1:3013434|3013583
AATGTTTGGTTTGGATGATGTTGTGCCTCTAGTTGTCGATGATGCGGAAGGCGCTGATAGCTTTGCGATTGTGAGGTTTGCTTGGCCATGGAGTGGGGTTCTTGCAGCTGGTGCAGGGTTCAATGCCGAGGACTTCGCGGATAGGGTCGC	150
>1:6901617|6901766
GGAACCAAAAAGACGTGCCGGACTGTCCACAAATTTAGCATGTTCGTTTTGTAACTGACTAGTAGAATTATTGAGATCAGGTACATTTCTATCTGACATGCCAGCATAGATTTCTAGCAAAGAATTTGTACCTGATGTCTGTCTTATTCT	150
>1:13664100|13664249
CACTGGTGAGGAAACAAAGTTTACTGACAATATGGATCTAGTGCATGCATTTTTTGTTAGGAAGAGTGAGAGGAGATTGGTAAAGGATTTTGCAGCCAAGATAAATTGGGGTAGGTGCCAGCAGGTGGTTGTGTGTGGATATGACACGGG	150
>1:43240692|43240841
TTTTGTGAGGTGAGAGAAATGGGCTGAAATCTGTTGTAAAATTGCCTATATCGTAAATAAACTTTTAATAGTGAGCTATTTTTTGGTTTGTTCAAGATGGTTTGGTCTCTCAAGTTTGAGTTGCTTTACTGTCTTCAATTTGTAGAGTTC	150
>1:43935325|43935474
TTCGGGAAGAGGTTCTTACACCCGGACATGGTGGCCGAGTATGAGTACATCTTCCTCTGGGACGAGGACATCGAGATGGACGGGTGGAGGGAACTCGGGTGGTCGGACCGGGCGATTCACGTGGCGGCGAAGGACCAGACGAAATGGTGG	150
>10:11461005|11461154
GACGCAGTTTACGTACGGCGACAGGCAGAAGAAGAGCGCCATCGCCGACGCCACGGCGGTGAATGCGGTGACCAGCAGCCCCTGCAACCGGGTAAACGGCTTCGAGCAGCACCTCGACACGAACGGGTCCCCGACGCCGAGGCGCGACCT	150
>10:18738083|18738232
GACCTGCAGCCACGGGAAGTGGCGGAGCGCGGCGAAGGCGATGGTGAGCGACGGGTTGAGGTGGGCGCCGGAGATGAAGGGGTGGAAGACGCCCTTGAGGGCGAAGCCGGCGCAGATGGAGCCGAGCACCTGGACGGCGACGTACGCCGG	150
>12:5823563|5823712
GAGGAGAAATTGCAAGCCTTTCCATGTCTTCCATGCCCACTGTGGTATAGCTCCTTGGATCTGGTTATGTGAAATGTCAAGGAATTCTATATGAAGAGGAAGCAAAGGATCAGATCCAAGACTTGTAAAGTTATTGTGCGACATGTTCAA	150
>2:1805774|1805923
AAAGAAGATAATTCAACAAGAAGTGAGCCACATAATGATGATATTCAGCATTCGCTGGAACAAGATTCAATTGAAGCAAAGGAAATTGAAGCCACTGAAACTGAAGAAATCACCCACCAACCCCCTGCTGCTGTTTCCACAGAACTGCCA	150
>2:1809418|1809567
TGAGTCAACTCAACAGCTGATAGATTGCTTTCTGAAAATTTCTCCGCTGAAGAAACTGCTTGGCCTGCATGGGAGATTTCTTCATCACAAGTGCCTTCAGTGCCCTTCATTTCTTCCATAGTCTCCAAGTAATGCACTTGCTGAATACCA	150
>2:26156243|26156392
AAAGTTTTCACCGACCATCACAATCAACTATACACCTCTCATCTAAAACTAAGTTCAAAAGAAGGTCAGAAGGAGGTACCATGTGCAGCTGAAATTTCCTTAAAGGCAAGTTCTTACTCAGCAAAGATCCCTATCGTTGAAGGAGAGGTT	150
>2:30505001|30505150
ATCATGTTCCTGTCTACAGAGCTATACAGAAACCTGGAGAGTTTGTTATTACGTTTCCCCGAGCTTATCATTCAGGTGAAGGGGAAAATGCAGCATTTGATGTCATTTTGGGAAAGACTACAATGTTTCCTCCAAATATTCTGTTGCGTC	150
>2:33011351|33011500
CAAGGACAAGATGCAGAAACTGGTATTGATAATGATGCAACTACTGTGGAAGATGTGCCAGTCAAGTCAGAAGCGGTTGAGGAAACAAGGGAGGATGACTTGGGTGATAAGGATGACATGGAAACACATATGGACGCTTCATTGGACATC	150
>2:35672305|35672454
CACCTCGAAAATGTTCTTGCAAATGAACCAGTCGTTGTTAAGAGGGGCCAGCATATCGTCGAAGTAAATCCACAGGAAAGCGCGTTAGTTTGGCACCACGATGAGGCAGATCCAGATTTTGGTTCATGCCAGGCAAAGGAACTGCTTGAC	150
>3:2583877|2584026
TTAAACAGTGCTATTGTACGTCCATTTGGTGCGAATATCGTCTATAGCGATTTGCTCTGCACCTCTGGCCTCTGTGCTTGCGGTTTGCTAGAGAAATATCGGATTCCATGGTTCTAGGAGAAGGACAAGAGGGAGGGGAATCAATCACGA	150
>3:5545847|5545996
GCAATAGGAATACTTGTGGAAATGGTGAAATAGTATTTACAGAAGCTGACATGTCCGGTGCATTGAAAGCAATAGAGTGTATTTCTGGTTCTGATGGCAAGGATGGGATTGCTAAAGCAGCCAGCTTACTTTGCTCAACTTGTGTGAACG	150
>3:35882395|35882544
CGCCCCGTCCTGCACATGTGCCCTCGCCTGCGGTGGCTGCCCCTTCTAAGGTGGGCGTGAAAGCATTGGTTGGTATTGATGTAGCTAAAGCGCCCACTGCTGCGCCTGCTGCTACGCCTGTGTCACGAACTAAGCCTGCACCTGCGCCTT	150
>3:40785754|40785903
CTAACAGATGCACAGAAACGTGCACAAAACCTGCGGGCATATAAAGCAGACCTTCAAAAGGCAAAGAAAGAGCAGAAGCTTAGATTACAGGAATGTTTGGATAAAAAGAAGGATGCTTCGGCCAGGAGATTGCCATCGTCAAAAACCCGG	150
>4:16626490|16626639
TAGTCACTTCATATACGGTTGGTATGCTATTAACCTGGAACAACAAAGATGAGGTTGTCTACTTTGCGGATGGAGTTCATGCAGTGGTTCTTCCGAAGGACTCAACCATCAAGGGTAGATTGTGGAAATCATTGATCCCAAACGAGGATT	150
>4:34582751|34582900
CACCTTGAGGTAGATGAGCTTGGGGGAGTAGTACACCTTGGAGCGCGTGCTGGCGAGGCTGTCGAGGGAGACGGACTGTATCTTGACGATGGACGGTGCCAGCGGGCGGCCCTTCTCGGCGGGGATGAGGTCTTGCGCCGCGATGGCCAC	150
>5:2286034|2286183
TGGGAGGGTTATAAGGAGGGTTTATTGCTTTTCTTTCGATCTTGTGGTATGGTAGATTTAGATGGGGTTTCTTTGGTTGGATCTGAGCTCGTGGTTGGTTGTCTTGCGGACGTATCATCGTGCCTAGATATTGATTTGTTTGTGCTGGTT	150
>5:8054758|8054907
CTGGTTTGGGATCCGGTTTAGGCTCTGGATATGGTTTGGGCTCTGGTTTTGGTTCAGGCTTTGGCTCAGGCTTCGGTTCAGGCTTCGGCTCTGGTTTTGGCTCCGGCTGTGGCTTGGGCTCTGGCTTTGGTTCTGGGTGTGGTTTGGGTT	150
>5:8075224|8075373
AACGCATACCTGCGCATCATGAGGCTGGCAAACCCATAGTGATAAATAGTGGAAATGTGGCTTCCAATCACAGTGATGTAGAACAATAAACGATAGATAAAGAAAATAGAAATAAAGATGGGAAACAGAGATGCTCAGGCAAGTTAGCTT	150
>5:17748936|17749085
AATGTTTCTTGTATCTCTGGATCTACAGTTTTGAACCTATTTCACTGTTCTGTAAGGGCAAAGGAGATTACTATGGTACTCGAGGAAGCACAACAAGAAGAGTGGTGAGGCTGAATCCGAGGAGTAAGGTGGAGGAGCCTTTTGGTTATG	150
>5:22202043|22202192
CCTGCCGTCGGGCGCCACCGCGACGGAGTTCTCCCGGCCGGTGACGAGCCCGGCGATGTAGGAGAGCGGGACGAGGCCTTCTTTGGGCTGCAGCTCGAAGAAGCCGCCCTGGATGCCGGCGATCTTGAACGCCTCGGCGGCGTTCACCTT	150
>5:29140784|29140933
TGGGGCGCGCGGGACGGAGGTGCGGATCTGATTGGTCTACGCGCGAGATCTAGCCGGGTGCTGCTGTTCCTGCTGCCGCCGCCGCCGCCGTTCCCGGCCCTTCGATCGGGGCGGGGGGCCAGATCCCCCCGCGCGTCGGCCGAGTGGGAG	150
>6:10246543|10246692
TGTCACCGGACTCTAATTCTATTGTTAATGGATGCCATTGGCCTAGGGATATGAAGCTTAGATCTGATACTAGGAGTGGAATCAAGAAAAGTACTAACAGAAGAATTGCTGAGAGAATTCTAATGAGTGTGAAAAAGGGGCAACAGGAAA	150
>6:20041931|20042080
GAGGGAAGAGATGCCAAAAACTGAACTGCACAAAGAGTGCAGAGGGCCAATCAGGCTTTTGCATCGCTCATGGTGGTGGCCGCCGTTGTAGCCGTGATGGGTGTAGAAAGGCAGCAAGAGGAAAATCTGGCCTTTGTATTAAGCATGGTG	150
>7:21812907|21813056
GCGAACTCCCCCGGCGCCATGTCCGAGAGCGCGGTGGACAAGCCGCCGGTCATCCGCGTCAACCTCGAGCAGGAGGAGAAGGCCGCCTCCGACGCCGCCGACGCGGAGGTGGAGTCCTCCCGCACCGTGCAGAGCAGCGCCAGCCCGGCG	150
>7:22394884|22395033
GTGCTCGCCCACCAGCTCCAGGTGGTGGCGGGGGAGGTGGAGCTCCAAGACGTGTGCTTGGAGGGGGTGGAGGAGGTGGTGCACGTCCACCAGGAGGTGGAGGTGGGGGAGGACCACCGAGCCTTCCCCCAGGGGCAGGCGGTGGTGGAG	150
>7:22742226|22742375
CAGAGACAGGCGGCGCAGCCCCGGGAGCGCGCCGAGCGAGGCGGGCACGGAGCCGTTGAGCTGATTGTAGGAGAGGTCAAGGTACTGCAGGCTGCGGCACCCAGCGCCGCCGAGCTCGTCGGGGATGGCGCCGCCGAGGCGGTTGGAGGC	150
>8:22120963|22121112
TCCAGGAGATGATATTATTAAACCAAAAACCTTACAAGAAAAGCGTATAAAAGAAATAGTACAATCTCATATCAGGTATACAACATGTAGAAATCTTGAATTGTCAATGGTAGTTCTCCTTAAATCATATACTTGGATGGGCATCATGTA	150
>8:30036143|30036292
GATGACGTAGAACTCCTCCACCTGCGCCTTCCGGAGGAGTCCCCCCGTGCTCCCGCCGAAGATCGGGGACGGCGTGTTGGGGCCCTCGCGCATGATGGCGGCGCCGCCCGTGGGCATCTCGAACACCTGCTCCTTGGGCGACGTCCATGT	150
>9:3247241|3247390
GCAGTTTCTAGCGGCGCAGGGAGACGCGACCGCTCGAACTCAAGAGGGTAACGGGAATGGTGGTGTGGATGGAGTGTGAGCAGTCCAAGAGCTGGCGGGGAACCACGACGCTACGCAGGATCTGGAAGGTGAGGCGCCGGCGCCGCACTC	150
>9:14848526|14848675
TGGAGAAAAAGCTACTGGTGGTGGACGAGAAGCAGGGAGTGATTCGTGGAAGCAGTACATGAGGAGGGCCACTTGGCCTCATGGTAGTGACTGTGGCATTGTTAATGTAAATATTCCCACAAATGGTGCTGAAATTGGTGGAGCTTTTGG	150
>9:18114927|18115076
ATGAGATCATATATGCACTTCCCATGCTTACTATCTTAACAGATAAAGGTACTGGCATTGTGACTAGTGTCCCAAAAAAACCAACTTGCTTAATGGAGTTATCTGGTAGTGATCTGATTGGTTTACCACTGAAATCCCCTCTTGCCTTCA	150
>9:20003477|20003626
CCACAGTGTGTACTGATAGACACCGAGACACTGAATACATTGCCTGACAGGGAACTGGCTTCAGGCATAGCTGAGGTGGATTCATCTGTTGGAGGGAAGACCGGCATTAACCATCCATTGGGGAAGAACTTAATTGGGGCGTTCTACCAG	150
>AAAA02036236.1:12220|12369
GTTTGATTGCAAATATAGTGCTGTCAACCCCGAAAAATCGCCAATAGATGGTGGAATGGGCCCGGTGAAGTTGTTGTTATTATAACTAAGGTCTAACTCTAAAAGTTTTCCGAGGTTTCCTATGTTTTGCGGTATGGCACTTTCAAAACC	150
>1:42300488|42300638
TGCATAGCTAGCAATGTGCATTTTAACTGTATTTGTAGCTTAGATTGTACTTATGGTAGTATTGTTGATGTGTCATGTTAGGTAATTACGTGTGCATAAGTGCGTTGGTCAGCTGTGAGCTACAGTCCTGCAATGACTTGCCAGATTAGTG	151
>1:44684900|44685050
CATCACCATACTACTGGTGCTACTCTACTACTGCCATGTAAAAAGAAAAATCCATGGCTGTACTTGTAAAGAAGATTCAGGTCAGGTGAGGTGTTTTGTAGATATATGTTGTTCTTGTCCATGGTGAGAGAGATAAAGGGCTTGCTTGAGC	151
>10:21154670|21154820
ACCATACAAAAACCATACAAAGTGTAGGGTTCTAATTAGCAAATGTAAGTTTGTAATTCTTCTGTCTAAATGTAGTGGGAGGAGGAGGAAAAACAAGCAGAGAAAACAGCTCTCCCTAGCATGTAAAGCCCTATGAATTGGAATGTATTTG	151
>10:21154678|21154828
AAAACCATACAAAGTGTAGGGTTCTAATTAGCAAATGTAAGTTTGTAATTCTTCTGTCTAAATGTAGTGTGTTGAGGAGGAAAAACAAGCAGAGAAAACAGCTCTCCCTAGCATGTAAAGCCCTATGAATTGGAATGTATTTGACCATACA	151
>12:3625642|3625792
AGGATCTTATTAGGGTATTTACTGAAAATAATGAAAGTACGAGCAAGTGAGATTTGGATTGATGTTTTCTGCAAAATGCTAAATTCATGAGGGTGTAAAACAATAGATTCTGCATATCCTTTTTGGATTTGACCCATTTTCATGTTAATAG	151
>12:16571718|16571868
TCTCACTAGGAAGAAAGGGGGAGTGAAAGAGTTGAATACCCACCTACATGAGAAACTAGACTGACTGGCAAAGAGGGCTTACTAAATAGAGGAGTAAAATAGGGAAAGGCTGACTAAAAGGAGAAAGGTAACTTTCAACCCGGTCAAAAGA	151
>12:16616810|16616960
TAGCTCACTTGCTCTTGTTTTCAATTTCTTCGGTGGATGATTCTGCTCAGAAAGATGCTGTTAAGGTCTAGTTAAGGTCTGTGTTGGAGGTTACTATGGAGGACATGAAGTTGCTTGAGATGTGTGATGGTTGTTGAGATCATTTGATGAA	151
>2:12745754|12745904
TGCTTTGGGCACATCGTACCAATATTAACCATAGGATCGCTATCAAAGAGGTGGATAGTGCCGGGATGGCGACTTGCTTGGGATATTGGTAATTACTGATGAGGTGTATGGTAATTTGGTTTTTGGGAGTTCCCCATTTGTCCCAATGGGT	151
>2:19026127|19026277
GTGGAGCCTTTCGGTTATTGAGGAGAAGTGTTTGTTCGTGTTTGGGGTCCAATGTGTCTGTAGTCAAGGCTTTTGGTTCCTTTTCATGCCGGCCACGACTCCTTCACTCCTTGGTGCTCCTCCCTTCTTTTGGCCGTATCCAGACCCGGTC	151
>2:23612732|23612882
CTGTGCCAAACGGTCCAGATCTTCCGTTTTTTGGAGCGGAGTTAGCATAACTATTCCTGGAAAATGAACTATGGGGATCATCAAATGATAACATTGAAAATACTAAATAAAGGCCCCGTTTGGCACAGCTCTAGCTTACCTGGAGCCGGAG	151
>2:26181646|26181796
TCTCTCTCTCTATCGATGGTTTGTTGATCATATATTTAATCCAACTTCTTGGAGAAAGCCAAACCATAGGTTCATATTCAAAGTACACACCAACCGGCAAAACCAGGCAGAGAAGGCGGCGTTCTGTGCAGAGAGCAAAGGTACGCTGCTC	151
>3:821186|821336
TATGTTGTCTGGCATACAAAAAGGCTTGCTTTATATGCTCATGTAGGGGAAGGGGAGGTGAGATAGAATAGAGTAGGAATTGAAAATTTGCCAAGCACAGATGCCAAAAAAGCTAAGAAACATCAGCTAAAAATCCACATTATTTCATACA	151
>4:34203474|34203624
TCTGAACAGCAGTAAGTAAGCCGTACCCAAAAGAAAGGGGAAAAAACTAAGAAGAACAGGACATGGATCATAATATATGTCACTCATAGAAGTAATAGGTGATCCTGAATAAAATCTCTGAATGTATCAACCAACATATAGTCATATATGA	151
>5:27431012|27431161
TTTCTCCTGAAGGACCGGATTGGAGGCCAACCGACTACTGGAGGAATAGCACCTTCTACATCAAATTAAAGCACTGATTGGCTTTGCCTTGTCATCAGCTTCGTCATTTTGTCGTTCAGGGGACTGTTTAAATGAACTGCCATTTGTGAGG	151
>6:23912686|23912836
CAATGCTTGAGTTGAAACTTCATCAGCTTCAGTTTGTTGAGATACTAACAAAAGGAAGTAGAGATGAGGCTTTAAACAATGCAAGTTAGAAACCTCCAACCTGCTCTCAGTTGGGCTGCCAAGAACCATGATCAGCTTTTGCAGAATGGTT	151
>6:27460048|27460198
GGAAAGCAAAAGAGAGATGCCATAGGTGCCCTTTCCAGAAAGACAAGGAAAAATGGTGGTGGCAAGGAGAAACCAGGAAATAGACACAGATCCAGAAGATGCTGATAATTTGAATACAAAGAAGCGAGGAGCAACTTCTAGGGTTGCCAGG	151
>7:3138787|3138937
TCACACAAGTGTAGAAGCTGAACCAAGAATTTTCAACTAGAAGAGATCATAGCCCTACTGTAGTTACCAGTATCCGGAATCAAATACACACTTAGCAAATCAGGGCGACCAGCAATATTTGCTCGGGACCCGGACGGAAATGCACTGGAGT	151
>7:9405250|9405400
GACAGGGAATACTACTTTAGTTGGAAAACGGGAGTAATGAGTAAAGTGTAAAACAAAAAGGATCGAAGTAAAAAAGGTTAGTTTGAACTGTTTCAATATATAGACACAGCCCACGACTTTGTATAAAAAGAAATACTAGAATACTTCAGAA	151
>7:22572848|22572998
TACCGAATGGGTGGTGAAAACCGCAGGGAGATGCTCTTTAACATTGAATACAGCGCTGAGTTCGCAAGTACTCCTAGTCCAAAGACGCTGCTCCCGTGAATCAGATTTTGATAGTGACGAGAAAGTGCAATCCCTGGCTAAGCAGTTTAAC	151
>1:416592|416743
ATCTGTTGATATCCATAATGCTGTTCAAGATTTTATGTTCCATTCTTGGCCTGTGACCCACGACAGGGCTTTGAAGAGGGAAAGCTGACCCGCAAACTTATAGAATGCGTTAACACCTTTCTACTGAAGGATGGGCCAAACCTGGGATGCAA	152
>1:18417396|18417547
TGATCGGAGAGAGAAAAGAGGAGCACGGCGACGAGTGGATGGGGTTGGTCGGGGAGGAGGGGTTCGGGAGGATCACGGGAAGAAGGATGAAGGAGGCGGCGAGGCTGCGGCTACGGCAAGGGATACTAAAGACAAAGTATATGTGGTGGAGG	152
>1:23091306|23091457
TTGGATATAGCTGCCAAAATGAGTGGACCTCTGGCACCATATCACCCGAGAGCACTTATTCAGTCTCTTTATTCAGTTTATCAGAAAATTACAGCAACACAATGTTACTACAGAAACACAGTGCTCACTGTTCTAATGATCTATGGAACTTG	152
>1:27404281|27404432
GAAGTAGCATCCTATAAATTCTGCACTACTCTCTTGCCCCATATCTCTACAGACTGTCAGTGTGTAACCAGTGAGAATTTCTCAGCATAAAAATATACAGAACGAAGTAATCAGCAACTAGAGCACATTAACATACTAAACCTATATTGTCA	152
>1:28897267|28897418
GGGGGTTGTGGGCACTCGGATACGCCTATCAGCATCTGCTGCCTCCTTATCGATAAGAGCAGTAGTGGTAGTACTAGGAAAACAGAGCAGACAGGTCAAAAAGCTGGCAGCTTTGGGGGCAAGAGAACGGGAAAAAAATGTCAGATTCCTGT	152
>1:41894939|41895090
ATCTTCTTGCAGCGAAATTTGAATTTGGAGTGCCAAATTTATGTATGTAAAGATTATCTGCGTAAGTGGTTGACGGGCCTGTTGATTGTAAAAGGAGTTCTCAGGATTGTATGGTTCAGGCCCATAACGGAACAGCTGTGTGTCGGACGCAT	152
>1:43247071|43247222
CCAGGTTGACGACGATGGCGCGCTCGCGGCCCAGGATCGTGGAAGGGTACGACAGCAGCGGGTCCAGCACCCGCAGACGAAGCTCGCGAAGGCGGGATCCTTGGAGTTCGGGAGCAGCACCTCGGCGGCGGTGATCACGGCCTTGACGCGCT	152
>1:46540880|46541031
TCTGCTCGCGGTGCTCGTGGTAGGCGTAGCCGCCGGCGCCCACCGCCGCCACCGCCGCCACGCCCTGCTCGATCCTTTGCAGTAGTAGCCCTGCTGCTGCGGCATCCTGGCGTAGCCGTACTGCTGCTCCTTGGCGCCGTAGCTGGCCTGCT	152
>10:10759359|10759510
TCAAACATAAGGTGAATGACTGAATGTGTGTTCCCAAGTAGGATTCTAACTTTGGCCAGTAGCACATGACATGGAGGTTGCGATTGGGCTTGCAGCTATTTGTTAACCAGCAAACATTTGTTAATAGTCTGCTTAACACAATTTTGTGGCGG	152
>11:19955686|19955837
TCAACCTTACCTCCTTTTTAAATGATCCTGAGGCTCCTAAACTTGATTCCTATGCACTGAATATTGTGAATAAATTATGTCATTGAAGCATTACAATTTGGATGCGTGATTATTTAATTGTATGTATTTTATTTTTTAATTTTCATCTTTCC	152
>12:21631469|21631620
GGGAGGGTGGTGGGGGCGCGAACCCTAGGTGCTAGGGCTAGGCCGCCATGGCCGGATCGAGGTGTGAGTGGTGGAGCATTCGGCGCCGGCGGCGGAATCAGGCGGCGCGACAGCGAGGCGGGAGCTGGGGGCGCGCGGTCTCCGAGACGGCG	152
>2:2297039|2297190
TCGAATCATGTAACGTTGTAACGGCAGCAGAATGATCATCTGAGTTTGATATTCATGCCTTGTTAGATCACTTAAGGATAGGTAACAGAAAATGCCATCAAACCGGCAGCATCAGCAAGGCAAGTAACTGCCCTGCTTTCCCAATATTAGCG	152
>2:25780150|25780301
TTTTTTTTTTCCACTCTAATAATGCTCAGGAGATTAAAGAAGTCTCGGTCACGTATAACTCTGTAAAAAGAATTTTGTATCTTAGTGAAACGGTAGGTGCAATAAAGAAGTTGTGTTTTCCCTTAAGCACATGGTGCTGTGTGATCTCGTCC	152
>3:358746|358897
ATGCGTATATACTTAGGTGGAAGGCGTGTTTAGTGATTTAGTTTGTTTATTCTGATGATGATCTTTGGTGGTGGTGTAGTAGTGTACATGCATTATGCATACAGTCGATCATCAGTTAATTAATACATGCATATTATATTATATAGGGTATG	152
>3:821381|821532
GCCATGGGGCACTATTCAGAAGCATTGGGCATCCCTGCAAAACAAGACGGGACTTCCAGAGTCAAACAGTTTGAAGGTGCACCACTTTTTTCTTTTGATGGGAACTTTGTTGGCATGAACCTTTTTTTGGCTATGGGAAGAGCCTTTTTCCT	152
>3:996118|996269
TAAGGCAACTGGAAAGGAGCAGCAGATCACAATTCGATCCTCTGGTGGGCTTTCTGAGGCTGAGATCCAGAAGATGCGCCAAGAGGTATGCCACAGATTGAGGTCACATTCGACATCGATGCCAATGGAATCGTGACGGTCTCAGCAAAGGA	152
>3:4406571|4406722
TGCAAAGTTGCACGTTAACCCTGCAAAAGCAAGAATCGTGTTGTCCCCAGGAACTCCAGCTGGTTCTTCAAAGGAGGCTATTGAAGTGGTATGATAGGCACAGTCCCTGCAGCCTTCTCTTGAGTCTTGACTACTCCGTACATTCGTGGTTC	152
>3:7155423|7155574
GAGGGTTAGGGTTCTGGAGCACGTGGATTGATTGGTGGGAGGGGATGGAGGCGAAGGCGTTCGACGAAATGCGCGAGAAGCGGGGCGCCGTGCTGGCACGGAGGCAGCAACACGCCATCGCCAGATGCCAACCTCTCCCCCGTCGCCCCCAC	152
>3:10639697|10639848
AAACAACTGGATCTGCAACTGAAATCCATGATGAACGAAATATTCTGAAAAGATCAGATCTCTCAGCTTTCACCAGGTTCCAGATGGAAATGATAAAAATCGTGATTCTCTCATTGATATGACATCTGAAGAGTTGGGTTTGAAGAGATTGA	152
>4:19298081|19298232
TCCCGCCTCCGCCCCCGCCGCCTCCGCCGCCGCAGGGAACCCTGGCGTTCTATGGTGCCCAGAATGGCCGGCGGCGTACCTGGTGGCGAAGGGCGTGCTGCCGCCGGCCTCCCTGCAGCGCCGCGGCGTCGGCGGCGGGGGATGGGTCCAGC	152
>4:24044624|24044775
GTCCTGGTGGCAACCTGTTCGGAAGGGTGCTCGGCTACGTCCTCAACGAGTTCCTCGTCCAGGTGCTCGCCAACAAGTCAACCAACTTTTATCTCCGCCGCCTCCACCTCCCCCGGTGTAGCAGAATTCTCTTCCCTGTGCCATGGCCTGTG	152
>4:25440959|25441109
AATTGTTGTAATCAAGCATTTCTTTTGAATCTTAACAGGGACCTTGTGAGGAGGGAAATTAGCAAGCAGAATGGTGGTTTCCGTACTGCTTTATGCAGTGTTGCTATAAGGGAAATACTTGTTGTATTTTATTTGTGCACATAAAACCATGA	152
>6:2844508|2844659
TATTCCTGTCTTAGATGCTCAACTCAAGATTGACATGTTTGGTTACTTGCTTTCGCTCAGCCAGGCCGTGTAAGGAGTGTGTTTGGTTCCCTGTATAAGAGATCCCTTTAGGGTGAATTTAGTCTGGTTCGCATCAACAGAGCTGGCCCAAT	152
>6:13859100|13859251
AGCACGACGCTGACGGAAGCATCCTCGACGCCGGCATCGACCGCGACAGCGATCGCCCTGGGCGGCGCGACGGAGACCGCCTCGGCGAGTCCCCCTCGACGGCCGCGCCCTCCGCGACGGGAACCACCTGCGCCCGCCCCTGCGCATCGGCC	152
>6:26366342|26366493
TTTCATGGACACAGGAATGGTTTTCAGAGGAAATAACTGATCATCAATAAGTGAAATGAGTAGCAGTAAAAACATGGTGCTAATTAAACTGTTAAAGTGACTGAAATGACAGACACAAGATTTTGGATAAGTGAATGTCTGAATGATCAGTT	152
>6:27727161|27727312
GCAGTCGTATCTTGTGGGTGATTTGAGGGACATCACCTAACAATCTAAAATTACTTAATTTGCCCAGTGAATAAAGGTATTCTTCATACTGATCATGAGATAAATAATCTACAGAAGACCCTCATGAATACCAAGGCCCATCGTAAGATGTG	152
>7:25538060|25538211
GCCAGGCCCTGGGTGGTCAATGCCTCCTAGGAGATTTAAGTACCCTCCTGGCCCTAGACACTCGATGGACCATCCAGCCCCCCATTTCCAGACCATTTTGATGGTCCATCCACCCCATTGCATTGTAGGCAACCATCGAATCCTCCACCAGG	152
>8:1454672|1454823
TAAAAGAAAATTCCCCAAATGGTGGGCTGATTCCGTTAGTCGGGTACTTATAATGGCAGAATTTCCTTTCAGTGCAGTTGATCTAGAATCATGGTTCTCTCTCTAAGTCCTATTTTGCTTATCGAATACTTGCCTCTTAATAAACTAATTAG	152
>8:1615933|1616084
CTCTTTTTTAAACATATCTTTCTTGTGTACACCTTTTGTCGAGTGCTTTTTCTCAGAAGGGTAATCTTTCTCAATGGTATTTCAAGAGAACCCTGAACCAAGGGAGAAGCTTTTCTCTTCTTTGGTTGCAAAGCTGGCTTAGTTGAAGCATC	152
>8:26593472|26593623
AGATGGGTGACTCAAGATGCATCAAGCAAAGGAAGAACAATATGATGATGATGATGTTGTTGTAGTGGTGGTTGAGGGTATTATTTTTTCTTTTCCTGAGAGCTTCTTAAAGGTGAAAGGGGAAAAAAAAGAAAGAAAAAGAAAAGGAGATG	152
>9:18482897|18483048
CTTCCTTCAGCACAAACATCGTTGGAGGATCATCGGCCATTGTCAGGAGCTACCGAGTCAGTTAGCAAAACATAGGAACATCAGGTATTTCAGATGGTAAAGAGACAGAAGATCTTCAGGATAAAGGGCCTGCCAGAATGAGCCTTTCTAGT	152
>1:2165544|2165696
TAATCTTTAATTGGTGGGACACTCTGATGATTCAATGACCTTACGCTTGTTTTTGGTCATAAACTAGGAAATAGTAAGTGGAGACCACTGTAGCAGAAAAAGCTATTGACCTATGCAACACCCAAATGAAGTTGTCCCTTGTTGGATAACCTC	153
>1:4316683|4316835
GCTCCGCCGAGGTGAAGCGGCACCCCTTCTTCAAGGGCGTCAACTGGGCACTCGTCAGGTCCGTCCGGCCACCGGAGGAGATGAAGACGGCGCAGGACCTGATGTTGCAGCTCCTGGCAAAGAACCCCAAGAAGCGGATGGGGAGTACCATGG	153
>1:8332620|8332772
TTCTTCCCCCGCGGTGGCGGCGGCGACCCGTCGTAGTCAGCGGCGGCGGCGGCGGCGGCGGCTCCATCTTCCTTCACGACCTCGTCGCCGCCGCCGTTCTTCGCGTCTTTCTCCTCCGGCAACGACGACGACCTTTCCTCGTCGTCCTTCTTC	153
>1:9649076|9649228
CTGGGAGACGTACTGAGTGGATCATGCATGAGTACTATATAGATGAGCGTGAATGTCAAGCCTGCCCTGATATGAAGGATCGAGCCATAAAAATGGGCAAGCAAACTATAGGAACGAAGAAAACTTTAGTTTTTCATGAAGGCCGCCCACCCA	153
>1:16107313|16107465
TCTGGACAAATAGGGTGTGTCCAAATTCGTGTAGAAAAAAGTTGAATCTTTATGGGGCAGAGGGAGTACAGAGAGAGCAGCAGGAGGGTTAGAAGCCATTATATTAAACATATACTTCCATCCTCCCAAAATAAATAAACTTTTATACACAAA	153
>1:28179155|28179307
TCGACGGCGCGGCTCCTCTTCTCGATGATGCCCCTCAGGAGCCCTTCTATCTCTCGGCTGTTCTCCTTCATCCTCCTGTTGGACGGCTCACCGCTGTCCATGTTGGACTTGAGCATCAGCCCGAGCAGGTCGTCGCCGCTGAGCTCGCCGTTC	153
>1:28891792|28891944
GTCTTGAGTGGAATGAACAAAGCTCCAAGTACATTAAGAAATCAAACATCTAGGCGGCTTTTCCCTCAAACGATAAGGTTCCCAAACAGTTGGCCAATTATATTGTTCATTAGAGATAAGAAAGCGCTTTGGATATAAAAGATACCCCCAAAA	153
>1:32374273|32374425
ACGATGTAGATGATCCAAAGGATGCAGACTTTTCATTGGATCCAATCTCTAATTTAAAGAAAAATACACTGAAGAAGCGCAGTGTAGATGCTCCAAAGGATGTGGACTTTATATCGGATCCATCTAATTTAAAGAAAAAAACATCGGAGAAGG	153
>1:32801940|32802092
AAGTTTATTGTGTGAGAACTTTTGGTACTCAAGACTTTGCCATATCAGTGTCAGTCTTTCTATCCCCCAGCTTGGAGGTATGCTCTATTGTTTTGCAAATACATCAGTTTGACTTTTGAACAGATATGTTAAGCCATTGATTAATCTTGTATG	153
>1:33288743|33288895
GCGGGGCACGCGGTGTAGAAGCCGTGGCACAGGAAGATCTTGGAGCTCTCGGCCAGCCTCCACAGGTACACCGGGTGGACCTCGAACCTCCCGCGGGGCGTCACCCTACCGGACAGCACCTCCTGGAACGTCACCCTGGGGATCTCCTGCTTG	153
>1:34320336|34320488
GAGACAAACGACCATGCATAATATGTAACTCTAGGCTGTTGCTGGCTTGCCGAAAACCTCTTCAGATTAAAAGGTTTGTTCTCTTTCAACATTGAATTGATTTTCTCCTCGCAAAATTAAAGAAATCTTTTTTGAAAATGGTGTGTTCGAAAC	153
>1:43125283|43125435
TCACCCCAGGATCTGAATCCAAGAAGGTTTCCCCTCAGCTCATCGCCGAGTACACCGTCCGCGCCCTCCAGAGGACTGTCCTCGCTGCCTGCTACAAGGCCCTCAACGAACACCATGTCCTCCTGGAGGGTTCCCTCCTGAAGCCCAACATGG	153
>10:4672928|4673080
CGAAGTCCTCCACCGCCGCCGCCTCGCTCCGGCGCCCGCGGCGCGGCTTGCGGGGCTTGGTTGTGGGGAAATCGGGGATGTCGCCCTTGCCTTCGAGGACTTCGGGGTCGCGCTCCCGGATGGAAGCGAAGACCTGCTCGAGGCGGCCACGCA	153
>12:16616403|16616555
ATAGCTCACTTGCTCTTGTTTTCAATTTCTTCGGTGGATGATTCTGGTCAGAATGATACTGTTAAGGTCTAGTTAAGGTCTGTGTTGGAGGTTACTATGAAGGACATGAAGTTGCTTGAGATGTGTGATGGTGACTGAGATCAGTTGATGAAT	153
>2:10000369|10000521
CAGTACGGCCTCTTGCACTCTTTGTGCATCCTTCTACCACACACCTCTTCCCACCTCCATGGGCAACACAGCAAAGGTTAGTGCTTCCCTGTGCACTCTTATCACATCCAGAAGATTGGCATCTCTTGCCCCCGCCATGGCCAACACAGCGGT	153
>2:25352049|25352283
GTGAGGAAGTAGACTACAGAGGGGTCTTGCACCGTGATGGCTCTGTTTTGATGTCAGTTTCCTTGGATCAGTTGAAGGCTCCTTTTGAAGAAAAGCACAGGCGCTATTTTGATTTCCAGCGTAGAAGTGGTCAGTTGCCTTTACAAAAGGAGG	153
>2:34318736|34318888
AACCAGGTCTTCAGCTTCACCATCCTACAACTACTATGATCACTGCTCACATTGAAAGGACTGTGTTCTAGTTACAGGTAACTGGCAGCTTCACCATCCTACTACTACTGTAATCACTGCTCACTTTGAAAGGACTGTGTTCTAGTTACAGGT	153
>2:36446646|36446798
CTCTTACTGCTGTCTGGAATGTCACCAAGGCTGGTGCTTCTTTGGACAGCCCCAGGTCTTCATCGTTCTTTCCTGCTCTCACTCTGACCATCAGGATGGGGTCCTCTCTTATGTCCCTGACGAACTTGGAGAATATCACCTTCAGCCTGCGAT	153
>2:36499784|36499936
GCACTGCAAGAGGCTGAGATGCCCCTCGAGAAATTGATGTTGCCTGTGAAGCTGCCATGGCAGTTTGTGGGGGGAAGGCTGAAAGGATTGTTTCAGGGGGAGCTGATGAACTTGATTGTAATGGAAAGTTCACACCAGAAGGCATTGAATTCG	153
>2:37046860|37047012
CAGCGGAGGCGGCCACGCGGCGGCGGCGGGTGGTGGTGGTGGATGGCGCGGCGCGGAGGACGAGGTTGGAGGCGGTGGGGGACGCCACCGTCGGCGCCGCACCCGCCGCCGCGGACAGGAGCAGGAGCGCCGCGGAGCGCCGGTCGAACCGCA	153
>2:37869758|37869910
AGCATGGTGATCAGTTCCCTGATGAGATTGAGAAATTGTGGAGCACCGTTGCAAGCAATACTCGTAATATCATTCCTAATCTCAACTTTGTTAGACTAAAAGAATCTGGTTGGAGTGAGAGATTGCTGAAAAGTCTTTATTATGTGACGTGGA	153
>3:7221627|7221779
ATACCAAAAGGATAAGACGCTCGTTTTTATTTTACACGATGAGTTACACTACTATATTAGCTGACGTTTTTCACAAGGTTTGTTTTCTTGAGGTCAATCCGGAGGTAAATGGCTGTAATTTGGGTCGTGTAAACAGCATGGCGGCTACATGTT	153
>3:35237257|35237409
TAGCATGAACAAATTTTCCCGTTTCCAACCATCTCCATTGGTGTCATGTGTGACTTAAATAGCGAAATTTCAGCATTCTGCAATGTGTATATTTTGGCTTCGTCCAGCACCGTCTTCCTCCCACCAGTAATTTACCCATGTAATATATGCGAG	153
>3:35643258|35643410
GCCCCGGCGAGACGCTGGCGCTGCGCACAGTGGGGTTGGTGCTGGGCACGCTGATCCAGTGCTTCGACTGGGAGAGGTTCATGCCGGAGAGGTTCGAGGACGGCGGGTGCGACGGCAATCTCTTGATGCCGTTCGGGATGGGGAGGCGGAGGT	153
>4:20583700|20583852
TGTATATACAGCAGGCAACAGCTAAAATTGCCTGTCCCTATTGGCTATTGTACACCTCAGTTTCTTTTTTTTTTATTCTACATTTTTTTCCATTTGGTAAATTGTGTTCATGCCGTAATTACATTCCACCTTGTTGCTGTAATGGCACAACAA	153
>4:23854275|23854427
GTCCACGTCCAGGTATCCGGCGTTCTGGTGCTGGTTCTGCCCAGGGACAGCAATCTGCTCAGCCATTTCAGCAACAGCTTGTTCCAGGCATGAGGCCTGGGGGTGCCCATATGCCAAATTACTTTGTTCCAGTTGTCCAACAAGGTCAACAGG	153
>4:27900775|27900927
GGGTCTCTCCAAATTCTCTGGCGTCGGAGGTTTATCTTGTCCGTTTGGAGAACCGGAGCATGGTTCCGTTGTCTTAGGTCCAAACAGCAGCTGATCACAAGTAGCCATATCAAACATAGGTTTATCTATGCCTTTCTGATCTGAACAAATGAT	153
>4:33188940|33190089
CAGACAGCCCATTTGCTGGTGGGGTATTCTTGGTGAACATTCATTTCCCACCGGATTATCCTTTTAAACCACCGAAGGACCCTCCCACCTCATGCAGCGCAGGTCCTGTGGGTGAGGACATGTTCCATTGGCAAGCTACTATTATGGGACCCT	153
>5:2430762|2430914
GAAGCAATGAAGGCTGCCACGACGATGAAATGCGATGATGATGACTCCTCTGAATCAAGTGAATCAAGTGAGAGTGAGGATGAGGAGGGCGAACTGAAGAAGAAGATGAAGGAGGACAAGGATGCAATGAAAGCACTCAAGAAGCAGCAGAAG	153
>5:4006247|4006399
GGTTGTATTGGCCTGTGGTTCTTCAGGTGCACATTGCTCTGGACAAGAAAGGCTCACATTGGCCTGTGTTTCTTCAGGTACATATTGCTCTGGACAAAGAAGGCTCACATTGGCCTGTGTTTCTTCAAGTACATGTAGCTCTGGACAAGAAGG	153
>5:29042238|29042390
AAGTGGGCGAATGTGAGGTCTCTCCATTTGAAGGCTGTGGATTCAGTTGCATTACCAATTTACCAGGCTGTGCCGGAGCTGGACATGAAGGAAGAGGACACCGTGGAGAATGTGATGGCGGCGGTGGAGGCGGCCGTGGAGAATGTGCCCAAG	153
>5:29617542|29617694
CGGGTGAGGACGTAGACGGTGGCGCCGAAGACGAGGACGGCGGAGAGGACGAGGACGGAGACGAGGTTGTACTGGAGGAACTCGTCGAAGCGGACCTTGAGCTTGTCGGGCGGCTTGTAGCAGGCGAAGTCGACGAGGTAGACGGGGCGTGGG	153
>6:12047945|12048097
CCTTTTTCTCCCATTGACCTTCCATTAGCATGTCACTGACATAGAATATATATTTCACGAATGTCGATACTGTGGATATAGCTATGAAGAAGAGCATATACAAAGACAAGTGTACAAGGTCACTGATGAGCTCCAAGTAAAATGTATACACTG	153
>6:28443282|28443434
CCTACATGCCGTACACGGCGACTCCTCCTCCGAGCCACAGCGTAGTAAGCGCGCAGATGTCGTCGTCGGTGGTCGACGTGGGCGTGGTGCCGGAGGCCATGTGCGGCGGCGGCGGCGCCATCGATCTCGACTTCACGAGGCCGAAGCCTCAAC	153
>7:990711|990955
TCCGTGCCGAGCGGGCCACCCACAGCCTCCGCGACGAGCATGAGGTAGGCCGGCGAGTGGCGGACGCGGCAGAGCGGGTACGCCACCTTGGAGAAGAGCTGGCTGCGCCCGCACGCCACGGTCTTGACGCAGCCGCGCACGACGCCGACGATC	153
>7:2136142|2136294
GGCAAGCACCAGCTGATCACGGCCACCGTCAACGACGGCAAGCTGTACATCTGCAAGGCGCAGGCCGGCGACAAGAGCTCGGCGCCGGTGGTGGGAGGGAAGCAGTACTACAGCGTAACGGTGCTGACGAGGACGGCGGACGGCGACGAGGGC	153
>7:19854984|19855136
GTAATGAGGGTGAGATCCAGACAAGAAGACAGAGACAATTGGCTGAGCCAGTTTTCCCCTTGTGTAAAAATCCTGTGGTTCATGGGAGAGGCATCATCAGGAGCAGAAAACCACCAGGACCAGAGGTGAAGAGAGGAGTTAAAACAAGGAAAT	153
>7:23091530|23091768
ACGGATACATGATTTCTTCTGGTTATCCTGTTAACTTGTATATTGACTCTGCTGTTAGACATGTTCTTCTGAGACAGAGTGGTGCTAAGGGCTGTGAGGTTATTGTGAGTGGGAAGCTTAGGGCTCAGCGTGCTAAATCCATGAAGTTCAAGG	153
>7:24793099|24793251
GAGCGCCCTCATCCATGGAAGGAGAAGAGAGCCCCCGTTCATCCTGCTCCAAGCCGGAGGGATGCATGGATTGAGGAATATGATTTCGGATGGATGTGCCGACAATTCCAATTACCTCAGATAGGCGGATGGAAGTGCTCGGCGTAGCGAAGA	153
>8:48521|48673
TGTCTGTGATTGGAACTTCTCTGTGGGGACTCCACGCATGGGGATGGATTTAACAGAAGATTTATGAGGAGGTGTCCGTTTCTCTTCTCTTGCCACACCAAATTTCATTGCAGAAGCATTGCCAATTTGGGATGAAGAAATCCCACGAACCCC	153
>8:18143532|18143684
ACAAAAACCCTCGATGCAAAGAAAAGGAGAGGGAAAAGGCGAACCGAATCGAATCAAATCGAAAGAAAAAAAAAAAGAAATCAACAGAAAAAAGATGAACTCCGCACACCGAATCGATCGATCCCCTCTGCACCGGGATCGAACAAATCAAGA	153
>8:19587347|19587499
GTTATTTCTGGAATACTGCAACACGTTTGTATATAACCATTTGTTGGATCAAACTGGAATGAGTTTAAATGAAAATTAAATAAAACAAAACAAAACACTTAACAACAGAATTGGCAGTGGAAAATAGATCATGTCCTTGTTGTTTAAATTCCA	153
>8:20083035|20083187
AGAAGGTATCCAACTTTGACAATGGGTTTTGGCTATGAAAACGGATGGGTGAAATATCAATTATTATCTCTCACGAGGTAATGGCATTAATATATGAGGATCACATTACGGTAGAGTTAGCTTTAAAAGTTTTCATCCCTTTTGGGAGAGAAG	153
>8:26333809|26333961
GAAGATGATGAGCCAAGGAAGTCACAGAAGGAGAAGAAAGGACAGAGGGAAGATTCAGAAGATGACAAGCCAAAGAAGTCAAGACATGATAAGAAGGATCACGGACAAGATTCAGAAGACGATGAACGAAGGAAAAGACGGCATGCAACGTCA	153
>9:3213591|3213743
GGGCAGGCTAGCTTTAGGACTAGTGCAGAATGGACAGTTGGGTTAAAACTGCCTTCCATTCCACTCATCCTCTCAATGCTGAAGGAGATTATTCTAGAGAAGGGCATTACAAAAGCAGCTGTAGGTCATCTGAGGGAAAGCTTTGCTTCTGCA	153
>9:11028955|11029107
CCGAGGCCTTCTGCGTGCTCCGCGAGCTCAAGCTGCTGCCCGTCTCCGGGTACGGGATGGATATCGCGTTGGTGGAGGTCCCCGACGTGTTCCGCCCCGACCACTGGGTCCCCCGGTGCGCCGTCGCCGTCGACGTGCCCCGCGGGCGCATGG	153
>9:19536530|19536682
AGGATATGCCTCCTTGGACCTCCTGCCTATATGAAGATGTGTTAGATTTCTCATGACCTGCTGCTGTCGACTTGTCGGTGTGATGAGTTGTAATGAGGCATCTTCTCGGATAAATAGTGCACTAGTTTGATCCTTTCTTCTTCCTTTCCCAAA	153
>AAAA02039127.1:1202|1354
ATGCTGTCACTAGAACGGACCACACAAAAAGTGGTAATCTATGCATAGTCATTCCAGGTCCACGCATGTTGAAGATAGTTGTATTAAAGTTTCGATCGGTTAATAACATTGTAATTGCCCCTGCCAGTACCGGAAGTGATAATAAAAGTAGGA	153
>10:21154675|21154828
AAAAACCATACAAAGTGTAGGGTTCTAATTAGCAAATGTAAGTTTGTAATTCTTCTGTCTAAATGTAGTGTGTTGAGGAGGAGGAAAAACAAGCAGAGAAAACAGCTCTCCCTAGCATGTAAAGCCCTATGAATTGGAATGTATTTGACCATAC	154
>12:5042174|5042327
GGTCGCAATCTATTCGGAGGCGGCTGGCCTTGTTGGAATTGATGCGCCAAGAGATGAGCTCCTCAAATTGCTGATGGGTGAGCGAGCGCCGCATGAGGTACAAGATTGATGAGTATACCCCCAATTCCAGACATGTTCCGGTTGACCCGCGAGT	154
>2:20006710|20006863
TCTAAAACAGTCAGGCGATTTAGATCAAACCAAATGGGAGAAAAAGCTGCTACTTGGGACTTGGGAGTGTTACAGATCTCTTCTCATTTTGCGACAGGGCAGTCACCCTTACTCCCTTAGCATGGGTCAGGATGTAGATACACAGTAAAAACCT	154
>3:3080151|3080304
GGAGATCGGCTCTTGCAGCTGAAATCCGCGAAAAGGTAACTTGCCCCTCTCGGTTTGCTGGATTAGGAACAGGGGAATTGACAAAACTTGGTATCAGAGCCTACTATCCCACCCAATTCTTGATCCGGCAGCAAAAGGGTTCCAATTGGGGATT	154
>3:23071492|23071645
TATACATGTGAAATGGTAGCGATTATTGAATAAAATTGTGTCTTGGCTCCAGTAATTGGATAAGAATAACATTGTAGGTATATTTGGATCATTCATGCATTTATACATTCGGGACCAATATTGTTTTCTTAAGATCACATATAGATTTAGACTG	154
>3:35343750|35344169
TCCGATGTGCAAAATTTAGTCCTGATGGGAAATATTTTGCATCCGGGAGTGGTGACACATCAATTAAGTTCTTCGAGCACGCAGGATGTTAAGGGCTCATCCAAGAGCTTCCCCAAGCACGAGGCCAGGCACGTATCTGATCACAAGAATGTTG	154
>4:21960066|21960219
CTCTCCTGTTTCAACTGCCTCCACACTGTCTCCTTCAACTTCTTTGAGGGACTCTAGGACTAACAGGTCTGAGCCAGGATAACTCATCGATTACATCAAACAGAGAAGATTCTAACCTTGATCACGGTTTGGTTTTTGATCGTGGCTCATCCGG	154
>5:13965057|13965210
ACCCAAAATTGTAGTCATTTTATTTCTATCTTTCCACACATAACCAAAGAATGGAAAAGATTCTTCAAGAGTCTCCGGTATCATATATACCGCCAAAATAAAGAGCTTTGAGTACTAGAAGAAAAGCACCTATACCTAACAAAATTAGGTGAAT	154
>5:14569095|14569248
GGGTTTGTAACTCTTGCTTGCCATTCTGAATCTTCATGGAGTCCATATATATCATTGGAATTTTGGCATGTCCAATAGGGGAAGGGCAGAAAGACTAGTGAACTTATAACGGTTATTTTCCCCTATATTGAGCCCTGATCCCTAGATAAAGACA	154
>5:22567832|22567985
ATCGTCTACCTGGACCGCCCCGCGGACGCCGACCCCGAGGAGTTCCACATCCGCACCCTCGCCCCCGTCCTCGGCAGCATACGTTCCCCAGATCGCCATGTCGACCGAGCAGCCGGAGCAGGCGGCCCCCGCGGCGCAGGAGGCGACCGTGCAG	154
>5:25796391|25796544
ATCTAGAAACAATCGATCAAACCACAAAATGGTAAACCACAAACCAGGCAATTTAATTTCCTCGAGAAAATTTCCTCGTACTAGCTTTCTCACAGGGAGCTCATTTCCAACCAACCCTGTAATCAATATGCGAACAAGAAAACACATGCACCGA	154
>6:9888905|9889058
TTACCCAATATGGGCTGGACAAGATTTGCACAATTTGGTTGCAAAAAACTTCATTGGTGTTGCAAAATCCTTGGAAGTTCACTGATACGGCTGTGAGTAGATTTATATTAATTGCTATTGGTGCTGCTGTCAGTCTAGGAATCAATGTAGGTAT	154
>6:26452445|26452598
TTTTTGTTTCGATTCGTCTCCTGTTTTGTCTCTCTTCTTGTTCTTCTATCTATCTATGGTGGTTTGATTTTTTTTTTGAGAAATCAGGCTACTACATTTACAACAAAAACTCTCGGGTCAATTACAAGATCGAGGATATACAAGCGAAACTTCA	154
>6:29443616|29443769
AAGAGCAAGGTGTCTCGTCGTCGAGAATGTCTTACTCGAGGTTCCTTGAGTATCTAGACAAGGACAGAGTGAAGAAGGAAGTTCCTAAAGCTCGCGCTTGGGAACCTCGGGGTCGGGCTTCCCACCTTGTTGGGTGCTAAGAGAGCTCTTGCTG	154
>7:5025432|5025585
GCCCAATTTTAGCACCAAATCAAACCTCTTAGCCATTCTACACTACCGAAATGTGGCAATACCAAGATTTTGGCAAGGTAGCAAAAACCAAACACTCCAACAAAACCTTCTTCCACAAAAATGTTGGCAATGCCCATATATGTGCCTCATAATA	154
>7:25715241|25715394
AAGATTTGCAGTTAGAAACTCCCTTGGTCAAGCAGTGGTTGAGGGCACTGGAGATCATTGCTGTGAGTACATGACTGGATGCTGCTATAGTTGGTAACACTTGTCTGTATGGAGCTACTGGTGGTCAGGTATTTGTGAGAGGCAAAACAGGTGA	154
>8:10126455|10126608
ACTCCAACGTCTGCGCCGCCCTGGTGCGCCGGTGCCTCAAGGAGCCCCACAAGTCCGAGGCCGCCTCCCGCGAGAAGGAGATCGGCAGCGACGATGTCGGCGACGACGGCGGCGGTTCCCTTCTGGCGCGCGGCGGGGATGACCTACATCGGCT	154
>10:21623755|21623909
CGCAAGGGCCTTGTTCCCGGATTTGGATCATGACAAGGCAATGAAGTTCATGGACGACAAGGAAGCATTGTACAGAAGGTTGGTTTCAACAATGGCGTGCCCATCTCCGAGGAGTTCTACAGCGCCAATATCAGCGGGGGGCACAACGATGACCT	155
>11:2978500|2978654
GACTGTAGGTTCTTAAAATTTACAATATTTTTTTTTTGCGATTTCGACATTAGTGATGTCCAAACATAACTCTTATAGGCTTTACTGTTCTTTACATTGATCCACATACCATTTTCTTGTCAAATGTTCTAATATTTATGTAAGTTTAATAAGTA	155
>2:37260265|37260419
ACCGAGCATAATCAAATGTCTACTGATTTTTGTAGTAGAAAGCAGAAACTAATAAAATGGGGGAATTAGAGTTATAAGGTGCATCGCATGACCAAATAACTTAGTGTTAGTAGATGTAAAAACGCAAACTTCTCGTCAAACAAGAACACAACTAT	155
>3:13677615|13677769
TCATGTACTTACATTGTGAACAGTATCAGTAATACCGCCCGATTAAAGAGAATAATAATGAAAATATGTTTTAGATTGGTCGTGTTTTGTTTCCTCTTCTTTTTTTGTTCTTATTTTTGAGCAATTTTGTTTCCTCCTATACCTGAATAGTTTTC	155
>3:29413232|29413386
TAGAAGACAAAATGAACTAGAACATCAGTGCATTCGGCATTGACCTTTTAATCAAACAATGCAAATCAGCTTGAAACTGGGTGGAAGTGGGTAGTGCCGCTACCAGCATAAGAACCTGCTTAATTAGTTCATTTCCTACTTTCTAGTACACAATT	155
>3:35818395|35818549
GGTGGGGTTCGGCCTCCTGACCGCGAGCTCCACGCCGATCTCGAGGACCGCGAGTAACATGGAGGTGGCGCCGCCGAGGTCGGGGTCTCGGCGCTCGGGCTGGATTCCTCCCCCTCGCCCGCCGCGCCCTCGTCGTGCCCCTCCAGTAGGGATTC	155
>4:21620366|21620520
GGATCTCCGTGAAAAGCTTTCCAGGAAACCTAAGAATATACGGAGGTATGATGCAAGAGGACATGTTCCAGAATCAAGGTCGGTAGGGATGATTTGAGATTGAAGCTTATGAAGAAAGGCTTGTCTAGCAATGGTGGTGCAGAACAGAATGGAGT	155
>4:29950149|29950303
CATATATGCATGTGGAGTTGTGGTATTTGGTTTGTAGTGGTTTGGGAGATTTATTATGAAATAAAGAGTGTGTGATATGCATGCATGGAGCCTTGGATTGTGCATTTAATTGATGTATAATAATATTTGTGTAACATATATTTTGCTGTGTCATG	155
>5:9883831|9885171
TATAATGAGTATCCTCCATTGCTTGGTTTACTCTTGAAATTGCTGAATGGCGAATTGGAATGGTCTACTAGACTGGAAGTGCTGTTAGTAAAAGGGAAGTGGCAGTAGCAACCCTTGGACAAGTTATCCAAAGCACAGGCTATGTTATCTCTCCT	155
>6:243283|243437
GAGCGCGTGGTTGTAGACGAAGGAGAGGAAGACGCCGTCAACGAGGTGGGTGACCTGGACGACGAAGAGGGGGAGATGGTGGGCGCGGCGAGGCAGCTGGCGCGCGCAATCTCGGCCCACGCATTGAGGAAGTCCCAGAATGCGGTTCCATCGGA	155
>6:4859634|4859788
TCTTGCCGAGGCGATCTCCTCCGAGCGCGACCCGGACCTCGCGCTCGCGCTCTTCCGGTGGGCGGCGCTCCGCCCGGGTCCCCCGTCCGCGCGCCGCCGGACGAGCAGTTCGCTGCGTGGGTCGCGCGGCTCCGGCCGGGCTTCACGGCGGGGGA	155
>6:11862781|11862935
CCCCATCGCGCGGCGCAGATGGCGGGCGAGCGAGTTTTCTCTCTCCTGTTTTCTTTTTCCTCCTCCCCTAGGGTTAGGGGATCGAGGAAGAGGTCGAGCTTCACCCTGCGGCCGCCCGCGGCCGCCTTGGCCGCAAGGCGGCGCTCCTTCCTCCT	155
>6:27470779|27470933
TCTTTACGTGCAGCCTCGATAGAATTTCTGACAATGCGAATCAGATCTTCCTTACTGACAGAATCTACAGCAATAACACAGACATTAATAGAGAATGTATCTCCCCTATTGTCAGGGAAGTTGACAACACAAAACCTGTCGATCCTGACAAATTT	155
>8:16173875|16174029
TAGGATTAGTTGTCTACAAAGGTATATACATAGGATTAGTTGTCTACAAAGGTATATACATGAAGTAGAATTGGAAAGACTTACCCAATTATTGTTCCTGAGGATTGTTATTGTCTCATAATTTATATTTGTAACAGGATCTGCACTCTCTGATC	155
>8:16669509|16669663
CGGCATGGTAGCCATAGGGGAAATCCCTTTTCGCATTGCTTTATACCCTACTAGCTAAATGCCCTTGCATTGCAGCGGGGAGAGTGAATAGACATAAGGACTCGTAGGGATGTGAACGGTCATGTCATGCAATCTTGTCCTGCATGGCCGGAGGT	155
>8:23605498|23605652
ATGGTGGATCGTAGTAGTCTGATAGTACAGGGTTAATATTGAATTCAGAAATTAAGAAAGTAATGGGAACTGATGCATTCAACAGAATACAGATCTACGGAGTTCATTCATCTGTTCTTGATTGATGCTATCTGTGGAGTTCATCTAATCAAGAA	155
>AAAA02041774.1:1447|1601
GAGCTTGGATAGAACTGAAGAAGATTTGGCAAATGAAGAAAAAGGTCAAAGGGTTTCGTATTAAAAAAATCAAAGGAGGTTTAATGATTTTGTGGGATCCCTGGATGTAGCGGCTGGCGAACCGCTTCTTCTTCCACAAAGATTCAGACAAAACC	155
>1:32102269|32102424
TGGGCTCTGTCATGTGCGTCGTATTTGGCAGCTATGGATTAGCCTTCTGGTATGGTGGAAAGCTAATCATTGAGAAAGCGATAGCAATGTACCGTAATTTTATAAAGAAGTCATACAAGGCTACTATTGAGGAAGGCATTATCACTGGTTTTGGCA	156
>1:39251043|39251198
CATTTGCCGCTCCAGTCATCATCTGATCTTCCATAGCATTGTTTGTGTTGCCATCCGTTATAGCATAGACTTTTCTTGGTTGACTACTAGCGTTAACATATGCATCGTTGGATGTAGATGCTGGAACCAACGCTAGTAAGTTATTGGATTGATGTT	156
>1:40152672|40152827
GAGCGGGTGGTGCTGCGGCAGGTGGGGGAGAGGAAGTACGGGGTGGTGAGGTTCAGCGGCCTGACCGGAGACAAGGCGGGGAAGGGTCAGATGACAATGCAGTTTCTGCTGCCGTCCAAGTACAGCAAGGTGGAGGAGGCGCCGCGGCCGACGGAC	156
>1:46540192|46540347
GGCGGCTACGGCTACGGCGGCGGCCAGCAGCAGGAGTACTACAAGCGGGAGGAGCGCGAGCACAAGCAGCGCGAGCGCGGCGGCGAGATCGACCGTGGGAGGAGGAACAACTCCATGCACTCGCAGGAGTACCTGATGAGGCAGCAGAGCGGCCAT	156
>10:9498518|9498673
CTCTGCTAGAATGGCTGCCAAAGGTGTGATCGGAAAGGTTGTCGATTGGGAAGAATCTCGGTCCTTTTTCTATAGGAGGAGTATTATTGCTCGGATGAAGCAACTGATGCCTATATATACCCAGGTTGCTACACGGTTTGCTGAATTGCATGACAC	156
>10:21928084|21928239
TAAGCATGCGACAAATCCCATTATTGTCGCTGCTGCTTTTGGTGATGGAGGTGGAAGAGGAGGAGCATCAGCAGGAAGCAAACCCATTATTCTCCCTACAGCCACAGGAAATGCCATCACGTGTGCTGACACACTTCTTGATGTGAGGAGCCTCCG	156
>12:3664039|3664194
CAAATGCTGGGGCACTGGTAGCACCGAATAATGATGGCGATGTTGAACCAAATGCTGGGGTGGTGGTGCCAAATGCTGCTGAGCTTGAAGCTCCAAATCCTGGAGTGCTACTTGCACCGAAGGCTGGGGTACCTGAAGATCCAAAGCCACTAGAAC	156
>12:6791762|6791917
GTAGCTGTGATTTCAAATTTGAATAGTCTATTCCTTTTGGAGGGTTTACTAATGAGTATTGATGATGGTTTTAGTTAAGTTATGTTGTGTTTCTGTTGATTAATGATGACTCTAACGTTGAAAAAATGCTTACAAGAGCTTGGTTGGAATGACGTA	156
>12:10865261|10865416
CTCCTCCAGGTTGTTGTTCTCTTCATCCTCATCCTCGTCTTCATCTTCATCAACCTCCTCACCATCATCGGCTGACATATCCTCGTCAAACTCCTCTTCATCCATCTCACGGTCCTCCTGATCTGTGTCAGGATGAGACATTTGATGGGCATCATC	156
>2:5430274|5430429
ACACGAGATTAATTAAAATCCAGAATAAAAAATAAAATCAATTTCGAAAATAGAAAAATAATAATTATAAGAGTTCAAATAGGAATACAATTTATAAATAACCAAAATCAGATTAAAAAATAAAGACTATCGAAAGAAGAGACTATCTAGAACACA	156
>2:6518774|6518929
AGAGGGGCAACCGGCGGCGATCTCGGCGAGGCCGGCGTCGGTGACGAGCGGGACATCCCACAGCGCGAGCGAGCAGAGGTTGGGGCAGCCGTGCGCGACGGCGGCGAGGCCCTTGTCTGTGATGAGCGGGCAACGGGTGATGTCCAGGCGCTCCAG	156
>2:7174030|7174185
GCCAGCAGCCGTCAATGCCCCAAGCTTCCTATAATCAAGTTCAGCCGCCACAAATGGCACATGCTACTTACAATCAAGGTCAGCAGCCGCCTGTTTCTCAAGCCTCATACAACCAAAGTCAGCAGCCAACACAAGCTGCAGGTGCCTACAATCAAG	156
>2:14124594|14124749
AAAAGGATTAATAGCAAGAAGAACATGTTTGATGATTATTGGATGCAAATCTGTAGTTATTGAGGTGACATGTGGATAAGGGATTACGTGGAGGATTACAGACAAGACAAGAGCACAGGGGATCGCAGTATCCCAAAGAGTACACATAGATTTGCT	156
>2:19022108|19022263
CCGGAGGGACATGAGCGGGCCGTACCGCTGGGAGAGGTCGCGGATGGAGCGGTGCGGGAGGGCGCCGATCAGGTTCAGGAACGCCAGGTCGTTGGCCCTCAGGAAGTACCTGGCCATGTCCACCGACGAGCCCACGACGACGGGGAAGGAGCCGAA	156
>2:33102626|33102781
TCTTATGACAGACCAATTTTCTCTTTTTGGAGCACATCTGCAGCCTTACATATGATTTAGATGTAACATGTATTTTATATGGAAACGGTATAGGTCCCGGGCCTCAAGAAACATCTGAAGCCGCTGTAATTAGGTTCAGTTTGTTTGTTTTTAGTT	156
>2:35493748|35493903
TGGAGGCAACGAGTCTGGAATTCCTGATATTGCTGGTCTGCGGCATTTGAATGTTCCTCGCCCTTCACATAGCCAAAGGTATGTTGATGCACTTAATAGCCTCGGTGATGTTAGAACACCTTCCTCTCCTGTATCCGTGGAGCAGCTCTTTGGTAT	156
>3:10742894|10743179
CCCCCGCAGGATCTGGTACAGGAAATACTGGCAGTGCTCTTCTGACAGTTCTTGGTTGGAGCGGATGATGTGATGGAGGTCGCAGTTGGCGTTCAGCAGCAGGTTGCTCGGCTTCAGGTCGCGGTGGATCACGTTCGCCGAGTGGATGTACTTGAG	156
>4:17780308|17780463
CAAATCTCATGGCCAGTGTTAACTCACTTTTAACACCATTAAGAGAGCCCTCTGGTGAACCATATAGACCATTTTCTTCTTGCTCAACAGCAGTAGTGAGGCACTTAAGCACACCAGCTCGAAATGTTTCAGAAAATTTCACATCTTCATTTTCTG	156
>4:29419058|29419212
TTTGTGGTCCGTATCCGTGGGGTAAGGAACCACTTAAGTTGTATTGTTATAATGTCACTGACTATAGATGATGATCTGGAGAAGGAGCTGGTGCAACTTAAGCGTGAGGCTCGGATGAAGGGTGGTTTCTATGTCAGCCCTGAGGAAAAGTTGCTG	156
>5:3236463|3236618
AAGGGCGAATTGGGCGAGGAGCCGGAGGAGAAGGCTCCGGCTCTGGCTCCGGAGGCGAATGGCGCCGCCGAATCGGATGAGGAGGAGGCGAGCAACGGCGAATTGGGTGAGGAGGATGCTTATCCGGCTTCCTCCGATGCCGCGGTAGGTGAGGAG	156
>6:5908924|5909079
CTTACAGTTTGCTCGGCAAACCGGAGGTGATCGCTGTTAGTCGGAGTGGCCATGGTCGGAGTACTCCTAGTCCTAGAGGAAAGCTAGGAGAAATCGGAGATATATATGGCAGTTGCTGGAGTGGGAGATCGACGCACTGGAAAGGTTACAGAGAGG	156
>6:16594047|16594202
TGGCATTGAGCATTGGTATTAACAAAGTAGGTGGAAATGATTTGGGGAAGGTTGTGATTGGTTGAGAAGAGAAAGTAGGGAGGACCCTGCTGATAAATATATATTACAATATTCTCTATAGTCTGTACTACCTCCGTCCCAAAACGTAAGCATTTC	156
>6:25990816|25990971
ACTCTGTGATTTGCACACTTGATCTAACACAAGTTTGTTCTCGCTTTATGTGTTCCGGATCTCCCATGTATTTTAGAGGAATGCCTATAGTACATCAAGGTAATCAAGCAGTGCCGATGTTACATCAAGGCACAGCTGCCTGTTCTCAGGTGACGA	156
>6:29641148|29641303
CCAAATACTCCTATAAATATATGCATTCATGATTGGTGTTCTATGGAGCACATAACATACACGCATAACCTTTTTTTTATGAATTTTAATTACACATATTTCACACAAGGTTCTATCTTCTATGTATACAAGGCAGTAAGGTACTGTACATAGTTC	156
>7:2004410|2004565
GTGGAATCGCTGGAGGGAGACAGACAAGGAACATGGTGATACACGCAAACTGGAAAGGTGGTCAGATGACTCCTCCAAGGCCTCTGTGCTTGATGGTGAAACTGGGTGTCGTGAACGCTGGCGTGATGATGAAAGAGAACCAAATTCAGCCCCTCG	156
>7:10550250|10550405
GTCAGTATTGGTAAGCTCAGACACCGCAACCTAGTGCCTCTACTTGGTTATTGTCGGCGAAAAGGTCAACTCCTTCTAAAGTCTAAAGTTCCAGTAGCTATTAAGAGGGTGTCCCACGAGTCTACACAAGGGATGAAAGAGTTCATTGCTGAGGTT	156
>7:17843286|17843441
GGACTGGGAGTCCTTCACGGTGGGGATGCCGTTCACCTCCAGCGTCCGCTCGGTGGGGATGAAGGGGCGGCGGATGAAGGAGACGAACTTGGAGTAGAGGAGCTCCACCTTGTCCACCGCCTCGGACACGAACAGCGAGTAGACGAGGTCGCAGAT	156
>7:20370800|20370955
CGCTGGGCCATGCTCGCCACCCTCGGCGCCCTCTCCGTCGAGTGGCTCACCGGCGTCACCTGGCAAGACGCCGGCAAGGTGAAGTCCACCCCGTTCCAGCCCTACACCGAGGTGTTCGGCCTCCAGCGCTTCCGCGAGTGCGAGCTCATCCACGGC	156
>7:24024107|24024262
AATGACTCTCCAAAGCTGTTCTTCTGTGAGTTTTGCCTCAACTTCATGAAGCGCAAGGAACAGCTTCAGAGGCACATGGTGAAAAATATAGCGAAGATAGAACTTGGGAGATATGAGATAGATACGTGGTATTTCTCTCCTTTCCCACCGGAGTAT	156
>7:25159439|25159594
TACTAAATACCATTATTATCCGGATTGGTATGCATGCATTCGCTTTCCAACAAAAATGTTAGAAATCGGGATTCCAAGGTTGAAAATCATGATAATCCACTAGACAGAGTCATAATGTACCAAGTGTAGCTTCTAGCAGGTAAACCATCACTTCAT	156
>7:27064436|27064591
GGGCGGCCGCGGTAGAAGACGAGGGCCTTCTTGACGCCGACGCTCTCGCCGGTGGCGCTGTCGTGGATGGGCTTGTCGGTGTTTGCGGCGGCGGCGAGAGGGTCGGCGGCGAGGCGGTACTCGTGCATGATCCAGCTGGTCTTGGTGCCCTTGGGA	156
>8:26474161|26474409
GTTCAGCGACACCGTCACCGCCGTCGTCGTGCCGCCGTACATCGACAGCGCCGAGATCGTGAAGCACGCCTGGAAGCGGCACAACCGCCTCGGCACCGCCACCAGGCTGGCCGTGGAGGCGTGGGGGCTCAAGAACTGCACGCAGAAGGAGGAGTG	156
>8:28649626|28649781
GTTGTGCCAGTCAAGATTTACATATTTGATGTTACTGACACTTCTCCGCCTGATGAAAAATCCGGAACTGCCTGCAAGGTTAAGGAAGGTTTCAACGGTGAGCTACGGAAGCTGTTCTTGCGGTACACTGTGACGTGGCTTGACTGGAGTGATGCG	156
>9:2955240|2955395
GGCTCATCTCGATAGCGGCACCGATTCTACCATGGCTAGCAGAAGCCGACATGGGAGGAAACTCGCGGGAGAGGGGAAATTGAACAAAAAATACAGAGGATGATGCTATGTTTGCCTCACCTCGATGGGGAACTGTGGAAGGTAGATGCCGGATCT	156
>9:3225182|3225337
TCAGTATTGATAGAGATGAGGAAGAGGATGGAAACAGTGAAAGAGCTCTTGCAACCAAAGTGTGCACATTTACATCCAAAAGTAATTCCACTGTTGATTGTGATGCTAGCTCCGGCGAGGAAGATGAAGATGATGGAACATCTGATGGGGAATTGG	156
>9:4117356|4117511
AGACGATCGAATCAGAGCTCCACAAATTCAGTGGAGCTAATGGCCTCTCGCATTCATTCAACAGGATCAAGATTGAAGACTTCATCGGTCCCATAAAGCAAGGCTCAATGCATGTGGATGTGCCCACACCTGATCTGGAAGAGGCCAAGATCATGG	156
>9:12310819|12310974
TCCGTCTCCGGCTCCGGCTCCGGCTCCGGCGGCGACTCGACTCGATTCGATTTCGATTGGGATTTTGAGGAGGTGGGGGTCGATGGCGTCCTGGCGAGGGTTGGTGGGCGCCGGCGGCAGGGTGAGGCTCGCCATTACCGCTGCGCCGCTGCCGCC	156
>9:21331532|21331687
GTCTACGTCGGGAACCTACCCTACGACATCGACAGCGAGCGCCTCGCCCAGCTCTTCGAACAGGCCGGCATCGTCGAGGCCTCCGCGGAAGTTGCGGAGGAGGCCGAGGACGTAGAGGAGGTCGGCGAGTACGTGGAGCCGCCCGAGGAGGCCAAG	156
>1:5351102|5351258
AGAATCTAGATGCAAATGATTAGGACGAGACAACTAGGATAAATCAGGTCTTTGTTTGTGATAAGGATGAGAGTTTCAGGTGTAGAAAACACAGCAATTTAGAGGATTTTTTTTTATCTGTTGATATCTGCAAAAACAATCTAGTGTTTGGAGTTCA	157
>1:19079778|19079934
AACATTTGTTCATTCCCTACTCGAGCTGCGCGTACCACACCCCTTGGATCTTGACATCCTTGGGCACCTTGGCGCCGAGTTTGCATTACTAGATACACACATTGCAGCCTTCCTTCCCTCTCTCCATGTATCGATATATCAACCCGGCCACGCACAA	157
>1:42933777|42933933
ATTGATTCAGCTGTTCTTAGCTGATCAATTTGTCATACATATAGTTAGATATCCACCGTGTTTTCGTGTTAGTTAGAGGAGGCGTATATGATTATATCTAATAGGAGCATGTTGTATTTAGACTGGAGATATATACCATTCTTCCTATGATTTTCAC	157
>10:15377343|15377499
TGAATATTCTTGTAAGCCCTTTTCTGCTGATGATGGAATGTCTGCCTGTGTCAAAACTTCTATATGCTGTCGAAATAAGGTTCCACCATGTCCTTGTACCGATAGGTTCAATTGATTACCTGCATAACCAACCTGTGGCTAGATGTATTAGTTAGGG	157
>2:7678060|7678216
AGATGTATTCGCAGTCTCTGCATGCAGGATGGATGTGCATGGACGAAGGTTCTACGCATCCTGTTGTGAAAAAAAAAATTCTCAGGTCAAACAAAAAATACAAGTATGTAAGCTCTACTACTACAGAGGCCAAGTTTTTCATGTTGAAGCTTTGTGG	157
>2:9667351|9667507
GTTAAGAGTTAAACCAATCTAAGAACAAGAAGAGATCCGCTAGCCAAAACCAAATTAACCTATCAAAAGTAGAATAAGAGTTAACATAGAACAGATGCATATGTATGGATGCCTGAAAAGATTTTGTTTCAAATTTCCCCCTTCCAGCCGGGTTAGA	157
>2:10021716|10021872
GATACTTGTTACACCCTAACTAGAAATTTGGCCTATTTTTGCTAGTTAGTTTGTTTGTATTAATCCATAAATTTAAAAGGTATATATACACGCAGAGGCTGAAAGGCGCCAATGTCAATGATCAGGTCTGGTGCTTCCACTTTAGAGGATGCAGGAG	157
>2:25742442|25742598
TCACAGATCATCAAGACTATAGATCAAACATAAAACAAACGAAGTAACTAGACAGAAGAACACCAAGAAGAACAAACAGGTCGCGCGAGATCTTGCAATTCCTTAAACAAAGGAAAATACCTTTCCTACCATCCGTACCGAAAACAACAACTAGTCT	157
>2:37862622|37862778
CTGCACTGTTATATGACCTCTTTGTCTATGTTACTTAAAATTCTGATGATTCATACAGGTTTAGTTCTGTGACGGAAAGGTTTAAATAAAAGACATATGTGACCTCTTTGTCCATGTTACTTCAAATTAGGGAGGGAAGGAGGCCATGTAAAAGCTG	157
>3:14873577|14873733
TCTTTATCGAAGGCAAGAAGTATTTATTATCTTCATTTGCGTTCCTTCCATTTATAGGCGCGTAAAACTAAACATGTGAGTTTTGCCCTGATCTAAAGATACTTCCCTATTGGGGTCCTGAAAGGATGGTTCTTCGGAAAAACATCAACCCCAAACG	157
>3:18095945|18096101
ATATAACTAAATTACTAGTCAGACTAGCGAAGGATTGCTATTCAATTTATGCAGCTTTGCAAATACAACGAATCCTTCAGTTCCAACAATCTTCCATACCAAGTCTGATGAACGCCCAAATCATACGAATCCAGAGATTTTGTGAGAAGCAAGCAAC	157
>3:25697811|25697967
GGATTCCACAGTAACGTAACATCAAAGCACATAGGCTTAACGATAACGGCGAAGAGAGACAGTCTGGTTGCGCTTCCAGAAGATAGTTCACTGGTTTCAGAACACAAGTACCAAAATTTTAAAGTGCAAACAGATATTATCAAAGTCTGCAAGGGTT	157
>3:25746165|25746321
AACCACGGACAAAGTCAGCGCCTTCGCGGTAGGGATCATACAAGGTGTTGAAGAAGAACGGGGTGGACGGGCTGAGGAGGAGCATCATAGTCAGGGATGTTAAGCCACAGGCCGTGAGAGACAGCAGTCTTGGCTCCCTCCCTGAGGCTGAAGGGGT	157
>3:31631580|31631736
GGTGGGCCGCAGAGGGGGAAAAGGTTTTGGAGGGAGCGACGCCGCGTGCGTCCCCGTCTCGGCTGGGACCGAACCGGAGCAGCAGCAGCAGCAGCAGCCGCGAGGCCCCGGAGCCACGCGCATCTCGCTCGCCGCCGGCGAGAAGGCCCCGGTAACC	157
>3:33364561|33364717
CTAGTTACCATTCTTCCTTTTCCTTTTCTTAACTACGTAAAATCGCTCCCTCTCTTAAAAGAACTTCCTAAAAAAACTGGTTTGTTCACTGCATCTTCCTTCATCTTTTTCATTACACAATTACTTTCTAGTCATCGCTTAATTAACACCAATGGCG	157
>3:37995745|37995901
CGACGTTGGTTTCCTCTATCTCCATCTTGAGCGGCCCGCCGCCTTCCTTGTCGAACTCAACTGTGTAGAGGAGATGAATTCTGAAGTGGCGAGCCGTAGAACGTGCACGGCGCGACGAACTTGAAGAAGCCCCTGTCTAGCATTGACAGGAACCCCT	157
>5:18319143|18319299
AAGCAAGCATGCACATGCATAGTAATATACAGGAAATCTGGTCAGAGAAACGGGGGGAAGAAGAGATGAACAGAATCAGATGAATCAACTTGTGCATGCATGTAGAACTGAATCGATCATCGCACATGCAACATTCGGCATATGAAATTCAGAAAGC	157
>6:2048649|2048805
GGTGTTAGCATGTCTTCAGCTGACTACAAACTTTTGTGGAAAAAAGTATTAGCGTTAGTCGCCGGCTGGTAAGTACTAAGAAGTCAGTATGAATACAACAATAGAGTACCTTACTGTATTTAATGTTACTGGGTATTAATGATCAAATGTTTCTGTC	157
>6:3238582|3239895
GGGACTGCGCCCAGACGCTGCCGTCGTGGCCGACGATGGCGGCGGCGGTGAGGTGGTTGCCGTCTATCTCGCACATCAGTTGGTGCGAGACTGCCGGGTTCATCAAAGTCCTTCATGATGCCAGTAATCTCCTCAGGCTTGTACTGCGGGAAGTTGG	157
>6:3611025|3611845
GCTTGGATCTGGTGACCCAGGTTTTGAAGGATGGATGAGATCCACAGAATCAGGGTACAGGGATAAATTTCGTGGATGGATTGGACTATCAAAAAGGCATTGATCTAATTAAACTTGCCATTCCAGATCTCATGCGGGACAATATTCAATTCGTCAT	157
>6:23912227|23912383
CTCGACTGCTCTCTGAGCACCGGACATACAAAGACAGAGTGGTACTGGAATTCTGGTCCGATATCTATGGGTACTGGCACTGCTCTTTGATAGCTTCATTATCGATTGTTTCGACACAACGTGTCCGCAGGGCATCAGCATTGGAGGGTTTTCATCA	157
>7:19395751|19395907
TGTTAAACTTCTTTCATTATCTGATGCACACCTATGATTGCTATAAATGTTAGTTAGGTTGTTCCCAATTTAGGTTCTAGTTCAGATATGCAGGGTTGGAATAGCGCCAATGTTTTATCGGTCTTAGCAAGGTATATATATCCTGAAATTGGGATTC	157
>8:1277738|1277894
AAATATGTCAGTGCAGTTGTAGTGTGAGTTAGTGTTTCATGGTATTGGGTTTAGTTATATTTAGTAGGTATATATTGTGTGTTGTGGCGTCTTGTTTAGGATGATTGGAATGTGACTTTACCCATTAGGTTGATATAGTTGCCAATGTTTATTTGAG	157
>8:1579854|1580010
GGTGCAGAGGGTGGAGCCGGAGCATGTCGGCAAGATATTCGGCGTAATGCTGCTGAGGGAGCCCGACGAGGACGAGTTGGTTTAGGTTTCATGTCCACCAGTGGTGGTGGTGGGTGGCAATGGAGGTGCCGGAGTTAGTGAAGCTGGCGTTCGCGAG	157
>8:9495287|9495443
CAGTTATCAGTTTATCATATCCTACTTTTAAATTTAAATATAAGTAACTGCTTTTTTTTTAGCTAATCTATATTGTAACTTGTCACAGAGCCCAATGGTAAGCATGATGCCAACACAAAAAGGGTCAGATTCTGAAGCTCAGGAAGGTCTTTTCTAT	157
>8:27701268|27701424
AGTTGTTAACGCTCGTGTTGAGGCAGTAGTAGGTCAGCATTGGTGTACATGGTTTGGTGTTAATCTGCGGCCTCGTTCCGTTTAGCTATCCTTCGCACCATTTATTCGGTTGTACAATCAGAGACTGGTCAGGTAGCAGCCGTGTACTGTTGTGTAC	157
>8:29914386|29914542
CGGGATGCGGCTGATGAGCGACGGCAAGGGGCGCGTGCTGAGCGAGGAGGAGCGGGCCAAGGAGAACGTCTACGTCCAGAGAGATGGCGATGAGATCGGCGCTGACCTCACTCCCGTTGCGCCTCCGCTCCCCTGCTCCTGTGGCGGCGGCGTGCGG	157
>8:30084698|30084854
CCCATGGACCTTCCGCTTCAGGTAGTAGGACACCAGCTCCTCATCCGTCGGGTGGAACCGGAATCCCGGTGCGAGGGAGGCGGGAGCGGGCGGGGAGGTCCCATGGCTCCACCTTGTACAGGTCCACCTCCGCGATGGCGTCCACCTTGAGCGGCCG	157
>AAAA02041429.1:2136|2292
CTCAGTAAAGAGAGTTGTAGATTCGTAGAAGAGGATCAGAGTACGCGCGCTACAAAAGGCAGCTAGCCAATGAAAGTAAGTGGAGCCAAGTTGAAGCTGTCATTCAAAGAAAAAATGGGAATAAAAATCCACTTTTAGGGATATAGATGAAGTCTCG	157
>1:5426427|5426584
ACTATAATTAATTTAAGCCTGTAGTGGTTAACCTTAAGCATAAGCATGATTACTGCTGATGTTAGCCTGATTTATTATTGTTGTTTTTTCCCCTTCCCAATCGCCACTGAATTCACAGCATCAAATTCATTAACTATAGCAGTTAATCTCAAGCTCAA	158
>10:16238772|16238929
TGGAGTTAACCTTTCTAATCAAGCTAGATGTGCCACATCTGATACAGAGAGAGCTTCTTGGCAGTGTGAAGCTCTGGAGGTGCTTCCTACGCACAGAGAGCAATAGCCAATATGCAGGGAGGATGTGAACAAATGGCGGGTGTTGCAGACCTGCTGCT	158
>11:13622430|13622587
ACCATTAATGATGGCTCTTCATTTGATGATTTTATAGGATAGTTTTTAGGCATGGTAACATTCTGTTGATACCAGAAAACTATATTGGATAGTTTGGTTATGTTTCCGTTTCTATCACTAGTGTATTGTTCCTGACCAGATTGTAGACTACTTCATGC	158
>12:1402890|1403047
CTTCGAAGTGCACTATATCACTGCTCCCTGTAAAGAACTGAAGTTTATTCATTCTAGATTTCTAAATAAATATCTGAAGGTTGGAAATCTCAACTAGATGGTTGGATTGACGACATCATATTCATGTGGGGAAAGCAACGAACTGAACTGAACATCCA	158
>12:3927869|3928026
TTTTTCAACTTTTAGTTTACTTGTGGGTGCACTTGTATTTTGCAGTGTGAAGTACTAGAATTTCTTGAGAGCAGTTTTTATGCATCATGGCCATATTTTTTTGTACAGACTGAACAGTAAGTTCATCAAGTTCGTGCATTTTTGTACTAGCAAATTTT	158
>12:4692770|4692927
TGATTATGAGGAGGCATCAGAAGCTTCTGCGTGGAGACTCCTCGCTGAGGTTTCCCTGTCGGAGGAACGCTTCGAGGAATGAGCCAGGAGCTACTGGACACGCAGGTTAACCCAGCTGTGTGGGAGATCAGTGGCCACATCGTGCTGAAACGAAGGAG	158
>12:8759183|8759340
TGTCTTGCACAGTCCTATACTGTCAGGATTGAGAGTTATGTATCCTGTGAAGCGTACATACTGGTTTGACATATATAAGAAATAATTCTTTATGGACAATCTGTTGGAAGTGGACCCACAGTAGATTTGGCTAGTCGATTGCATCGGCTTCGAGCTGT	158
>12:21614025|21614182
TGCCTTTTCCAGCCTAGCTTCGACATCCTCGTCGTTTTCTTGTTTCTTGCTTTTCTTCTTCTTCTGTTTCTTTTCTTTGGAGCAACATCAACCAAACCATTCTTGCTATCCTCCTTCAATGTGTCCACGGTCTCAAATTTGTTAATGATAGCCGATTC	158
>2:600095|600252
CATGGAGATCGAGTGAGAGAATGGCGGCAGCAAAGCTTAGCTGGGAGTGAGCTCCCGCTTGTCGAGCTTGGTGAAGGAGATGTTTTTTTTATCAGCAGCTCAAAGAGAAAAAATGGAGCTAGCAACTTGAATTTAATTAATTTCTTCATGCATATGTG	158
>2:35830778|35830935
GGAGCTGACGGCGGCGCAGCTGCGGGCGTACGACGGGAGCGACCCATCGAAGCCGATCTACGTCTCCGTCCGCGGCAAGGCCCACAACCCAACAACCTTCCACTGATCCACACACAGCCGCGAGGAGAGAGAAAGAGAGAGGAGAGAGAGATGGCAGC	158
>3:13158204|13158361
ATCAACCTAGCTGATATTAGAGGGATACACTCTCGGCAAGTTTTGATCCTCTGCAAGATGGGAGTATCGATAATGAAAGGTGAACAGATTACGAAGATTTTCTCGGTTTGAAACTAACAGAACAGATGAGACTCCGACAAGATCTTCTTGGCTAGAAA	158
>3:37971923|37972080
GTGGCCATGATGTGCCACCGCCAGTCAATACTTTCGCAGAGATTGATTTGGGTGATGCGCTGAATGAGAACATACGGAGGAAGCCACAGAGGTTGATTTTGATACGGCAAACACTGGCATCAACTTTGATGCCTATGAGGACATTCCTGTGGAAACAA	158
>4:693870|694027
GAACATGAAGTCACTGACTTATCTGCTGTACAGCATCATGAGTCCATCCAAACAAGTTTGAAGAAGGGCTACATACAAGTCATACAGAACACATAGAAGGAGATAAACCAATTTATGAGGATCCACCATTAGAAGGAAAGGTAGAGTTGAACAAGATC	158
>4:21105547|21105803
GAACGCGGTCTCCTTCAGGACCCACGCGGTTGGCACGAGCGGCGGGGCGCGGCGGGCGCCGACGGAGGCGAAGCTGAAGGCGGCTTGTCGGAGTTCTCCGGCCTGAGGAGCTCGTCGTCGCTGCCGCTGCGGCGGAATGCCACCTCCGACGACTTCAT	158
>4:31952851|31953008
GATGGAATTGAGGTGCTGTTAGTTTTAAAGATGCTACCTTTTTGTGGTGGTTGTGATTCATTTTGTTTTGTTTGTGGAGATTGGCATTAGCATGGGATTATGATGTGATCTGTGTGATGGATTCTGGGGCTGAATGTACTGCTCGATTGGTTGACCTG	158
>4:33188063|33188220
AGTTCAACTGGGCACAACAGCCCTCAAAAGTCCATTCATACTTCGTTGGGGGGAGAGTGGTGACTTGATGGTTATTTAGGAAACGACTTAAATAACAGAACAGTCAGGTAGAACAGACTACCAGACTGAAACGGACTTCACAAGGTAGGGTACATATG	158
>6:299656|299813
GAAGGAAGAGGTTCCACAGCCTTGAGGTTTTGTATATGCATACAAGACTCTTGTAGCAGCAAATTAGTAGTACGTAGGTGCTGATGAAGAAGACTGTATTATTGAGATGGACGGACGTTGTCTGTATTCATCTGTGAGAACTGTTCAGTGGAGAAGTT	158
>7:12275154|12275311
AGTGGATCACGCGGCGACCCAGCCGGCTCCCCATGGCTGGCTGGCTGGCGACGGCGGCGGGAGGTTGGGTGTGGCGGCTGGGACGGTCTTGACGGCGAACTCCTGGACGGAGGAGAGCGGCGCGGGAGGGAGCATGAGCTTGAGGGGGAGGTTGGCGA	158
>8:27911045|27911584
TGAACTAAAGCTGAGATTAAGGAAAGAGGGAAGTGAAATCGTACAAGAAGGTCCAAGATGCAGTCTTCGAAGTCGAAAGGCCCTGATGAGCAAAGACTTTTGGAAGCATCCATGGCTTATGTGGCTGGCAACCCCATTATGACAGATGCTGAATTTGA	158
>CH398323.1:14632|14789
TTACATATAACCGGAAAAATATATCAAAGTTTATAGTTTTCTTTTTTACGATATAAATACTTTCTTTTATGATTATAAGCTACATAACAAAAGAGAAAAAAACTCAAAACAAAAAAAATATTAAATCATATGTTTCCGAAGGATGATGATATACGAGT	158
>1:3035269|3035427
GCCTTTGACTTCTAACAAAGGCAAACCAAATATAAATATTGCTGAAGTGAATGCCAAGATAAATGAAGAACCCCGACCAGGTATAGCTCTGAGGGGCAAGTTATCTTTCCTTGATGCGAGCGGTAGTGATCCTCACAATTTTATGGCTTTGCTTGAGGA	159
>1:5099394|5099552
AAGGCTGCTCAGTTCATCTGGTTCCCTTGAAAGAGTATCAATAAGGGAGTATGATGTAATTGAGGAAGCTATTGATGGAAGGAGTAATAATTTGGTTGGCTGGTAGTGAAGAGTGAACTTAAAGTAATAAGGACTAAACATCCGCTTGGGAAACTTTAG	159
>1:8203384|8203542
TTCCTGTGGAAGCTCAGGTTGATAATTCAGGTCAGCATTTTCTTTTCCTTTGTTCCATGGGTGCATACATGTTCTGCGAGAATGCATGGAGATCTCGCGGCATTCTGGTAGCCATGTCATCAGGCTGTTGGTTAGCGATGTTGCGGCACACCTTGGTAG	159
>1:31153418|31153576
AATGGATGCGTGATGCGTCCTCGATCGATGTCTTAGCTGCTTGGAGGAAGTTGAGTATCGGTTGGTTTTAGTAAGAGGAGGAGCAGGAGGAGGAGGGAGAGGCAGGCGTAAGCGTCGTCGGGGCACCACGGCCGCGCCATTTTCGAACAGCTAGCCGGG	159
>1:35263615|35263773
AGGCGATGTCGGCGGCGTACAAGGCCCTCGACCGCTTCGACGTCCTCGACTGCCGGAGCATCGCCGCTCACATCAAGAAGGAGTCACAAGAGACGACCACCATGTTGGAAGGGAAGGCGATGGTGGAGGACACCGACATGCCGGTGAAGATGCAGCTGC	159
>10:5273408|5273566
CAAAAAAGAAGAGTGCGGAAAACAAATGGTCTCTTCATAAGGAGGGGTTACAAGGTCGCCAGATTCCTGAGAATATGCGGGAATATAATGTACGGGCCAATGCCACCACAGATAAGAGCTTCTCTATTGGAAGATTTGTGACTGGTTTACCCCCTTTCT	159
>11:11755606|11755764
TGGGAGGGGCCGAACTCGGCGCGGCACGCCATGAGCCCCGGCATCTCGACCTCGGCAAGCTCGATCTCGAGGCGGCCGAAGGCGGTGAGGGTCTCGATGAGGACGGCGGTCTGGATGGTCATGTGGAGGGACCCGGAGATCCGGGCGCCCTTGAACGGC	159
>12:8647496|8647654
CTCAAGAAACAAGGGTTAAGCATTCTCAAAGAAATATACTTGAATCCATCTTCGATTATGGACGAAGGAGACAGAGAAAGGTTCATCGGCTCCTTGATGGACATGTCTCTTCACAACAGTAATGGTGACTTTCAAAATCTGGCAGGTGTAGATCTGGCG	159
>12:14717209|14717472
CGGGAAAACCATCTGAAATCCTGACAAAATTGAATGAAATGGCTGGATTTGCTCCAAATGAAGAAATTGAGCTATATGAGGATATACTACTTTTCTTTAAACTTTATAACCCTGAAAAGGAAGAACTTTGTTTTGTTGGTAGGCTTTTTGTGAAGGCTA	159
>2:34974|35132
ATCTTGGCGTCGTGGGTGGGGATGAGGACCTCGGGTTTGCCGTCGCCGTTGAGGTCGGCGACTAGGGGAGAGGGGAGGCGGGAGACATCAGCCATGAGGCGGGCGTCGTGGAAGGAGGCATCGTCGGGGGAGGGCCTGGGGTGGGGCTGGAGGACCTGG	159
>2:806790|806948
GGCCGGGGTACGAGGTGACGTTCCTGCCGGCGCTGAGGCCGGAGGAGACGTGCGTCGCCGGCGGGAGGAGCGCGGTGGAGGCGAGGCAGGGGACGTACTATGGGTCGACGGCGAGGGGGTGGAAGTTCCTGGACCCTTACTTCTTCTACATGAACCCGC	159
>2:10811358|10811516
AAATAGTGCAAGACAGCAAGCGAAGAAGGTTGCAGCAAACTTGCCACAGCACCAGGCCTGCCTAGATGTTATGGAAGAAGCTAATTACCGTAAACCTTGGATAAGATCTCTTGCCAGAACAGATAGGCTTGGTTCACTGTCTGAAGCTCGTTCTGTAAT	159
>2:18739360|18739518
TTTTTTTTCCGGTTAATAAACAAGTTATCACAAAATTATGCCTTGTGCTGGTGTGTATGTACCTCACACTCACAAAAAAGGTAACCACCATCTCTAATATGTGTAACCCATCCAGTATGTAAAATTTCATGAAGGTGTCTTCTTTACCAAGAATTAGAT	159
>2:25263133|25263291
AGAAAAAGAAGAGCGTGTCACCTGTCGACTCGATTGAACGAGGGTCCACAAAAAAGGTTACAAGCCCTGAGTCTGGAGAGGGATACCCAACAATGAGAAACATTCTGACCTCAAGATGGGCAGATGCTGGCGACGAGGAGGAAAATGTGTTTGTGCCCA	159
>2:25263461|25263619
CGTTGATGAGTTTGAAAGACTCAACACAATCAATGAGGGTACATATGGAGTTGTATTTAGGGTGAGGGATAAGAGAACTGGTGAGGACTGTAGGTCTGAAACCCCTGAGTGTACACGGTCCCCACGTAGGTGCATTAACATGCTTCAAGGTTGTAGGAG	159
>2:33879056|33879214
ACACCATCAACCAGCTGTACCTGTCCAAGGCGGCGGCGCAGGGCAAGAACGGCGGCGGAGGCGGCAAGATCACCACGCAGAAGGCCGTCGTCTCCGACTTCCTCCTCTCGCTCACCGTCGCCTCGCCGGCGCCGACCCCGTCCGTGTCGCAGTGGTGGA	159
>2:35792048|35792206
TGCTGAGATTGCATCCTTTTGGAGCATCATCTATCTTGTCAAGCTTATTTGCAAATAGCTAAGCCGTCTCTCTATGTGTGGTCTGTACATTTGGTCCCTTGTCGCCCCACTCCTCTTCCCCGATAGGGAATTCTAGATGAACCAGCGTAAGTACTCAAC	159
>3:10232009|10232167
CGCTCGCCAACCTCGAGGCGCAGAAGGAGGAGGCCGTCAAGGCGCTCGACGCCCAGATCGCCTCCCTCAGCGACGAGATCATGAAGAAGGAGACCACCCAGGAGCTGGAGGCGAAGCTGGACGAGGGGCGCCGCCGCGTCGAGGCCGAGCTCGTGGAGG	159
>3:10939348|10939506
AGGACGATCCCGAAGTGGAACTTGCCGGCGAGCAGCTGGAAGAGGCCGAAGGAGAGGAGGAAGAGGAACGGGCCCGAGAGGTCGAGATCGCCGCGGCGTCCGCCCGAGAGCATGGAGAAGACGAAGTAGAGGAAGAGGGAAGCGACGGTGACCCACCCG	159
>3:13623580|13623738
GCGACGGCTTCATCTCCGCCGCCGAGCTGCAGGCCGTGCTCAAGAAGCTCGGCCTCCCCGAGGCCCGGAACCTCGCCACGGAGGAGGAGCCCGGGAAGCAAGGGGAGGACGACGACGAGGGCGACATGAAGGAGGCGTTCCGGGTGTTCGACGAGGACG	159
>3:14318200|14318358
TGCGCTCCTGCAGGAACTTCTCGAGCGACGCGATCTCCATGATCTTGTCGTCGACGGGCTTGGCGCAGTCGATGACGAAGGTGACGGTGACCTTGGTCTTGTCGCGGGAGACGGTGACGGACTCGCCGAGGTTGCCGGCCTTGCCTCCGGCGACCTTGA	159
>3:22903063|22903221
TCGCTGCACAAGAGGAAAACAGAATTATTCATGGCTCTGATTGAGAAGAAGTTGCTTCCCCTCCGTCCAGGTGTTCAAAGGATGACAGCGTATTTCAGCAAAATGGGGTGGCCAGCTAAAGCACCAAAGACTGACGACGAAAGAAAGGAGTTTATTGCT	159
>3:36321117|36321275
AAGAGGAGGTCGATGGCGGGGAGGTCGACATGGAGGACATTGCCGGGAAGGCACCGGCGGCAAGGAGGCGGAATGGGAAGGAGATCGGAGAGGGGCACAACGGAGAGAGCGATGGCTTTGATGAGTTGGAAGAGGAGGAATCCGATGATGACGACGACG	159
>3:39826686|39826844
AATTTCTTCTAAATTATCAACAGAAAGGGCGACATTTTTTCTCAACGATTGCAGCGAAAAACCAATCTCCTCCCATGGCATGTTCGTTCAATATCCCTTAACGTGTAGGAGTACCAGGTAAGATCAGAGCAGTGCTATAACGAAAAAAAAAGGAAGACA	159
>4:30172426|30172584
TATGAGGTCCTTGATAACTGGAAGGTGCTCATCAGAGGTCTCTCTCAACTGTTGAATGTTGGTACAGTTTATGGTTGCAGGCTTGCACGAATGCGAATAGAGAAGCCTCTTGAGCCCCCAAAGAATGGTTTGCTTGTTCCAGAGCTTATTCCTGTAGCT	159
>5:3236463|3236621
AGAAGGGCGAATTGGGCGAGGAGCCGGAGGAGAAGGCTCCGGCTCTGGCTCCGGAGGCGAATGGCGCCGCCGAATCGGATGAGGAGGAGGAGGCGAGCAACGGCGAATTGGGTGAGGAGGATGCTTATCCGGCTTCCTCCGATGCCGCGGTAGGTGAGG	159
>5:9213185|9213343
AACTCGAGGCAGGGCACCCACTTGGAACGGAGCAGGTACTCGATCTGCTTCAGGAGGTCCTCCACGGTGAGCGGTGGCAGCTTCCACATGGTCCAGTACCTGCCGTCGTAGTATCCAGGGGACTTGTGGTTCTCACGGTAGACAAATCCGACCTTGCTG	159
>5:14616172|14616330
AGGCAGAGTCTGTCATCTACCAGACTGAGAAACAATTGAAGGAGCTCGGTGACAAGGTCCCAGGCGATGTGAAGGGTAAGGTGGAGAAGATGGTTGAAGAAGCAGAGAAGTTTGCCAAGGAGGACAAAGAGAAGAGGGACGCAATCGACACCAAGAACC	159
>5:15258451|15258609
ATCACATGCCTATGCTGCATGCTCTCATATCTGGGATTTCTTCAATTGATGTGGTTCATATTCTCTCTATGTATGGCTTGGAACATGTTATCCAAATGGTGCTTAAGTTGCTGTCTACATTGCTCCCCCTAGACTCTGGATCAGATGGGTTCTATATAC	159
>5:15726873|15727031
CAATCGATAGGAGGGCTGACAGTGTGAGCCATTGGATGGTAGCTAGTAGGCTTGGGTGCATCATTGAAGTGGTGGTTGGTCTATCAGGTTGCACACCAGAGGCTCCACAATTCAGAAAGATTGGAGCAGAGGCCGTGGAATTGTTATCAGCCGCCATGG	159
>5:26903859|26904017
ACCGATTTAGCGGTCTCTGGTGCGGCGCCGCCGCCGATGATGCTCGTGGGCAGGTCATGATCGACCACGACCAGGAGAGGGTGCGCCCCCGCTTCCCCCAACCCTATAGCCCCTCTGCCTCGCTACCTCTGTCTAGGTTTCGCTCGGATTTTTTTTCTC	159
>6:690611|690769
TCAAGGATGACCAGGGTTCAGGCCACCTGGTCGACAAGGTCCTGGACAAGACTGGGATGAAGGGAACTGGGAAGTGGACTCTGCAGCAGGTGTTTTCTGAGTGGAACAAGGGTGAGCTCCTCAGTTTCCTGATTGAGATCACAGCCGACATATTTAGCA	159
>6:9066707|9066865
CGAGTATGGAAGTTGGCCTCTTGGCCAAAGATGAAGTGTCCAAAGAACCATTTGCAGTTTTGAGGCCTCATCATATGCCTGCTGATGCAGAAAATTTGAATAGGAACTTAGGCTGGGGAGGAGGCCAGGGACCATCTCCTTTGGGTGGTAATAGGCATC	159
>6:20040635|20040793
AAGGCTTCTTATTCAGATGGCAACAGTAAAGCTACAATCAGAAGCAAATGTCGCTGCTTTCATCCGATCAAATCAAGGAACTCCTTTGCCTTTTTGCATCCCCCACTGACAAATCCAGAAGTATCATTGCGATCCATTTCTTAGTTTTTAATTAAGAGA	159
>6:27902693|27902851
GGCTCGCGGTTAGTCAGCTCTCTGCTGCCCACCCGCCGCGGCGGCCTAGCGATTAGAGGAGAAGAGTGAGATTGGGAGTGGTCTAAGTGTTCGATCGATCGATCCATGCCATGCATGATGATGCATAGGCCACCGCGGGTGCGGCGAGCAGCGTCGCTC	159
>6:31620671|31620829
GATCCCGGCGAGGAAGGAAGGGGAAAAGGTCGTCGTCGTCGGAGACCAGGACGACGGCGGTGCTCGAGGAGGAGGAGGAGGTGGATCAGGGAGGGGCGGCCGAGCCGGGTGTCGCTTCCGCCAATGCTGCGGTGGAGGCGAAGCCGCGTAAGAAGGCGC	159
>8:28188583|28188741
CCGCGACGGCGCTCCAGGGCGAGCTGGCGTCCCGCGCCGCGGAGGCCGTGCAGGCCGCCATGCCGCGGCTCGAGGAGGAGGACATCATCCGCCGGTGCAACTCGGTGTCGTCGCCGTCCGAGATGGTTGATTATCTTTACGCCGTGGACGACGCGATCG	159
>CH398510.1:9113|9271
AACTCGAGGCAAGGCACCCACTTAGACCGGAGCAGGTACTCGATCTGCTTCAAGAGGTCCTCGACCGTGAGCGGTGGCAGCTTCCACATGGTCCAGTACCTGCCATCATAGTACCCGGGAGATCTGTGGTTCTCACGGTAGACGAACCCGACCTTACTA	159
>1:18793943|18794222
TCAGCTTCAAGATGCTCTTGCGAAGTTGGATACCAGAACTCGGCGTTGTATTCGAGACAGTTTACTCCGTTTGGCCCATACTGATTCCAACTGGCCATGAAGAGATTCAGAAGAGTTCTGGGATTCCTGATGACCCCTTTATAGAAGAAAAAATATATTA	160
>10:14408806|14408965
GGACAGAAACAACATCACCAAGTCGCACCCTCAGGTTCTTCCTGACAACCTTGTTCATCCTAATCTTGGGCTCCTCACAGGTTCCCGGTAATGCCTTCAACTGTATCATCAATCGGAAGAATGTGCACACGTTTCCCGTATTTCACATCCTGGCACTGGT	160
>10:21832208|21832367
CCGTCGGGTACACCGACCCCCAGAAGGAGGCGCCGGCGAGGCCCCCGGCCACCACCAGCGACCCCCGCCCCAGCGACGACGATCTTCCTGAAGGCGTCCATGGAGCCGGAGTACTTGGGGTTCTTGTAGTCGTCCACCTGGATGACGCTCTTCACCACGT	160
>2:4345830|4345989
CAACATCAACTTGCATGACACATATCACAAAGCAGTGAAAGCACATCTTTTTTCTTCTGCTCCATAATACAAATACACTGGTTACATTCTTGTATGTGATCCATGTCTATTATCTATTACAGTGATTGTACCATCATTTGTCTTCAGCTTCCACAAATTA	160
>2:32885139|32885298
TTCAAGTAGTGACGAGGAATAGAATGAATGGAGACGTGTAACTGTAAATGATGATCGTTTGCATTGGTTGTGTTTTGGAGGTAGATAGCAAAAGGAAGAGGGTCATGCCAAGATTCCCCAACTTGCCGGCACATTTTATGAAGGACAATGCAGACTCTGA	160
>2:35324364|35324523
CATTCTGGTTATTTGTTCCCATCTTTCTTGTAGGAGCAAGTAGATAGGCGTTTTTCTCAATTTTTGAAAAGAAAGTAGAGATAGATGGCACAGCAAACTTCAGACATTCGCCTTGTGATATATGTCCACATCATCCCATAGCCCTCTTAGGAAAGTATAA	160
>2:37348767|37348926
TCAGGGTGCTCGCACTGCCGTTGGTTCCCTCTTCTCTGCTGCGCCTGTTCACGTCGACAGCTTTGTTGATCCCAGCAATGGCAGTATTGATGGACCAGAACCACTCGGCAACCGCCGATGAGCTCAGCATGTTCCGCAGTGGCAGTGCTCCTCCCACTGT	160
>3:2235107|2235266
CCTGCAGGATGCACCTATAATAGAACCTACAACATCATCAGATCTCACCAATGCTGGTCTTCAGCAGATTAATCCAAATGTTATGCCTCACCGTGGACTTCATCACTGACCATTTGATTGGTTCACTATCAACTGCGCTTCCATCATTGACACATCTGGA	160
>4:31540130|31540289
GAAGATAATAGGAATACAGGATTGTTTAAATTTTACTTTGGGTTTCAGGTCTAAGATTCTCTACTGCAAGTGGAACTTCTGTCAATTAACCTTTTAATTTTCAGGCAATTATAAATTATGATGAAACAAGTGACCATGCTAGCAAGTTTGCAAAACCAAA	160
>4:31840137|31840296
TGAACCAGAGGAAATCGGCAATGATGAAAAAGCTCCGGACAGCAACAGTGATGAAAGCCCAACTGAATCTAAGAAAAAAGGAGGAAGATAAGAAGTTAACAGATGAAGATGAAGAAAAGGAAAAGCCAAGTCATGACAGCAGCAAAGAGGTTCTTTCAAG	160
>5:28746535|28746694
TAAATCAGCGGGACTAATTATGTATATGACCTGCTGATAACATACGTACATGTGATGCTTGACCACATGAACATGATGCTTACGTATTACTGAGAACAGATCATAAAACTGATTAGATCATTAGATCAACACAGAACAGAGGATTCGGTACCTAGAAATA	160
>7:5002778|5002937
CTTGTGTAAGTGTATTGATTGACTACATGATCATCATGGACACAAATTAAATGCCCAGAGAGAATGCTTGTGAATACTAGGCAGTTGGTGAATCAAAATATGCTAAAAAACTCAAGTAAAACAGATGGCACAGATCACAATCAAAGTCCACCGAAGAGAA	160
>8:19069370|19069529
CGCCGACGTCGCCATCGACTACACCAAGGAGAACTTCGAGGACCTGCCGGACAAGTACGACGTCGTCCTCGACGCCGTCGCTGGCCAAGCACGTGTACGGCGCGTCCAAGGTGGCGGCGACGGCGAGCACGCCCAAGCTGGAGCTCCTCAAGAGCCTCGG	160
>8:24506494|24506653
AAAGTATGTCAATTGCAACCTACTCAAAGATCAGAGCCCTCCAGCGCATCAAGCACCATCTTGATCGTCTCCTTCATCAGAATGAGACTACTCCAGGCACCAGCAACAGTGATCACCTTTTTAAGCGGCATTCTCACCAGACAATGCCCTCCAAAACCCA	160
>9:9053119|9053278
TGCGGGCACTTGGTGTAGAAGAGGACATGGCGCACACCTCCATTCGCTTTGGCATTGGCCGCTTTACCACTGAGGAAGAGCTTGCTGATGGGCCTGAAGGAGGTGGCTGTGTCGAGTGGCAGTGCCTGCACTAGTGCCAGCTTGGAGCCCTCTTATGTGC	160
>AAAA02035821.1:6214|6373
GGTTATCCGTGATGTGTTAGAACTACGACCCGATAAAGATGACTAAATCGGTGACGGAGCATGTTTGTGACCCATTATAGGTCATCCATGACGTGTTAGAACTGTGACCCGATAAAGATGACTTTAAATCGGTGACGGGACATGTTTGTGACCCGTTATA	160
>1:6566934|6567094
TGAGTAAACAGAAAGAAATAAAATTACCATCATATAGTTAGTGAAGGGCAGGATTGGGTGTCCGGAACTGATAAAAATGTGGTGCAAAGATCAAGTTGCAGTTTTCTGCGATCAACATGGATAAACTTCACAAAATTGTAACTATGGAAGACGGTTGATAA	161
>1:46473457|46473617
AAATACAAGCCCAAAAAGTTTTATGGACTGGGCCAGAAAAAATGCGCTTGGATGGGTTGGAAATCAAATAACTTTACACTGGTTTTGAGGGGGGAGGGCTATATTGCAATTTACCCTAAGGGCCTGATTGGAAGGCTAGTATTTGGCCCAATACAGGTGTA	161
>10:15606442|15606602
GACGATCCGACTCCTAATTGCAGTTTATGATTTTCAAGCTGTTTTTGCCGATACCTTGGTACGTCATCCTTGTATGGGTTGGTTTTAATTTCGTTCGCTTTTGAAAATACTTAAGGAATCGTATAATAAATCTCTTTAAAAAAACTCGCATGCTAATTTGA	161
>10:15886384|15886544
CTTCGCCGCCGCCGCTCCCTCCGCCACCGCCACCTCCGGGGTCTCCGCCGCCGCAATCGGCGCTGCCTCCACCTCAGCCATGTCCCCCACGCGGCGCCGGGCTTGGGCTTGGACTGGATGTCGTACCAGAACGCCCACTGCCTATGCAGCTTGTGCGGCGC	161
>10:18055180|18055340
CCTCAGCTCTACTGCAAAGGTGAGCTGCTTGGTGGATGTGATATTGTGATTGCTATGCATGAAAGCGGTGAACTGAAGGATTTGAATTTGGGAGCTTTGACATCCTAACAGATAACGATGTACGTGAAGGAATGAAAAAGTTCTCAAACTGGCCGACTTTT	161
>10:22051922|22052082
TATCACAGAACATCCGTTACCTGTTAGTTCTGCACAAAGATGTAGAGGCTGAGGTCAAACTTTTATAGTTGATATTTCCTTGTAAAGAACATGGCCATGAACACTTAAAGCGAACAGCCAAGAAGCAATCTAAAATTTATTCCGATAATCGAATCGCAGCC	161
>11:6072463|6072623
AAAATATACCAAGATTTTCAAAGTAGTTGCTGAAGAAATTGTCGAGATAAAAGATGAGATCCAGCATGTTAACACGCTGAGGATGTAATGGATAAATACTTGTATCATGCTCATCAAATGCAGGAAGAAGGAAAAGTGAAGATGTTTTTTACAAAAGGAAC	161
>2:9555062|9555222
TCAAAATTGATTTCTAATTACATGACCCATTGACTAAAGCACATTTGGAGGTTTTGAATTTGAAAGCTTGTGGAAGAAGGGGTGAGATTCCATGAGTTGAAAACAAAATTTCCCTTGAAAATAGTGTTAAAGTCTTACTTGGAAGCTGTAACACCTCAAAT	161
>2:10792524|10792684
CATGGCGGCGGCGCGAGGCCGTGGAGGAGAGGGGAGGACAGGCCCGCGCGCGGAGGACAACATGCCGCCGACGACGGGGAGCTGGCGCTAAAGGCGCGACGGCGCAGGTCGGCGTGGCCACACGGGAGGCCGGCACGGTGGGGCGGCATGGGCGGGGCCGT	161
>2:33285055|33285215
TAGAAACTGCAATTTGCGGTGGATCAGTGTGCATGTATAGTACAGATTCGCGGCTGATCAAACAGATTTGAACAAGCGTAAATGGAGAAGGTCACCTTGTGAGCCTGAGCTGCCATGACCACGACCGCGATCGAACACTTTGCTTCATTTTCTTGAGGCAT	161
>2:33958730|33958890
GTTGGTGTTGGTCACCGGAATGAGGTCTGATGAATAGGTTCAACCTGTCGTCTATCAGAGAGGCCACTAGTTCATTACATAGTTCTATGATTCGAGCATATTAGGGCATGGTGTTTGGGGTGTTCGACGAGAGATTTTTTGTTGAATCACGCATTTAAATT	161
>2:35972090|35972250
TGGTTTTTGTTCTTGATTTGCTTCATCGATTGGGAGGTTTCTTGCTGTTCTTGGGTTTTGTGCTGTGAATTGGATTGGGAGGCCTGCCTTGAAGCTGAATCCCAATCTTCCCCTGTCCACATCTGCTTCCCAGCATCCTGCAACTTTGGTTATAAGGTGGT	161
>3:36921602|36921849
CCTATATGGTGGTTTATGGAAGGGCCTAGAACAGTTACTCATGATTTCTCAAAGTCTTACTGTGAAGCAAACATCCAGTTGGTGGTAACTATTCCAAGTCAGATCCAGACGTTCAACTACTCTCTCATCATGTGTGCCATTGCAGTGCTATCGACCAGAGT	161
>4:6403052|6403295
TGCTGCTACCATGTTTCTTAAAGGCTTTGGCGGTCTTCTGTTCATCATCAGCAGCTCATTTGGAGCATTCCTACTGGGTGGCCAAAATTCAATCTATTTATGCAGCAAGTGTCCAAGAGCTTAGGAATGGCAGTGCCACATATTGATATAAAGACTGTCAT	161
>4:17599680|17599840
ACAGTTGCGGCATCAAAATTGTCCTCTAATGCCATCATAATGAGTCGTGAAGGCACATGAATACAAATAGATCTGTTTTAGGTTGCCCTCCCCTGTTTCCATAGTTCCAGACAATAACTTGTAGGCGTTACATGATGGCTGCTGCACATTTGATTGTCCAT	161
>4:21266320|21266480
TAAAACCAAGTGCGACAGGAACGCAGTCAGCTATCAGCTTGAGCCCGCTGCTGTATTCCGGCGTCTGGCTGCTTGTCTTCGGGGACAACTAAATAACTTCTCTACGGCACAATTCTAATCTCCCCTAAGTCTTCAGAATGTCAGAGCTGACACCAACGCCA	161
>5:25798150|25798310
GAAACCTGCAGTGAGCAATAGATTGGACTTAAATATATCTTTGTGAGGTATATAACTTCTAATGATGAATTGAAGAGAAGGGGGTGATGATTTAAAGGATTCACTCAGATTGGCCATAGAAATTATGTAGAAACCTGCAGATTGGCCATAGAAATTATGCA	161
>6:29442767|29442927
GGAATCATTGTTATTGCTGCCACCAACAGGGCTGATATCCTGGATTCTGCTTTACTCAGACCTGGACGTTTTGACAGACAGGTATTGGTGGTGGAAATGATGAAAGGGAGCAGACTTTGAATCAGTTGCTGACTGAGATGGATGGTTTTGAGGGGAACACT	161
>7:24514637|24514797
GAGAGAGAAAGAGAGAGAGGAGACTTGTGCTCATGCTGCTGCAAAGCTGAAGTGATGAAACCGTGGCAACTACTGTAGAAGCTCAACAAGTACGAGAAGTATGAACAATGCCATGTGCGTGGCAGAAGAATTGTACATTTCGCTACAAGGCAGAGTAGAGA	161
>1:4021472|4021633
GGCCGGGTGCGGCGACGCGAGGAGCGAGGAGAGCGCGTCGTGCGCCGTGGAGGGGAGTGGCGGGGGCACGGAGGTGAGGAGCGGGAGGGCGAGCTCCGGGGAGAGGAGGTCGGCGCGGGATGCGGCGAGTCGGGCGACGGACGCCGCGGCGTGCGCCGCGAC	162
>1:4721082|4721243
AGTCACCAATGCACATTGAATGCTTGATGGATGAGAAGGATGTGAGAGGTTTTATCAAGAGGGAAGAGTTTGAGAAGATTAATGTTTACCAGAATGCTCGTGCCTGCATTAGGCTCCGTGTGGCTTGTGAGAAGCTCAAGAAGGTGCTGAGTGCTAACCCTG	162
>1:18657456|18657617
TTCTTTTTGACATGATCAGATACTTTATGTTCTTCAAGATGCTTATTTATCCTTACATTCTTGGCTGGCTCAGTCTTCTGGGTACCCTGTGGAACAACATCTGATAGAAATTCTCGTGCATGATCATTTCTCTGCATTCTTGATCCTCCCATGACAATTTCT	162
>1:24439192|24439353
CAGCTTGGCTTTGTTTCTTACAATTATGAGGATGATGGAAAGAGCATGAGCACCGAAACGAGACTCCTGATTGAGAAGGAGGTGACATCTGGCGCTTCATCTGATTTTCAGCAAGCAACTGCAGTGGCAAGAGCAATGGTAACCAAATATGGTATGAGCAAG	162
>1:36529725|36529885
TCAAGCTTTCACGTTGAACAGGGTCACAGTCAGTCCTTGGATGTATGCACCATTGTGCAGGGAAGGAAGAAATTTTTCAGTGTCTTGATCTATTTCCGTTACATATAAAGCATATACTTGATGACAATTTGCTAATTTCCGATGGACAATTTTACGGAACCA	162
>1:37371455|37371616
CGGGGCTCTGGAGGTGGCTGGAAGTTCGCCAGTTTACCTGATGGATCAAGCCGCCCACTAAACGATATGGAGAAGATGTATGTGAAGTGTCATAAGTACAGCCGACGACGGCCCGACGATGGATGGACCTACATGGTTGAGAAACTTGGAGTGCAGTCAAAG	162
>1:46905762|46905923
GCGCTTGGGCAGCTTGCGCACCTGGATCTCGAACCCGTACCGCTCGTCCCGCTCCTCCTTGTGGTGCTGACCTTCCTGTTCGCCCTCGTAGTCGGTGAGCGTGGCCCAGACGGCGTCGAGCGGGGCGTCGACGCGGACCCGGGCGCGGACGAGGCGGCGGTT	162
>11:15036216|15036377
TCATGCTGCCGGCCGGCCATGGGGACGGCGGTGTCGCCACTTTCGCAGCCGCTCTTGCCGCCATTGTGGTGGTTCTTCCTGTAGTACCGGAAGCTCGGCGACCCCGCCTGCACCTCGCGCTTGCCGCGGCCGCCCTTCTTCCCTTGCCGCAGCTGCTCCTCC	162
>12:8647269|8647430
GTGACAGAGAAAAATTCATCGGCACCCTGATGGACATGTTTCTTCACAACAGCAAGGGCGACTTGTTTGAAAAACTAGCAGGTGAAGATCTGGACCTCAAGAAACAAGAGTTAAGTATTCTCAAAGAAATATGCATGGATCCATCTTCGTTTATGGGCGAAG	162
>12:11636817|11636978
GAGCCTGAACTCGCCGGCGGTGCCCGTGGAGAAGATGTTCCGCGTCGCGTCGACGTTGGTGGCGTGGAGGAGGGTGGCGAGGAAGAGCCCCGAGGGGACGGCGATGCCGAAGGTGAAGAGGCCCAGGACGCAGTAGACGGCGAAGAAGATGAGCAGCGAGTC	162
>12:19393437|19393598
AATCTGATGGCTCGAATGTAACATTTCATCTCACACAGTTGCAGTGGCATCATAGTGAGCTAGACTCAGAAAATGGAAATGTTTTGAGCAATGCACCTATAGTACGCGCCAGTGATGCAGGGAGCCGTGCTGCTCCTGGAGAAGTTGTTCATGTGGAGGCTA	162
>2:285503|285664
GGCGCAGAAGGATCTGTCGGAATAAATTGGCAATCTTGGGGAGTATGGCTTATACTGTTTCTTAAGCTTTTGTGTAGAGAATAAATTCCCGGGAAACAATGCAGTATAGCCTGTATACGATTTGTCCCTTTTCTTTTTCCCCTTCATAGTGCAAAACCAAGA	162
>2:2198937|2199098
CATATTGAAGATCGGCTTTTTAAACGGTTGAAGCAGGAGAGACAGGATAGGGCAGCTCAGGAGAGGAAAAGCATTGAGGAGGTGAAACGTGGGTTGCGTATGCCTCTACCACAGAGTGCAGTTCTTGGGGCAAAAGATCTGCCTAGAACTGTACTAAGCGAT	162
>2:6346239|6346400
TGGAAGCGGCGGTGCTCGGCGAAGCCGACGAGGGCGAGCTCGAAGACGAAGAGGGTGTAAGGGTCGGCCCAGTAGGTGTAGGCCGGCTCGCCGGAGCCGGCGAGGTACTTCTCGAGGCCGAGGAAGTACTGCTTCCCCATGGAGCCCGGCGTGTACCAGTCC	162
>2:6831099|6831260
CTTCGAAATGATAGCTATATGCTTCATTTGATCCTGCCAAGCAAAGTTGATCCTTTGGTCAATCTTATGAAAGTTGAGAAGGTACATCCAGAAGGCAAATATGTGGTGGATATTGATAAAAGCATTGATATTACAAAGATCACACCTTCAACAAGAGTTGCT	162
>2:24810148|24810309
TCGGGCACCAAGCTGCAGCGGGTCACCAACCCCAAGACCATCCTGAAGATCGCCAAGTCCAAGAAGCGGAAGCAGCTCAAGGAGGAGATCCGGCAGAGCAAGGCGGCGAAGCGGAAGCAGCGGGAGGAGCGGGAGAAGCGCAAGAAGGAGAACGTGCTCCGC	162
>2:25850914|25851075
CTGCCCAACTTCTTCCAGCCCCGGGACGGCCGGGACACGCGGGCGACGTACGCGCTGCGGCCCGACGGCGCGACGGTGGACAAGAAGAGCGGGAGCGAGATGACGGTGGTGCGGGGGCTGGACGTGGCGAGGTACATGGGCCGGTGGTACGAGATCGCGTCG	162
>2:33283273|33283434
CCGCCGCGAGGTGCTCGACGCCTACCTCCGCTCCCGCGCCGAGGGGGCCGGCGCCGAGGTCGTCAATGGTCTCTTCCTGAGGAAGATGAAGATGATTTCGCCGTCCAACGTCGCCGTCGACATCGGCGGCACGCTCGCGCCGCACGAGTACATCGGCATGGT	162
>3:3675686|3675847
ATTATTGATGGTGCCCTAAAAAAGGCATAGCACTACTAGACGCAATTCTAGTGGTAGAGGCATGAAAGAAAGATAGGAGAGGTCTCTGAAGTCTGGCTTGTCCATCATATAGAAGAGAGTAGAACTCCAAATACGTTTCTTGGACATAAACAAGGACTAGGA	162
>3:10000104|10000265
GCAAAGCAGATTGACGAGCTTTGTGCATTCTATGGCTGGTGTAAGGAAACTGGGGTCGCTAGGTCATCAGAGTACCCAGAGGTGCTCGCAGTGCTGCTGGATAGGTTCTTTGACATGGAGTATGCCGAGTGCGTGAAGGCATTTGAGGCATATGCCAGCGCC	162
>3:14313699|14313860
CGGGTCGAAGACGAAGACCGGGAGCAGCGACGACGACGCCCCGACGGCGGCGTGGAGGGGCTCGTGGTCGTGGAGGCGGAGGTCGGCGACGGAGTCCAGCAGGAAGCCTGCGCGGTAGGGCCCCGTGCGGTCGAAGCCCGAGGGGGACTTGCCGAAGTCGCG	162
>3:28856596|28856757
GCAGCCGAGCTGCCCGTCGAAGTCGTAGCGGCCGACGGTCTCGAGGTCGTCGTCGGCGGTGACGCGCACCTGGTAGGGGAGGTACGGCTTCTTGATCACGTCGTAGCTGAGCGCGTGGAGCTCGCCGGTGGCCGGGTCGAGCTTGGGGTGCGCGATCATGGC	162
>3:32599776|32599937
AATCATGATCATTATACTCATATGGTTTCTGTTGGTTGCAAAATAAATTAATAATTATCATTATACTTGACGACTTGGTATGGAGAGGGGTTGGAAAAAGGGGTGCCGAACACAGCCTTAGTCAGGTTCAATGATATCTTTCTGTTGGTTGCAAAATAAATT	162
>4:26161125|26161286
ATAAGCTCGCGGGTGCAACTGGTGAAATTGGGTGGTGCAATCGTGTGTGGGCGAGCTCTAGCAGATAGTAGCGTCGTGGTGGCGATGGAACCCCGTGAGCGCGACGGCGCAAGCGAGCAGCATCCCCGCGAAAGCTCCACCGGATGCAAAATTGCAAACGCG	162
>4:31320003|31320164
ATGCTTTAGTGTATTGCAACATCACAAATTATAAGCAAGCCAACCTAATAGGCACAACCAGATAGCTTACAGAGGAACACATAAAAAAAAAATATGTGAACACATTCATAAGGTTTATCTTAGCATGCTAAGACATGCTAAGACACTAATTTTTAATGTATT	162
>5:4227093|4227254
GCCAAGGTAGAGCGTTGCTGAGACCGGTCCACTTAGGCTCCTAAGGTCGAACACGAGGTAGTTGATGGAGTATAGAAAGACGTAATGGACGAAGTTGAAGGACAGCAAGAAGCCAATAGCACCAGTAGACAGCATGATGGCAAGGGCCATGATCAGGGAATA	162
>5:25842436|25842597
TCTCTATAAAACATTGGTCTCTTACATTTCGAGTGGTTGAAGAGGTGCGAGAAAGGAGTAGAATATAGCAAGTTTAGAATGGTATTGATAATTATGTTTCCTGAGGTAAGGTATATCCAACAAACACAAAATGCTGGGAAGTTATTCAAACGATTTCCAGCA	162
>5:29231929|29232090
AGCAGACAACTTGGTGAATACACTGGATGTCATCAGTGGGAGGCTATCACAGTTGGAGCTGTATTGCTATAAGCTGGAAAGGTCACTTGTTAATATCCATGAACAAGAAACTTATTCCAGAGAAATAATAACGGAAGCTATAGAGAGCTGCATGAAGAAACA	162
>6:10980924|10981085
TTATACTACGATTATGCTTCTCATTATTGCTTGATGAGGAAACTTTACCAGTCAAACTTTCCTGCCTCATAATTGTAGAAGGTATTCTTCCATGAACTGATGCACTCTCTTGCAGTTTACGGTGTTCTCCAAAATTCACTGTTGGAGGCCTATTTTCCATGT	162
>6:12032846|12033007
TCAGTTGGACCTGCTGTTGCACGGACAACAGCTCCTATCATTGAGAAATCACTATCTTCTGCTGTTTCTGATTCACTCCAGCATATCACTACTCTCATCACAACTGCTGTAAACAAGGATATTCCTGTTATGCTGGAGAAGTCCCTAAAGAAAGAAATATCT	162
>6:16492270|16492431
CCAATGCAGCATGTGGCAGCAGTCAAGGCCTCACTGACCGCTGTGTAAGGCATGGTGGTGGAAGGAGGTGCAGGTTTGATGGTTGTACAAAGGGTGCACATGGGGGCACACCTTTATGCATTGCTCATGGCGGAGGCAAGCGCTGCGCTGTCACTGGATGCC	162
>6:29442928|29443089
TCTTCAAGAAGGCAAAGGAGAATGCTCCTTGCATAGTATTTGTTGATGAAATTGATGCTGTTGGGAGGCAAAGAGGGACAGCTGGTGTGCCGTTTTTCTCGATATCAGGATCTGAGTTTGTGGAGATGTTTGTCGGAGTTGGTGCCTCCCGGGTTCGTGATC	162
>6:32645042|32645203
ACACATTACAGTTCATGTTTGACTGTCCAACATAGCACCACCACTGGATTCCTCCTGGCCGATCTACATGTTTGGTTTCAGGATTCCAGATACAGTTTCACAACTTGCGTCACCAGTATACATATCACCGTATCACATTTTATTCACGACTACGGCTGGTCG	162
>7:3524086|3524247
GTAAATAGTAACATGATACTATTCAGCCAAAATTTGCCCCTTTTTTCTATTAAACGAAGTTGAGTTTGGAGTTAAGAATTGGTGTAGATATCAAATACATTCTCACCAAATCTTAAGTTTAAACTCAACTTTGTTTAGGACTTAAAAAAAAAGAAAGTTCAG	162
>7:15671611|15671772
CAGCGGCGGCGGGAGCGGGAGGAGCAAGACGGCGAGGTTCTTGAGGCGGCGGCGGCGCGGCGGCGCGGTGAGGGCGGCGGTCTGTGTGTCGTCGATGGCATCCACCGCCGCCTTCCTGTCCACGCTCGCCGGCTCGACCAGCCTGGGCGGCGCCACGCCGGC	162
>7:16918659|16918820
GGAGGGGGTAATATGTGGGAAAACTAACACAAAGATGGTGAAAAAAGAATCGTAATTAAAGGCCACCAATATTGTATCCAGGTGTAAATAAACCCTTTGGAAAATCCCATAAATATATTACAGCTATTATGATCTTCCGGTCTGGTTAGGGGTAAATCAGGA	162
>7:23575460|23575621
CACCAGACAGCTTCAGTGATGGTGGTAAGTTTCAGGAAGTGGAAGCTGCCATTGCTCAGACCAAGTTATTAATATCAGAAGGAATTAAAAGGGTATTGCCAGTCGGAAATCGTCTGTTGGATTGGTCTGAGAGGACTCTTGTCATGGGGGTGCTTAATTTGA	162
>7:27417369|27417530
ACTACGACTAGTGAATGAATTAACTTATTATTGATTAATTAATCTCCAATCTCTAGAGAGAAGAATCCTAAACCAAAAGATTCGTTCCCCAATTCAGGCAGAAAAAATGGTGGGATTGAATACGAGTATTATCTCCCAAATATGAAGGGGTTAGGTCAGGGG	162
>8:30063|30223
TGTCTGATGCAGCCAAATGGCAAGCCTTCAAACTAGCGACGCTATCTGGTTTTGCAGAGCCACTAGGTGTAATTATCGTAGGTACTAGTTAATATATTTAAGTAGACCTGTTGTACTTCTGAAAAAAATAGCCCTGCAGTTCTAGTAAAATTATGTTTGTCA	162
>8:3302557|3302718
AACGGGTAAGTAAAGTTGGAGGATCTCAGTCTAGAGTTTTGAATGGATTTAAGCGTCTTTCATAGAAGAAACAAGTCTCAGGTTAACGAGAAAGACATCACAGAAGCCTCCATACAACTTAAGAAACACTAAGAAACTGAAGTAAAGGAAATTTTGGAAAGA	162
>9:15646434|15646595
TAGATGTTATTTTGCGGAGTGAACAGCGTAGTGTCATGGTCACGTTATCTGCAATGTACTATTTAAGAAAGAAATGTTATGGTGAGGTTATTGTTTGATTAGGATCTAATTGATTGAATTGCGTATAGGCTAGTGAAGTCTGGATATTCGAATTGGAACCTT	162
>1:12323170|12323332
TTCCATCTTACTCCTCGGATTCAGCCTCACCACTCTTCTTGTTATGCTTCCTGGAATATCTCTGGTTCCTCAGGAACTTTGGTTCCATCATTAATGAAACTATAGTCTAAAAGGTTGCTGAGTTAAAACTGGCAAAATAGACATGCTTTTCCGAAAGGACAAC	163
>1:25981907|25982069
CGGCGGTGGTCGGCGGCGGCGGAGGGAGGATGGCGAGTTGGTGGGGTCAGGAAAGGGAAGCGGTGAAATGGCGTGACGATGAGGTGAGAGTTCGCGGTGGAGAAGGTGGGAGGCGGGAGGTAGGAGAGGACGGCGGCGAGGGTTTCGTCCATGGCGGCGGCGG	163
>10:3657726|3657888
TCCTCGGCCATCCACTGACAACGCGGACGGCTCCGCGGATCTTGGCGAATCCTGCGGTTGCAGCTGAGCGCGGTGAAGCGAGTGCCGTTGCGAGTCTGACCTCCACCTCGTTGTGCTCGGCCGCAACCACGGCTTTCAATCGGCCGACGACGGCGTCCCTCCC	163
>11:3016274|3016436
CAAGGTGGTGGCACCGCCTGAGAGGAAATACAGTGTCTGGATAGGAGGGTCCATCCTTGCCTCCCTTAGCACCTTCCAACAGTGGTGGATCGACTATGTTCCCTGGTATTGCTGACCGTATGAGCAAGGAGATCACTGCCCTCGCACCAAGCAGCATGAAGAT	163
>11:12681876|12682038
ATGCAAGTTCCATCATCCCAAGGAGAGAATTATCCCTACTCCAAACTGTGCGTTGAGCTCATTAGGTCTTCCACTGCGTCCGGGAGAGCATATTTCCAGAGCGACCTGACCAACCAGAATGCCAGTTCTATATGAAGACTGGGGACTGTAAGTTTGGTGCTGT	163
>12:3825715|3825877
ATTTATGGTACATTTTATGGATTATCACTTTTCATGTTGCTATATACATCTTTTAAATAAAATATGTCGAACAACTTATCAGGTACTGCACTGGATATTATTATCAATTACTTCACTCTTTCTCACTCTTGAAACTGAAAGTACACCGTGCATAACATGTACT	163
>12:11979210|11979372
TTGTTTTTCTTTTAATCGAGTGTGGTCGGTGGCGAAGGTAGAATTTGGGGACGAATATATTGGCTTGGTGAAGAGAACTGAGGTTCACCCAGGGAGAATACGATAGTAATATGTTTAATTTCTTTCGAGAAGGAAGAGTATTAGGTGTAAGTGAAGTGCTATG	163
>12:16131226|16131388
TGGCAGGCGATATGAATCGAGTGCTGCAGCAGTTGATTCTTCTGATACGCCACCTGTGGAGAAGCATGAGTACCAGGCAGAGGTTGCTCTCTGTGCTTGCTGCGCCCAAGCTTACCAGGACCGACAATGCTGCCTCCCTCAAGTTGAGGGAGGGTTCCCTTGT	163
>2:9096046|9096208
CAAGTAGAATCCTTTCTAATCTGAGGAATATTGGATGTCGCTTGGGTGGTGGAAGTCAAGAAGATGCTCATGAATTTTTAAGGTTGCTCAAAGAATTGGTGCCTCATGTGTGAACTTGAGCAATATGCTTCAACTTTGCGTGAAAGTGGTGGCCCTGTTTCTC	163
>2:11296083|11296245
AAAATCGTCTGAGACGCATGTCCAAATTATTAGGTCGAAATGGGACTTCACTTGTGGATGATTGCATATATGTTGAGCCAAATTGCAGAAAATTCAAATTATCAGTAGTTGCCTCTTTTCCTGAAGAGGATTGTATTGCCTCTTTAATTAACCTTGTTGCATC	163
>2:16838116|16838278
TGCGCACCGGCGGTCGGCGGTCGGCGGCCGGCAGCGGCAGACGCGGAATCGCACGCACGGGCACGGAGCAACCGAGGCTGAGGTTTACAAGCTGCACGAGGAGATTAAGGCCCCGCCCTTGTTGAAATTGCTCGATAACAGACTCCTCCTCCCTCGGCGAAGG	163
>2:33465106|33465268
TCAGTGGCAGCACAAAGTTTAGTAATGGCGGGGTGGAAAGACTTCATGGTGATCTGAGTATATTGTTTGCTGCTTTTTCTGCATGGTCTAAATGTCCTGGATTTTGTGACTGTGTGGAGAACTGTGGCAAGTGGAGTAGACCAGCTGCTCTTTTCTGGAATTT	163
>2:34114129|34114291
ATAAGCAATACGTGGTTGTGGGACCGTGTTCGAGTTAGTGGTGGTGCATATGGAGGGTTTTGTGATTTTGACACCCATTCAGGTTAATTATGTTGGAAAAGCTGGAAACCTGTACCAAAGTGGATATCAGCTCAATGGAAGTGCCTATGTCATCTCCAAGCAT	163
>2:36044831|36044993
GTAGCACTAAATTCGTGTTAGGTATTATGTCCAGTGTCAAATGCAAGACATATATAGTTCTTATTATCAGTAATTAAGTTATGTTTGGTTAGATGAATAATTCGTCGGTAGTGATTGTGATTTGTGGTTTGGTGAGCGTGAGTTCAATGTCAGGTGAAGAATA	163
>3:3604698|3604860
TATGATGATGCAAAGTTCTTTGTCATTAAATCATACAGTGAGGATGATATCCATAAGAGCATAAAGTACAATGTGTGGGCAAAGCCTTCCTACAAGTGACAGCAAGAATGCTACTGATGTACCTGATAGAGCACAGTTCAACCGAGATGACTTCCCTGTCCAA	163
>3:18096873|18097035
TGGCGGTACACAGTGGGTTATCTTCATTTCTTGGTGCCTTGTAATCTTGGTTGGTCACAGCTAGTTGGGAACTTGGAGGCATCATGAGCCCCAGCTTCCACCTTACCTATGCACGTGGATTCAGAAGGTACAGAGGAGCCAAGGTGAGCATTATTTGTCTTTC	163
>3:20188213|20188375
TAAGTCATCAATAAAAAACTGTTAAAAATGCAAACACTATGAGGTTATTTGTCTCGATCATTTTCTTTCTTATTATGTTAGTCATTTGGTACTGAAAATTCAATAAGCTAGACAGATTGGTTCATAAGAATCAACTTATGCTCATTGATAAAAAGGAGAAGGA	163
>4:9896552|9896714
CGAAGACGTTGCGGGTCTTGACGACGACGTCGTACATGTGGACGAGCTTGAGGCGGGAGAAGTCGCGGGGCACGGAGATGAGGAAGGTCATATCGATGATGATCAAAGCATAGACATCGATGCGATCATGGCGGGGCAGCAGTGGTGGCGGCGTCGCGGACCT	163
>4:21106014|21106176
GGTGTGTTCGTCGACCGCGACGGCGCGGGCAAGCACATCCAGGCCGGCGCCAAGAAGGTGCTCATCACCGCCCCCGGCAAGGGTGATCAAGGTCGTCTCCGACCGCAACCCGTCCAACCTGCCGTGGGGCGAGCTCGGCATCGACCTCGTCATCGAGGGCACC	163
>4:24272164|24272326
GGGAGAAAGTCGGCAATAGGCAGAGCTGGGGAGACGGTAATTCCACTGGCTGCAAATCAAGTGAACAGTATTTTTTCTGAAGGGAAATGTGATAGATCTTACTGATAGTTCACCTATAATAAGAAGGCAGGGAAACACTGCAACTGACATGGAAAAAAGGTCA	163
>5:25797150|25797312
TTTCGTTTTTTCTCCAGCAATTGGAAGTACTAGCTTTGTTGGAGTTGCTATTTTGGAGCTAATCAGGGCACTGGTTTCTTCTATCATTAAGCCAAATTCACCCACTCATTATTTTAGTACTTACCATCCGGTTTAGCATCTTCTCAGCGATGCTTATGTGGAT	163
>6:14431474|14431636
GCTGTGTCCGTAACTTTGCTGGCTTGCGGATGAACAAATGGATCACAGCATCATCCTTCTTGCTAATATCAGCAATCAGCTGGGTTCACAGCATGAGCTTCATTTTGAAGGTTCTCTTTCTCCTGCGGAGTGACAACTGTAACCACCGTGTCTTTATCAACTT	163
>6:17128514|17128676
AATGTTGTTTACATCGTTTTATATCATCCTCAGTGATTCGCGGTTGAACTAACATTACATATCCTGCCTTTAGATACTTGTGGAGACAGGATGACTGAATAGGTAAGCGAGACAACTAACTCATGTTAATAAACTACAGACTATTGTATAATAACACGAAACC	163
>7:3524692|3524854
GTTGGTGATGATGCTGAGAAAGCTATTACTAAATACCTTCGTTTACCCTATGCCCGTAGGCATTTGGGATGAACAATGCCAGCTGAGAGAAGACGGACGATCCTGCGTCGTCGTCTCGTCGACGAGAAAACTCCATAGCGTTTCATCTCCGCTTGGCGATCAT	163
>7:25265661|25265823
AGGGCTGCAGAACCCCAATTGTATATGTCGCAAGAGCTCCAGTTTGCACCGTGATAATGATAATGGAGTGGCTGAGAAGGAATTGGTGGACAGGCAAGAGATCGGGCCAGCAATATGAGTGGAAGGGACATCAGTTTGTGTCAACTCTTCAGAACAGCTTACT	163
>8:21223931|21224092
GCGGCGGGTCTAGGCCGTCGGGAGGAGGCGCTACGGCGGCCATGGTAGCGGGGTGAGGAGTATGACCCTGTGAGGCCGGGGGTCGTCGCGGGGTTCGGCGGCGTGTTGGTGGCGGGGACGGCGAGCGGCGGGGTGCCCGCGGCGGCGGTGGGGGGCGTCGCCG	163
>9:13823974|13824136
CAGAAGGCAATGGAAGTGTTTGATAGGCTTAAGAGTGCAGGTTTAGCTCCTGATGAAACAACCTATAGATCAATGATTGAAGTCCTTGGTAGATGAAGGAATTGCTCTGAATGTTGTGGCATACAATACGGTAATTACAGGTTATGGAAAAGTTTCTGACATG	163
>1:45397135|45397298
AAGTTTTCGACCGATTCACCAAGGAATATTTTGGTTGCTTTTGGCGGATTGCTTACTACTAGGTTGGATCGGATGTCAACCTCGGGAGGTGTAGCCGCAATAGCACCAGTTTTTATATCTCTCTTGGCTTTACCTTTTTTTAAAGAAATGTATGTGCGTAGTTC	164
>10:3096961|3097124
AGAGGGCAAGGCCCTTGCAGCAGTTGACGATCTCCCACCGCAGCCCGATCTCCCTCTCGGGGAGGAACCGGTGGGCGGGGAGGGCAGGAGGAGGCGGTCGCCGGAGATGGGATCAACCACCATGAATTCCTTGCATTTGCATCCCCCGCGGAATGTGATCCTGA	164
>10:14081975|14082138
CCGCCGCCGGCTTGCTGGGCCTCCACGGCGGCGGGGCGTCGTCCGCTTCTTCCATTGAGGTGGGGATTGGGGAAAGTGGGTGTCGCGGGAGGATGGGAGCGCGCGGGAGCGGCCGGAGAGGCGCGCGGCGGCGGCGGCGAGGGGCCCCGACGAGCCGTCGATGG	164
>10:19879967|19880130
AATGGAGGCCGCTGAGGAATTTAGTGTCCAATTAACAGAGAGCAAATAGGCATCCAAGAGAGAACTCAAACTTAATTCGGAGCTTCAACACAATCCACACTTCCCTATGATGGCTATTAACGAAATCTCTTTGTGCTCTCTTTTTCCTTATAAGTGAAGCTAGG	164
>11:1607449|1607612
GGAGCGGCAGCGGCAGGAGCAGCGGTGGCGGCCGGCTGGAGGATCGCCGGCGAGCGGCGGCAAGAGGTGCGACGGTGGCGGGGTGGTTTCGGCGACGCAATGGGGAAACGGAGGGGTTGCCGGGGTATGGCACGACGCGGCGAAGCCGTTGGTGGCGGTCGCGC	164
>2:13981571|13981734
GCAGCGGTGGTGCCAGCCCTGCATGCAGCAACCGAAGCTGCGGAAGGAGGCCCTCTCCGGCTGCGGCGGGGAGGCGGGGGAGTCGAGTCGAATCGAATCGACGAAATCCTGCGCCCGTTGCGCGCTCGTCGCCGGCGACGAGGCGTTCACGGGTCGAGGCCGAT	164
>2:30899751|30899914
ACAAACCAACGTAGCAATGTATAGAATTCACGTATACATTTTCCATACGAAATTACGAGTTACTGTGACACACGTAGTATAAGTGCAGCTGCCCGGACGCGTCCCCTACGGCTTCCATGGCCTGTTCGTCACGCAGGCCGAGCTCCAGTCACAGCACCAATGAT	164
>2:31338391|31338628
AATTCTTTTCAGATTGAGTGAGCTAAAAGCCCGACCAGCGGCTTGTGAAAATGCTAGATTGTATCTTGCTGAGTTGCAAAAGATTGGTTGTATATGGATGGTGAAGATGCTCAAGCAAATGAATTCAAGGAACGCCTTGACCAACTTAAGGCCATCGGTGACCC	164
>2:33345808|33345971
ACCTTGTTCGTATAGTGATGTTTTTCTTGTTCTCTATATTCTTCTTCTGTTACCTTTTGGGAGGGGTTCTCCTTGTACCAAGACTGATTAGTGTATTCTCGGTCCACTACTCTCGGCTCTGTGGTACCCTGATCTTCTAACTACACTGTTGGTGTGAAATTATC	164
>2:37316418|37316695
GATCCGTAATGGCGTCAAGGAACTCGCCCTCGTCCCAGGGGTGGAGGCGGTGGACAAGTCGGCGGTGGAGAGCAAAGGGGAGGAGGCGAGAAGAAGGCGACGACGACGACGGAGGTGGTGCTGACGGTGGCCATGCACTGCAAATGCAACGGCTGCAAGGACAA	164
>3:2532075|2532238
AGCTTGTTTGAATGAATTGTAAGACAGCTATATGACCTCAGGATCGTCTGCAAATGGTTTACTAGGACAACTGTGGAACTTTGTTCTGCTATCACTGGACCCATCGGGAAGGAGTGTGCTGACCTTTGGCCTAGGATAGCTAGTGCAGCAAATGCTATTGTCTG	164
>3:6068020|6068183
GCGGCGACGGCCAGTTCAGCATGTCGCTGGGCACCCCCGGCGGCGGCGGCGGCGGCGGCTACAATGGCGTGGGCGCCGCGGCGCCGAGGAGCTCCTCCCGGCGTCGGAGGAGAAGGCGCGGCTCGTCGCCAGGTGCATCGACGCCGTCGCGTCCATCGTCTGCG	164
>3:8698358|8698521
CATGTCGAAATCGGCGCAGGCGATCGTTCGTTTTAGGGATTCTGATTGTGATGATGCTAGCAATAGGCTCGTCAGGTGTAGGGGAGTACTACGATGAGAGGGTGATTGATTCCATCGATTTTTTTCGCGTTGTCTTCCTCTAAAATCATGCACCGTGTTGATCA	164
>3:14758828|14758991
GGAGGTGGTCGAGGAGGAGGAGGAGGAGGGATCCAAGAAGGCGGCGGCGGGCTGCGACTACTGCGGCGACGCGGCGGCGGTGGTCGTCGAGTGGTGGTCGGGGAGATGGGTCAAGATGAGGTGGAGGTAGGTGCGGAGAAGAAGGATCAAGAACTACCGGAGGT	164
>3:34169132|34169295
GCGAGAGGAGGGCCGACCGGAGCTGCGTGGTGATGGTCGCCATCACCGCCCGCGCCGCCGGATGCCGGTGGTGGTGGTGGTGGCGGACGGGGACGACGCTGCCGAGGAGTCGCACCGCACGGACGACGGGGCGCGCCTGGCACGGCGGCTCGGCGAGGCCGCCG	164
>4:20747482|20747645
CATTGAAAAGAGACAGTAAAGACGACATATCGTGCGTTGTTGTTCGGTTCAGGATGTAATTGGTTGCAGGCAACTCGTGAAGGTAATGAACAATCAGGAGGTCGTTGATGTGGCCAAAAGATTCAAGGATCCACAAGCAGCTGCCAAGCAATTAACAGCCGAGG	164
>4:29646102|29646265
TCTAAAAACACTCAATTTTCACAAACCAATCCCCAACAGTTTCACGAAAACCGAGCGGCTTTTGCGGTTTTCGATCAGAAAGGTGAAAACCACTTTCGGTTTACCAAAAACTAAGCAAAAACGGGTAAAATCTGACAAATTTGGTCAACTCCGTATGAAAACCA	164
>5:19965269|19965432
TTTATATGGTAATCCAGCATCTGCTTTGTTTGTTGAATAAATCCTTCTGATCAGGCATCTAAACCAAGCATAAATATTCCAGCAACAGAAATGCTCTTTTATTCCACTCTAATCTAATAAACCTTTTTTAAAATATCTTTTCTGAAAGGTTATATTCACCATTT	164
>5:25798177|25798340
TAAATATATCTTTGTGAGGTATATAACTTCTAATGATGAATTGAAGAGAAGGGTGGTGATTTGAAGATTTCACTCGGTGAAGATTGGCCATAGAAATTATGTAGAAACCTGCAGATTGGCCATAGAAATTATGCAGAAACCTGCAGTGAGCAATAGATTGGACT	164
>7:3731878|3732041
AGCAGCTGCTGGCGAGCTGCACGAGGCTGTACAAGCAGCTGGAGGAGCACTTCGCGTCGCTGGAGCGCGGGCTGGCGGCGAGGGTTTCGAGGCGGGCCACATGGCCTCGCCGGCGGCGGAGGGGGACGCGGTGAGCGCGGGGTTCGCGGAGCTGGAGCGGCAGC	164
>7:16170615|16170778
TGGTTGCATTATCTTTCACTTGTTCAGCATGTATTTCAGGTGGCTCTAAATTCGGGATAGTAGTTTCGTTGGCAGAGTGCAGACTGTCGTCACTCCTTTCATACGGTGAGAAAGACAATTTGATTTCCTTTTCAACCATCCTTCACATGGAAGATCACACTTGA	164
>7:21778014|21778177
ATATCTTCAATCAGTGAAACCCCCTGTTGAAGATATCTACAACATTTCTTTCTCACAATGGTTTTATTGAATCTTTTTGCAGTACTTGATTTCAGTATAATGTTTTATATTTACCAGTAATTTAACACATGATCTGCGATTGGTGAAGTAAATAAGGCTGCTTT	164
>9:3711198|3711361
GAATACTGCCATTGGTGATGACTACAATGATGATATGATGGATGAAGAAGATGACGATTTTCTTGAGAACCGTGTTATAGAAATGAGGATGAGGACGAGGAGGAAATAGCAGAAGAGGGAGCTGGTTTGATGTCAATAGCTGACACAGATATTGAGGACCAGGA	164
>CH398292.1:23516|24525
TGATGTCTCAAGAGGAATTAAGAACCGCTATTTTAATAGTGCATTTTTGGGTTATACCGTGGGTCTGACTGTGACAATAATAGTGATGCTGCACGCCCGTTCTCTATGCTTGGCCTTGGTGACATTGTAATACCTGGTATATTTGTGGCACTTGCGCTGCGTTT	164
>CH398433.1:15962|16125
GCGGCCATGCGGTGGTAGGGGCAGGTCGTGACTGTGCGGTGGTCGGAGATCACCATTGGCGTCGCCTCCCCCTCCTCTTGATGTGGAGGCACGGCAGGGAGACGACGAGGATGAGGCCGTGCGGTGGTGGTGGCTCGGTGCGATGTGGAGGCCGGGACACTGGC	164
>1:5424537|5424800
AGGGACTCGGAGACGAAGCTGAGGACGCCGGTGTTCTTCGCGTCCATCGACCAGCGCGACGACAGCGCCGGCGGGGAGAGCGCCGAGTCGCTCTCCCAAGAACTGCCCATGAAATACATGGATGATGATCTGGCGGGAAGCTGGGAGACTCGGGAGTTCACGAGC	165
>1:28892179|28892343
AATATTTTTTTATATTAATTTTATTTCGTACGTGGTGATCTGACTTGTTGGGGTAACCAGTACAAGCCCTGATTTTTGTTGCAGTCAAGTTTGCTGTTTTTCTAGGCAATTTTTTATTTCTCCAAACATTAAAAAGGGAATTTCACTGTAAATGGTTGAACTCAA	165
>1:32054305|32054468
GTAAAACAGTGACAACAATTCAGCTGTCTACCTAAGAAACACCTTATGTAATATGGACCCCTATGTGATGCTACTATGTCAAGGTCTGTGATCATTAAAGTAAAAGGTCTAGCATCATCTTCTAGTCTGGAAAAAGGAAACAGCAAAACAGAATTTTTCCTTTAA	165
>1:39309360|39309524
TGCGGACCTCCATGGTGACGGCCGTCTCCGGCGCGCAGTTGGCGAAGAAGAGGCTGTACTCGTCGGGTTGGGTGACCGGGAAGAAGGCGTAGATCGCCGGGACGGGGGCCTGGCCGACGGAGAGGTAGTCCTTGGAGCCATCCAGGTTGGTGTTGTACATGTCGG	165
>1:43395072|43395337
AGCTATATGATGTAAGCTTTCGGCAAACAATGGCTTATGGAGGCTGGAGCTTGAGTTTGAACTATCTATACCATTCTACTCAGGTTGCTCAAGAGGTGATAAGTTTGGTTCGGACAGTACGGGTTTATGGAACAGAAAAGCAGGAATATGCAAAGTGGCTAGATA	165
>11:1940855|1941183
AGTCACTTGCACCTTTCCCACAAGGTTGCTTCTATTCCAATGCTCTTGGAGGCTTGAAGTGCTATGAGAACCCAAAGAACAAGGTGCCTCTGTTCTGGGGGATAACTGCTGATGGATCTGTTGCCTTCTCTAACGACATTGACCTGCTTAAAGGATCATGTGGCA	165
>11:6072569|6072733
GCGTCCACAAAAAGGTGCTGATATTGAGAGACATCGACCTGGAGGCTGGCTACCAGAACTTATTAAAGATGAAGATCTGGTGGTTGCTGAAGAAATTGTCGAGATAAAAGATGAGATCCAGCATGTTAACACGCTGAGGTCCTGGCCTGTTGCCGCCGAGAATAT	165
>11:14040618|14040782
GTTGCTGCTCCAAAAATCTGTAGACGGGTTGCCGGCGCTTAATTCACCATCAGAAGCTGGCAGTGCCCAGCCCTCTGTGAAAGGTTTCTCTGCCTTCACCTTGGCTTCAAATGACAGTGCTGCCCTCTCGTTCCTTGTTGGAGGCATTGGAGGATTTCTCTATCT	165
>12:7424989|7425153
GCTAGAAACTAAAATTAGCGCGTGGAACATATTGTCCTTTTTTATTTTGTGTGACTTCCTGCATTTCAAATAGAATGAGAAAGGTTTTGATCGAAGAAGTAGCTGATTGATATGACCTTGTTCCTTGAAAATAAAAATATCATTAGTTCCCTGTGCATTTTACCT	165
>12:12311661|12311825
CCGACGTCGTCCCCAACCGCCGCCGCCGGAGACAAGGTCTTCCCGATGAGCCGCCGCCGCCGCAGTCCACCGCTGCCCATGAGGTCTTCCCCACCGCTGGAGCTTCCCCATCCACCGCGGCCGGCCGCAGGCGGAGACGACGTCGTCCCCATCCGTCGCCCGGAG	165
>2:7731572|7731736
TGGTGGTGGTGCCTATGGAGGGGGTGCCTATGGCGGAGGTGCTTATGGTGGTGGTGCCTATGGTGGCGCTCCAGGTGCCTATGGTAATGCTGGATTTGGATCAGGATATGGTGGTGGTTATGGTGGCTCCTTGTATGGAGGTGCCTATGGTGCTTATGGGGCATA	165
>2:8211976|8212140
GCCTCCCTGTGATGCTGAATGCCATCGGCCTAGCAGGTGTCTTTGGTATATACGCAGTTGTTTGCTCGATTGCCTTCGTGTTCATCTTCCCCACTAGGGTCCGCGGCATCTGCATTGCCATCTGCGCCCTGACATTCTGGATTGGTGATATCATAGTCACCTACA	165
>2:30560096|30560260
CTCCTCCGTACCTTGTGCTACCCCTCCTGTTGCTTCTGGTGGTGAAGAAGATGACCTGGTTCTGCCTGAAGCTTGTGTTGGTGGTGCTCTTCCCGCATCCTGAGTCTGCTGCAAGGCCAATCACCACTGGCTTGTCGACTGAGCATGAAACCTGAAAGGTTCTTG	165
>2:34972802|34972966
CCCTAGTGCAATGTTTTCTAGCTCATGGATATCTGCCTGAGGAGGGAGTCCAACAATCACAATGCTCTCGAAAAGATGTGATGGTTCCAAATTTGACAATGCATGAACTTGGTGGTGATTGTTACCGAATATATTTCTCGGTTTCTTTACATCTTCCTCATTGCT	165
>2:36509237|36509401
CCCAGTATTGTACTAGTAGCTCTCCTCTCTCCTTTGTGTGGTGATGTACATAAAGAGAAGGGTATACATTTGTGAACTGGAATGATGGTATAAGAGTTGGGGAAATGGGGTAAGATAGGGTGGCTATTATATTTTTTTTCCTTCTTGTTGGTTACCTGGTATACT	165
>3:9634979|9635143
TCCTACTCAGTGCACAACAGAATGCTAGTGGGGTGCCCCAACAGTTTTTAGATGCAAAGGAAGCTGAGATTCAGCAGAAAAAGGCGGATGGAAAGAAGATACAGATACAGCTGACAGGATTCATGGAGAAGAACACAGTGAAGTTCATGAAGGAGCTGTGGAGCC	165
>3:13731834|13731998
AAGTAATAAAAGAAAAACCAACCAGCAGAAAATCAAGTAAAGGGGTAACTTTTTATCCTCAGATGTTGCAAATTTTCTCACAGGTTAGTCAAACAATGTAGGCAATAAATTTTGCAACTCATCATAGGTTAAAAAAAAGGCAATGAATTGCCCTCTTCTTTTCTA	165
>3:18454658|18454822
CAAACCGAGTGTTACAGCTCTCAGTAGTATCTGCTGGAGTAGATTTGGTCTTCTGCTATTGTATCTATGTCCCTGCAGGATGAGGATGAGGAGCGGAATCATTACAGTTCATTTACTTGATAATTTAGCTTAGCTGGATCTCCTGATTACATGTGCTACTGATAT	165
>3:33882078|33882331
TACCAAACCGACGACGCCGACGCCCCCATGATCATGCACTTGGAGAGCGCGGCGGCGGACTTGGTGTCGAAGCCGACGAGGAGCATGAGCATGGGCTGGAAGAGCAGCGCGAGCTTGTAGTCGATGACCGGCGCCTCCTTGGTCGGATGCGACACCTGCAGGTTG	165
>4:31793580|31793744
AGGAGGAGGAAGCCGAGGAACATAACCTTGATCTGCTAGTACAGGAGGATGCCGAGCTGCTAACCGTTGATCCCCTTGTGCAGGTGGAGGATGCCGAGGAACGAAGCCTTGACCAGCTAATGCAGGAGGAGGACACCGAGGAGCAAGGCCTTGATCTTCTAGTAC	165
>4:34542063|34542227
TGGTGTATCAGAGGTTTTGCTACCTTTTATGTTTTTTGAAATTAGTTACTACCAGCTTGCGTTGTCTATTGCTCCTTTATTAGGTTGGTTAAATCTTCTGTAACGATAAAGTTCTCAGTGAATGTCCTAGATTAACCTTGCAGTCCTGTAGTTTTGTTCTGGAAC	165
>5:249348|249839
GCTGTGGCTGGGATGTTGCTGGCAGTCATGGTGGCATATCGATGCTGGCGAAACCGACTGCCTACATCGGCAAAACAATCAAGGATGAACACTTCTCCAATCTCATTATGGAGCAGAAGGACACACTAAAGAGTCGTGCTGACCACTTGATAAAGACACTTGAGG	165
>5:28746984|28747148
AGGACTCCGTCAAGATCTGGGACCTCGAGTCCAAGCTCGTCATGCAGGACCTCAAGCCAGAAGTCCAGGCCTTCAAGAGCCAGATGCTGTACAAGCTCGACGCCGGCGCCATCATCCACTCCCTCTGCTTCTCGCCCAACCGCTACTGGCTCTGCGCCGCGACAG	165
>5:30174969|30175133
CTAATTGGTTCATTAAATAGTTCCCCCCAAGTCCTCATTTTCAGCTCTACCCTCTTCCAATCTCCCCCAATACAGAACAATAGATACATAAAACTAAACAAGCATCGGATTTATGGACTAAGGACCCAACATTTCCAAGAAGTTGACGAGATGAACGACACGAAG	165
>6:1840009|1840173
CCCGAGGTGATGTTCGAGGTGCTCAAGCAGAGGACCGACGGCGCCACCGCCGCCGCGCTCGCCAGGGCGTTCGGCGCAATGCCCGACGGGCCGCACTGCTTCGCCGTCACGCGCGCGGCGGCGGGGCCGTCGTGCGCCGACGTGCTCCGCTCGATGCAGCACGAG	165
>6:7918038|7918202
CTGTTTTTGCAGTTCATATTTGTTTCACCGTAACTTAGCTGAAATGTAAAATGTACTAGTTCTAAGATGTCGGTTGGTGCAGGGCACTGCTTAGTGAGCTGACTTCATTCGATAGCTATCTAAAAGACAATGTAAGTGGGCCTAATGTCAATTATGTTGGCTTTG	165
>6:9080727|9080891
TGCTTTACAATCAGCTGAGTCAAGCCAGCCCACAGAACATGCTGCCCCCACACAAGATGATGGCAATGATCTGCAATGTGAAGGTACTACTGTGGATGTGACTGGTTCTAAGGAAGATGATATGGAAGCTGAAGAGAAGCAGATGGATGATAGTCATTTGCCCGC	165
>6:27408118|27408282
TATTCTTGTGAATTAGCTCTTCTAGTTATGCGGCCTTCTCAAAGTTATATGATGAGTATTGTTATAATGTGGGAGTAACAGGAACGGAGAAAGAAGGTAGTGATGGAACCGTGCCAAAAAAGACGGTGCTTAATTGGTTATTGGACAGATAGAAAAACCAGTATA	165
>7:4586940|4587104
TTGGCGCCGACGAACACGTACAGGCACACCAGCCACACGGGCGGCGCCGCCGTGCGCCCGGCCACGGCGAGGTAGACCATGAGTATCCCGAGCACGACGCCGCGGCTCTCCGGGAAGTTCTTGACGCAGGTGACGAGCGCGCCGGTGTTGGCGAACGACTGCGAG	165
>7:22775419|22775583
GAGGAACAGATTCAGAAATCAGAACGAGTACTCAGGGCGTGGTCGAGGGCCTCAGGGGAATGGTTACCATCAGAATGGTAACGGTGGTGGATACCGTGGGGACAACTTCAGGGGACGAGAAGCAGGTTTCGTGAACAATGGTAACTACCGTGATGGTGATAACTT	165
>7:25559156|25559320
CATAGAGCTGAGGTAGTGTGACTCAAGTTTTTATATATAGACTTACTTATCTGTACTTAGTGTTGTTCCTCAAGAACATAAATGTAGCCAACAAACATGATACAAAAAAGAAAAGGGGATGTAAAAGTATTTTACTACTTGTTACTTGGGTTTTCATTGTTTTGA	165
>7:27708152|27708401
ACGCCGACTTCTACCAGCTTGCTGGCGTTGTGGCCGTCGAGGTCACCGGCGGACCTGAGGTCCCCTTCCATCCGGGCAGGCAGCAGTCCCACGCCGCCAACGCCGGCCTCGACATCGCCGTCAGGCTTCTCGACCCCATCAAGGACCAACTTCCCATCCTCTCCT	165
>8:6178321|6178485
AAGGAACTATAATGCTTGGAGGAAGGTCTGAAACAGAAGTTTCAAGAGGAATGGTCTCTTTTGATGGGCACTTGTAAATGATGATTGATAGACTTGGATGTCCAGAAGATATGGCAGCATCAGAGGGTGAGTAGAAGTTACTAGATGGGTAAACAGGAAGCTCAG	165
>8:19362612|19362776
CTGTGAGGGCTGTTGTTGTGGTTGAGGATGGAGCTGAAGTTGAGGCTGCAGGGGTTGCTGTGGTTGAGGGTGCAGCTGAGGCTGCTGCTGTGGTTGAGGGTGGACCTGAGGTTGAGGCTGCGGAGTTTGCTGCGATTGAGGATGCAGCAGCTGTTGAGGATGTAG	165
>8:22123450|22123614
TAGATGACACTTACAGACTACATATAACCAAATGTTTCAAGTCTTCAGTGTCGGTTAACTGCATTGAGGGAGAATGAGTTGAAGCGTGAGAAAAATGTTTTTGAGCTTCTCTCATCATCATTCTTTTTTCTGCTTTGGGATTTTTATGATGATTAGTACATACTC	165
>8:26473664|26473828
TGGTCTCTGTATGTAAAGTTAAATTTTTATACGCTCCATCGATCAGCTCTATGCTAAGGAGTAAGGAGTATAATTTTGTGAAGGAAAGCAATTCTCAGCAGCGATGGTTCTGCCTGCAGTTTGGCAGAACGGAACAGCGGCAAATTAATCCTATTGCATATAATT	165
>8:27785795|27785959
TCCAGCATCATTGTTCTTCTGTTCAGTGCATGAAGGCACTTGGAGAAAGGGTGTGGGTGGGCTATGCCAGTGGCATTATTCAAGCAATGAATGGAACGGTTTGGTCAGGTTGCACAGATGGTTTGATCATTATGTGGGATGGAAATGGGAACCGACTGCAAGAAT	165
>8:29548299|29548463
TTGTGTTATCTAGCTGAATCATTGAACCCTATTTCAGAGGTTGTTGAATCAGACAATTGTGCAATTAACGGTTATAGTGATAGGTACTGTGTGGTATCAGCTGTGCCGCTACTTGCTAGCCGTTACTTTTTTTATTGTTCAATGAAACTAAACACTCGGATTTGA	165
>9:10228847|10229011
CCCACTTCAACAATTCCGGCAAGGCCAGCGCGCTGCTCCAGCACGAGTGGAGGCCGAAGTCTGTGTGGACCATCTCAGCAGAACTGACACACAGCTTCTCGAGCAACGAGAACTCCCTCACCTTCGGTACCCAGCACACTCTTGACCCGCTTACCGTCGTGAAGG	165
>9:20912761|20912925
TTGCACTCGTTGATGGCGCGGTAGTGGTCGGGGGGGCTCATCTGCATGTAGCAGGCGGCGAGGTTGCTGTGGAGGTAGGCGACGTCGAGCCTGCCGAGCGCCTCGAAGCAGCGCGCCCGCTTGAGCAGCGCCTTGCTGTACCTGGGCGAGGCGTCGAGGGCGAGG	165
>1:9313718|9313883
GGGACTGTATCCTGATCTCCTGCCTGGAGGAGGGGGTTGCGTTCTGGTCTTGTGCCATGGTGGTGTATGTGATGATGAATGGTCAGCCTGGAAGAACATGGGACTCCTAGATCTGGTTGAGCTTAGAGCGAAGTATTCCTTCCTGATTTAATTTTGCTGTGAAGTC	166
>1:31060166|31060331
CAGCGGAGAGGCCGATGTAGTCGTGCGGCTCGAGGGGAGGCGACATTGGGAAGAGTTGTGGGTGAGGAGGAGCCGAGGAGGAGCGTGAGGCGTGGGCCGCGGGCCTCGCCGCCTGGGTTCGGCGAGGACGAGCAGGACGACGAGCTCGGCGTCGGGGACGCCGCCG	166
>10:1923131|1923296
AACTCAAGATGCTTGCAGAAAGCATGTATCGAGGGTACTACATGCTGGACACAATCAAGTACAAATCACCAAAGGACGAAGAGGCTGAAGGAACTCCTACTTAGAGTCCACATAGTTGTCGAGGAAGCAGATCGGCGATGCATCACAAACCCTATGATGTTAATGC	166
>11:1770609|1770838
TCCCAGGCAGCATCAATGTCTCGCTTATTGCATCTCGAGAGGCCGCAGATGACCGGCACGTGGCCGTCCTCCCCGACGGGCGTGGCAGCCTAGGCTGCGGGCGTAGGCCACCATTTCCTTGGCAATGGCCACCACCTGCTCGGGCGTCTTCCTCAGCTTGTGGGCC	166
>12:22825391|22825556
TCTTACCATGACAACCTTAGAGGGGAAGACATGCGGATGAAGAATTTGCAGTCCGAAGCTTCACGCGCAATCCGGAACTCAAGGGCTATCTCTGAGCTTGAACACACAAATCATGGCGCCTTCCTTACCGTACTGGTCTATAAAGCCAGACATGTTAACGCCGCAG	166
>2:5322470|5322635
AACACAGAAGAAGCCAAGGGTCGTGTGGTCTGTTGAGCTGCACCGAAAGTTTGTGGCTGCTGTTAACCAGCTTGGCATCGAGAAGGCAGTCACGGAAAAGTAGAGATGAGAATGGAGATGATGGTGATGATTCTGATGAGAACAGTAATGAGAATGGAGACTCATC	166
>2:33676825|33676990
TCCTGATCCGAGGATGCGATCTGGTGTGTGCTAGTGTTATACTTGTACATGTCTATTGCTGCGGCCATGAGGACTGGATGGAGAAGAAGAGTAGTAGTGGTGGCAGGGGGAGGAAGCGGAGGAAGAAGAAGCGCTCCTAATAAAAGGTTCGAGCGCTTTCATGAGC	166
>3:11235208|11235373
ACAACACGCACAGACCTAGCAGTGACCAGCCAAAAGCCCAAAACTGTTTCCCAGACCAAATTTATATAATGTTAAGTGGAAAGGTTCTGAAATACGCCAGAAATCTTCAACTCCACAAAGTAGAAAACTATACCTAACATACTATGTCTCTAGCATTGGATTGTGA	166
>3:15693941|15694220
GGGTGTTGGCCTGATGGTCTTTCAGCAGCTGGGAGGAATAAATGCCTTGGGATTTTATACAAGCTATATCTTTTCCTCTGCAGGAATATATCGAATCACTTCGTAGCTTACCTGAGGCCAGGGTTCAAGATTTGTTTCAGAGAAAGAATTTGTTTGCAGTCATTGT	166
>3:23384064|23384229
CTATTGTGGTTATTACACTGAGAGCCTACATGCCTAGAAGAAATGGGATTATGTGGGAAGTTCATAAAAGGAGATTTTTCATCGTGGAAGAAGCCATGAAAAGGTTGAACAAGTGGGAAGATAAGACACCTCTGTTGTCAGAATAAGAACAAAACAAAAGAAAAGG	166
>3:31630260|31630425
TGATGAACCTGATTGGATTGAGATGTTTGATGTTCTGCTTCGTCAAACTGAGAAGAAGGCAACTGATCTTCGAAAAATGATGCGTTTTGAAGGTAAAGAAAAACAGACAGAGTGAAGACCTTGACGTGATGGAAGGACGGAATAGTAAACAGTCTGCATTTTGTTC	166
>4:30077766|30077931
CTGAAATATTGGACAGGATGGATTCCCGAGCTTATGTTTCACAGTTTTCTGCTGATGGATCTCTTTTTGTTGCTGGTTTTCAGGGAAATTAATTCTTCAGGAAATGGGAAGTTCTCTTCAGTTGATCGTGCGTTTCTTCTTGGTCGTTATCTTCCAGTTGATGGCC	166
>5:20970663|20971012
TGCTTGGGTTCCTAGTGAAGAGCACACCCGTGCCAGAGGTGTTCCCCATGTTTCCAAACACCATGGTCTGCACGTTTACAGCAATCCTCTGGAGTTCTGATTCCAGCAACCACATCTTCACCCTGAGCATTCACAAGGAATTCGCCGTAAAGCTTCTTCTCTCCAG	166
>6:1975454|1975619
GCTGGAAAGATCTACCAGGAGTATGGCATCACCGCGGAGAACGTCATCGCAACAGCAAAGAGCCTGTAAGATTCAAACCGCGCCAGGGTCTACTCTTGGATGGCAGAAGTACGTCGGAAGCAAAGGCAAGGCTATTGGCATCGACAAATTCGGTGCAAGTGCTCCT	166
>6:20793096|20793261
CCGGAGAGCGAGCGTGGGGGAGGGCGGCGCGGCGGCGAGAACCCCGGGCAGCGGCGGAAACCTAGCGGGTGGGTGGGGAGGCGGGGGAGAGGAGACGAGGGCGAGAGACCCCCCCGGCCGGCACCCGCCTGGAAACGGAGGAGGAGAGGGGCGGCACCACCCCCAC	166
>6:26414261|26414426
CTGGAGTTGCCCAGGATGCCAAGCCTCCAGCAATTTTTCAACATGAATTGATCCAGAGTTTCTCAATCAACATGTTCTGTAAGATCACCTGCTGCGGATAAAATAAAGCCTGTGAAAAGGGAAAGACAGGCAATTAGGCCACCTGTAGAACATAAGTGGTCTCTTC	166
>6:29361244|29361409
CATTAGGTCATTTGTTGGTTAGTACTGTTTATTTAGTATTGACCTCAACTTAGTATTATCACTATCCATGATTTGGTCCCTAGGTGGTTTAAGGAGTAAGTAGCACATTTACACCTATCCTTGTACCTGAATACATTGGTTGTTTCCTCCTCCTGCAATCTAATAT	166
>7:19694837|19695002
TTGCTAGAGATGTGGAGAAGCCCGAGCAACAGCGTCCAGAGCCTGAAACCTGGCGTAAGCCAGTCGAGCCACCAAAGCCTGAGGAATGCTGATAAGAAAGACTACAGGCGGGATACAGACCGGAGTGATGTGTATAGGCCTACACGACGGGAGGACAACAGGAGAG	166
>8:19588279|19588443
ATTAGCATTTAGTATATTTGAAATTTGAAAGTGCCATGGCAGAAAGCACGGACTACAGAATAGTGTGTATATGGCTTTAAATGGCTTTAGTTGATTTCAGTGTCATGTCTACCGCAAACGTGAAAAGACTTTCACCTCTTTCACTTCTGACAGAAATGGAAGGTAA	166
>8:19810734|19810899
GAGAGGAGAAAATGGATAGAAGTATCAAAATTTGGTAGGTGGTTGTAATAAGTGTTCTTTTCTTGTAGAAAGTAAGCTTAGAGGTAATGACAAGGAGAGAGCATGTATTGTTTCAATTGGTAGATAGGAGGAGGAAGCAACCTTACGTAGTGATCAGTATAAATAG	166
>1:17204773|17204939
GGTGGTCTGAAATCACTGGAGGAGTTCCGTCACATCGAGATTCCATCTAATGCCCCACCGCAGATTGATGAAGAGATGCTAGAGACGACTCCGATGCAGTAATTATTTCAGAGACTGGGAAAGAATTTAACATTGATGAAATTTACAAAGCTGAGTCATCATATATT	167
>1:29182687|29182853
TTCCTAACCTGCTAAACGATGTGTTTTTCAGAAAAAAATTCTATAGGAAAATAGTTTTCAAAAATCATATTAATCAAATTTAAATTTTTTTTAAGCTAATACTTAATTAGGGTGTGTTCTATACTCACCTTTCCCAACTTCTACTCTCTCGTTCTCCGTGCGCATGC	167
>1:35813681|35813847
CTCAAGCGGCGGACATATAGTCTTGAAATGAACTCATTCTGACCATCAGAGAGGCAGCTTCAGAGAGCTCTACACTTTGGGGAGGAATTGAGGTTGCTGGCCTGACAGGTGCTAGCTGGATTTTAGATGCCTTTGAGGAGCCATATCGAACAGCAGCACAGGTGCTT	167
>1:39851584|39851750
AAGGCAACTCCATTACAGTGAGCCCCAGGTCGCAGGTGTCTAGGACAAGTAGCGGAGCAGCATCTGGTCCTTCTGAAAGTAGAGGTGGTGATGATTACTGCCTACCTAGTTTCATTTGCGCCTAAAAAGTATAAGCTTCTCTACATCAATTGTTTTCAGATATAACA	167
>12:18830123|18830289
CCTCCTCCTCGTCGAGGGCCACCGCGAGCTCGGCTCCGGCGGGAGCGTGGCCGTCTTCCATGGCGGATTTGGGGGGAGGAGTTGGTGCAGGTCGCGGGTCTGGGACGTCGCCGCCCTCGCCGCCGCCGCGGCGCCGCGTCTGCCGGATACCAGCGGGGCGGCCTCCT	167
>2:20399023|20399189
GATTCAGGAAGCTCCAGCAGTTTCATTTCTCAACAGTTGGTGGAAAAGTTGGGGTTGGCTGTTACAGATATTCCTTTATCTCAGAATGTGTTGTGTCTGGAACTATGGGAAAGAAGACCATCAGGTTGCAAGGATTGATACAGAATCATGAAGTTCTGATTCTCATT	167
>2:34114496|34114985
AGGTTACAGCAGTCTAATGCGATACTTGCTGGGCATCACGGTGGAGGAACGCCAGCAAAGACGTGAAGAGATACTATCAACCAGCTAGAAATGGATGATGATTGTCTCACAAAAGCTATTATTGGTACCATAGGTGACGTTGATTCCTACCAGCTGCCAGATGCTAA	167
>3:1633683|1633849
CGCGGAGCACATCAAGTCCTCCGTGGTGATCCGGAAGAAGAGGTTGAAGCGCCACCACTTCATGAGCAAGGGCAGGGGAAGACGAATGGAATGGACGTCTGCATCGTCACCACCGCGAAGACCGACAACGAGGCTCTCAGGCTGCTCACCCTCCTTGGCATGCCGTT	167
>3:13139175|13139341
AGAGGCCTAATGCAGTCAACCCAAGGATACAGATTGAAGAAGGCTTTTTTGGACAGGGAAGTGGCGTCGGCGGCAGCAACGGAGGTCAATTACAGAGCTGATGAACATGTACGACAACAACTTCGTGGCCAACAAGAACCTTAGCAACGACAATGCCACGATCATGG	167
>3:35589115|35589281
TGGATGTACCTTTGCTATATGTAATGCTATTTTGAACCAGTAGTTTTACAGTCTTTATGGTTATTTATATACAATGTTCTTTGGATTATATATAAACTTTTGATTTGAGCGTAAGTTAAGAAGACATATGGGCCGTTGTTCCATCTTGCGGTTTATACCGAATGATT	167
>4:11704543|11705849
AGAAAAGGCTACAAATTTAGGGGAGAAGATTGGCTTGAAACACTTCAAGCCTGTAAAACCTCTCGGCTGTGGTGACACTGGCAGAGACCAGAGGATTTGTGGGCAATTCACTCAATGCGTGTTTCTCCAAAACCTCACAAACGGAATAACCCTTCTTGGATAGCTAT	167
>4:21412636|21412802
GGCGAAGGGCACGGTGAGGCCGTCGGAGACGCCCATGATGACGTCGCGGACCACCTCCCCCGACGTGAAGTGCCGCTCCGGGTGATGGCGCCGGCGGCGACCTCGGCGAGGCCGGCGGTGAGCACGAGCGAGGATGGCGCGCTGGCGCCGGAGAGCCCCGCGGCGAG	167
>4:23486162|23486328
ATGCTTGGTCTAAATAATAATGGTGAACTAAAAGCTCTAGGTGGTCAGCTGCGTCTGCCACAATGAGCATGCGTCGGGAGAAATGTTGTCGTTTGGTTATTCTGTGAAGCAGCCAGCCAGGCTATTAGTAATTTCGCTTGTAAGCATGTGTTCTGATCTTGGGACGT	167
>9:21584164|21584330
CACTGAACCAAGGTACATTCCACTGTACACTAATGCAAGAGATCTGCTTCTCTCTGAAACTGGAACCCATTTGGAGAGTATGTTACGCTTCCAAGGGACCCGAATGCGTAAAAAACAGATGGCCAACCGAATCTGCTGATCAAGAGAGGTGAAAAGGCTAGGCCAGT	167
>1:3865863|3866030
CAATTTCGTTAACTTACCTAAAAAAGAAGGGATAGATCCAGTTAGACCACACCTAGAGAATTGAAGGATTGTTAAAGAGGTAAGGAAGAGTGTGCTCAGATTGGTGAAGTTTGAGATATGTTGTGGTAGTTTTCCTGAAAAGTTGCATTCATACAACACTAATTTTCT	168
>1:8361442|8361609
CGTCTTCTTCTTGCGTATCTTGTTTTTGCTTTTGGGGTTATTTGGTCAAATTGTTCCTAGTCTGGTGTTGAACAGCATATTGCGGTGGTTTCTGTGAATATGGCAAGGTGGCTGCGGTGCGTGCGTTCGTTTTACTCGCCTCAGGGACAACATGGGCGAGGATCATGG	168
>1:33259690|33259857
AGCATCCTGGCGATCTGGGGTTGCCAGGTCGTGCTCATGGGCGCCGTCGAGGGGTACCGCGTCGCCGGCGGCCCGCTCGGCGAGGCCGTGTGGTTCAAGGCGGGGTCCCAGATCTTCAGCGAGGGGGGGCTCGACTACCTCGGCAACCCCAGCCTGATCCACGCGCAG	168
>1:36003385|36003552
GGCGCCCGCGATGGCGCTCGTCGACGAGAGGATGTCGACGGAGGGCACCGGGCTCAGCCTCGGGCTGAGCAACAACCTGCTGGGGTGCAACTACTCCAAGGAGGCGGCGACACCGGCGGCGGCCGTCAAGGGAGCCGGCGCGTCGCTACTGGCGATGGCGGCGACGGC	168
>1:43061932|43062099
CTCTTAAGGAAACTCAGATATTTTGACCATTGTGGTTTTGGACACCCAACCGATGCATGATGCAACACAAGACCTTCATTCAAGGATGCAACATGTTGCACAATATTTCTATTTTCAATCGTTTGACCGTTCCAATGCTTTGGTTTTGTAAGCTCTGAAAACCGTCTG	168
>11:3096625|3096792
CGTCTCCGACGTGTAGACGCCCTCGCCGTAGGAGTCTACTCCGGTGGCCGGCTCGTCGTCCTTCTTGTGGTGGAACAGGTGGTGGTGCTGCTTGTGCTTGTGCTGCTTCTCCTCCTTCTTGTACCTCTCGTACTCGTCCTGGCCGCCGGCGACCACCTCGGTGGTCAC	168
>12:2882499|2882666
GGCCGCCGGGCGGGGGTGCTCCGGGAGCTCGGGGCGGCGGATCTGGACGTTGGCGGGGATGGAGTGGAGGTGGTGGAGGTTGGGCGCGCCGCAGCCGACGCCGAAGAGGATCCCGACGACGACCACGAGGATGTCCTTGGCGCGCTCCTGGAAGCTGTCCGCGGCATG	168
>12:5325417|5325584
GCGCTCGTTCTCGTCTTTCTCATCAGCGAGCACGGTCTTAAGGCGCTCACACTTGTCTTTCTCCTCTGTGAGCATGGTCTTAAGGCACTCATTTTTGTCTTTCTCACCCACGAGCATGCCTTTAAGTGGCTCATCCTCGTCTTCCTCCACTGCAAGGTTGATCTTAAG	168
>12:10865249|10865416
CAGGTTGTTGTTCTCTTCATCCTCATCCTCGTCTTCATCTTCATCAACCTCCTCACCATCATCGGCTGACATGTCCTCATCACTATCCTCGTCAAACTCCTCTTCATCCATCTCACGGTCCTCCTGATCTGTGTCAGGATGAGACATTTGATGGGCATCATCCTCCTC	168
>12:16552075|16552241
TACCCATGGACCATACTTATGTCCAAAACATACAAGGTGTCACAGTTGTGGATCTGGTGTACCTGGGAGTGGCCATAGCACAAGGTACACCTTCATCCCCCCTTTTCTATTGTTTTAATCTATGGCTCATACCTTAGCACTGCACAACATGTAATGTTTCAGAAATGT	168
>12:20480627|20480794
CGAAGACGACGGCAAGGGCGAGTCGCCGTCGTCGTCGTCCGTGGGAGTCCTCGCGAGGCGGAGCAGGGTGTGGAGCGTGGGGAGCTTCGCCGTGCGCGTGCTGCACCGGGAGGCCACCAAGGCCATCGCCGGAGTCGTCTCAAAGGCGAAGAGACCAGCCGGAGGCGG	168
>12:22993781|22993948
GGAAAGAAGCTATTATGGCAAAATACAGGCAGCAACAATTGCAGAAGCAGCAGCTGGAATCTTTACCTAGAAGTAATGATGAAGAGGAGTACCAAGAGAAAATTGAACAGCAGTTAGCAATGCAGGAAGAAGAGGACCCTGAAAAAATTAAGGAGGAAGCAAGGAGGA	168
>2:12745749|12745916
GGTTGCTTTGGGCACATCGTACCAATATTAACCATAGGATCGCTATCAAAGAGGTGGATAGTGCCGGGATGGCGACTTGGTTGGGTAGCAAGGAAGCTTGGGATATTGGTAATTACTGATGAGGTGTATGGTAATTTGGTTTTTGGGAGTTCCCCATTTGTCCCAATG	168
>2:19532882|19533049
GCCCTGCTCGTGGCGGAAGAGTTGNTTGGTGATGACCGGGGAGCGCGTCAGCGCCTGGTGGATCTCCATGGACGCGCCGCCCGGGTTGGTTGCCCCGGGGCCGGAGGTGGCGACGCAGACCCCGACGCGGCCGGACGCGCGCGCGTACCCGGACGCCGCGAACGCCTC	168
>2:20627945|20628204
ATCTTATTGGATCTGGCACTGTTGGAAAGGGTAAGGGTGCTGGCCTTGACATTGGCAACTTGCTGAAGCCCCCACTTGCTAGAGGTGAACTGGAGTCCAGGGTTACTAGTTTAATTCGTGAAGTCCGGGAAGCAGGGGATGTTATTCTTTTCATTGATGAGGTTCACA	168
>2:22787363|22787530
TTCAGATTCAGACACCAGAGATATGAGCTCTGATGCATGGAGGAGCCGATCGAGAAGCAGCGACGAGAATCTCTCAACGCACAGGTCAAGAAGTGGAACAACCAAGAGCCGTAGGGAAAGGAAGCGTCAGAGTGGAAACGGTGAGCGCAGCGACACTTTAGAGGTTAC	168
>2:25743837|25744004
GTCAGCAAAGACAGGCGCCTCGGAGAAAGTGATCTCGAGGCGTTTCTCATATCCCTCAAACCCGATCGCCGAGACCGGTGGAGACTCAGACACAATGGTGCACCTCGCCAGATCAAGAACAGAGTCAATCTGAGCACGTGACAGTGCACGCAACCCCCTGCCATTGGG	168
>2:31874327|31874494
GCTCCGGTCCCGCCGTTTCTTGCGGCGGCGAGCGAGCGAGAAAGCACAAGGAGTTCTTGCTGCGCCTGGGAGGAGGAGGAGGAGACACCAGCGAAGACGTTGAGGCGCGCACGTGGGCAGCCCGCGCGTCCCCTCCCCCATCGCCGCCGTGCTGCTTAGATCCGTCGA	168
>2:32878514|32878680
CAGGGTAATTGTACTTTTGACGTCTCTTTTGCATCATCTTAATTTTCTTTGCAGTTATGCTTTCTGCAACTATGTTAATAAACTGTGATATATTGTCCAAAGGAAGTCCAGCTTATATGCTTATCAGCCACTGTTGCAAATCCTGATGAATTAGCTGGCTGGATTGGT	168
>2:33014336|33014570
GAGAGAGATGATAATAAGAAAGAAAAAGCATTCCGCAGAAGGAATGAGAAAGTATTTACTACCGCCATTCAAAATATGAATCAGAAAACTACAACAGAAAATTCAAATGAACAGGCCATCAAAGAAAAGGACTTCAGGATACAGACATTGGAAAAAGTCTTGGAGAAA	168
>3:1886467|1887481
CTCAAGGTTGCCATCAACGGCTTCGGCCGCATTGGCCGCAACTTCCTCCGGTGCTGGCACGAACGCGAGAACTCCCCGCTCGAGGCGTCCTTCTCCGATGTCCTTGGCTCGCAGCTCGTCGCCAGGGCTACCGGAGAGAACGCCGTGAGGGCGCCGGCTGAGGCGAAG	168
>3:3102160|3102327
ATGGGGCTTCCAAGTTCCATCAGGCACCAACCAAACAAAACCCAAAATTTTTCGAGGTTTTCAGTACACGACTTCGTCATTTTTGTCAATTTGCGGGCCAAGAAAGAAAGAAAAAACTAACACCAACCAAATAAACCCCAGATTTCGTTGCCCACCACCAAGATTGAC	168
>3:4310093|4310260
TTTCACGTTCGTTGCCTGCTCATCTTGGGCTTGACCCTGCAAAGATGCATGAAATGCGGATGACGATGTTCTCCAATGAGGAAGAGGATGTTGTGATGGATGAGGTGGTTGTTCGGCAGCCTATTGCGGAAGTAAGAGACCCACCTGCAAATGGTCATGAGCTGGAGC	168
>3:9171706|9171873
CCAAGTACAATGAGAGCATGATAAACGCACTGAAGTACAACTTGGAACAGGTATGTGCCCATCAAAGCAAGGATTTCAAAGAAGTGGAGAACATTAACAAAAGGAACTCTGAACTTGAGGACCAGATTAAACAGTTGGCAGTGGAAGTTGGTGCGTGGCAGCAAAGGG	168
>3:13150939|13151106
TATCATCACTTGCCATATCATCTGAAGCAGTTGTTTACCCTTTGTTGCTTGTTTCCTGTTGGGCATGAATTTGAGAAGGATGAGGAAGAAGAATGGCTCAATATATCAAACCAAATGCGGATTCTTAATGAAGACAACAACAGGATCTTGCCAAGTTTGCAGATAAGC	168
>3:36834954|36835121
CCCGCAGTCGTAGAGCTTCCTGTCGACGTAGTCCGCCCAGAACCTCGCCGTGGCGCGCGCGTACGCGGCGTCGGCGTCGCCGGACTCCGCCTCCAGCGTGCGGAGGATCTCCGCCATCTCGCGCCCCGCCGCCGCCTGCGGCTCACCCTTGAGCCTCCACAGCCTGGA	168
>3:39307925|39308092
AACATACTGTCCGTGGCGGCCGGCTCCGGCGATATCACACTGTGGAAGGAGGCATCAGATGGTCAGTGGGAGAAGGTGACCAAGGGGAAAGAGGGCGACAAATGGGAAGGGAAGGTGATGCATGACTTCGAGGCTCCGGCATGGAGGGTGTCCTGGTCACTGACCGGA	168
>4:29527708|29527875
CTGGTGATGTTCCTGGGGAGGCTCAAGGAGTTCATCCTGAAATGAGGAGAAGCTTGAGTGCTCACGTGCCACAAGGACCAGAGCTTGTTGAAGCCTGATGCCACTTGCAAAGATGCTTCCTACGGGTTCGTCGGCAGGTGGACCGAGGAGGGTAAGCTGATAGTTATC	168
>4:34596698|34596865
GCCGTGGTGCAGGAGGAGCTCCTGAATGTCGCGGGAGACGGTCTTCTCGACCATGACGACGTTGGGGCTGCAGGTGTGGATGATCTGGGAGAAGGAGAGCAAGGGAGCACCGGAACAGCGAGCGATTCTCTGCAAGCGGTGGAGCTTCATGTCGAGCAGCAGAGTGAC	168
>5:393897|394063
GTTAGCATGGGTTCCATTTTCTTCCAAAATGGGCCACAATATGCACCAACTGCACAAAAAAAAAGGGAATAAGAAAGGTATAAATAGTCAATCATCATGACACATCAGAATCATACTGGGTACCAACCCTGTTTTTTTAAGAAAGACAAATTTTCAGAGCTTATGAAA	168
>5:8055490|8055657
GCTCAGGTTTTGGTTCTGGCTTTGGTTCCGGTTTAGGCTCAGGCTTAGGTACTGGTTTTGGCTCCGGCTCTGGCTTGGGCTTAGGTTTTGGTTCTGGCTTTGGCTCCGGTTTTGGCTCTGGTTTCGGCTCCGGTTTTGGCTCTGGGTATGGTTTAGGTTCAGGCTTAG	168
>5:14611222|14611389
ACCGCGGCGGCGGTGCGGACGGAGACGGACGGGGACGGCCGCCGCCTGCCATGGTGGGCGAAGAAGGGGGTCGAGGTGGGGAAGTTGGTGGTCCCGAGGTCGATCCCGACCACCTTCTCGCACGCCACCCGCAGCGGCCGCCACCTCCGGCCCCCGCCGCGCCCGTAC	168
>5:20336040|20336207
TTGAAAGCTTACCCACAGGAAGAAGTTCGCAAAGCTCGGATTTTGGTTTCAAGTTTTATAAGAGCTGGTGAAGATATTGAAGAGACTAAGGAATGGAATGCATATCGGAAGAAAGAGGAAGCTGAGGAAGAAAGGCTAACAAATGAATACCGTGAAATAGGCATGCGT	168
>6:5463094|5463405
GCCCTCCCGTCCTGGTCCCTCAGCGTGAAGTTGGGCGCCGCGCTGCCCTTGCTCACCTTGCCGCAGACGATCCTGTTCCTCCCCGCCTGCTTGGTGCATCCGGGGGTCTCGTCGGCGGGGTAGAAGTACACCACCACCGGCCTCCCCTTGAACTTGGACAGCGACACC	168
>6:24763769|24763936
CGCTAGCAGTAGCAGGAGGATGGTGGTGGCGGCGGCGACGGCGGCGGAGATGGCGCCCGCGGCGAGCGGGGAGGAAGGGAAGCCCGGCGGCGGCGGCGTGTCCGTGCACGCCGGGGCGCCTTCGCCTTCGCGGGCGGTGGCGGTGGTGGCGCGGAGGTTGTGGGGGAG	168
>6:25293694|25293861
GGCGCCGGCCTCGTAGTACTTGGCGCAGCGCGCGCCCAGGGAGTCGAGGCCCTGGGTGGTGGTCTCGCCGTTGGTGCCGGCGATGCCCTCGGCGTTCTGCTTGACGGCGAGCTCGGACGGCTCGCCGGCGGCGCCGATCTTGAGCACGGCCCGCCACTTGGCGAAGCG	168
>6:32141122|32141289
GGTTCGATGTGCCTTCTTCCCTCTATTGGGTGGAGGCTCGCAGCTCTTGCTCCTACCGTAGCCCGTCCTCTTGAAGCTCAGGTGGTCCATCGTCTTGTCAAGCTCTGAAGCTGAGTTCCTACCGAATTCCCTCGCCGGCGAGCTGCCATGGCTCCGGCATGAATCCCA	168
>7:17601874|17602041
CAGCGACGGCGGGAGCGGCTTGAACAGCGCGTTGTCGAGCGGGATCACGCCGTTGCTCTGCATCATGGAGTAGTACGGGTAGAGGTTCTTCACGGCGACGTGCACCGCGTCGAGCATCGCGTCGAACACGTTGGTGTAGTGGAGCAGCGTGTTGGGGTCGACCATCTC	168
>8:1243075|1243242
GAGCTTCTTGATTGTGTCGATGTGCTTCGCTGGGTTGAGGCCCTTGGGGCAGGCGTGTGTGCAGTTCTTGATGGTGTGGCAGCGAAACAAGAGGCTGGCTGATTACAATTTTTCGACAGAGTTTCATCTCATGAAGAGAGATATACTGCTCACTCAGGCCTCGAGCTG	168
>8:4882684|4882851
CAAATGAGTAATATGGCAAATCCTACTAAGATTATAAAGATCATTACAAACCGGGATCGTGGGAGAAAAAATAAAGTGCTCAAGAAACCTAAATTGATGAACCAAGCACCAGATGTTTCATTAGAAGCACTTACACCAGTTGGCCCAATGGTATCTCCTGCTGCTTCA	168
>8:25337474|25337641
AAGGAGAACGGAGACCCCAACGATGGGGCCTTTGATGTAAATAAGTTACAGAAGATGAGAAACAAGGGTAACAAGAAGAATGAGCACACTTTGCCAAATGGTAATTCCAAGATGCAAGAGAATAGCCTCAAGGACAATTCTCATGCCCGCAGTGTTGTTGTTAAAGGA	168
>8:29206331|29206498
GTAAACCGCGCACAGTCCCTGCTTGTTGTGCTGTGCACATGGCAGATCATACTTTTACTCAGCTGTTTTATTACTTTCTGCCAGGCATGGTATGTAGGGTTCATATCCCTAAACTGTTGATATGGGGCTGTTCTGTGATCGTTTTGCTGAGGTTGGTACTGTTGAATG	168
>9:14971431|14971597
TGAGGGATGCAGGCCTCTCATATCACAATCTTTCTGGGAGGCACAAAAGCCTATACAGTATTCACAACAAGATGCTAAAAGTATAGCACAAGGATCTATCATCTAAACTAACCAAATCCTTTGACGAAGTGCTAATCACATCTGCTGTGGACAAACTAGATAGAGGTC	168
>10:6325820|6325988
CATACAAAAGTTTCATATGATTTTTGTCTGATATTTTATTTGTTGGGACTAATGTTTCATATGGTGGTTGTCGGTGTTGCATTCACTCATTTGTAAATGTTACACATATTATTCTTTAAATGTCTTATTAAGTATTTAATAATGTTTCAGCGGTTATAATTTAATATTT	169
>12:463610|464544
CAGCTCTTTCAGATGATGACGACATGCTCTCCGAGATCGAGAGCCTCCTATCAGGGGAGATTGACATCCCCCTACCAAGTGACAGGAAAAGACAAAACTCGCTACTCTGAACATGGGGAGAAAGAAGAAGAGAAGGAAGAGGTTAAAACAATCAGCGGCATAATCAATT	169
>2:107549|107716
CGGATGCGGAGGAACACCTTGAGCCGCTCCGCCGCCTCCTCGAGCAAGCGAGAGATTCTGGGAGGGTTTGGAATTGGGGAGAGGGTTGGGGGAGTTGGCGACGAGGCACACTTGCTTGGGATTAGTTGGGGACTTGGCCTTGCCCTTGCGCTCCGGGAGCGGGAGGGGG	169
>2:20284456|20284624
ATGCAAACATGGCTGCCAGCCAGTAATGCTCTTCTTGAGATGATGATATACCACCTTCCATCTCCGTCCAAGGCCCAGAGGTACCTTGTGGCCTATGTTGCAGAAGCTTGGTGTGGTCATGAAGGCTGATGAGAAGGAGCTTATGGGCAAGGCTCTCATGAAGCGTGTT	169
>2:25906459|25906627
TCACTTGAAGGTGAAGTAAGAAGGCTGACTCAGACAGTTGGACAAACCGAGGGAGAAAAGAAAGAAAAAGAAGACCAAATTACTCGGTGTTGAAGCTTCAAGGAAAAGGGTTGATGATGAATTCAAACAGTTTGTTGCTGAAGCACAGACTCGTGAAGAGATTCGGAAA	169
>2:37551752|37551920
TCAAAACTAATATTTATGTTTGTATGATTGTTGTTCTTACATTTCTTGAGCTCATTGTGTGTTCTTTATTATTTGTTTATGCAGGTAATTTGATTTGATAATCTAGATTACAATAATCTTAAGCTAAACAAACAGGGCCTAAATTGACCTTAGTTCTGTTAGTCGATAT	169
>3:14761024|14761192
GATTCGATGAAACTAAATTCTCCTCAGCGTGGCGTAGCCACTGGGTGGGTACATAGTTACATACAAAATGCTGATATTTTTTCTTTAAAACCATGGGGAAACAGCCATAATGACAATATCCTTTGCATGTAAATAGTATCACTGAGTTCGATGCAACACTATATACAGA	169
>3:36947975|36948143
GTGCATACATATCTGCACGGCTTTGACGGCGGCGACAAATTGTTTCTTTCCGCTCTAGGGGCGATAATACTATCAAGTTTTCCATGAGGCATACGACGAGGACGAGGACATGCACGGCGGCGGCGCCCAGCGCGTGCAGTGCGCGCAGCAGTAAGCAGCAAGCAGCGCC	169
>5:4389943|4390111
AGCCGGTGTCGGGCTCGGCCTGCTCCGGTGGCTCGTACTCGCCGGCGGACTTGGCCTCGCGGTTGCCGAGGCAGAAGAAGGTGAGATCAATCAGGAGATATATACGAACCGATCATCATCTTGGTGTGGACGTAGATCATGAAGCGGCGATTCTGCTGCGCGTGGAAGT	169
>5:28603201|28603369
AAATTTTGGTTAGGAATTCGCGAAGAAATTTCAGATTTACCTGTGAGTCTTGTTAGGAAGTGTCTCCATGAGAAATTTTAATTTAGTTGAATTTTAATTAGTCCATTATCTTAAAAACAGTTAGTAGGTAATACGTTAACAGATTTTTCCTTTCAGCGTGAAGGATATG	169
>6:1027157|1027325
TAAAATCACGACACTGAACCAGTTTCTCTCGTCTAAGTGGACTTAACGATGAAGTTTTGGCGGCTGATGGGGTTCATGATGACTGGTGAAGTGAAAAATGCAAAACGTATCCTGACTGTTGCATCTTATTACAATCTCAAGGCCTAGAAAACAAACTTCATATTCATGG	169
>7:22571033|22571201
TCTCAATCGTTATAAGTTTGTGGGCTACCAATGGGCCTTCAACATTCTTCATTTTCGAATATACGTTTCAATCTTCTCGGTGTATGTACTTATTATTCTTTTAGACTGACAAGTCTGTTTACTGTTTATATACTGTTAGTTAGGACTCCTAATTTCCAATGCTGGAAAT	169
>8:5081342|5081510
ACGTGCTTAACAACATTGTTTCAAAAGGGCAATCAATGCTTCACCTTGTTGATAATATACTAGAAAGATTTATGCTGGCACATGCGTACCACAAAGCTTAAGGACATGCTCATACAAAAAAATAGTCTTCCTATTAGAGGTGAGCTATACAATATTGCCTGTGTGGATG	169
>8:12828632|12828800
GATGGTTCAGGAGGTTGAAGCCAGTGCAGGAAGTCCAGTGGGGCAGGTATCAGGGCGACATTTGCAAGATGTGGGGTAGTGGAGTGTGTAAAAGTCAACGGGAAAAATAGAGTGGTTAAGTATGCGGCTGACCTGATGCCTCATTCTTTTGTTGGATACGGGAGAGATG	169
>8:26473664|26473832
TTTGGTCTCTGTATGTAAAGTTAAATTTTTATACGCTCCATCGATCAGCTCTATGCTAAGGAGTAAGGAGTATAATTTTGTGAAGGAAGGAAAGCAATTCTCAGCAGCGATGGTTCTGCCTGCAGTTTGGCAGAACGGAACAGCGGCAAATTAATCCTATTGCATATAA	169
>1:19079815|19079984
AGGAAGGCTGCAATGTGTGTATCTAGTAATGCAAACTCGATCGGGCTGTTGATGGTTTTAATTTTTAGCTTTTGTTTCTTCCTCTGGGTGTGGTACGCGCAGCTCGAGTAGGGAATGAACAAATGTTTTGTGCGTGGCCGGGTTGATATATCGATACATGGAGAGAGGGA	170
>1:28189106|28189275
GCGTGATCATCGAGCTCCCCTTGCTGCTCATCCACAGTGACCCAGACATATGGGGAAGTGATGTGCACAAGTTTAATCCAGAGAGGTTCTTCGGCTGTATCCACTGGCCGTGACCTTGACTCGGCAAACATATAAGCAGATTGAGATCGGAGGCGTCACTTACCCCGCTG	170
>1:30276002|30276171
AGTTGATCTGTATAGGTGTTGGTTTGCCGGTTCCCACTTAAAACTCAGTTTTCTCTTTCCTTCCAAAAAATTGTTCAGAATGAAGGATGAGAGAAATATGCAGGTAGCCCGGTACAAAATGGTCTTCATTTTGCAATATAATACAGTAAGATAGTCTGTCAGTCTAACAT	170
>10:5466343|5466512
GGAGGTGGTCGCGCGGCGCGTAGTGGGAGACGACGAGGCGGCCGGGGTCCCGCGGGTGCTCGAACAGGAGGTGCGCCTCGGTGGGATGGACGACAGCGCCAGGACCGCGGTGGCCGGCGGCGGCAGGAGCGCCGGGAAGTCGGCGAGGGGCGCCGCGGAGCGAACCTCGA	170
>12:960179|960348
CGGTGATGGTGGTGGCGATGGTGGTGGCGGCGCCGGGAGCGTCGGCGGCGATCACGTGCGGTCAGGTGGGATCGGCGATCGCGCCCTACTCGATCATCAGATCATCGATCATCCGACGATCAAATCAGTAATCTTGAATATGGCGGCTTTGAACGGTAAGGTGGTGGTGG	170
>12:15892111|15892280
GGGCGGAGCGGGAGCGGCGGGCGGAGGCCGAGCGCGCCGAGTCGAAGGAGGCGCGCGCCAAGGCCGCCGAGGCCGCGCAGCGGAGGAGGAGGAGGAGGATCGGAGCAGCAGCTGAGCAGACACAGCCGACGAGGAGGGGATGGGGCAGTGCGCGTGCTTCGGCGGCGGCG	170
>2:3832067|3832236
CTCGCTCGCCTTCCACGCGGGGCAGCTCGCGCCCCCCGAGCTGAAGCGGTTCATCGAGTACGCGGCGGCGTGTGACGTGGAGGAGGAGCCACGTCGGCGTCGGTGGCGGCGCTGCGGGCCGAGCACCTCGCAGGCATCGACCGGCGCGGGAGGCGGCGGATGGACCTCCT	170
>2:6097551|6097798
AGTTCTTCGAAGGGGAGGCGGCGGCGGCGTCCGGGTCCAGGGGCCCGGAGGCTTACAAGTACTACCGTGACACCCTCGTGAGGAGTCGCCCTGCACCATCACCATCCCGAGCTATTCAGCGTGGTTCTCCTACGACTCCATCCACGAGACCGAGCGCCGCCTCATGCCGG	170
>2:18738414|18738583
CTTACACATAACATAGGGTTGTTCATAAAACAAGTGCAAATGGTGAAATACATAAAATAGGCAAGGTTAGACGATTACAGGCAAGCAATAGTTTGCACCATATTATTCATCTTGCAGCACAACAACTACTGTTTGCCTATTCTGTCACTGAGCAGGAAAAATGTAAGCAG	170
>2:24825507|24825676
GCGTCATCAATACGATCTTGAAGTAAACTGGATGGAGCATATCCACCGTGAGAATTTTCCTTGTTTACTCTTTGCGAAATGCTCTATGGTTGTGGAGCTCATCCAGCCCGTCGCTTGTGAGCAGGGAATGAGGTTTGCCATCCGTGAGGGTGGAAAGACCGTCGGTGCCG	170
>3:6201374|6201543
GATTTATGCATATGCTATTCATTATATTAGCACGTGATGGCAAGGACTTCACATGATTTTTGTCAGTGATATATTGGTTTCATTTTATCTTCCAAATTTTTATTTATCAGCCTACATGCTACAACCAAATAAACGGACCGACTTTTACCATGCTAGCTAAACTGATTCAT	170
>3:10931087|10931256
ATTCAAAACCTATGGAGCATAAGCATGCTATTCATATTCGCCGTGCGGTGATTTTGTGTGTGGTGTTAATAATTAATTGACTCAGGTACTTGACCTTACTCATTTCTTTCACTTGTTAAACACGCTCTTTTAGCATTTACTTCCAACTTTAATGCTTGCTTATTTTCACC	170
>3:20348829|20348998
CATACCACTGAGTAAAAAAGTCCACTACAAACATATTCATAAGCAGTTTAGAAAATATGAGCATCAGAATGTGGTGAAGTGCAGGGAAATGGCACATCATTCTGTAATAGAAGATAATCCAGCAGAATGGTGGTCTAATATTCTAATATGTGAATAGAAACATAATGGCA	170
>3:39485345|39485514
GTGTGTACCAGTTGTCTCAACTCTCAATTAAATCGGACTTTGATGGTGGTTTTGAATGTTGTCTTTCGTTAGTATGCGTTTCAAGGAAGGAGACCTTTACTAAGGTGCTTTTTCTTGAAAATTTTCTGCCAAGAGGCAAAAAACTCTCAATGTCGTCGGCAAGGTCCATC	170
>4:3686064|3686233
GTCGCCGCGGCCGCCGGCGTGGCGCCGCCGTGGTGCACGTCGGAAGCAGCCATCGATCGAACGGGTCCTTGGGATTGGGTTTGTGGTCGGCCGGCGGGGTCGACGAGCCGGTGCCGAAGCCCAGCACCGGCATCGCGTGGCCCGAGTTGAGCGTGACGCACGGCACGGCG	170
>4:20583261|20583429
GGTGTCAGTAAGGTTTGGGTACCCTTTTTATCTGAACCAAACTCAATGGCATCCGAGGGATGGAAACGGACAGGGAAGTTCGGAGAAATTGATCAGAACTCAGAATTTTTGCAGCAACTCAACGCAAATGGTTCTTCTGAACAAAATGAGAGGAGACAATGGTACAATAC	170
>4:25109008|25109177
CTTTTAAATTGTTGTTGCTGAAGAATGAGTGCTGAATTTTATGGCTCGGAAATAAGAAGCATCTGACAGGTTGTATGAAAGGATGGGCATATTTCTCAGCATATCAAGGCCATGCAATGATTTATGTTCAACTAACCATCAATAGATGTCGGAAAGCAGATTATGCAGTT	170
>4:31306846|31307015
ACTTTCATCTTCTGGAATGGGTTGCCTTTTTTTTGGTATAATTGATTGCTAGGTATATGATATTGATTGAAATGAAAATTGTCAGGGAGGAACACATTGGACACAATGGGCTCTTGTCCTCAGCGACGTTCTGAAGATTATATAGCTGTCTGTTGCCAAAAGTGCATAAT	170
>6:27274255|27274424
GATAATATTTAAATGTTCGACGAAACGTCGGCGACCTCGGCTAGACGCCGGGCACGGGCACGCGGAGTATGGGGCGAATGATGAGCATATATAATGGTGGTTGCGTTGGATAAGCTTATGTACTGCGCGACATATGGCTGAGGAGTTGTGACACCTGTAGTGCGCAACGA	170
>7:22044448|22044617
CGGAATCGCAACCCCCGCCTCCGCCACCGTCCACTCCGCCGTTGACCACCACGGGGTATTCCACCGACGAGGAGGACCAGGCCACCACGAAAAGAGCCCGGACCTCCGCCCGCTCCCGCTGCTGAAGCAGCCGAGCCCTGACCTCCGGCCGTTGCCGCCGCTGAAGCGGC	170
>9:17663476|17663645
CAATGCCCAGAACACGGTCCGTGGGTCTAAGCGCTTGATTGGTAGAACTTTTGATGACCCACAGACTCAGAAGGAAATGAAGATGGTGCAAGGACGACACCCTCCATTGTTGCCAAGAACCAGAATGGTGATCTTTTGGTTGGCATAACCGCGAGTCGGCAGGCAGTGAC	170
>1:10643632|10644128
AAAGCCAAGATGACATTAGCATAAAAGCCGCACCTGCTGATGAATCACCACCAGAGGAGACATCTGCAGCACCTACTAAAGAGCAGGTAGCTGAACATCATGATGGACATGCCACGAGCCATGACAATCACACACCAGAAAGCGAGTCATCTGTTGAGCAGCATGATCCTG	171
>1:34209992|34210162
AGCTTGGTCAGCTTCTTGAACGACGCCGGCAGCTGACCGGGTTCGAGCTTGTTCGTCGAGATCGTCAGCTTCGTAAGGCTCGTCAGGTCGAGCGTCACCAAGTCCGGCATGTCGGCCACATAGGCCGGCATGTCGCCGACGAGCTGACACTGACTCACCGCGAGGTACGTC	171
>1:34734577|34734747
TCTGTAAGATCTGCCAGTATGGTGTAGTCGTAGTTCAGAACTTAAGATGAATCTTATCCATATGAAGCCTGTTTTTGAAAAGTTCTGTCAGGCCCCCTACCAGGAAGCTGAAGACAACCTTCAAAGCTTCAAGGCCAAACTTGTTTATGTGATCCAAGTCGCCTTCCATGT	171
>1:35455310|35455480
TTTTTCAGTGCCTAATCCGTCCGATGATGTTTGGGGCACCCCCCGACGAGAAAGTTGTTGAGGAGAACCTTGAGAAGCTGAAGAAGGATGGCGACCTCAAGGAGTCAGCAATGGTGGATGTGTGGCTTGAAGTGGAGTCCAACCAGTACACTCCTGCACTGAACCCCATTC	171
>1:39557046|39557216
ATCGATCAAGGCCGGCCAAATTACCAACCACGCAAACAATCTCGCCTTCTCGGTGTAGTTCTCTGAATCTCTCTGGCCTTCTTGGTTCGTTGCCGGTGAGGCCCTTGGCGTCGACGAGATGCACCTCCAGGACACCGCTCCCCGCCATCTTTCTCTTCTCTTCTCCGCTCG	171
>2:619657|619827
GTGCATTGCTGCAGCTGAAGATTTGCAGCCTTTAATGCAATCATCAACCCCAGTGCCAAATCAACTTGCAGAGGCAAATCAAGAAGGTATGTCGAGCTCAGCAATTCAGGATTTACAGCCAGAAATGCAACCTCCAAACTCAGTGCAGGGTCAGTATCCAGGAGCAGTATT	171
>2:9460284|9460454
ACTGCACCTCAAAGATTCCCAACAACTGCTCAGCCATGAAATGCACATCCTGCCCCTTGGGATTATAGGTCATGGCATTATGGAACCGCACGTCAATTGGTGGAGGTGGAAACTTATTTGGCAATGGCGGACATGAGGCAAGGTACTGAACCTCAGCCTCAATTTCGGGCC	171
>2:10037946|10038116
TCCATGTAGCTGTTTGTAACCATGCCTGTATGAATGTACTACTTGTAATGTACACATGAGTGTTGTGGTACTATGCATTGGAGAATGTAAGGGTACACAGACCAACCAGGCAAGCAACGGCCAAAGTCCACTGAAGATGATCTCTGAAGTTTTGAGTTTGTGTTTATGGAT	171
>2:14865532|14865702
GACAAGGACGGTGCATTCCTTCAGTTGACCTAAGTGAAGAAGCCTGGATTGAGAGAGAACTTGAGTCTGGTATAGTTTTTAAAAAAGTTGATCATTTGTGTGTGGAGCGTAAAAAGGTAGATGTGGCACGGATAAAGGATTTGTTGATGAAGAGGAAGAGACGAAGAGAAA	171
>2:25353800|25354101
CCCGCACTGTGATGGTTGGGAATGTGCCACTTGGCAGTGATCATCCCATTAGGATTCAGACTATGACCACCTCGGATACCAAGGATCTGGAGCCATCTTCAGAAGGAAGCCCACTTTTAGTTCCCAGGCAAAAGTATTGTGAATCTATATATGAGACAAGGAGGAGAAAAA	171
>2:25617998|25618168
AGAGCTCGGGGTCAGAGAGGCCTGGGAGGACAGAGACCCTAGCGGTGGCGAGGTGAGCGCGGACAGTGGACGGTAAGGGAGCGACTGAGCGGTAGTTCGGGAACCCATCCAGATGGCATGTCAATCGTGAAGAGGTCGCGGAGGTCAGGAGGAAGCTAGAGGCCACGCGGA	171
>2:26182896|26183065
CTCGTCAGGAATTTTTCCGGTGAGCTGACCCGTATATGAGATCGAGTGTTTGTAAAGTAGTGATGTTTGTGAGCATTGTTGGGATGATATATTAGGAAAAGTTTGTGAAATCCCACCTGATAGGTTATTTCCACCTAGATCCAATTCCTCTATGTTTGGCATTTGCCAAAG	171
>2:30489262|30489432
CTAGCCGTCTAGTAAAGTGACATCACTTCCTCAGCAAAAAACAGAAGTTTAGATCTCCTCATCTAGAATTGCATAAACAGTCAGAGGTATGCAACAATCTAGCATTTAATACATGTGGTGAGTTAAAAATTAGTTCAACTAGTTGTTGCTAATCTTTTTTTTTCTGAATGA	171
>2:38038024|38038194
AGCATTTGTGCAAAGACACCAATCCACATTTTGGGAACTAAGATGAGATGCTAGGCATAGCCATTTCTGATATATTTCTCGGGGAGTGATGATTAGTCAAAATCTAGGGTTACTGGCCGGCCAAGATAACTGTATTTGCGTGGTCATATTATTTTGAGTGGAATGGATTAC	171
>3:25559527|25559697
AAAAGTCTTCTCTAGGAAGAAGAAATCTGTCACACCAAAGCGTCCTTCAAGCTCTGAAAAGGAGATAAAAGACAAGAAGTCATCAGGTACTCCAAGGACAGTGAGCAAGAGTTCAAGCAAAACACCATCTTCAAAAGTTTCCAAGGAAAAGGAGAGCCCTGAGGACAGTGC	171
>3:37972510|37972680
AGATGTCACATTATGTTTGTATTGACTTGCTTTATGTATCTGTTATCTCCAGGTACAAGCGATAAGCAGTAGCTTCTTCATCAAAGGATTGACAAGAAAAAAAATTGATAGTTGTTCATTTAGTTGATATTCTGTATTGTTGCCGCTGAAGCACCTTTCTTTTTTGTTCCC	171
>4:26845862|26846032
TGCCCTGGATGCCGACGGTGGCGCACTTGGAGGTGGAGTTGTTGACCCCCATGACGGTGAGGACGGTGATGTAGAGGAAGAGGAAGGTGACGGCCGGGTTGATGTGGCCGCCGGAGATGCCGGCGGTGCAGTAGACGAGGGCGAAGATCATGCCGCCGAAGGACCAGGCGA	171
>5:733143|733313
CCGTCCGGGCGGCGGAGCACCCGGAGCTGGGGCCCATCGGCGACGCGCTGGCGTCGGCGGGGCACGGGGTGACGTCGTCGGTGCTGGTGGTGTCGATCGGGAAGAGCCGGGAGTACGGCCTGGTGGTGGTCGGCAAGGGGCGGCTGCCGTCGGCGATGGTGGCGGAGCTGG	171
>5:15714646|15714816
TTGGTGGTGCTGTTGATTGCCAGTTTGAGCATGTATATTATCAACATACGAAAGAAAAGAGTTGATCATGGAAATACGAACAAAGATAACCTTGCTGGAATGAACCCTATTCCCTGGAGCCACCGTGATGGGGATCCTCGTCTGGCAACCATTGGTGGAGCTATTTTTGTT	171
>5:20256161|20256565
CCGCCAGCCTCAGTTCTGGACATGGTCCAGGACAATCCAAATGCTTTGCATCATCTTGTATGTGAAGGAGATGCTGCTGGTGTTAGGCATCTTCTAGATATACCAAGGAGCCCACCTGCAAGTCCTGAAAATGATTTCACAAATGCAAGCATGCCCAACGGTATGGATGTG	171
>5:29561722|29561892
AACTATAACAAAGGGTAAAGGCCTCAGTAGCCGGTGTGCTGCTGCCACCCCTGGTGAGACGGCTGTGATTGGGCATTCTGGAAACCGCACAGGCTCAGCTAGTCCGAGCTGCTTAAACCCTGCAGCTGGTCAGGATACACGCACGCCATGGTCGGCAAGCAACTTAACCCC	171
>6:3988767|3988937
TTCCCGAGCACGAGTTCCTTAATGATTTGGAGCCACTGGGATGGATGCATACCCAACCAAATGAAGCTCCTCAGCTATCACCACAGGATAATCCCCAAGTTAAAGAGATCAGATGCATAGCTATTCCTCCGCAGCACGGAACTCATCAGATGGTGACACTGCCTGCAAACC	171
>6:26840062|26840231
GCTTTGTATTTGCTTGCTTTGTTAGGGCTAACATATTTGGTCGTAAAATCGCACATTGTAATGGACGCAATAGAGAGACTTGGGAGAGTTGCTCTTGTTTGCTGTAATACGAGTGATGCTATTTCTTTATAACTCGGTACATGCATCAGTCATTGATTCTAGCTCTAAATT	171
>6:27117880|27118050
TACTGGAAACAGTGGTGCCTTCTGCAGTAAAATCTCCTCAGATAAATTTTGCAAGCTCAACACTCCAAAAGGTAGCTCCTAAACAAGAACACCCACCATGCAAGTCCACTCCGCTCACTGTTGGCTTGCCAGATAAGTTATTAGAACCAAAGGACAGCGACAGGAAAACAT	171
>7:20528018|20528188
CCCATGAGGACGACCTGGAATCCCAGCACGGCGAGGATGCTCTGGGCGTGCACCAGGTTGGGGTTGCCGAGGTAGTCGAGGCCGCCCGGGTCGAAGTACTGGCCGCCGGGGTAGAGGTCGTTGCCGTCGCCGACGCCGGGGAGGCCGTTGATGCGGTAGCCCTCGACGAGG	171
>8:1453843|1454013
CTTCAATCTATCAAGGAGGATTTGCCGGCCCTCACCAATCTATCAAGGAGGATTTGCTCGCCCAGTCTTCGAAGATGCTCACAGGGCGAGGCTCCTGTGGTGACTTCTTCAATCTATCAAGGAGGATTTGCCGGCCCTCACCAATCGACAGCGAGGCTCCTGTGTTGACTT	171
>8:3648430|3648600
AGCCAAGAGCTTCCTTTCCTAATGAATTGTCAAACCTGAAGCTGAAATCTCGCAGGACCGGTTTCAAACCATACAAGAGGTGCTCAGAGGAAGAAGATGAAGTAACCACGGTGACGGTTGACCTCAACAAGAATGCCACTATTATTGATCAAGAACTCGACACAGCGGATG	171
>8:20278042|20278212
CGGTTAACCAGTGTACGGCGAACATTGTTGGAGCTGTCGGTGTTTTGGATGGAACAGTACAGTACCAGGAATTGGAGGAGGGTGAGGTGGGTTCAGGTTTGGAAGTCATGCCTGTTGATGTTGGTGGGGGTGTGTCAAAGGAGGTGATGGCTACGGATGGCAGTAAACATT	171
>8:26357944|26358114
AGAAGAAGGATGCTGAGGAGGGCAAGGTTGAGGATGTTGATGAAGAGAAGGAAGAAAAGGAGAAGAAAAAGAAGAAGATCAAGGAGCACTCTGAGTTTATCAGCTACCCTATCTCTCTATGGACTGAGAAGACCACTGAGAAGGAAATTTCTGATGATGAAGATGAGGAAG	171
>9:18476069|18476239
TAGCTCGCTTTGAGTTTGGGCAATTGTTGGACACCATTATGAATCATATGTTGGCCGGACGGGAAAAGAAAGATGATGTAAAAGAGGGAAATTTGGGTCACCACCAACGAACGCAGTGATGCAACTGCAGCTAAAAGAATAGGTGGGGGTCATGGAAATATCTTGCAAAAT	171
>AAAA02036236.1:12940|13110
TTTCCTGCAAGTTGATTCAACTCAAGATAGATTTTATCTAAATGGGTAATGTTACCGACAGATTGAGGGATGGAACCGGTAAGATTGCTGGCTGGTATAATTCCCGATAGCCTATTATCCCCTAGGCCCAGCACTGTAATATTAGAAAATTGGCCAAGTTCTTCGGGAATG	171
>1:9250627|9250798
AGAAAATGTGGGTTGCTGGAATCGTTTCTTGACAACAGGAAATGTTTCAGCCAATGTATTCACGCTATCTATCTAGCCAGTGATATTGAATGCCTGTAAGTTGGTGTTAATACTAGAAATATGACGGGATTTATTTGTTTGATTGTTTATGGGTGGTGTGACCTTATTAGCT	172
>1:44275491|44275662
ATTAATAGAACGGAACAGCAGAAACATCAACAATGTGTGCTTGCAGGCATGGTGTCAACGTGTCATGGTGAAAATAAATGTGTAATGTTTCTCTTGATTTTCCCTGGCTTGCTTTTAGTTTGTGTAGCATGTTTACTATTTTTGTCAATTTCTTGATTTGGGTGACCTGTCT	172
>11:4897501|4897672
TTGAGAGAAGAGATGGCTGTTGATCTGGTTTGGGGGCATGATTTAGGGAAGGAGGGAGAGGGTGGAGATATGGGCTTGTAGATTGTGTGTCGAGAGTCTGAGAAATACATAGGATCATGAGATCAGGACTTTAGGAGAAGATGAGGCGAAGAGGATGATCTCCTGGGTTCAC	172
>12:1778871|1779042
ATTTTTATATTGAATTTAAAGATTATCTGATGGATAATTTCTTTGTAGTTTATTTCTTAATGCTTTTGTATATTCGTCCAGACTACCTACTTCTTCAAACCTGAAACAAGGAGAAAACTTTGGTTTCTGCTTAAATTGATAAAAAGAAAATCAATCAAACCGAATACTAGTT	172
>12:2940610|2940780
TGCATGAACTGAAGGATTCTGAGGTTGTGCATGAGACATTGGAGGAGGCTGATGATATGCCTGCATTTGTGGATAAGATTGCTGCTATACATGTAGGGAACGTTGCAGTGGAGCACCCTTGTTGCATCTGATGTGCTGGCTGAGGCTGTGAAAATGATTGATGACCTGTTAC	172
>12:7423631|7423802
TCTTGGAAGCTTCCGCTTGGATGGAATCCCTCCTGCACCACGTGGTGTTCCACAAATTGAAGTCAAGTTTGATATTGATGCCAATGGTATTCTCCACAGCTGCAGATGGACAGACAAGTGTTGAGATAAATGTTCTTCAGGGAGAGAGAGAGTTTGTCCGGGACAACAAGTC	172
>2:25262796|25262967
GTAAGAAGAGGAAGCAATCTCCAGTAATTTGGGACAGGAATGGTTCACAGCGGCAGGCTCGAGACCCTGTGAGGGGCATTAGAGAGGTCCGGTGAACGCCCAATGAAGACCAGGGAGCCGAGGGAGAATGGTGTCACGCGAGTCAGCAAGGAGGAGGCGAAGATGTCCCCGA	172
>3:29523793|29523964
AATGGGCGGCTAACTTTTAACAAACAGAACATATGTACTGTGGATGCGTTGCGTTTTACAGTAGAATGTCATGGACTGTTTGGATGGTGGAGACGTGGAGTTATCGTACTTTAGCCCGTGCTGATTTTTTTCCCTTCACAAATAGATCTGTAGCGAAACATTTTATTACAGA	172
>4:5720834|5721005
TTGTTTGCACATTTAGGTACCAAGGTTTACACACATAGAAAGCACACACATATATATGCAGGCCCCAGAAGAAACACGAACTCAGGGTTGTTTTACGATTTCAACCAGTAAAAACTTGGTACCTCACTCTTCAACGCATCCCCATACTGAAATGCATACATCTATGCGCATT	172
>4:17658639|17658810
GCAATCGGATCAGAGTCAGGCTTGTCAAGCTCAAAGTACTCAGGGTTGGGGATCTCTTGGGGCTTCCAGATTCCTTTGTAGTTGGGAAGTGGCAACCTTCTCATCATCAGCGATCAAAATGTTGTCAAACAGGATGCCATCTTGCATCGTCCAGATCTCAATCCCAATAGCG	172
>4:22915312|22915483
GTTTTTTCAACAGGTTTCATAGTTTTGCAGTTGCTAATGAAACAATGTTTTTGTTCCTTTGTTGTTTTGACAGGTGAAGACCAATATGTGCTGCTGAGGGATGTGGGTGGAGAATTCATGCCTCAACTATGCAAGACGGTGTTACAATGCAGGTTATAACTTAATTTCTATT	172
>4:26910199|26910370
TAGCTTCCTTACTCCCGGAATCATCTATAGGTGTGATGTCAGCAAGGAGACTCCCGAGATGAACATATACAGAGAAATCTCGGTTGTTGCTCCATGACATACCCATTGACATTGGCAGCGTCAATGGGATCTCTGGCAGACGTGACAATTCAGAGGTGTTCATCGAGTTTGC	172
>4:30554944|30555115
TTAGGCATTGATAGATTTCTTGGCAGTTGCCACTCCATTTTCTCAGAGAAGATATGGTCAATAATGTTTTATTTTGGAATAATTAGGTAAAAGATAAAAACCACATAATTCTAAGAATATGGCTGCACGTGTGGTCCACTGTGTCAGTGCTGCCCTGATCTCTAAAAGTGTA	172
>4:31840092|31840263
AAAGCCAAGTCATGACAGCAGCAAAGAGGTTCTTTCAAGTGAACCAGAGGAAATCGGCAATGATGAAAAAGCTCCGGACAGCAACAGAGAAGGATAATGCACAAAATACTGATCTAATAGTGTCATCTGAGGAGGAAGATAAGAAGTTAACAGATGAAGATGAAGAAAAGGA	172
>5:4958007|4958178
TTCTTTTTAATCTGCTAGTGTTATTCATTTAAAAGATACTTTAGCACAACAACTGTTAATTTGTAAGAGAAAAAGTGTGTTTATTGATTATTTTAATAATGTGTAGTGATCGAGTGCGTATGTGAATCAAGTCATCATAGCACAGCACACTAGTCATCAAAAAGCAGAAACT	172
>5:5389582|5389837
TGGCAGGCTATCTTGAATAAGGCTGATGTTGGCTCATCAGAGGAAGCTGTTGTTACATTTGATGGAATTGCTATTCTTACTCCAAGATTCATTGATGGATTTAAGCTTTCATGTACCAACTTCAAATACTCAATTCCCTGGAGATGAGAATCGTCCTTCAGCTCAGGTTTTA	172
>6:4225904|4226075
ACCAGGAGAAGCTTCGCGCGGGGACGGCAGCGAAAGGGACTAGCAGCGGCGGCAAGCGAGGGGGTGACGGGAGCAGCGGCGCGCGGGTACGCGCCTTCCCCCTCGGCGCGCACGTCCTCCTCGGGAGCCTTCTCCGCCGCGGCGGGGCCGGCCGGCGGCGGCGAGCGGGGGT	172
>6:9412466|9412637
GCACGGCGTTCCGGGTGAAGCCCCCGGCGTTCGCCGGCACGGTGCTGCGCGACCACCCGGGGTTCCAGCTGCTCGAGTCCGAGGAGGAAGGAGCATCAGGCGAGGCGCGGCGCGGCAATGGGCAACAGCATCGGCGGGCGGCGCAAGGGCGCCAAGGTGATGCAGCTGGACG	172
>7:16760027|16760198
AGAGAATGTCGTTGTTCTTCTGTGCAGAGAGCCCTGTTTGAGTGTTAATGCATTGAAGGATATGAATTGGGACCTCAGTCAGTGGTGATAGTCCGTTGGGTGAAACAATTCTTGAGTGCTACAATTGTGGTTGTCGGAACGTATTCCTTCTTGGTTTTATCTCAGCAAAGGC	172
>7:27314682|27314853
AATAAAATGATCAAAGCATGTTTGATCAGAAATTCAGAATGAAATTTAGGCCATGAGCCTGGATCAGTCCCACAAGTTCCTCCCAGGTATCTCTTCTATTCGGGCTGACAAAATGGTAACCTCCGTATAGAATTTCAGCGTTTCCCAATAATCAAAGCACTTTTTTTTTGTA	172
>9:2213122|2213293
TGGCAACCAGGAATACCGAGGTCCACCCCCACCCCCACCCTCTGCTTACCAGGGCAACAACCCTGGATACCAGGGAGGAGGGCCAGCCCCATGCACCAAATCCGCAAGCAGGCTATACAAACTATCAGGGTGGTGTGCCTGGTTACCAAGGTAGAGCCCCTGGCTATCAAGG	172
>9:15995780|15995951
ACAACTTGGACGATTTAACCAGTGATTCTTTCTGTTACAGTCAGGCACGGTACATGATGTTACAGTCAGGCACGGTACATGATGAGTTAGACAATGGGAAACCACCATAGTTTGATGGCCCTGTTCGCTTGGCAGCTGTCATTTGTTAACTGCTGCTGGATAGATTGTGTTC	172
>9:20407864|20408035
ACCTACAAGGATCTCCACCTGCGTGCTGAAGAAGAGAAAGCTCGCGTTGCCCAAGAGAGTTGCAGAGTTTCCTAGTTCCTTTCGTGGTTCCCATGGTGATACTGGTAGTTTGCAACTAAGTCTGAAGAATATTTTTGAAGCAATGGAGAACTTCACCGCCAACTCTGCAAAC	172
>1:3171425|3171597
TCGGTTTTTTTTGGATAAGCTGGAGCTGGAGGGTTTGTGAGGCTTCATCTCGGATCTCAGGTGGTCTCTCGCATACGTTTCTGTTTGGTTTCTTTGCGGCCGGTTTTGTGGGTTCTTGATGGCAGCGGCGTGCGTTTAATCTGTTTGTGGAAAGGCGTGAGTCGGTTTATGTT	173
>1:24439019|24439191
AGCGTGTCACGGAAACAGATGCTGGCAAGGCTGGATGTGTGCATGGGAGGGCGGGTGGCGGAGGAGCTTATTTTTGGGGATAGCGAGGTGCTCACCCTGTTCACAAAGCTACCATAGTTCCCAGGGGAATGGCCCTTGGAATGGTGGCCCAACTCCCGGATAAAGATGAGACA	173
>1:35814029|35814201
GCTGCAGCAAGTAATGCCGTGCCGAAGCAGCGATGAGTGAGCTGATCGTCCAGACAACACGGAGCTTAAGCCCTCCATTCGTATAGACTGCCTCTTGTCCATAGTGAGGACGCCCTGCCCATCAGCATCCGTCAGGTCCAAGCTCTCGAGTGTTGAGTGATCTGCGATGATTG	173
>10:18182157|18182329
AATCCAGAAAGGGCCTGGATCCTGCAGTTGCTCGCTATGCCAGAGGTTTTGGTCCTGAAGAGGTGCAAGATCTCCATGAGGGGGCTACTTTATAAAGTCCTGTTTTTACATGAATAATAGGTTTGCTTCTTATTTTCCACTGTTATGCTGTACCATGCAGGGACTTATTACCA	173
>10:18668567|18668851
TCTTCAGCAGATTCATAATCAGGAGACATACATGGGTCAACATGTACTTCTGGATCTTCATTAATGATGCGTGCTCTTTCTTCAGGAAGTTTGTTTCGATTCCTTTTCTTCCAAGAAATAACAGGTCTGATCCATTCCTACTTGTCGAATCAACAGCTTTCTTAACATCCAAT	173
>11:3444427|3444599
ATTCGATGTCTTCCAAACTTTCACAATTATCCAAAGTGCTAGGAATATACCCGGTTATATTATTTGACGAAAGCTGCAGATATGTGAGTTGTTGTTAGATAATTTGAGAACTTTTAGAGTCTTTATGTTGCCCAGAGTTGTAGGGATGCTTCCACTGAAAACATTATGGTCCA	173
>11:6673141|6674479
TCGGCGCCGGCGTCGGCTTCTTCGGCGGTGCAGGATTAGGTTATGGATTTCCCGGACTCACATTAGGCTTTGGAGTTGGAGCTGGATGCCGCTCCTCTGGAGGCTCCCGGAGGTCACCTCCACCGAGCTCGGCAAGATCGGCCCCGCCTTCGGCCTCGGCGTCGGCTGCGGCG	173
>11:6831500|6831672
TAGGAGTAGGTAGGAGCAATTACTATTGACTTGTTATAAATGGCCTCAGGTGTTCATGATACAAGTAATGTCCATTGTTTTCTCCAAGTATGATTTCTCACTGTTATATATACTTCATCTCTTGCTAATACATGAGACATTTGCTTGCTGCGCCATGGCCTATGTAATCTTAC	173
>11:19350520|19350692
GTGGCGGAGCACCCTGGCGGCGTCGGGCTCGACGGCGTCGAACGAGTTGACGAGGATGGCGTCGGCGTCGCGGTAGCGCGTGCCGTGGGAGGCGCCGCGGCGTCGTCGTCGCCGGCGCAGTGCGTCTGTATCAGCGGGCCGATGGGGAACACCGGCGGGACGCCGGGCTTCGG	173
>12:4712962|4713134
CACGTCTAAGGACCGAGGAATCCTTTTATGAAAACCCATTTCCCGAGTGCATCTGCCTGAATGGAAAGCACTGATGTGATGATGTAGGATTGGACTGAGATTGTATTTCTCTGTTTTCAGGCAAGGAGCTCCAAGGAAGAGATATGGCTCCTTGCCAGGGAGCAAGGGCAGAG	173
>2:20052661|20052833
GGCGTGTAAGGCCTTGAGAAGTATAAGGTGATCTACCACCTGGCGGTGGAAAGGACGTAAATGAAGGAGATTTTGGTGGAATGATAGTCCAGCTATATGATATGGAGAACTTGGAAGGGACATGCTTGGAGAACCCATTTGCAGGCCAGCACCAAGTGATGGAATGCTCCCAT	173
>2:26736996|26737168
GTTGGCGCTGCAGGGGTCGTCGGCGTAGGCGAACACGGCCTCGCGGTCGATCGCGGTGAGCAGGTCCTTCTCGCAGAAGCGAGCGATATGGAGGTCTCCAGGACGCGCTCGGCGTCGCCGTTGGCGAGCGCGTGCTCGATGAGCACCGCGCGGAGCTTCTGCATCAACGGGTA	173
>3:4625267|4625439
ATGCCAAAAATGACATGGAATATTCAGTATTGAACGTGCAAACTTCAGTTGATTGAAGAAAAACATATCGGTGGATCATTAAATGGGGTCATTACAGAGTGCCACCAGTTTAAAAATCAAACTGAACATATGTTCCTGATTATAAAGAGTAAAAAAACAATAATACAGCCCAG	173
>3:29685563|29685735
CAGAGTTTGCTTAAAAACCACCAATAGATAGCAATCTGTCTAATGATTTAAGATAAGCTCAAGACAGAAATTCACTTGTTTTAGTCAATATCTGTTGTCATTAGTCATTAAAGTAGTACACACTCTTTGGAATAGATTCTGAAAATTCACTGGTATTAGTTCCCACAATGTAC	173
>4:11699766|11699938
TTGATACATTTTAAGGTGAGGCAACTTTGAAGTGTTCTAGTCCATATAGGGGGAGAGTTTATTACCATTTTATTTAGATAGAACAAGCCCCCCTGAACTAGATGTTCCTCTGAAACTAATTGGCAAGGAAACTCAACCAAAAGCGAAGCCTGACGAAGATGTTCCCCTAAATC	173
>4:20576858|20577030
TACTAACTAGCACGTCAAGCGAGAGTCAGGTGAAGCTCTTCGCGTGTAGCGGAGACGGAGCAATGGCGGGGGAGGGAGGTAGGTGAGAAGCGCGTCTTGGCGGGGGCGGTCGCGGAGAGGAGCGCCATGGCCACGCGCCCTCGACGGACGACCGCGCCTCGATCGAGAGCTAC	173
>4:20576867|20577039
GAGAGCTACTACTAACTAGCACGTCAAGCGAGAGTCAGGTGAAGCTCTTCGCGTGTAGCGGAGACGGAGCAATGGCGGGGGAGGGAGAAGAGCGAGAAGCGCGTCTTGGCGGGGGCGGTCGCGGAGAGGAGCGCCATGGCCACGCGCCCTCGACGGACGACCGCGCCTCGATC	173
>4:33356170|33356425
TCAATTGTGCTTGACAGGAATCCACACCTAAAGTAAGTGGAATTTAGCATTCACCTATATCTGGAATGGTGGTGCTTTAGCGACGGGTCGGGGAAACATTTGAGAAAATTCTTAAGGAGACGGTGAAAGTAAGAGCTGAACATGAAGATGACATGCCTCTTATTCAAGCCATC	173
>5:16831935|16832107
GACGCTGAGCGACATCGACATCCTCGACGACGGCTTCCGGTGGAGGAAGTACGGCCAGAAGGTCGTCAAGGGCAACCCCAACCCAAGGAGGATGCTGACAACGAGGGCAGCTCCGGCGGCATGGGCGGCGGCGCCGGCGGCAAGCCGGTGCGCGAGCCGAGGCTTGTGGTGCA	173
>7:1991695|1991867
GCGCTGCGCTCTCTCGCCGGGAAGCTCAGGCCGCCGGTGGCAGCCACCCTCCGCCGGGCGCCGGCGTCGAGCTCCTTCCACCCCGAGGAGAGGAGCGAAACCCTAGGGCCAGGCAGGCATCTCCCTCCCGGGATCTCGACGCCCAGCAACCGGAAGCCATCGGCATGGCTATG	173
>7:25716678|25716850
TTTGGTTCTGTGGCTATGATAGCTACTGGATGTGTCATGGCACGCATTTGCCACACAAACAATTGCCCAGTTGGAGTTGCTAGTCAGAGAGGGTAGTACTTAGGGTGGATGGTGGATTCAGAAGTGGCCTAGATGTCCTTATGGCTGCTGCCATGGGTGCGGATGAATATGGT	173
>8:23192931|23193103
GTTTAATCTTGGAGAGATTGCAGAGTCCATGCAAGAATTTGTTCGCAAAATGTCAAGCTTTGAGGGAGCTGAAGTTCCTGCAAACAGGAAATGGAAGAGTATGAAACTGCAAAACAATACAGAAAAAGTCAAAGGAAAAATGTCTCAGGCAGTTCTAGCTCGCAGTCAAACGA	173
>AAAA02036236.1:10892|11063
CTTTTCAGAAGTATGCACAGGGTGGTCATGCATCAATTTCTGGGGATGTTTATAGTTTTGGGATAGTGTTATTAGAGATGATGACAGGTAAGTAGCATATCCGTCTCTATTCCCACTGTACTTTTCAACACAGCCAAATGTTTGTTACCATGGCTGAATTCGTGTTCCTGTTA	173
>1:23289904|23290077
CACATGTCATACACACATATGGGGCAAAAGAGCAAATGCCATCAACTTATTGTGGGACAGAAGAGCAAATCTCCCCTTGGAAAATTGGTAAAATAGTTCTTTTGCCCCATAGTTTAGTGTTTGCTCATTTGCCAGTTGCCACATTCCCAGTGAATGACAACCAGAACTAGGGAC	174
>1:37005850|37006023
CACTCTAACGGCGTACCTTTCGCATGATGGGTCAGCGAGGAAATGGGAACAGCGGCTTAAGCCATTAGGTGTAGGCGCTTTCCAGAGGTGAAAAGAACCCCAATCGGGGAGTGCAATAGAGAACCTGAGATCCGATGCGAACAATCAGTCGAAGGAGCGGAGCGCGGGCGCACT	174
>10:2238369|2238542
TTTACTGCATACCCAAATCATCATCGACTCTTTTAGCTTTGGTTTTGGTGTGGTGGTGGTACATTCGTTGAATCGTTGCTATGTTTGGTGCTCGAGATGGACGCTTTCCTATAAAGAAACCAATGCCAAATCTCACGCTCATCATCACCGGCTCGTCGCTTTACAGTTCAGATT	174
>10:18671453|18671626
AACAATCTGTGTCGTCTCTTGAAGGTGGCACGAAACCTTCAGGCTGGAAACCTTCAATTTCTATAGACACGAATACAAAAGCTTCAGGTTCATCTATAGAGGGGAGTAAGAAACCTTCTGATAGGCAGCCATCAGGTGCATCTCAAGAGGGGAATACAAAGCCTTCAGGCTGGC	174
>12:17726280|17726453
CAGCTGCAGAAGCACGTGCAAAAGCAGAGAGGGAGGCACGCCAGCGTGCAGAGCGGGCTGCTGTTCAAAGAGCTCAAAAGGAAGCACAGGAGAGGGAACTTGAGAAACAGAGAGAAAGAGAGAGGGCTGCTAGGCAAGCTGTGGAAAGGGCTACAAAGGAAGCACGGGAAAGAG	174
>2:6019120|6019293
CCTGCCCGCCGTCAGCTCCGCCACCGTCACCGTCTTCAGCTCGCCGTCCGCCGGGTCGAAGTAGGACAGCGTCGCGTCGGGGAGCTTCTCCCCGGCCTTCTCGATGAACCCCGGGAGGTGCTTCTGCGAGCACGTCGGCGTGAACGCGCCGGGCACCGCGAACAGCACCGCCTT	174
>2:30901025|30901198
GGGCGACGGGAGGAGGAGGGAGTGCAGCATGCCGTCGCCGTCGAACAGGTGGTGCGGCCCGCGCGGGAGGTGCTGCGGGTTGGGCCCGACGGGCGCGCCGGCGTCGCGCTCCACGAGGTACTTGTACGTCTGCACGTAGCGCGAGCACAGGACGGGGTCGTCGCCGGACGACGC	174
>3:38608554|38608727
CTTCTTGATTGGAAATGGTAGGTTGCAGCAATGAATCATCAGCATTTCCAACTTCAATTTCTTCTTCACACTGTGATACATCATTAGGATCCATATCAGGGAAAGATGCAACTTTTCCAGATGAAATGCTTGCGTGCATAGCCACGCCTTCAAGTTGGTTATTGGACCTATGTA	174
>4:25395466|25395639
TTGTTGACATGATTCTTTACTCTTCGTTTCGCTGAAACCTTGAGCATAATTCGACAATTTTCGTCGGAGAACATGTTTCTTCTCTTCCTCTACTTTTTGTTACTAGTCGGACAGTGGTACGTAGTACGAGGTACTGATGATCCTCGCCGTGCTTTCTCTAGCCTTTCTGGTCAG	174
>4:30051481|30051654
ACATTTTGGTTTCTGCAAAGACTGAAGTGGACTTGCTTGCTGGGGAGTGTGCTTGGTACGAGGATTTGAGGAGGAGCTGTAGCTGAGGTGTTCTTGTGGACACTGTGTCCGAATTTTGTGTGTGAGATCACCTGAATTTGTTGGAGGCCGAATGCTTATTGCTAGGATAAATCT	174
>5:7923397|7923570
TGAATTCCTGTGGAGAACCTCAAGCGCTAGCAGATCATGTGCTCAATGCGTGGCAACGCAGTTCAATCATAAACTCCATAGATCCAAGCTTGGAAAATCAACCAAGGGTACCGATGTTTTCGCATTTGGGGGTGTTCATGATGGAGGCTGCACGTGGAAAGAGGCCAATTGAGG	174
>5:8973841|8974014
TATGGCAGCTGACCTTGTGCTTGCTGCAATCAGAGAAGCGGTCTTGTAGTAGCTCTTGAGCAGGTAATCATCAAGGGTGATGTCACAAATGTCATCGACTACCTGGAAGGAGAGACCGAGATTCCTTCCGTATTCATACATTTGTTCACATATAGCAGTGCTGACACCACTAAA	174
>5:29041802|29041975
GAGGATGCAAGTGTGGAGGAAGCCAGTAACAAGAAAAAGAAGGGCAAGAAAGAGGTGGTGAGTGATGTTGGGGAGAAGAACAGCAAGGTGAAGGAGGGCACCCCTGCTGCCGAAACGCCGAAGATTAGCAAGAAGGGTAAGGAGAAGAGCAAGCGTGCATTGGACAAGGAGGGG	174
>6:3095474|3095722
ACTGCTATGAAAACAAATGAAGTGCTTTCTGAGGAGGGTATAGTATGGTTTACTTTTGTGTTGTTTTTTAGGTGCATTGCAGTAATTGTTGATGGTGGAAATGACGAACCAGCCAGTGAAAATGCTGCTGAGTTTAAAGATGCAGATGCTAAAGGAGTCCCAGATTTTTGGCTT	174
>6:24761092|24761265
GCTGAAAAGGACTCCCAAGCTTTTATCTGCCATTTCTATAATGTGTATTTTGCTCATACGGCTGGAGGCCGAATGATTGGGAAGAAGGATCTGGAATGGTTCAAGGAACAGGGTCACACAATTCCAGAACCATCTGCTCCCGGCACTACATATGCTTCCTATCTGGAAGAGCTG	174
>6:25981135|25981308
AATGTGAAAAGAAAAAAAAAGCTCCTTTTTTAGTCTTATTGTAACTGTAACAGCAAGTTGTAGGTTCAGATGAACATCTATAAGAAGATGAGAAATAACAACCAGCATGTACTTGAGAAATAACAATCCGGCATTCCTGGCATTATTTGAACGCGGCAAGTGTTTTGTTTGAAG	174
>7:450721|450894
TTCCATGAGAACTTAGTTCTGCTTGCAGATGAAGTCTATCAACAGAACATTTATCAAGATGAGCGCCCATTTATAAGTGCTAGAAAGGTTCGAGCAATGGTGATTATCAACCCAGGAAACCCTACTGGCCAATGCCTTAGTGAAGGAAACATAAAGGAACTTCTCAAATTCTGC	174
>7:1177035|1177208
GTATTGCAAACACAGTCACATATGAGTATATTCCTGTATTTGTTCGGATATATTAAAAAAATTCACTGTTTTGCATGTTTAATTAAGGTCTAATGAGTCGGCTACTCCTATCGTCTAAATTATGTAAAAGGCTTAAAGCCACTTTCTTACATCACCATGTACTGTTGTATCTCT	174
>7:16562067|16562240
GATGCGGATGAAGAAGAAATCTGTGAACTGTGGTTTGGTGATGATTCACTTCCACCGGCCATTTCAATTGCCACAGGGGGTGGAGAGTCTGGAGATGCATTCCGGAAGGAGGAGAATGCCATTGGTGAGGAGGGTGATGCTCAGCCTTTAGCCACGAGCCAGGAAGAAATGGAG	174
>8:29302999|29303172
CGTCTCGCCGGCGGCGGCGGCATGGTCGGACTCGGTCCTCTTCTGGATGATCCTGGCGAAGATGTCGTCGAAGCGGTCCTTGAGCAGGGCCTTGACGTTGGTCATGGTGAAGGCGGTCTTCCCGTCGCCGCCTTCCTTCTCCAGCTTGAGCATGTACTCGAGGAAGTCCGACGC	174
>9:8148668|8148841
ACCTCCTCCCTCTACTTCGCCGGCCTCGTCTCCACCTTCGCCGCCTCCCACCTCACCAGGCGCCGCGGCCGCCGCGCCACCATCATGTTCTTCCCGGAGGTGTACGCGCGGAAGAGCGCGCACCTGCACGAGACGGACTACTGCAAGTACGACAACCAGGTGCTGACCCTCTTC	174
>9:19718996|19719169
CCTACAAGGTAGGATTGAGAATAATGGATTGCTAGCCAAATATTCAAGTGCTATACAAGAGCTAATCTTGGGGAAATGGGAAGGAAGACATTCTTGTCTGTTTACTACAGGTTGGTCTATAGTGTAATGACTGTTATTCACCAAAATCATAGGTGCAAACCATCTACAACAACA	174
>1:2616181|2616355
AACCTGTTTATTGCGTTAGGCTATCATTGCGCCTCTGTCGTCAACTTATTTCATTTTTACTGTCACTTATACTTGAAATTTTCCACAAAAATGTATATTTTATGACTTCGATTGTTCTGGTTGGAAGTTGGATTCACAGATTTGTACAATTGATAGCCTAACTATGATTAATTAC	175
>1:34848347|34848521
GGCATCTCAATCTTGTTTTATCTTCAAAAGATTTATGAAGATGATTGGAAAAACTTTTTAGAGCGCATGCAAAGGGAAGGAATGGCTAAGGATGATGGCATTCAGTGTTTTAACCCCATGTTACAATGAAGATGTTCTGTACAACAAGGACCAGCTTCGTCGTGAGAATGAAGAT	175
>1:43941058|43941232
ATTTTAATCTTTAGAGCACAATAAGCATTGTAATTTAGAGAAACTGTATTTGACGTCTTAGATCTAACCTGCGTAGTCCTGGCTTCACATACAAAATGTCGACAGAAATTACCTGAATATATATGAAAAATTATTATATTAGAAGACAAATCAGAAAGGTCATTTCTTTGCACTC	175
>12:1485046|1485220
TGTCACAGAGCAACAACTCTGGATATTAATTAATAGAGGGAGCGCACATAATGGTAGCCCCGTGATCAACTTAAAATGCATTTATCAATGCTCCCAAAGGCCGACATGAAGTGCATATGTTACGATCGACAGTCTCCCTTGCAAATAAGCGCATACATATGTTGTGTGATAGGAA	175
>2:2187897|2188071
AATGGTGAAAATTCGTAGGGCATCACCAGCAACGGCAACAACACCTTCTGAGCACTGATCAGAAGAGAAGGATGCAGCAGATTCAAGTGTATTTCTTTTTTGGAAGAATCACAAATTTTCTTGGGGTGTAGCGCAGAGGGATGGCTGTTTCATTGAAAGTCTCCCCCAGGTGTTC	175
>2:20594864|20595038
GGACTCCACGTGCCGCAGCTTGTCCGACGACGCCCCCGCCGGCTGGTCCCCGCTCGCCGTCCCCATGGCGGTCGTCTTCCTCTTCGTCGTCGTGCTCCTCGGCGGCGAGTGACTCGCCGAGGACGACGGCGTTGATCCCGGAGATCCTGCCGGCGCCGGAGGGCAGCTCCGACAT	175
>2:20683589|20683763
AAGATGCACAGACAGCAAAAGGAAATCGACTCCACCAGAGTGAAAAGGAAATTCCTCAAGCATGTACCACATGGCAACATTGACTCAGAGGCTAGAATCAGCGGAAGATCGGCAGAAACAGATGGTCTCTTTCTTGGCCAAGCTCCTCCAGAACCCAACTTTCCTGAGGCAACTT	175
>2:32869190|32869491
TTGAAATCGTTGAAAGAAAAATTCAGTCAGCAAGACAAAGATAAAGATGCAAAAGAGGGACCAAATTTGCAGGTTGCTGGGCCTGGTGGTGAAAAACAGGTCATCTAAGAAAGCCCAAGATGCAGAACAGTCCAACAAGGGCTCAGGCACAGGATCTGAGCAATCTGGTGGTGCC	175
>2:37798845|37799019
GATGTAATTCAAGATGGGAATAAGGACTTCGTTGGAGAACTATCAGTGACATTAGTTGATGCCAGGAAGCTTAGCTTTGTCTTATTCGGGAAGATCTATGGGACCTGTTGCAGGAGATGTTGCAAGTGACGTAATCCAAAATGTTGCAAGTGGCATACTTCAAGATGTTGCAAGT	175
>3:9630872|9631046
AAACTGAAGCATGCTGAAACTGTTGATATGGCTTCAGATCTTGAGAAGGATCGTGAATCTGACTCAGATGCTGATGCTAGGAAGAAAGGAAGAGAAGAGGTTGCGAAAAGAGGAAAGACGGCGCAGACGTGAAGAGCGGCACCGTAGAAAGGCAGACCGTCAGGCCAGCAAACTA	175
>3:9999740|9999914
CAAGGTAACCGGCTTGCTCTGGCCCTCTTCCAAGGGCCACCTGCAGCTGGTGGAAGCAATGGCTCATGGGAGGCCTTCCCCTCAAATGGTGGAGGAGGAAGTAAAGCCAGAGCCCCCACCGCAACCCCAGGGTGATTTAGTGGATCTTAGAGAAGAAACTGTGACTGCAGATGAG	175
>5:3024669|3024843
TGAAAGGAATTCATTGCATGGCATTGAATTGTATACCGCAAAAAGCGAAGGTAAGGAAGTGCATGAATGGATATCAATCAACATTCAGACTGTGCGCATATGGCTACTCGCATTCCTGGTACTGTAGCAGCTAGCGGGGTGTACTACAATGATCAATACAGAATGCCATGTAAGC	175
>5:30555976|30556150
TCGGGACCAAGCCGGTGTTGAGCAAAAGGTGGTGGTGGCCGACGTCGTAGGCGGGTCTGGAGGCGGCGGCCCATGTGGATTGGGGGAGCCGGTGCAGCGCTGCGAAGGGGGAGGTCGTCACGGCGGCGGCGGCGCTAGGTCAGGAGGAGCGATGGACAGCTGCAGCGGCAATAGG	175
>6:27174916|27175090
GTCTGCAAGAGATTGAAACCTAGCGCATTATTTAGCTTGCGAAGAATCTACATCTTGGATCTGTTCATAATATTGACGGACCAGTTAGGTTTAGGTTGATAGATGCCGGGACATGTGCCTCTATTTGCATAAAAAAAGAGGACATTAGCTTAGTAGGGACAAGGTTTCTTCCTGT	175
>6:27175008|27175182
CTGGTCCGTCAATATTATGAACAGATCCAAGATGTATATTCTTCGCAAGCTAAATAATGTGCTAGTTTTCAATCTCTTGCAGTCACAGGAAGAAACCTTGTCCCTACTAAGCTAATGTCCTCTTTTTTTATGCAAATAGAGGCACATGTCCCGGCATCTATCAACCTAAACCTAA	175
>7:24515420|24515593
GGAGTTGGAATTTTCATAAAATAAGGGAAGTGATATTTAAGTGTTTCAACATCAATGTTATGCTGATGCAGGGTTAGTGATGAAGGTGTTACATCTTGCTCAATCTTTTGGTGCAATATATAATGTATTCTAGTTGGAATAAATTTGAGAAATATTCCATGTGAGGAAACATCAG	175
>7:25716678|25716852
TTTTGGTTCTGTGGCTATGATAGCTACTGGATGTGTCATGGCACGCATTTGCCACACAAACAATTGCCCAGTTGGAGTTGCTAGTCAGAGAGAGGGTAGTACTTAGGGTGGATGGTGGATTCAGAAGTGGCCTAGATGTCCTTATGGCTGCTGCCATGGGTGCGGATGAATATGG	175
>8:6172556|6172730
AAGGGCCTTCCGTCCATCTCCCGCCGGGGATCCTCCTTCGCCATCGTCTGCACCGGTGGGAAGAAGATCAAGACCGACAAGCCCTACGTGAGAGTGAGGTGCAGAAAAATTTGAGCTGAAGCTGAGGATGGCAACATCCATGATCACCTCGCCGCTGGTGGCGCCGGCCCGGGCC	175
>1:14797890|14799094
CCGAACTGCGACTGTGATTATGCTGGTCAGGTCATTCCTCTCAAAATCTTCCCTTGCGGAGGCGGCCCTTTGGTCGTGGAAATCGAAGGTATTGCAAGCCAAGGCTGGGGTAAGTCCAAGAACACAGCATCGGCAGCACCAGTGTGTTCCTCAGGGAACCCTTGTCCTTGTATGTC	176
>1:33939170|33939345
CATGGGCAGTTCTAGCCTTCTAGCATGGCTGATAGTTGTTATGTGGTGGCAGATGGTTGTGGCGTGCAATCTTTTGTGGAGTTGAGCACAGCCGTGTTAATCACTACTGCTCGACTTCTATTTTGGAGGATGGTTATGAGTCCTTGTGTGTGTCTCTAGTTGATAATATATACTTG	176
>10:16554006|16554181
AGGATATTGATATCTGTTGTCATTACCCATTTGTAACATTAACAAGAAACGGTGGATGGGTGCATAAGAAATTTAAATGAGGATGTAGCTTTCTGGTTCTGCTTTCTGTTCAGTATGGTGTTTTGTAGCTGTTGCCGTCACTGGGTACATTTTGGGAGGTAAGGTAAAAAGACCTC	176
>2:23954193|23954368
AATTCGAAGAATAAAATTGAGCATAAGGCCTAAATTCAAGGAAGAGGATGTGCGCTAAGTTGGAAGCATGATATGCATGGACAGAAAGGGCTGGGTACAGGAATAGCAGCGCTGGAGTTTGTGTTTGATGAACAAGATTGCTTTCCGGTGGGAATGGGATGAATGGCGTCAACAAC	176
>3:2019922|2020097
AGCCCTTGGCGCTGGCGCCGCGGGCGTGCACCACGCGCTCCGGGATACGCTCCCTGTCGAAGTTGGCCAGCTTCTCAACCAGGTGGTAAAGCGGACGATGACCGGGGTCTGGACGCCCGGGGCGCGGAGGAAGTCGGCGCAGGTGAGGTGGGTGATGTCGTGGGTGACCTCGAAGA	176
>3:24568938|24569963
AGGACCTCAGAGTTGGAAGATAATGAATTCATTAAGTTTCACTCTACTCTGAAACGAGGTGATATTGTTGGTGTATGTGGTTATCCAGGATCATGACCAAGAGAGCGCAATCTTCCAAGCTCTTATTTTATGATCTTTATGGTGGTGGTGAGAAAGTTCAAGTTTTTGCTGATGCC	176
>3:37032622|37032797
CGACGATGATGAGGAAGAGCAATTCACCCCTGTGGAGAAGGAGTTCGAGTACACGGTGGATGTGAGGTGCGCGAGCTCGACGACGAAGAGGTAGAACAGATCGACACGGCCGCGCTACAGACAGATGGAAGCAGCGGCGGCGACTCAATCGGTGGCATGCAGGTGAAAGCCATGGT	176
>4:17338312|17338487
GGGCCACGATGATGCGTACCATGCCAACACGGACCCTCACCCTGGGGGGTTTCCAGGGCCTGCGGCAGACGAATTTCCTGGACTCGAGGTCGGTATGGAGGGGTCGCTAGTCCAGTCCGCGATTGCTCCGACCATATACAGGAGGAGCGGCACCGCGCGGTTCCGCGTGCGCGCGA	176
>4:20583700|20583875
TGGCACAACAATGTATATACAGCAGGCAACAGCTAAAATTGCCTGTCCCTATTGGCTATTGTACACCTCAGTTTCTTTTTTTTTTATTTTACCAAACAAAGCGGTTTTTAGCTACATTTTTTTCCATTTGGTAAATTGTGTTCATGCCGTAATTACATTCCACCTTGTTGCTGTAA	176
>4:25958981|25959156
TCTAACTACCTAGAACCTATATATAAAATATAGAGCTAGCCGATATGCTGCCCTATCCCCAATCGGCCTAAATATAACCAAATCCTAGCTGACACCTTACTAGATAAATCCCACCCGTCATCCAAATTCCACACCCACTAGTATCGCCTATCCATCCTACTCTCAGCCACCTACTC	176
>4:26433383|26433558
GCTTGTGGATGATATTGGTGATGTTACCATAACAAATGATGGAGCAACCATTTTGAGGATGTTGGAAGTCGAGCATCCAGCAGCAAAGACTTAGATCAGTTCTGCACCACACCAATCCCTGATAATTCCAAAAGGTTGGCTGGAATGAGCTAATTGAGCATATCCTTCTTGTAGAT	176
>5:13965121|13965296
ATCATATATACCGCCAAAATAAAGAGCTTTGAGTACTAGAAGAAAAGCACCTATACCTAACAAAATTAGGTGAATACCCAAAATTGTAGGGATTTTAGTAAATAACCAAATATAACACCGGGGCTAAGGGTCAAATTGGTAATTTTTCTTACATCTCCTCCCCCAGGAGCCCAGGT	176
>5:16996279|16996453
AGAGGCTTGAGAATAATACTTTGGCTTGTAACATATCCTTTTATCATCTCAAGCATATCCTCCTCCTTCTCTCGGTCTAGTCTGTTGATGATGACCCAATATTGTAGTCACCAAGAAAATTATGGATCAAGGTGCTTTTTTGGGCAAAGAAAAAAATAAAGAAATAAAAAAAAGGC	176
>7:17157419|17157594
GCGCGCCTGTGGCGCAACTGGTTGTGGATGTGGTGGTGCGACGCGGAGGAGTGTATATGTAGGCGGCGGCAGCGGTTTGGGCGAGGAGCGGATCCGTGGACGCCATGACGCCGTCGTCGTCACGGCCGGAGCAACGGACGACGACGACGACAATCTCTCGCCTGCGGTGGTGGCTC	176
>7:20370079|20370254
CGGCCTGCACGGCGAAGCCGAGGAAGGCGACCATGGCGAGGCGGGCGTGCTTGATCTCCGCCAGCTGCAGCCGCTCCTTCTTCTCCGGGATGAGGAGAAGGTGTCGAAGATGGTGGTGTGGAGCGGGTCGCTGAGGTGGGTGGCCCAGTTGTTGAGGGGCCCCTTGCCGGTGGCGG	176
>9:19718929|19719104
CTTGGGGAAATGGGAAGGAAGGTATTCTTGTCATGGTTTACTACAAGTTGTTCTACAGCGTTATGATTGTTATTCACCAAAACCATAGGTGCAAACCATCTACAACAACACCTACAAGGTAGGATTGAGAATAATGGATTGCTAGCCAAATATTCAAGTGCTATACAAGAGCTAAT	176
>9:19718971|19719146
TGGATTGCTAGCCAAATATTCAAGTGCTATACAAGAGCTAATCTTGGGGAAATGGGAAGGAAGGTATTCTTGTCATGGTTTACTACAAGTTGGTCTATAGTGTAATGACTGTTATTCACCAAAATCATAGGTGCAAACCATCTACAACAACACCTACAAGGTAGGATTGAGAATAA	176
>1:10820367|10820543
CTGGAGATGGTCTTCCTACAGAATCAGTAGACAAGCTGGGGCTCGAATTCAGCGAAATCAACAGAGCCAGACTCGATTGGGGGCATGAGGTGCAGATTCTGCTAACCACCCATCATCTCACCGTTCGAAGCCCCTCAGGCAGAAAATATCAGCATTCCTTTTTGAAGGAAAAAAAAG	177
>1:27889658|27889834
GGTGGGTGGTGTCAAGGTGTGCTGGATAGTATGACTTAATCAAGAAAGAGAATTAATGTACAAATTAAATATTTAGGATGGATTTGGTGGTGTAGGATGTGGATATGGGCACCAGGAGGGGTGAGGAGGTGTTGAGGTTGGTTTCGCTCAGTGTGTGGGTGGCATCACTGGGTGTCA	177
>1:32568943|32569119
CTAGGTCCCAGCATGGTCCTAACAGTTTCTCTCATGATACTGCTGGAGGTTCAAATGTTTCTAGACCTTACTCCCAATATGGTGCAACAGTTCCAGACAATAGGGCTCCATATGTCACTGCCAATTCTAATGCTTTCCCCCAAGAAAACAGAAGGGGTTCTGATGCTCCAATGTCCC	177
>2:25701209|25701385
GAAGCGCGCGCGCGGAGAAGGTGGCGCAGCTGGGCTTGGAGAGGTGCAGGCTCCGGCGCAGCGCGAGGCCGTGGCCGGCGACGATGGCGCTCTCGGAGGAGACGGACCGGCATCGGCATGTCCGCGACGACGGCGCGGCCGCGGCGACGACGGTGCGGCAGCAATGGGCGGCGGGCG	177
>2:26951003|26951179
ATGGCTCAGGAGCCATCCCAGTTTGCCCAGCCAGTTCGGGAGGGATGAACAGCGATATGACATTGCTGAACACCACGCCTTCAACGATTATGTCAACAAATCCTAACCACTATCCGGTATTTCCACATTCATTCTGCAACCAACATGTGGTCTCATTCCAGACAAGCACAATTGCCA	177
>2:27371395|27371571
CGACTCAGGAACTTCACCCTCTTCCCTAGCTGGAGAGCCTTGCAGTGGATCTGAGAGACTCAGTTGAGCAACTGGTTGGGTGAATGGAGGTACTGCTGGAAGAGGAGGTGTAGGATCTCTGGTGTCTTGACCATGTTGTAATATAAGAAGTCTTCTCCTTGTGTCAGGATCTAACTC	177
>3:12281671|12281847
GCGCGCCCCAGCAGGCGCTCGAACTCGTCGTACTGCACGAACCCGTCGTTGTCCGCGTCGGCTGCGGCGATCATGGCGGCGATGTCCTCGTCGTCGAACCCCACCTTGCCGTCCCCGTCGCGGTCCATCACCCGGAGCACGTCCTCCATCGCGGGCCGGCACCCCGCCCCCGCGGCG	177
>3:17967648|17967824
CTTCTCAAAATCCAATGGATTTGTATCAGTACTTTCAAGAGCATAAATGGACGAAGCAGCCCCACACTCAGAACTATTGTCAGGATCAGGCTCATCGTCATCGTCATCATCAAACAATCCAACTTCCATCTCATCTTCTTCATCTTCTGGTTCAGGAGGAAACCAAAAAAGTTCATT	177
>3:29462933|29463109
CGTCCTTACATGAGGAGCTTGTCAATTGTATCAACATGCCTGAGACAATTGATGAGTTTGAAGTAAACTTTAAGGCATTAATTTCTAAGGTCCTTCCCCGAACTAGGCACCGTTTCTGCAGGTGGCACATCTTGAATGAAACACACGATAAGTTATCACACTTATCTGATGAATTTC	177
>3:39496805|39496981
TGGCTCAGGTGGTGGTGGGGATTGCTACAAGTGTGGAAAACCTGGCCACTTTGCTAGAGAGTGCCCATCTGGAGATGGTGGTGGTAGAGACCGTAATGGAGACCGTGATTATGATCGTGACCGTGGATCTCGTTATGACCGTGGCCGTGACTTTGGTGGTGGTGGGCGTGCACCACG	177
>4:17333300|17333476
CTATGGTGCCAGGCCTCTGCGGCGTGCTATTATGAGGCTTCTGGAGGACAGCTTGGCGGAGAAGATGTTGGCTGGCGAGGTCAAGGAAGTGTTTGACAGGCTCAAGGCAAAGGACATCGACCTCCAGGTGACAGAGAAGTTCCGGGATAGAGTTGTCGACGAAGGTTACAACCCAAG	177
>5:1581879|1582328
CCCATCCCACCATACTCCTCTGGGGCGGTGAGGCCGTGGAGATTGAAATCGCCCATGAGCTTCCAGAGGTTGACGTCCTTGGGGAAATGGTTGGAGTGAGCGCCGTAAGACAGGCCGACCGAGCCGGACGCCCTGCTGATCTCCTCCATGGCAATGCAGTGGTACATGTAGCCGAGC	177
>5:3235667|3235843
TAATGTTGATGGCGGTGCTAGTTCTGTTGTGTCTCAAGAATTGGCTCCAGAGGAAACCAAGGAAAATAATGTTGGTCAGGAGGATGAAGAGAGTACTGAGAAGGAGCAAACTGTTGAAAGCGAGGCCAGTGAATCTGTGGAGATTGTTGGTGTTGAGAAGCCTAGTGAGGATGAGAG	177
>5:4376942|4377118
CTATATAGTTCTATGCTGTACATTCAAAAGTTAGATGACACACAAGTCCATCATATACCTCAATTTACAGTAGTGTAGTTTTTTTTTGTTGCAATATATTTATGAAACTATAACATTACAAAATCATTTTTTCGAGATAATACAAGAGTTCCATGCAGCTTATACTCTCAACAAGCT	177
>6:2305044|2306099
AAGACGTAGCAACTGCATACAAGAAAGAAGTGGAATGGCAAGCAAACAATATGTTGCTTCCTTACAAGAAGATGTGTGCTCAGAGAAAGGTCCTCTTCCAGATCTTGCATGTCCGCCCCACCATCAAGATGGTGCCAACTCCAATGGGCAATTTCATTCCAATCACACAAGTGCGTG	177
>6:3501229|3501405
AGGTCGTCTCCGCCGCCGCCTCCTCCTCCGCCGTGGTCGACCCTGCCGCCGCCGCCGGCGGGTTCGACTACCCGCTGTACCACGGCGAGAGCTACTTCTCCATGGAGCACTCCTACGAGCCACGGGGAGGCGGCGGCCACTTCGTCATGAGCCGAGGGGACTCGTCGGAGCTCCACG	177
>6:27554749|27554925
AGACGAGAACCAGATGGATGACATACCCAATCCTGACAATGAAGTTGAGGATTGAGCTGAATCTGATCCCGAGATCCTTGTCAAAGTTGGTGAGCATCTTTTTCCTGCTATGGGGCGCTAACTCGCCAAAGATCAACGAGTCCACCGTCTGCCTAAGCGAGAAGTGGACAACCGGGA	177
>7:11611248|11611424
AAATAACACATATCTAACTGTGATTGACATTTAAGGGTAAAATCGATAATTTTGCAGTCAGAGGTTTATTTCCAAACTGTGGTAACAAGCAAAACTCTACCCTTGATTGGTTGCCACATCGCTTATGTGATGTTCTGGCTTATGCAGACAAACAATTGATGTGATCACGAAAATGAA	177
>8:7735294|7735470
AGGAGCGACGCATTGTGAACGCCTTCGTAGATGCTCTGGTGAGTGATCCTGCGAGCCTGGTAGCACAACTGATTGATTCGTTTATGGAGGTCATTAGATGGCTGGAGCATGAAGGGCACATGGACAAGGATTTCCGCGTGAAGTTCCTCACATGGTTTAGCCTGAAGGCGTCGGCAC	177
>9:868336|868620
TGCTTGAACAGAAAAATGAAGACCTTTGCAGGGAACTGTATGACCTTCGCAACCATGGTTACACTGATCCTTGTGAACCTGAACTGCAACAAATTGAATACTTGCAAGCAGAACTCGTTTCAGCTCGAGGAGGAGTTGTCTTAGATGATGTTCAGGGTCTCAGGGAAAGGATCTCAA	177
>9:17833166|17833342
TTAGATACTATGAGTTGAGGCGAAAATTATCGGAGGTTGATAAAACAGAAAATGACTCACTTGTTCCCAGTGAATACGAGACAGATGAATTAAAGAAGAATAATGATAGCAAAAGTTTATCCGATACTGAATCATCTAGCTCACTTAGGGCTAATTTGGAAAAGATTGTAGACAGAA	177
>1:1902039|1902215
CCAAACTTCTACCAAAAGTTTGTTCAACCACTCGCAAGGCTCTATTGGCGTCGTAGGCTACAAGAGATACAAAAGGGGTATTGCTAAAAATTCATAAAATTATCTAGCAAATGTGCAGAAGCTGACCCTCAACAGTAGATTGAAACTTCTTTGACAGTTTTGGTTCCATATAATTGGG	178
>1:8096917|8097094
TCAAAACTTCAACCCCAGCCTGCAAAACTCTGTAGCTGACGTAATATCCCAGTGCCTCATGGCATTCATGGGTTGCATATTGCTACCAGGTGATCAAGTAGGAGGCAGTGTGCATCACCAAGGATGGCTTCCAGAATTATTTCAGATTTTTAACATTCTCTAGGCTGGACAAGGATGT	178
>1:18417002|18417179
GGCCGTCGGTTTCGCCGGGCAGGCGGCGGCCGCGGCGGAGCGAGGGGCCATGGAGACTAGGTGGGACTTGAGGCGCTCGCGAGGAGGAGGTGGCCACGGAGGCGACGCTCGAGGGGCGCACAGGCGGCGGCCGGGACGCGGAGGGCGGCGAGATCGAAGATGCGGGCGAAGGAGAGCA	178
>1:37884448|37884625
AATTGCTGCTTATGGTTGAGGCCTTCTGAAGGATGGGCATCGGCACCTGAAAGTCGTCATTTCCAGGAAGCTTTGTCACGTCTTGGTTGCAGCTCCAAGCTCCTGTAGTCGATGTTGTTGATGTTGTCGATGTTTTTCATGTTGTCCGGAAATATCACGCTGACGTTAAACTCTGAGA	178
>10:4146339|4146516
TATGGGCTATTCAAGTGGGTAAACCATAGGTTGGTGCACTTAAATGGCCTATAAGTGGGTTTGTGGGCTGGCCCTCTTGTATCCTGATAGTTTAGTAAGATTTTGTTTAGCAGGGATTTGGAAGGCACATATGTTGGTATTCTATTGGAATGCAAGTGGGCTGGCTTTTGAACCCATT	178
>10:19879226|19879403
AAGGGCTGTGTTTAGTTCACACCAAAATTAGAAGTTTGGTTGAAATTGGAACGATGTGACGAAAAAGTTAGAAGTTTGTGTGTAGGAAAAACACAAGAAATTTTCAAGTCTTAGGAAACATGAGGTAGATCCTCATGATTTATTTCTTCCAAATTTTTCATGGATTGCTCCATTTTAT	178
>3:1810909|1811086
TAAAGGTTGCTCTAACTAAGGATTCTGAATCTACAGATCCAGTTCAAAATCTTGATCAGGTAATTCCTTGTCAAAAAAAATCTTATCAGGTACCCTTCTCTTCGTGTAGCATATATCGATCAGGTCGAAGATAGAGTGGAAGAAAAGAAAATGGAGCCAGCTTATTACTCAACTTTGG	178
>3:1812040|1812347
GCAAACATTAGCTCGAACAGTTAGGGGAATGATGTACTACCGAAAAGCTTTGGTTCTTGAAGCATTTCTAGATATGGCCAAACATGAAGAACTTTCAGCAAAGGGTTGAATGGGATGAGGAACTTAAAGAGAATGAAGACAAGAATGAGGAGCTTCGTCTGTGGGCTTCATACAGAGG	178
>3:2836358|2836535
CCTTGCACCGACAGTCATGAATCCATCATATTGGTGAAATTAACATCTTGCAAGATTGGAAGTAAAGAAGAGAGATGAAGAAACACCAATCCATAGCTTGATGAGTGAATCAGTGAATAAAAATCTCTCAACAATCACAGATTGATGAAAGATTAAAGATGCAAAACACAACCCTTCT	178
>3:9876860|9877152
GATGGCTTACCTGCTCAGCAATAAATGAAATACCCTGGTGGTTAACCATCTCATATGTCTCCCCAAGGATGGGATTGAAAGGCTTCCAGAGAGTTCCCCAAGAATTTGGTCTTCAACTTGGAGGTGATGTCATATGTAAAATGTGCATTTTCACAGTGAGCGGCACCCATCGGAGGAT	178
>3:10232432|10232609
GCTGCCGCCTGGGCGGCTGCGCGGACGACGACGCGACGACCGGCGCGCGGCGAGGGGAGCACGAGGTGGCGGTCGCAGCCATCATAGCCCGCCGGTAGCGGCGCCGCGGCCACGGCCACGGCCGCCGTCGCCACGAGCCCCGGCAGCTGCTTCAATCCCCTCCGCGGTTGCTGCTGCT	178
>3:14279641|14279818
AATTAAGTACGCCTGCTGCTGCTCGCCGTCTACTATGTTGAGTCGTGTATGGTTTGTGTAGTAAGGTTGTCGTCTGCTGTGTCATATATAGACATATCAGAGACCGAAGCGGATGGAAGTCGAGTGTTGTCTACCTATCTTACCTCTACTACTGTGATATAACGTAGATGCTACTAGT	178
>3:17961267|17961444
TGAGGAGAATATGCTGCCCATCAGAGCGTGATTTTGTCAGGTCACTTAGTCGTTGCAAGAAATGGGGTGCTCAAGGAGGAAAAAGCAATTCACATAAAGGTGAATTTTGGAGATGAAGGTCCTTTAGGACAAGTGAAGTATACTGTAATTTGTTACTATGCAAAACAATTTGATGCTT	178
>3:32267002|32267179
GCACTTCTGAAGGAAATCAGTAGTTGGGATTTCTGATTAAGGTTTATCTTATGGTTAAAAGCACAGAGTAGGACAAAATGCACTTACAATGTGGCAAAAGTTTGGGCAGTTCTGCTGCATGCAAGTCGCATTAGAAGTCAATTTCTCAATGCAACCGAACCCACTCACAAGTTTTTAT	178
>4:17849265|17849442
ATTCTTATTCCATCAAAAAAAAATATGAATGATTTTTTTATGTGTCAGAAAAAATGGACTTTTTTATGTGCTGCCGCGGCTTACGATCGCTAGCTTTAGCTAAAGCCACCGTCGTCTCGTCGCGTGCGAGGAACCTCTGCTCGGCCGCGAGTCTCATTTTCGTTATGAGCAAGATTAC	178
>4:20663153|20663330
GCCGTCAGGAGGTGGGCGACGACCTGCGACGACTCGCCGGCGGCATCGGCGCGGCGCGCGGGCGTGGTGCGGAGGAAGGTGGGAGGAAGGGGACAGCGGCCACGAGGAGCAGCCGTAGCCGCCGTCGTCGCAGTCGTTGGAGTGCAGCGCCCGGCGGTGGTGGAGCGGCATCGCGCTT	178
>4:32907546|32907723
GCTGCTGGGGCTCGGCGAGGACGCGCGCCGGGAGGGGCTGCGGAGGACGCCCAAGCGCGTCGCCAAGGCCTTCCGCGACGGCACCCGAGTGCTACGAGGAGGAGGAGGAGGATGACCTCGTCGAGGGGGACGGCGAGGCGGCGGCCGCCGACGCCATGGAGCCGGCGGTGCGCGCGCT	178
>5:25946929|25947106
GGCACAAGGACTCTCTGTTGGTTCTTCCTTGGTTGAGGAAGACAAACTTGAGCTTGCAACATCTCTCCTTGCAAAGGCAAAAGAAAAGGGTGTCATCCAAGATTGGGGTTATCGAATCCCTTTTGGAGAAATGTGATATCCTTCTTTTAGGTGGTGGTATGATCTTCACATTTTACAA	178
>6:4766427|4768052
CAAACGCTTATGAGATATGGTTTTCAGAACTACGATTGGAAGGAATTTACTCCTCGATTGAAGGGGAAAAGTGTTGAGGAAATCCAGAGGTAATGTTGATTCACTTCCATTCATGGAGGGCGAAGGACGGGCTTTGAGAGTTTATGGGTTCAACCAAATTCAGCGAACACAATTCCTT	178
>8:3641981|3642158
TGACAAAGCGACCAATTGCCAACACTTCTGTTATATTTCTTCTTTTTCTTGAATTGGGAATGGAGATTAATTCCTCTGGTGAGGAAGCGGTATGAGGTACTACTTGTGTCAGGTCCAGCGTTTGGTTGGAGATATGGAAGGAGGAGTGCTTTTGTTTGTGGAAGACCTCAACTCTAAC	178
>1:31153751|31153929
GACCGTGGCGACGAGGTGGGTGATGGCGGGGTCGGTGGTGCGGGCCGCGCGGCGAGTGAAGAAGGAGAAGGAACGTGGGAGGCGTTGGTCTAGTAACCTTCGAGGTCGAACGACACGGAGTGGGCGCTAACGTTGGTGCGCCACGAGCGCCCGCCGAAGAAGCGGTAGCCGGAGAGGGT	179
>1:37006151|37006329
GACGGGGTGGGGCGCGCAGTGAACTGGTTTTCTAAAAAGATTGGAAGATCCGGCCAAAGAAGGTGATAGCCCTGTTCATTCGTTCCCATGCGTAGGCTGTGTTGCCGTAGCGCGCCCTACGGAGTTGTACAAAGTCAGCAACCGTTTTGGGGCGCAAGCATAGGCAACACAGGACTGAT	179
>2:5017068|5017246
GAATGGGCAGCTCAGTGGTCACTGGAAGTGGTCAACTGGTCATAAGCACCTACTGCAATGCCTGTGCCATAGCTGAGCGATGGGAGAGTTTTTGATCACGTAACATGGAATTCGGCATATGAGATGTCAATGACCCAAGAGAACATGGCAACATAATACGGTGTTTTCACAAGATAAAT	179
>2:11486473|11486651
GCGGTGATCGTGCGCGTGTTCGAGGAGGGCACCCGTGACCGCCCCTACGGCCACTGCCTCGTCGCCGGCCTCGCCAAGTACCCGAAGAAGGAGATCCGTACCAAGCCGCCGCGATGGTGAAGTTCCTGAAGCCGGGGAAGGCGGTGATCCTGCTGCAGGGGCGGTACGCGGGGCGGAAG	179
>2:33212052|33212230
CCCAAAAATCACCCAATCGATGCAATTGCACTAGCTATGAACTCCAGCACTGAATCACTGCCCAGCCAGTCAAAGATGTAAAGTCAACCGGTTTCAGCAATTAGGCAGTCAGACTGCAGAAGATCATTGTATGTAATGTAATGTACCACAGAAAGTACAACTAAGCTCGTGCTACCAAC	179
>3:4197281|4197673
ATGCCTCTGCCACGACTACGACCACATCGTCCCCTACTCCAAGGGTGGGAAGAGCACATTGGAGAACTGCCAGGTTTTGCAGGTACATGCGCGGAGCGGGTGGCCGGGCGCGACCCGGAGAGGTGGCGCCGCGACGCGCTCGGCAACGTCGTCTTCCGCAAGCTCGTCGGCTGCCCCGG	179
>3:6497117|6497295
GCATATGTGAAAAGAGAAAAGAATGGACAAGCGATTGCCTGTTTCATGAAGTACATGAACACCTGGGTTACCCGGATTTATTGCCACAAGAACCTGAACATCTCAATTGGTACCACCATGGGCGCAAATGGAAAAATAAGTTCAGGCGAGTGATAGGTGTGGTTCACACAAATTATATA	179
>3:8536635|8536813
GTCAATTCTTCTTGGAGTTGCACAAATGAACCTTGGAATTGTGATTAGTTACTTTAATGCGAAATTCTTCAGGAACAGTGTTAATGTGTGGTAAGACGGACATACCCTTTTGGTGTGGACCCTGTATGGCATGGCAGCCGCAGCGAGTTGCCGTTTCTCAACTCACTGAAGATGAAGAT	179
>4:16481156|16481334
GCCGTCCTGCAGGCAGTGCCCGAGCTCCCGGAGCGCGTCGACGTGCCCCAGCGACGCCGCGCGCGCGCACAGCGCCGCCCCGGCGCGGAGGCCGAGGCGGCGACCGCGGCGGCGAGCTCGCGGGCGTTGGCCTGGATGAGGAGGCGGCGCCCGTCGAGCACGGAGCGGCGCACGCCGTA	179
>4:31152638|31152816
CATGTTAATTTTGAATATGTTGTCGCGGCAACAAACAATTTCAGCGATTCCAACATTCTTGGAAAAGGAGGTTTCGGTAAGGTTTATAAGGCAAACGGAGAAACAACAAAAATCAGAACAGAATGCTGCTAGGAAACCTTAGATCTCAAGAACTAATTGAGCAGAATTTAGAATTTTCA	179
>5:478747|478925
GAAACGAATCGAAATTCTATCTCGCTTATTTGGGGTTTAGTGGCCAGTCGATGAACAAGACCAAGGTTGGATCGAGGAGGGGAGGAAGAGGTGCGGTGGAATCAAACAAAATTCGACTTTACTGGGCAGATCTGCCATGATCTAGCCACCATCACAGCATCAGAGAAACAATAACCAAC	179
>5:19964300|19964478
AGGGTTTTGGGCGGCGGCGGCGGCGGGTGGTGGTGGAGGGCGTGGACCGGAGTGTGGTGGTGGGTTGGTTGCTTGGTTGGTTTGAGGTTGTTGGAAGAAGGAGGAGGAGGAGGACGTAGGGTGGGACGCCGCGGAGAGGGAGTTCGGCGACGGGAACGCCATGGCCGCCGGGAGGGAGA	179
>6:23791142|23791320
TTCTGCTTAAACTAGATGGAATGGTTCCCTGGAAGTTGTTCTGTGAAAGGTAGAGTATTTCAAGGGAGGAGAGGTTTTCTATAGAGGAAGGTATACGAGATTAGACATGTTGTACAGAGAAGCCGGAACTGTCCCTGACAAGTTGTTATATGTCAAGTCCAGTTCTTGCAAGTTTGGTA	179
>7:3978496|3978674
CCCAATAGTCGGTTGATTTCCTCTAAGGCAAGTCTTGCATCCTTTTTTCTCATCAAGGATGCAGCTCGATACATGTAAGGGTAAGTGAGACATGGATATCACAAATTGCAGATTTGTAGTCTTCGAGAGCAAGATATAGACAAATCCGGAGCTCCAAGCATTCCAATGCTAGCTTGAAA	179
>7:4901101|4901279
GTCAAACTGTTGTTCTTGTGAAGTTGCATAATTAAGAACCTTGTAGGGGATTTTTTTCCCGTCAAACTGTTGTTCTTGTGAAGTTGTATAGTTACTATTCTGTTGTTTATTGTCCACTTTTTCGTCAATCTACTGTATGGTTTAACTTCCGTAAGAACCTTGTAGGGGATTTTTTTTTT	179
>8:6172554|6172732
TGGCCCGGGCCGGCGCCACCAGCGGCGAGGTGATCATGGATGTTGCCATCCTCAGCTTCAGCTCAAATTTTTCTGCACCTCACTCTCACTACCGTAGGGCTTGTCGGTCTTGATCTTCTTCCCACCGGTGCAGACGATGGCGAAGGAGGATCCCCGGCGGGAGATGGACGGAAGGCCCT	179
>8:8598530|8598708
CCATTTCATTGTTTCTAATTTCTTTGGCATAGCTTGAATGGATTAGGGTCCTTCAAAAGGTAGAATGAATAGAGGTGCTAGCGCATATAGGTAGAAGAACTTGGTATGCTCTTGTGAATGCTTTAGGTCTATTCAGCTTATTGTATTATTTCATTTTTGTTGTTGTACTTAGTTTAGTT	179
>9:17938329|17938507
GCCGCCATTGCCATTGCCGCCGCCGAGGCTCACCTTGCACACCCAGATGGGAGGAATGGTGAGGAGGAATGGAACATTCAGGTCGCCGAGGGCGACGAGGGTGAGGAGGAAGACGACGATTCAGACGACGATGAGCGGCAGCACCGTGGCAAGAACGGCGGCCGGCGAGAGTCGGCGGC	179
>9:18242732|18242910
AACTAATGCCAAGTTCAGGTTCTTTTTAAGAACACACAAACAGTACCATCACCATAAAGAGTACAGACGCCTAAAGAAACACACAAACAGTACCATCACCACAAGGGACCATCAACCAATCCCAAATTCAGGTTCTCTTTAAGAACACACAAACAGTACCATCACCACATGGGACCATC	179
>1:19079736|19079915
GCGCAGCTCGAGTAGGGAATGAACAAATGTTTTGTGCGTGGCCGGGTTGATATATCGATACATGGAGAGAGGGAAGGAAGGCTGCAATGTGTGATTGGCGTCTTCGAGAGCGTGCAGCCGTCGGACACAGACCTCGGCGCCAAGGTGCCCAAGGATGTCAAGATCCAAGGGGTGTGGTAC	180
>1:35455310|35455489
ATTCTTTTTCAGTGCCTAATCCGTCCGATGATGTTTGGGGCACCCCCCGACGAGAAAGTTGTTGAGGAGAACCTTGAGAAGCTGAAGAAGCTGTTGAAGGATGGCGACCTCAAGGAGTCAGCAATGGTGGATGTGTGGCTTGAAGTGGAGTCCAACCAGTACACTCCTGCACTGAACCCC	180
>10:18567591|18567769
ACTACTGGGTAAGTGAACAAAGAATAAGCATTTTCATTTGTAAATTCTGTTTTGCTACTCTGGAATCTCAATAGAGCAGGAACAAACCGGAAGATGACACAAATTATGTTTGAGACATTCAGCGTTCCAGCCATGTATGTCGCTATTCAAGCCGTGCTTTCCCTCTATGCTAGTGGACGT	180
>10:20447831|20448261
ACCCACCTTTGCAGGCGGCATATTGCATTGTATCCGCTTAGGTATTGATCTTCACATGTTGGAAAAGAGAACTTTGGGTAAGAAGTGCAGATATGTTTTGGATACTTTTCTTCACGTGCTTTTTGGAAAAGGGTAAGTACAAGGAGGCGACGTGCATCTTGGTTCCACGGTTCTAGATGA	180
>11:7099335|7099514
TGGGCAAAAGCTTCTTGCATCCCGTAGGATTGGCCACATGATTCGAGAACTCAAGGCGCGTGTAATGGAGGAGAGTGAGAGACAAAGGAGGGATCGAGTACGCGAGTTGGCATACGACATTGAGGATTGCATCGACGACTTCATACTACAGCTTGATTCCAAGGATGCGAAGGTTGGGTT	180
>12:10518955|10519226
CTCGGCAACCCGAAGGCGAGCAAGCAGGTGTTCAACATCTCCGGCGCCAAGTACGTCACCTTCGACGGTCTAGCACGGGCGTGCGCCAAGGCTGGCCGCCCCATCCCTGTCCCCGGTGCCGGCAACCAAATCACCCAGCTCGGCCATGTCAAGGACTTGGCGACGGCGTTCGTGCTGGCG	180
>12:19041657|19041836
CGAGGTGAGGTTTGTGTTGTGCGTGCGGAAAATTCTGACAGATTTGTGTGATCTTGGTGAACTTACACACTCCAAATCCACGGGGATTTATTTTTTTTTTTTGCGGCCTCGATGGATGGGAGTGATTGGGATGGCCGATTTGCGACTACTTTCTTGTGCGCGCGATTATACTATACGGTG	180
>2:1805550|1805729
TAAATCAAGAAGATAGTATCGTGGCAAGTAAACAACTTGAGACAGAACTAGCAGAAGAGGCTGCTGCCTTTAGTAACTTAGATCAAGAAGATATACGACCAGTGAAGAAGTTGGAACAAGAAGAAACTAAGGAAGCTGATGAAGCTTCCAACGAAACGAACTCTGCTATCTTCAGCGACT	180
>2:7178898|7179077
CCTTTGAAGGTCGAGAGGGTGCTGCTCCTGGTAGCTTTGGTGGGAGAGGTGGTCGTGGACCTGGTGGTTTTGGTGGCAGAGGTGGAGGAAGTCCTGGTGGCTTTGGCGGTCGGGAGGGTCCTGTTGGCTTTGGTGGTCAGGAGAGTCCTGGTGGCTTTGGTGGACGCAAGGGACCTGGTG	180
>2:30122905|30123084
CTCATCGCCGAGAGGTCCATGGACGCCGACGTCTTCGCCATGTCCTACGAGCCCAAGAAGAACGAGAGGATCGAGGGGAAGCTTGGCATCGTCATCTCCGTCGCCAGCACCAACGCCAAGGACCTCAGGACCACGCTGCCCTCCCTCGTCGACGACAACGCCTGCAGGACCATCGGCCGC	180
>2:37500741|37500920
GATGCCACGGAGGATGATTTCAAGTTTGATATTATGGGCACAGAAGATTCTAATTCTCAACTTCCAGACATGTCGAACTTTGTCCAAAAGGATGATTATTTGAATTTGAATGACCTCCTCTACCCGCCAGCAGAAAATCAACCCCTGTTTGATGCTGGGGATGACCTGATGGCTTACTTC	180
>3:9922604|9922783
TTGATCGTCATTCAGCCCAAGTTTCTGAAGAATATGCAAAGGCAAACACAAAGTTTGCTGCAAGAGACTCGCACGCGGTTTCTTTGGAAGATGTTGACCGGAAGCCTTCTTTCCGCAACAAGAAAATGTATTATACACGACAAAGGACACAAAGGAGCACATTCAAGCGGAGGAAGATGT	180
>3:38537735|38537914
GTTATCGAAGAAGGAAAGAAAAATGGTACCACAGAAAATGTTGGATCAACCAACTCAGCCGCCAGAGCTGAAAAGGCTCAGCCCATGAAGGTTGGAAAACGTCTTCGTTACCTTACTAAGCACCCTCACTCAGACATACAATCCATGGCTACAGATCTTCTGGGGTACTGGAAAAAGGTT	180
>4:26845862|26846041
GCGATGCCCTGGATGCCGACGGTGGCGCACTTGGAGGTGGAGTTGTTGACCCCCATGACGGTGAGGACGGTGATGTAGAGGAAGAGGAAGAGGCCGAAGGTGACGGCCGGGTTGATGTGGCCGCCGGAGATGCCGGCGGTGCAGTAGACGAGGGCGAAGATCATGCCGCCGAAGGACCAG	180
>4:30790429|30790608
TCCCAGCCAAATAATTTTTCTCAGCAAGCTCTTCAAGCCGCCTCCTGAGCACTTGTGGATCCACATCATCCTGTACTGGTGCTATATCAGGCTCACTGGCTAAGGCTGACATGCTATGGTTCAAGTAAAGATCAATGACCGAATCCGCCTGTACTACTTCAGGAAAAACAAAACACTTAT	180
>4:32904884|32905063
CATACAATTCCATGTTGGCTATGTGCCCTCTGGTGGAAGGGTTGTTGGGTTAAGCAAGCTTTCGAGAGTAGCTGATGTCTTCGCCAAGAGGACTGGTTCTGCTGGAGGAACTGGAGGGCAAGTTGTTGTTCGTGATATTGATCTTTTCTCATACTGTGAGTCATGCTTGCTTCCATTCAG	180
>4:33264004|33264183
GCCAATTCTGCTTTATAATAGGCACAGATAATCGCTGATGGTAAACAGATGAAAACTTTTGTCTCCTCAATCAGAAAGGTTGTGTAGATGGTTACAATAGGTAAATCCCACATATGTGGGTCCATCTGTATGGACTACTTTGGCTATATACATTGTTGTTGCCCAGCCCACATATAACCG	180
>5:9213140|9213319
GTGGTTCTCACGGTAGACAAATCCGACCTTGCTGAACTCGAGGCAGGGCACCCACTTGGAACGGAGCAGGTACTCGATCTGCTTCAGGAGCTCCTTGAGCACCTGGGTGGCGTCGGTGCACCCGAACATGGGCAGCTTCCACATGGTCCAGTACCTGCCGTCGTAGTATCCAGGGGACTT	180
>5:14770524|14770703
CAGATTGCGCAACGGCGGCATGAATGGCGTGATTCGGACGCGCTACAGTACGGCTTGGCAATAGGATCTTATCTCGAGTTTGTTTAGTTGGTTAAGGTATCATGGTCAGAATTGGATATCATCGGAGGCGTATGAATGCGGGATGCACGGGAACGGCGGCGCGTGATGAGGGCGATCAAT	180
>5:25658504|25658683
TGATAGGTTCAAGTATCGGAGCATCTTTAATTTTCCAACAGATTCTGGCAATTCTGTAATTTCTTGTCGGTTCAAATCAAGGACATGGAGGTGATCTAATGCGAGGCAGTTTCGTAACTTAAGTGTTTGCAAGCAATAGAGCTTACCAATTGATGAAGGCAGCTTTCTTACACCAGTGCC	180
>6:9081075|9081254
TGCCTGGCGCTTTAGAATCAGCTGAATTAAATCAACCTGCAGAACATACTACCCCCACAGAAGATCATGGCAATGGTCTCCAAAGTGAAGGCACTGCTGTTGATGTGGTTGATTCCAAGAATGATGATATGGAAGTTGAAGAAAAGCAGATTGATATCTCTAGAGGCTCATCTAGCTTTC	180
>6:9081186|9081365
GTTCCAAGGAAGATAATATGGAAGTTGAAGAACAGATTGACGAAATTTCTAGAGGCCCATCTAGCTTTTCTCCTGACACTCTAGAATCAGCTGAATTAAATCAACCTGCAGAACATACTACCCCCACAGAAGATCATGGCAATGGTCTCCAAAGTGAAGGTACTGCTGTTGATGTGCCTT	180
>6:9081201|9081380
TATCTTCCTTGGAACAAGGCACATCAACAGCAGTACCTTCACTTTGGAGACCATTGCCATGATCTTCTGTGGGGGTAGTATGTTCTGCAGCTTGATTTAACTCACCTGATTCTAGAGTGTCAGGAGAAAAGCTAGATGGGCCTCTAGAAATTTCGTCAATCTGTTCTTCAACTTCCATAT	180
>6:9081255|9081434
CTCCTGACACTCTAGAATCAGGTGAGTTAAATCAAGCTGCAGAACATGCTGCCCCCACAGAAGATGATGGCAACGGTCTGCAAAGTGAAGGTACTGCTGTTGATGTGCCTTGTTCCAAGGAAGATAATATGGAAGTTGAAGAACAGATTGACGAAATTTCTAGAGGCCCATCTAGCTTTT	180
>7:17748440|17748619
TTTCAAGGAATTCTGAGGATGTCTTAAGTTCCTCTTTCCAGAAAGAACGAGTTAAGAAATCCAGTGTCAGGAATTCAGATGATGATTTAAGCTTCATGTCCCACAAAGAGCAAGTTAGTAGACCAAATTCCAAAGACTTAGAGGATGATCGAAAGTTCAAAGATCAAGTTAAGAAGACAA	180
>7:17843013|17843192
CTCCCCCTCACCCGCATCCGCCCCGTCAAGAAGGTCGCCCTCGTCGTCCTCACCGGCGAGCGCGGCCTCTGCGGCAGCTTCAACAACAACGAGGCGGTGGTGTCCTCCCGCCCCTTCTCGGAGGCGCTGGTGGAGGTGCTCTACAACATGAACCAGGAGATCCAGACGGAGGACATCGAC	180
>7:18807798|18807977
CCGTACGTGGATTATCTTAAGCCCATCATCGCCGACGGCGACACCGGGTTCGGCGGCGCCACGGCCACCGTCAAGCTGTGCAAGCTGTTCGTCGAGCACCTCTTCTTCGCCCAGCTCTACCACGACCGCAAGCAGCGGGAGGCGCGCATGTCGATGTCCAGGGCGGAGCGCGCGCACGAG	180
>7:20371038|20371217
CGCGGTGGCGCCGGACTACCTGGACGGGTCGCTCGTCGGCGACTACGGCTTCGACCCGTTCGGCCTCGGGAAGCCGGCGGAGTACCTGCAGTTCGGGTTCGGCGGCGGGAAGAAGGCGGCGGCGAAGAAGGCGGCGAGGCCGTCGGCGCCGACGACGGACAGGCCGCTGTGGTTCCCCGG	180
>7:21778258|21778437
ATGCTAGAGGAGCGAATACAAACGTTTTGTGAAGGTTTCAGATTTTAGTTTAATTCCTACATGTATTAGGTCTTGGTTTTTGAATGAGATGTGCATGACTATGAATTGGTGATATCAGGTTAATATACGGGTTAGTTAATTGTTTCTAGCTAACCAGAGGTGTGGTTTATGGACACCACC	180
>7:22565270|22565449
GTGGGTAGAGCTGGCAAATGGATGTGTTTGTTGCACGGTGAAACACAGCCTGGTTCAAGCACTTGAGCAGCTTGTGCAGAGAAAGGAGAGAATTGCAGTGATATTGAATGAGTTTGGAGAGGAAATTGGGGTTGAAAGAGCAATGATCAATGAGGGGCAAGGTGGCGCGCTTGTTGAAGA	180
>8:14199347|14199526
TACTTTTTCCATAGTTTCACTTGGAATGCTTAGTGAACCTTAGTTTCAGTAAATGAAATGATTAAAATCTTCTCTTATAATCTCTAGGGAATAATGAATGAAGTTTTGATATTTTGGTTAGATTAGAAAGAGCTACCATGATTTTGTAAGTTCTCATTAATTATAGAACTTGGATTTGTA	180
>8:26367235|26367414
TATCGTCAGGATCAGGTTCTCCATTCTGCTTCCCATCAATCGTCAACTCCTGGCTAAGAATATCAACATTTGAGGAATCATCAGGGTCAGGTTCAGAATTCTGAACTGCGAAGTTACTTCCCAATTCAGTCTCTACTTCCATCTTGTTTACAGGTTCGGGAATAAATTTGCTAGTACCAT	180
>9:19118001|19118180
GAGGAGGAGGAGAGGAGCAGCACGAGCTCCGACGAGCCGGCGCCCGCCGCGAAGAAGGCGAAGAAGGAGAAGACGAAGGAGAAGGTGGTGGTGGAGGTGGAGGCCTCGTCGAGGAAGAAGGAGAAGAAGGAGAAGAAGCGGAAGGCGAAGGAGCCGTCGCCATCGTCCTCCTCCTCATCC	180
>AAAA02036513.1:866|1045
TTCTCTGAATCTAACTTGATTGGGAAAGGAAGCTGTGGTTCAGTATATAGAGGTAGGTTGAAGGAACCTGATATGGAAGTGGCAGTGAAGAGGTCAAGAAAATCATATCTATCATCACAAGATTTTGGCGAAAATTTTCCTAAAGTTTCGTACAACGATCTAGCGCAATCTACAAGGAAT	180
>1:4605706|4605886
AACGAGTGTAGTGGTAATCCTGATGACTCTTTGCCTGGTCCTGGTGAAAGCTCATCTGATGGAGGTCATACAAATGGTGGTGGTGAGGAAGGCTCATAGCAAGTTGATATCGGACACTGACAATTCTTCTCAGCAAAGGATCCTTAGGCGTAGCGCATATGCTGCTGTTGCATATTTTCAA	181
>1:4630658|4630838
CGACCAGGTGAGGGTGCTCGGGCACCCGGCGGTGGGGTGCTTCGTGACGCACTGCGGGTGGAACTCGACGCTGGAGGCGGTGGCGAGCGGCCGGCCGGCCGTTCTTGTGGGTGCTGAGGAAGGACAACCGCGGCGAGGCTGACGACGTCGCCATCGCCGGCGGCGTGGTGGTGGAGTGGTG	181
>1:9199907|9200087
GTTGTTGGTTGCTTCTTTCAGTTCATCATATGCAAGGAACCTTGTACTTGTTGGGCGAGGAAGTGAGTCCACTGCAGAAACCGCATCTGGTCTTCTTTATAGCAACGGCAGTGCCATCAGTTAGTACCCCTTTAAAGACACGGCCAAAACCTCCTTCTCCAAGCATACTTGACGGATCAAA	181
>1:37004032|37004212
CACTTCTCCTTCCGACCTTCCAGCACCGGGCAGGTGTCAGACTCTATACATCGTGTTACCACTTAGCAGAGTCCTGTGTTTTTAATAAACAGTCGCTACTTATGCGACAAGGAATTTCGCTACCTTAGGACAGTTAGAGTTACTGCCGCCGTTTACCGGGGCTTCCATTCAAAGCTTATCA	181
>2:619602|619782
GGGGTTGATGATTGCATTAAAGGCTGCAAATCTTCAGCTGCAGCAATGCACAATACTGCTCCTGGATACTGACCCTGCACTGAGTTTGGAGGTTAATCTCTGTGTCTCACATTGCAAATTCTGAGCTGCTGCAGCACTCAACATACCTTCTTGATTTGCCTCTGCAAGTTGATTTGGCACT	181
>2:32168583|32168763
ATGAAGGTGCAAAGCAAGACTTCAACTTCAACAAATCCAGAGCATGATTTGGATGTTTTCCTTCTGGGAGATCTAGGCAGTGATGATGAGGGAGCTGAAAGTAAAATCAGAGGAGGAAAAAATGGATGCCAAGAAGGAAGTAACAGAGACCTCACAAGCTACAACTGCAGAACATAAAGAC	181
>3:13664241|13664421
AATTGGTAATAAGCTGATGTGGTTGGAGCAGCAAGCTGCAGCTTGTTTGGTTCAACCTCGTTTCTTCTTCTTCTTGTCAGGAACATTTGGAGTAGTAGTCATCCTCCAGTTTACATATAAACGCATAATAAGGGTGAAGTGAATCAAGATTATTGTGCCATTCTTCCCAACAGGACTAAAG	181
>3:23704864|23705044
CTTGGAGAGAGTGACATAGTGGCAAGCCCTCACTCCTCGCTTCTTAACAAGATCATTGTCAATTACATCTATTCTTTCCTTAGAAAAAACTGTAGAGAATATGAACATGCAAAAGATGGAGAAGGTACAACAGGAGCAGCAGGCTATCCTCAGAGAGATGGAGAATGGTGTTGTGTACATA	181
>3:28978031|28978211
TCACATCACAGGCTATATAGAACCTTGTTACAACAGTATGACATCCAATCACTGAGATGGTAAAATTGACAGCCAAGTGTTATACATTCAAATCATGGAAATCCACCAGTTGCCACATCACTGCTGTTTCAATATTTTAGATACAAAATTTGAAGGTGTAATCTAGAGAGAATTGCAGTCC	181
>4:5097359|5097539
TGTTTGCTCACTCCAGTTCTTCCCAGCTGTTGAATTTGTTCAACTGAGCACCTGACATCCAAGTGCTATTATTTAGCTTTGTTGTAAAAAGATTCGGTTGTTGTGATGAACTGGAGAGTGAAGGTCGGGTGTGTTTACAGTGGTTATAACTATTGGTCTCTATGATAATTATTGATACTGT	181
>4:20382581|20382761
GGGAAAGTCCAGAGCCGGAAACACAGTGTCTTCAGCTTGTTCTTCCTGATATCAAAGAGGTAAATAACAGTGAGCTGTAGGCATGAATCAGGTCATTGAATAGACAACATAGACGATAAACAGGACGATTCCGATGAATTCTACCGCGGAGACAACCCCGAAAGGCCCGTCCACAAGAACA	181
>4:33217954|33218134
CACGTCGAGCTTCCCGGTTGCTGCTGTTCATAGGATCGGCATACTGGATATCAGAATTTTCAACACTGACAGGCATGCTGGTAATGTGCTGTCCAGCTCATGATCAGAAGCAGCAGGTTTCCAGCAAGATCGCTTCGTTTCAGCAGTTCATCGCGCATGACTTCGATGCCAGTGATCATGG	181
>5:9046886|9047066
TTCACTGTTTCGGATCAAGACATGTGCTAAAATTAGTGAGCTGGTAGCCCAATCTGGCCGATGCAGCATACTTACTTGCAGACTAATTCAGGTGAAATCTTTGTACTACTGTATCTCTGAATTATTTTCATGTATGTAGCTACATATTCAGAGTTACAAGCTGCCAAAGAGCATCCCATGG	181
>5:26204656|26204836
CTCGGGAGAAGTAGAGCGTACGAGCAGCAGCAGAGCGGGGGAGGAGTGAGGAGATGAGTAGGCGGCAGCAGCGAGGCCATGGAAGGGGAAGGTCCCGACTTTCCCCAAGAACTCACCCCGGACCAGCGATTCCGCCGCGGAGAAGGCCCCATTCGAGAATCTTGGAGGCGCCCTCCTGGCT	181
>6:13118968|13119148
CAGATCTCCATGCATCTGAGGGCACTCTTCCCCATAAGGACAATTACCACCAGCAGCAAAAGAACAGATTGGCAGATCAGCAGGACTCAAGACGCTTGTGGTTTTTCTCACATAGCTTGGTATGTTCCTCCCTCTCATCAGGACGATAAGGATGTAAGCACATTTTCCCACAGGTTGTGCA	181
>7:3924016|3924196
GCCGCCGCAGCGCGCGGCGGATGCGGCCGGGTGGAAGCGGACGGAGACGGTGGCGGCGGCCATGGGAGAAGGCGGTGGTGGTTCTTGGGAGGTCGTCCTGCGTCAGCGCCGCCGCCGCCGCCGAAGCCGGCGCCGACTGCGCCCTGATGACCCCGGACAGGCGCCTGCTCCGGCGCGAGCC	181
>8:25331529|25331709
CATGATAAAATAATAATTTGGATACCTGAATCCGCTGTGACAATTTCATATTTATAGAGTGAGAAGGTATTACCTCTCGTACAAGTCGAACTAAATTAAACGACAACTAGAATTTAGAACGATAAAAGACAAGGGATAAGAGAAAAAGGTAATTAAACTTGATAGATTGAATCGGCCATGA	181
>9:21470189|21470369
TGCAGAGAGATAAAGAGAGAGAGGCAGAGGGGGTAGACCAATGAGGCGTGTGCCTGCCAGTTTTCTGGAGTTCTGAAATCTGATCTGTTTTGACATGAACAGCATCACTGAAGCATCGAATAAGGGAAGAAATCTTATGGATATAATAGGCGATTGTGGAGACGAATACAGAGCATAATTG	181
>AAAA02036513.1:383|563
TGCATAGAACTTTGCAATTCCAAAATCCCCCAAAAGAGCGGTCATCTCATCGTTGAGAAGGATGTTGCTTGGTTTTAAATCACAGTGCACAGCAAGTGTTAAATTTACCTGGAGCAATATATCCGATAGTTCCCTTCACGCCGACTGAACTGACTGAACCTCTGGGAGCAGGCCCATAATC	181
>CH398243.1:45468|45648
CGAAGCAGTAGCTCATGAAGTCGGCGGCGTCCATGGCGGCGTGGTCGGGGGCCGACGTCACGGTGGCGAGCGCCGACACGACCTCCTGCAGGGCCTCTGCTCTGCTCTGCTATGGCTTTTCTTCCTCATAGGAAGAAGCTCGGCGTGCCGACGATGCCGCCGTACACCGCCGGGTCGAAGT	181
>1:4721698|4721879
GAGGTTGCATGATATTAAGGAAACAGTTTCATTGGAGTACCGGATAAAATTGTCATGAAAATTACGACACTATGAATAACTATTGGTGATGGTTGCATGATATTTGAGTCATGTTAAGTATCACGCTAAGTTGTTATGAAAATTATGACGAACATTCTGCATAAACCTATTGGTTATAACTA	182
>1:19604168|19604349
GACTTCTCCGGCCGGCCGGCAACATGCTTGCTTAATTAGCTAGCTTGCTTGGTTGATGTGTACTACTGCGTTAAGCCTGCATAGAGATGAGGTCCGCTACATGACCATGTTCAGCGACGAGAACGTCGACTCCTGCTCCATCATGTAAAACCAATAATCCATATGTATACTACAACTCCGGC	182
>1:35654645|35654826
AGATGAAACTTAAAGAAGAAATTGACAGCCTCAGAGCCCAAAAAAGGGAACTCATGGCTGATGCAGATAGGCTGCAAGCCGAAAAGGAAAGGCTTTCTTTGAAGAGGAGAAACGGGAAGCAATTCAAGCCCAACAAGATCTAGCAATAACACAAGCAGATAGAGATGAGTTGCTTACTCTGC	182
>1:44938387|44938568
ATTGCAGTTAGCTTGAAGCTGAACGTAACAGCCAAAGAAAACTTTATAGAGAAATTGGATTCCAAGAGAGTTATTTGGCACATACCACCAGAACCCCTCTTACTTCAATCATTAAACAACCTGTTGACCCTAGCCCATCAACTTCTAAACAAAGTACACTATCTCCACCTGATAAGCCAGAA	182
>1:47161320|47161501
TCCCATCCGGACACGGCCAAGGCCGCCGTCGCCGAGTTCATCTCTATGCTCATCTTCGTCTTCGCCGGATCGGGATCCGGCATGGCCTTCACGTAACTAGACGAACGTACTAGCAGAAGAAGAAGAAGAAGAAGAAGAAAATGCCGGTGAGCCGGATCGCGGTGAGCGCCCCCGGCGAGCTG	182
>11:6677232|6677413
AGCGGGAGGAGACGGCGAAGTTGAGCCGGGTGCCGAGCATCTTGGATGGGGCGAGCGCCGCCATCGCCTCAGGCCCACAATTCAGAGGGAGGTGACGGCGGCGGGCTTGGGCTTCGGGGCGGGCTTCTTGCTGAAGAGGGAGACGATCTTCTGCGCTCCGGTGGTCGGTGCCGCGGTGGCGT	182
>12:3974308|3974489
TGGGGTATTCTCCTGTACAGAGATACATATAGTCCAAGATAAAATGTACAATTTCACCGTATGTGTTTCGTACTTTTCAGCGAGCCGACTAGGGGTGGGAGGAACTCTTGCTGGTGATGGAGCCGCTCATTTTGCGTGGCCAGATATGCCAGTGTTGCCATTTGTGTGGCTCAATGGAATAA	182
>12:6438713|6438894
TAGAACAAATTTTTCACCCCCTCTGGCCACTCTAGGTTGTACTGCGAGATCATCCCACATGCCGCGATCCGACCGCCTAGGCGCATGTTAGGTACCTAGCCATTTCCTCCTCGAATTGATAGTACTTGTCATAGAAGTCGAACACAAGGAACCCCTCCATACGCAGGCGCTTGGTGACGATA	182
>3:35168635|35168909
TCGACGACGACCCCTTCCCGCCATCGCCGCCCTCCTTCTCGTGCAACGCCCTGAAGAGTGAGACCTGGGCTAAATTCGATGGCCACCACATGTCAGGATGGGGAGCAGGTAGCCCGGCAGCGCGTAGTAGGCGAAGCTCGCGAAGAAGAAGATGAGGAAGAAGCGCATCCGTGTAGGCCCCC	182
>4:20381931|20382111
GCCAAAGAGGGACTGCTTGGTGGCCGCCATCCAACCCTCGAACGCCGCCTGCGCGGGCTTGGTCGGGTAGAAGAAGATCGCGGCGGCCCAGGTTCTTTCACTTGCTTTTGATTGCAAAATTGGGGAAAGAGAGGGGATGGAAAACTTGGGGAGATTTTCTTGAGAATTCTGTACCCGGTGAT	182
>4:21003608|21003789
AGCAGGTAACATGTACTAGTACCCAAACGGAATCACCCGATGACCAATAGATTCATCGAATCCGAAAGCAAGTCCAAAAATAGGGGTGGGCATAATCCATCGAGTCTACAAAAGGAAGGTCGGTGGGCGTATGCTCCATCCCCTTAAATGAGTCAATCCATCCACGCCCATATGTACCGAGA	182
>4:27268497|27268678
AATACCTGCTCAGGACTTCACGTTCACACCCGCGCACACAAAATTAGGAAGAGTTTCAATGTAAATAGAAAATGTAATAAGTTCCATCAAGGTAGTTTCAATGGAGAATAATCCTATGTATGGTTAACAGTAACAGAGCGCGCAACACACGCGCACACACACAGTGACTAGCATAGCATAAA	182
>5:22122343|22122524
CCGCCGCGAACACCGACGCGACGGCCGCGGCGAGGCCGAGCGTGCGCAGCCGCGTCTTGTGGGTGGAGGCGAACACGAGGAACACCACCACGCGTACATGCAGATGGAGCAGACGGTGGCGGCGACGCCGCAGAGGAGCTTGCGGTGCTGGCCGTGGAGGGCGAGGAGGGAGACGAGCGCCA	182
>6:3604722|3604903
TGTCGCCGGCGGCGGCGTGGACCGCCGCCTCGGCGAGGTCGGCCACGGCGCGCAGGTGCTTGATCGGGAGCTGGTTCTCGAGCTTGATCACAACGAGCGGATCACGCCGTCGAAATTCGCGCGCGCGAATCCGAGCTTGTATTCCCGGAGCGCCTTCTTGACGTCGTCCTTGAGCCCCGGGA	182
>7:22088247|22088428
CTATTGAAAAAGTGTGGCAAACCACAACTGTGGCAGTAAACCAAACACATGCCTAACAAACTGCGGCAGACAAAAAATGTGGTGTGGCAAATTGTGATAGCCACAAAAGTGTGGTGGACAAATTGTTAGTCACAGTGTGGCAAAGTTGCCAAGAAAATTGACTCTGACATGTGGGGCATATG	182
>7:24287154|24287335
CTGTTCATTCATGTATCTACCCAACTGCTTGGAAGCGGACAAGCATGATATAGACCTCTCACGCAGTAATATACTGTATGACTCTATAAACGTAAAATGCTAATGCCACCAATATCTGCAATCTTTTTTTTTTTAGAATTCCAATATATGCAATCTGGAAAAACTTCGAGCAGTTCATCTGT	182
>8:21067166|21067347
GGGGGAGGAGGAGGAACGCCGCCGCAGACGCGGACGCGGACGCGGAGGCCGTCGCCGCCGCCATGGTGGCGCGGGGTAGTTAGGGCGGGAGGAAGCGGCGGGCGCCTGGCGCGGCAGGACGGCGGCGGCGGCGGGCTGCCTCGGGCAGACCCCGTGGCCAGCGGTGGCGGCGGCGGCGAGGA	182
>1:2096454|2096636
TGGAAGCTTCGGATTTCGAATTTTCCGTCCATTTTAGTGCTGTACAGTTCATTGCAGATCTTTTGTTCCATCTCGGTTTGTCATGTGTGCAGGTCAACCATGCCGGCCTCAATTATCCGCTCCTTTTCAATTAAACGTTCACAATTTCCCAGCTTCACCTTTTTCATGCACTCCAAGGAGGAC	183
>1:5878206|5878388
TCGCCGAAGCGACCAGCTGCTTAATTAATCGATAACACACGGGTTTAATTCAGCAATAATCAGCACACACACAAACCACACTCATATGGGTGGCAAACCACACGAATACACGATTGATTAATTTCACTGAGAATAGCACGGGTACGTCACATCACACAAATTCATACGTTGATACACGCATAG	183
>1:27317606|27317788
AAACCGAGCACCACAATCCGCAGAAGAAGAAGACGACGACGACGAAGAACACGGCGGCGGCGGCCGAGGGCTTTCTCTCTCTAGAGGTGGAGGACGAACGCCGCCACCGCCACCGCCACCGCCACGACGACGATCCGCGCGTCCCCCGCGAATGCCATCGCCAGCCACCCAAACTCACCGACC	183
>1:28681684|28681866
TCAAAATAACCTTTCGGTATATCTTTTTGCATTTCATATCTATACTAGAATGTAATTTTTCATTGAGCTTGTCTTTATGCATTAAGGAAAATGTCACGTGCTGAAGAACCCAAATACGAAAAATGCTGCTGCGCTGAAAAGCTTATCTCGTGGGCAAACAGTTGTCCTCACAGGAACACCGGT	183
>1:35933589|35934583
AACAGCAGTTGGCCTTTTGTGGACTGCTACTGACTTTGTTGTGAAGGGATTAATAAGCAAATCTGCTGAGAAAGCAAATGGCATGGATGAAGGATTGGCAACCATTCCTGTGCAATGCCTTGATGAATGCATTTTGGTAACCGGAGCTTATGGCACCCAGAAAACTGACATAAACATAAGTTT	183
>1:39649109|39649291
TTGCTGCAAGAAGTGAGGGCACACTCATTACAATGCAACATTTTGAATCTGCAATTGATAGGGTTATCGGAGGCTTGGAAAAGAAAAACAAGGAACCATCATTTTATTCACAAAGATTAGCTGCTTTGACACCTGGATTTGCTGGAGCTGACATTGCCAATGTTTGTAATGAGGCAGCTTTAA	183
>12:19273836|19274018
GCACCCCCGGCGCGCTGCTCGGCGTCGCGCTGCTGCTGCTCGCCGCCGGCCCCGCCGTCGTCTACCTCGTCCCGGAGGAGTACCCATGGGAGCGCGCCGGGCTGTCGCTGTCGGCGGTGGAGCGGCTGGGCCTGCTGTCCAAGGCGGAGGAGCTGGAGGTGCTGTCGGCGGCGACCGACCCGG	183
>2:21205937|21206119
AGGGAGCGGGCCGCGTGGCGCGCTACTTCAGCGACGGCACCGGCAGGGTGCTCAGCGAGGAGGAGCGCGCCGCCGAGAGCGTCTACATACAGAAGATGGCTACAAGAACGGCCGTGGCGAGGGTGGTGGCGCCCCATCAACCCGCGTGGCCGTGGGCGGCGGCCGTTTTGGCGAGGAGGATGG	183
>2:23722348|23722530
TCGGCCTCAGGGAGTACTCGAGGTACCTCACGTTCAACCACCCGTGCAGCCTGGAGAAGCCACTCCTGGCGCACCTCAGGTTCTTCCCCTGGGTGTTCCACCAGGTGAGGATGAAGCAGCTCATGTGGAGCAACGAGGGGAACCACGCCGGCGACGAGAGTTGCGTCCTCTTCCTCCGGTCCA	183
>3:3888227|3888409
GCGGGAGCGGGAGCCTCGGGAGGGCAGCGAGGGAGGGGAGGTGGTGGAGGAAGCGGCGGCGGTGGAGGCGGAGACGGAGGGGGATGGTGCGGAGGTCGTAGTCGTACTCCCCCTCGGAGGACGCGCCGTTGGGCGCCGCGGACGCCGAGACGTGGCGGCGCGCGTGGGGGAGGAGGGGAGGTC	183
>3:6070732|6070914
CGGCGAAGCCGTGCGGATCACGGAGCGCGTCCGCGGGCGGATCCGGGTCCGGATCGGGGTCGGAGAGGCGGGCGGCGCGGGCGCGGCGGGCGGGCGGGGCCCCGGTGTGCAGGTGCTGGCGGACGTCCCCGGCGGCGTCGAGCTGGCGGCGCGGGCGGCAGCCCCGGCGCCGGCCGCGGCGAT	183
>3:11166478|11166660
CGGTGGGGTGCCCGATGACCTCGGCGCGCCCCGCGCCCGTGTCGGCCGGCGAGGCGTCGCTGGGACGGCACCTGGCGAGGCGGCTGGTGCAGGTTTATCGGATCTTGATGGAGACCCATATCGGATCCGTGGACGGGGCGGCGGCGGCGGCGGACAACGGCGCGGTGGGGTGCCCGGCGTCGG	183
>3:29108042|29108224
ACGGCGTCGACGAGGATGAGCGCCGAGTCGGAGAGCCTCGCGGCGGAGGAGACCTCGGAGCAGAAGTCGATGTGGCCCGGGGAGTCGATGAGGCGGTCGAGCTTGTTGAGGACGAGGCAGGGGCGGAGGCGCTCGAGGAAGGCCTGGCGGAGGGCGGCGTGAGTCTGGATGTGGACGCCCTCG	183
>3:30086990|30087172
ATACGATGGATGAACAGAGAAGACTTCTATGTTCGGAGATCGAGCGCCTAAGACAAGCAATGGAAAGACAAATGGAACAATCCATGCTCAAGGATATTCGTGCTCGGGATGCTACAATTAAGGAAATAGCAAATAAATTAACAGAGACTGCAGAGGCTGCGGAAGCTGCTGCTTCTGCAGCCC	183
>3:39079355|39079537
CCGGACATGGGGGCCGGCACGGCGGAGGTGTCGGCGGAGCCGAAGATCTGCTCGCGGATGTCCTCGAAGCCGTGGCCGGGGTCGGAGTCGACGGCGGCGTAGACCGGCACGGACTCCGGCTTGAACCCGCTCATGACGTTCTGCGGCATGCCGAGGCCCATCCCGCGGGCGTTCTGGGCGAAG	183
>4:27429893|27431422
CCATGCTCATTGGGACCCCACTAGATGCTACACAAGAATCTAAGTTGATTCACATTCTTGTTGTCAGATCCATTCAAGCTGCATATAAGCATGTTGACAACTCAATCTTTGAGGGCATGCTAAACTTGGTAGTTATTTCAGAAACAAGCCGCACTGATGATGATGATGATGATGATGAAAAAG	183
>4:28265219|28265401
AGCTTCTGAAGGATATGCAAGGCACACGACTGGACAGGAGGCTGTACCTGACCGTGTTGAGGAGCCTCCGAGACGCCGGGCTGGAGGTCCATTTCAGGGAGACAGGAGGAAAGGTGGACACGGCCCTGGCTGGGCTCATGGTAGGGGTGTTCTCTAAATGCAGCCGATTCAACGAGCTCATCG	183
>4:29848179|29848361
GGTGGAGCTAGCGCCGACGCATGGAGATCAAGCTCGCTCGCTAGCACCACCACCGCTCGTCGGAATTAGGGTTCGGAGAAGAGGAGGAGGAGGTGGTGGTGGAAGCCGGCCGGAGCAGCAGCCGGCGGCGGCGGCAGTGACGGCGCCGGGTTAAGCAGGCGTCGTCGGTGAGGCATGGCCGCC	183
>4:31059624|31059806
GTGGAGGCCAGTGCCGCCTGCTGCCGGAAGAGGAACACCGATGACTCGAAGTGGCGCCGCAGCTGGCGGAGCTCCTCCTCGTACCCCTCCGGGTCGTCCGGGTAGAAGGGCGCGACGTGGGCGAGGAACAGCGCGAGGTCGCCGAGCTCCTTGGCCACCTCCCCTCCGCCGCCGGACGAGGAC	183
>5:252207|252462
AGAAACTCAAATATTTTCTTCACCTGGTTGGGTTGGCGAAGTTGACAGCTATACACTGACAAAGCATGTGAAATACGACCACCAGATTTCATGTATGCTAGGAAGGGTATTTTTTCGTCAGCAACAGAATCATCATCAAAAGACAAATCCAGGGAGCTGCTGACTTCATGGAACCCATCTTTA	183
>5:2969097|2970166
ATGGCAAACTATTGACAAATGCACATTGTGTTGAGCATGACACCCAGGTCAAAGTAAAGAGAAGGGGAGATGACAAAAAATATATTGCCAAGGTCTATTGCACTCATATTGCACCTGATTATGGGCTTCCTTGGCAGAAGCAAAGGCAACATGCAAGCACAGGGAGTGCCTTTATGATTGGTG	183
>5:30925996|30926178
AAGGAGGAGGCGATCGGGGGATACATATTCGTGTGCAACAACGAGACGATGGAGGAGAATCTCAAGAGGCAGCTGTTCGGCCTGCCATCCAGGAACAGCAACAAGAAGAACAGCAGCAGCAACGACAACAAGATGAGCAGCAGGTTGAAGAAGAGCCAGCTGCCGGCGTCGGAGTCGGTGCCA	183
>6:23994020|23994202
ATGGGGCCCGACAGCCCCGGGTTGCCGCCGACGCGGAACTGCTGGAGCGCGGTGAGCGCGCCGAGCGACGCTGGGATGGTGCCGTTGAGGAGGTTGCCGAGCTCCTCCGGGATGGCGCCGGACAGCGCGGTGGCGGCGGCGCCGAAGACGGTGAGGTTGGAGAGCGCGCCAAGGGAGGCCGGG	183
>6:25293853|25294035
TCGTGGGCGCCGTCGGTGAGGATCTCGGGCTCGACGATGGGGACGAGGCCGTTCTCCTGGCAGATGAGCGCGTACCGGGCGAGGCCCTCGGCGAGGGTGCCCTCGAGGAGGACCTTGTGGTCGTTGAGAGACTTGTAGACGGCGGCGAGGACGCGCTCGGTGACGGCGGCGCAGGTCTTGATG	183
>6:25602483|25602665
GGGCGATGCTGTACAGGTCGCTCAAGGGCGCCGCCGTCGCCGGAGACGAAGGCGGCGGCGGCGGCGGCGGAGGGTTTGGGTTCCTGGAGGAGTACTTCCACGGCGACCACCTCAACCCCACCGACGAGGCGGCGTGGATGGACCTCATGCCGCTCGCGGCGGCGTCGGCGTCGGAGTTCGACT	183
>7:16206965|16207147
CTAATATGCTTGTCCAAATCAGAAACTACTTGAAGTTTTCTTTTAGTTTTGTACTTCTGTGTCTGTTTAGAACAGCTTCACTATGTTATTAGTGTACTTTTTGCTCCAGTTCAGAAATTAAGTGCTCTTTTTCTTTTTTTCCTCACAAAAAAAAAGAAATTAAGTGCTCCGCATCATCCTGTA	183
>7:17843412|17843594
GCGACATCAACGGCGTGTGCGTGGACGCCACCGAGGACGAGCTGTTCCGGCTCACCACCAAGGAAGGGAAGCTGACCGTGGAGCGGGAGAAGGTGGAGCTCCTCTACTCCAAGTTCGTCTCCCTCGTCCGCTCCGACCCCATCATCCAGACGCTGCTCCCCATGTCGCCCAAGGGGGAGATCT	183
>7:18193859|18194041
GGGGAAGCGAGCCCCGGCGAGTCCGACGCCAGCGCGTGCACCAGCATGGGCACGGCGTCGGGCGACGGCAGCGAGCGGATGATGCGGTCGAGGTGCGCCATCACCTTCTGCAGGTAGGGCGCGACGGCGTCCGGGTGCGCGGCGCAGAGCGTGGCGAGGAGGCGCAGCGACTCCCGCCGCGCG	183
>8:14441989|14442171
TATCGCCGGAACCCTATCCTTCGATCGGATCCACCAATCCCCCTCCCCGGTGATGGCGGCGCAGGTTCAGGCGGTGCCGGCGGCGGAGGGTGCGAAACCCTTGTCTTCCTCCCAACCCATCTTACCCAAACCCTAAAAAACCAAAAAAAAATCCGCAAAATTACCCCCGAAAATCCCAAAAAA	183
>8:25973855|25974037
TACCTTTTTCTTCCTCTTTAAATACTTTTTCTATACCAGAATAACTAAAAAAAGAAACATAATTCCAAGATCAAAGTGAATTAATTAGTAGAGTGTAGCACTTGTGTACAGGGCTTTTGGAAAGCGAAGAGATGAGAAGGAGAGAAAAAAAAATCATTGCCCAAAAAAAGCTCCTCCCCTTTT	183
>8:26473664|26473846
CATATAATTTGGTCTCTGTATGTAAAGTTAAATTTTTATACGCTCCATCGATCAGCTCTATGCTAAGGAGTAAGGAGTATAATTTTGTGAAGCACAACGAACGAAGGAAGGAAAGCAATTCTCAGCAGCGATGGTTCTGCCTGCAGTTTGGCAGAACGGAACAGCGGCAAATTAATCCTATTG	183
>8:26592892|26593074
GCCAGAACTGCTTCTTGGCTGCCTCGGCGTCTTCTTCTTCTTCTTCCGCCGCTGCCTCGCCGTCGACGACGTCGTTGCCGGTGTTTCCGGTGGTGGAGGAGCCGACGGAGCTGAGGGCGCCGGAGATGACGCTCTGCGCCAACAGCTGCGGGTTCCCGGGCAACCCGGCGACCAACAACCTCT	183
>8:29325445|29325627
GTGGGAGGGTTGGGGGTAGGGTTTTGGTCGGCGGCGGCGGCGGTGGTATCCTTGGCGGCGTCCATGGGAGGAGGGATCGGAGAAGGGGGGAAGGCGAGGTCGGCCTCCTCCTGGGTGAGGCTGGTGAAGGGCCGTCTCCCCGCCGCCGCCGCCGCCGCGGAGTCATCGGTTGGAGCTGCGGCG	183
>9:11114388|11114570
TGGTCGTCTTGAGTCTGTGTTGAGGCTGCCTGCCACAATTAGCAAGGTTCAAGAAATTGAGCAAAGATATAAGGGTAAGATGGTGATGTTGGGCCTTAATTACGAGTCAAAACGTGGTCACATCGGTATAGAGTACTTTGGCCGTACGGTGAGCCTCAAGATCCTTGCTGTGGGTGTACATGT	183
>9:12578349|12578531
GCCTCGGCGGCTCCGGCGACGACAAGATATAAAATAAAGCTCGCCGGCGCCGCCTAGCTTGCTTGTTGTGTGTCAGTGGCCTTGAATGTTTGGTGATCAAGATGGACTACGTCAACACCGCGATGGAGCGGCTGGAGAAGAACGACGTCCGCTACCGCTTCGTCATCGACGTCGCCGGCAGCA	183
>1:3912737|3912920
AGCAGCCTTCAGAAGGAACTTGAAGGCCAACTAGCTCATCATGACCATGAAATTGAGAAGTGCAAGAAGGAGCTTGAACACGTTCATGAGAACAAGGGAAAAACTTGAGGCACTTGAGGAAAAGAATACACGCTGCCAATGTGAAAAACTTGAGGAGAAGTTGAAGGATTCGCACTCAGAAATC	184
>1:5877369|5877551
AGTGTTTCGCAAAATTCAAAGAAATCAACATGTTAAGATCGAAACAAAATAATTATTGACTGATCTAGATCGAGGAGGCAGCTAGTAATTAATTACCCTCTTCTCGGCTTCAACTATGACGACGCCATAGCTGGTACCTTTCTTCCTGCAAATTAATCACCACGTCAATCGAATCAAACCGATC	184
>1:9593111|9593294
ACCAATACTTAATAAAAGTGGAACAAATTATTTGAATGCATATCAAGTTACAATGGTATTTTCCGAAGTTGGACCAGTGAACAAATTATTTGCAATGTTTTTCTGAAAGTTGCTGAAACCAAGAGAAAACAATACAAGTTTGATAAGGTTTTCGATCAATTCTCAACACAAGGTATTGAATCAT	184
>1:18090725|18090908
CGACTATTTGGCATTTGGCTGGATTTGGTGGTCAGTGACTTGTACTAGTGATGTATTGACCTGGTCAGTGATCCTGTGATGTAATTGAACATGTTTTTGTCTATTCTCTTAATGTTACCTTGCTAATTCAAGATCTTTTGATTCGTGTGACTTGGATATGACTTTGCTTAGGTCAATGTGTGAA	184
>1:39812730|39812913
CGAGACCAGCAAGGCGCCGCCGCGCGCGGAGCTCTCGACGCCCGCCGACGACCCGCCCGCCGTCAGATCCGCCTGCTGCATGCTTCCTCCAGTCATCCATCTCCCCCGATTTAACCCGACGCCGTGCCGCTAGTCTGATCCGCCATGCCTCCGCCTCCTCCTCCTCCCGTCCAGCCCGTATCGA	184
>1:43372348|43372531
TTGAGCAGGAAGCTCTGCTTGCGCTCGCGGAACTCGCCGGTGCAGGTGTTGAAGTCCTCCTCCACCTTGGTCTCGCGCACCGTCAGGTAGTCCTAAGCCATCACATGACCACCACGACTACGTACGGGCACACATATACGTACGTACGTACACGGGTACACACAGCAGGTTCGATCAGTCGGAC	184
>12:7420792|7420975
ACAGAGGACAGCAACAAAAGATGCTGGACGTATTGCAGGATTGGAAGTTCTCCGCATTATAAATGAGCCGACTGCTGCATCCCTTGCTTATGGTCTTGAGGAAGTTGGTGGACGATGCATCTAAGTTTTTGAATGACAAAATTACCAAAGCAGTGGTTACTGTTCCTGCATACTTCAATGACTC	184
>2:7885111|7885294
GTCCCAGTTTAATTAACATAAAATTGTCCGTTCTTCTCTTCAATTCAAATGTACTGATGTTTGTGGTTTTATTCATTTTGCCCGAAAGTTATCTCAAATTTATCCAAACAGCAGTGATGTTTCTTATCTCTTTTTATCTTTTTTAGAGATTGCCATAGTCCTCACAAACCTTTTTAAATACTTT	184
>3:3738595|3738778
GCGATAAAAACCGGAGAGTTTTTACAGCTCTAATCTACGATCAATAAAGCTGATTAATTAGTTTTTACATGCTGATTTAATCTCGGAGCTGTGACGACGACGAGTGTAACTGCGACAGGGACATGACCCTGCACCTGCAACGTCGTCTCGATCGATCTATCAGTATAGACTATAGTTTCTTCTC	184
>3:7895052|7895235
GAACATGGCTGCGGGATTCGCGCCGGATTCGGTGGATTCTCCGGCCGGCTGAGCTGGCCGCGCGACGACGAGGAGGAGCAGAGCAGAGGTGGCTGCTGAGGGTGAGCTCGCGGTTGGGGAAGGGCGGGTCGGTGGTGGAGGGCGGCGCCCCGGGGTTGGCGTCCTTGGATCCGTCGGAGTCGCC	184
>3:14657952|14658135
ATGTCGAAATCTCAATGTGGCCATACAAAGGTTATACTATTATTTTTGATTAACTTTCATCTAGAGAACAAAACATGGGTATAATCAATGAGGAGTACACACGTGCCCGGATGATCCTTGCCAAGTTTTTCATGTTAACATCATTGTTAGATGACACTTATGATACGCATGCTACTTTGGAGGA	184
>3:17712971|17713154
CTGGTGGAAGAGGGAGAAAATACGGTTATGCTGTCAAGGAATCTAATATAAGGTCAACAAGTTCAGTTGACCATTCTAATAAAGATTCAAGAGAATTACAGACCTACTTCTAACAACAGAGAATCTTCTCAAGTTAATTCAGATGCAAAAATTGTGAGTGGTCCAAAGGCTCCAGGTGCTGTAC	184
>3:24356524|24356707
GTGGGTTATAGCTGAACTCTTAGACAATGGTCCAACTAATGTACTGCCTGTACTATCTTTACAGAGCTACATATGCATAAATCACTGATTTGGTCATGTTCAATCGGACAGTTAAATCCCACACATATTGCTGGGCTTGATCATACATGTGTATTTTGCATCGCTATCAATGAGGCATGTTACA	184
>3:30358685|30358868
GTCACCATTGGAGTATCCAGCAAAAAGAAGCCTTCCTGATATCGAAAATGCAATAGATGTAACAGTTGGGAGTTCATTATCATTTCTATCAGGTTCTGTTTTCACACTATCTAAGCTGTAGTAAAATTCATGAGAAATGGCCAATGATGCAAACCTCAGCGAGAAGTGTGTCCCACACATAACA	184
>3:38878317|38878500
TCATGTAATGTGTTGCAGTATCTTGATCTTCTCTAGGATAAGAGACTTTGTATGGCATGGCTGCTAGTCATATGATGAGTTGAATTTGCAAGGTTCGTGCGATCTACAGTACATGCTTGTTATATGATGGGGAATTTTGGATCCAGTAGAGCGTTCTGAAAAGGAATTTTGGTCGGAATGGGAT	184
>8:3647729|3647912
GAGAAAGATATAGACTGCCCAATGGATAATGCACAGAAGGAATTGCAAGAAACTCGGAAACAAGATAATTCTGAAGCTATGAAGGTCATAGTGTCTTCTCCCTCTTTTTCCTCCACCTATAGCTTTTCCATTTGTTCCAGCTCCTAGTGCTCCCTTTTCCACAGCAGATGTTCAGCGAGCTCAA	184
>8:4901526|4901709
GGCCAAAATGGATAGCTGATGCAAGCCTTCAGCTACATTCTATTCCTTTTGAGAATTTAATTGAATCTTTATATATATCTGAATCTGTATGTGTTATCTGAAGATATTGCTCTCTGTCTAGCAGATAGCAGGCAGATATGGAGCCATAAGAAGAAGATGAGATTAGGATGGGAATGAGATCAAT	184
>8:23194844|23195026
TCGGCGAGGGAGTCGCCGAAGCGGAGCGCGCCGTGGAGGTGCGGGACGGGGGGGGAGGCGCAGAGCGCGCAGGGGGAGGTGGCGGCGGTGAGGAGGAACTCCCCGTCGGAGTCCCACGCGCGCGCGGCGAGGCTCGGGAACGCGCGGGTGAGGCTCGAAGAGGAGGGAGACACCGAGCCACTCG	184
>8:29886456|29886639
TGCGCGGAGAGGCGCGTGGTCCTGCGCGAGGTAGACGTGGAAGCGGCGGCGGAGGAGAAGCGGAGGCGGCGCGCGAGGAGGAGTGGCGGGAGGCTTGAAGTCGGGAGGCGGCGCGAAGGAGGAGGCGGCGGCGGGCTTATCAGAGGTGGAGGTGGAGGTGGAAGCAGCGGCGGTGTCGTCGAGC	184
>CH398236.1:4173|4815
GCTTCTTGATATTGTCCACTCCTATGCATCAGCAGATGAATTGGTTGGCTTATCCCTCTTTGATGGTTCTAACGATTGTTACTTCCACAGCGGTCACCAATTATTTTTCAGTCAGTAGCAGATTTGGCTCGCCAGATGACTTCAAAAAACTAGTGGATGAGGCACACGGCCTTGGATTAGTGGT	184
>1:40152723|40152907
CGGAGACAAGGCGGTGAAGGAGAAGGCGGAGTGGCTCAAGGCCGCGCTGGAGAAGGACGGGTTCACCGTCAAGGGCCCCTTCGTGCTGGCGCGGTGGAGGAGGCGCCGCGGCCGACGGACGAGCGGGTGGTGCTGCGGCAGGTGGGGGAGAGGAAGTACGGGGTGGTGAGGTTCAGCGGCCTGAC	185
>1:42021106|42021290
GAGCTGATTAAACAAGTTGCAAAATAAATATATCAAATATCTAAATAGTAGTATCCATCTAGAAGTACCACCAGCTGTTCGAATCGAGCTGCGATGAGATGAGCCAACGTCTCCAATTAATTTCTGCGGCCCAAAGCCGTGGGCCACGCTAAGCTTATCCTCCCAATTCATTTCGAAAGCGAAAT	185
>1:43394782|43395112
GCTGAGCAACTGACAAAATTCATACTCTATGCTGAGTGGCTAATTTTGTCAACATGGTGGATTGGAGACAACTGGTCCTCTCTGATGCAGTCTGCTGGAGCTTGAGTTTGAACTATCTATACCATTCTACTCAGGTCATTGCAGTGTTGATTGGAGGGATATCCATCATGGCTGGGAAGCTAACT	185
>10:13368037|13368221
TGCTTCACCTACAAAACTCCACCTCCACCATAACCTTGACCATACAGTACTACCTAACTTATTATTCTCATTACTCTATACACTACTATGCATGTATGTCAACTGCCATCCACCCTATCCTTACCCCACTGTCCACCTTAACAACACCTACATATGACAGTTTTCACTACCCAACTTTCAGAAGA	185
>12:9093145|9093329
GCTTCGGTCCAAGTGGGTGCCTTGCCTCGAGTTCAGCAAGGTTGGGTTCGTCTACCGCGAGAACCACAGGTCTCCCGGGTACTACGATGGCAGGTGTGGCCAATTGAGGGCATCAAGAAGTTCGAGACCCTATCGTACCTGCCACCACTCACCGTGGAGGATCTCTTGAAGCAGATCGAGTACCT	185
>12:18766425|18766609
ATGTGATGTGATGTTGATGTTGGAATGTACTAACTTGGAGTTGATTGAGAACCGGAGTTGATTGAGAACCGGGGTTATATTAGTTAGTAGTATGATGTAATGGATTTTGTCTGTGCAGGGCCGTTTGGCCCTTTACGTGTGATTTTTAATTGTTCTCAGGAACATCCCTCCCTTGCTTCGGTGAG	185
>12:21724691|21725095
GTAAGCTTCCTTGATTCCTCGCTGCGGATCGGGCCAATACTCGATGCTGCCGGCGGAGACGTAGCGGTCGAAGGTGTCGGTGGGGAAGGGGAGAGCATCCACATGTCAGCGAAAAAGCGAGACAGCCAGAAGGTTGGGTGCACGGGGCCAATCATGCAAGCCACTCCACCAAGCCTCAAAACCCT	185
>12:23031583|23031767
AAAGGCCAAACATCAAGGAATGGAGTCCATATATAAAGTGGATCTACGTGGTGAAAGAACAGATGGCACATTTTATGGAAGAAATCAGGCAAGCAAGCCTACAAAAACTACAAGTGGGCAGGCAAGCATGAAAAAATTGTATAATACTCAAGATTGAAGTGAAAGGTAGCCTTTACAGTTCTTCG	185
>2:24111906|24112090
TAGCTGGAAAGCTGACTTGTTTGGAGAGGCTGGGTAAACTCTGTGGACGGAATGCATCATCTGGGCTCCAAGCTCTTGTACTACTCTTGATTGGTCCTCGTAGCATATAGGGCAGGATGTCGGCTTCGAGGGGACTCCCTTTTGTGCAGATCCTATCCCCATTGCCACCCAACAGTTACCCATGC	185
>3:1808214|1808398
AGCACTAAGTGAATTTATCATGATGAACTTGCAATTGGCAGCTGTGTTCTTTACGTTTTCACTTGGCACTAAGACTCACTACTATGGACGAATGTTGCTCTTGCCTCACAATCTCTGGTTCAGCTAGGTTTTCTGATGGCCCTGCCCATGATGATGGAAATTGGCCTTGAAAAAGGATTTGGTCA	185
>3:14404610|14404794
AAGAACAAAAGATAAAGAGCGTGTATTAGTACTTGCTGCAACTAATAGGCCATTTGACCTTGATGAGGCTGTTGTTAGGAGGCTTCCTAGGCGGTTGATGGCATGTTGGGTAGGCGTGAAAACCCTGGAGAACATGAAGCAATGCGTAAAATGAAAAATGAGTTTATGGTGAACTGGGATGGTCT	185
>3:17364354|17364538
ACCCTCATGTTCTCTGCCCCCATCCTTGTGATGATGGTAATTCTCCCAGGCTTGTTTGATGGGTTCAAAATCTCAATCAGCTTCACCAACTCGGAGCCTTGATGGTGTTCCCGTGCATTGGATCAGTAATCCATGTGACAATTTGTCCAGCGTGGCGGACCGCACGGATAAGATGAGGTAACTTG	185
>3:29485487|29485671
CGCGCCGCTTCCCGGGGTGCGGACGCCGCCGTCGCCGCCTCGCAGAGCGCCAGCACCGGCGCCGGCGCCGCTGACGCCTGCTCTTTCCCAGAGACCCCCTCGCCGCTGACGCCGTCGCCCACGCCGTCGCCGGTGACGCCGCCGCCGCAGCAGCCGCCCCAGCCCGAGCCCAGGAGGCCGCCCGC	185
>3:35928566|35928750
GTCGGAGTAGTGGACCCCGATCGAGCCATAGCAGGCAGGGCCCAGCCAGCCATGGCTGGTTGGCCCCGATAAGCCGTGATATATAACTGTGATATATTCAGGATCGCCGTCATCATGAACGGGCTCGTGCTCGTCGGCGTCGCCGTCGGCTTCGTGCTGCTCCGGGTGGAGGCGGCCGTCGAGGA	185
[truncated: 11,226 more rows]

## Sheet: Conservation analysis 
BLAST of the identified circRNAs against the PlantcircBase database to distinguish whether the Cs-circRNAs are conserved or specific.
query_name	query_length	accession_number	length	e-value	bit score	query_start	query_end	hit_start	hit_end	identity (%)	alignment length	query.spanning	accession.spanning	Both spanning between query and accession
6:19368567|19368732	88	gma_circ_006739	200	2e-07	52	1	50	71	120	88	50		Back-splicing spanning
8:3258600|3258806	94	csa_circ_001389	200	1e-12	69.9	2	40	41	79	97.44	39
3:10090778|10090882	105	zma_circ_003478	106	2e-33	139	1	105	1	106	92.45	106	Back-splicing spanning	Back-splicing spanning	Back-splicing spanning
1:24436710|24436938	127	gma_circ_003813	200	9e-08	54	78	124	25	71	89.36	47
12:22979165|22979292	128	zma_circ_006012	129	5e-31	131	1	121	1	122	89.34	122	Back-splicing spanning	Back-splicing spanning	Back-splicing spanning
5:30974208|30974343	136	zma_circ_000637	200	6e-09	58	1	49	33	81	89.8	49
4:32530942|32532700	138	zma_circ_003257	200	4e-13	71.9	87	138	101	152	92.31	52
5:14612669|14613436	138	ath_circ_021586	200	2e-11	65.9	1	69	112	180	86.96	69
7:27317209|27317606	138	ath_circ_013860	200	6e-12	67.9	80	113	111	144	100	34
1:27192112|27192333	147	gra_circ_001096	200	4e-13	71.9	84	147	2	65	89.06	64
4:25969942|25970088	147	zma_circ_003236	200	2e-06	50.1	43	79	49	85	91.89	37
4:32530933|32532700	147	zma_circ_003257	200	7e-12	67.9	101	142	101	142	95.24	42
3:40785754|40785903	150	zma_circ_000940	200	5e-16	81.8	7	75	32	100	89.86	69
5:8054758|8054907	150	zma_circ_006092	200	7e-12	67.9	35	136	97	198	83.33	102	Back-splicing spanning
8:30036143|30036292	150	bra_circ_000421	200	1e-16	83.8	1	78	18	95	88.46	78
2:12745754|12745904	151	zma_circ_002068	200	1e-07	54	28	82	5	59	87.27	55
1:46540880|46541031	152	zma_circ_005151	200	4e-10	61.9	5	43	161	199	94.87	39
4:33188940|33190089	153	ath_circ_037270	200	6e-06	48.1	117	148	115	146	93.75	32
7:23091530|23091768	153	ptr_circ_000017	200	4e-10	61.9	39	77	62	100	94.87	39
AAAA02039127.1:1202|1354	153	ath_circ_035862	153	9e-73	270	2	153	1	152	97.37	152	Back-splicing spanning	Back-splicing spanning	Back-splicing spanning
5:25796391|25796544	154	osi_circ_000722	200	4e-10	61.9	69	107	162	200	94.87	39
3:10742894|10743179	156	zma_circ_005957	165	1e-28	123	8	152	12	165	84.42	154	Back-splicing spanning	Back-splicing spanning	Back-splicing spanning
4:17780308|17780463	156	osi_circ_000495	200	4e-38	155	1	78	118	195	100	78
8:26474161|26474409	156	bra_circ_000156	200	2e-06	50.1	104	156	99	151	86.79	53
9:3225182|3225337	156	bra_circ_000255	200	7e-09	58	120	148	146	174	100	29
3:25746165|25746321	157	ecr_circ_000358	200	2e-06	50.1	82	110	69	97	96.55	29
6:3611025|3611845	157	zma_circ_002906	200	7e-09	58	1	85	107	191	83.53	85
8:27911045|27911584	158	ath_circ_021406	200	7e-09	58	50	122	71	143	84.93	73	Back-splicing spanning	Back-splicing spanning	Back-splicing spanning
2:34974|35132	159	zma_circ_004874	151	5e-13	71.9	1	44	108	151	95.45	44
3:10232009|10232167	159	zma_circ_005963	64	7e-06	48.1	26	57	33	64	93.75	32
3:14318200|14318358	159	ecr_circ_000159	175	1e-16	83.8	102	159	90	147	93.1	58
5:14616172|14616330	159	zma_circ_000091	137	1e-16	83.8	98	159	64	125	91.94	62
1:18793943|18794222	160	osi_circ_000077	200	2e-15	79.8	41	80	1	40	100	40
10:14408806|14408965	160	osi_circ_000347	200	8e-15	77.8	20	82	1	63	90.48	63
2:6346239|6346400	162	zma_circ_005922	144	9e-24	107	88	149	80	141	96.77	62
2:33283273|33283434	162	ath_circ_006506	83	7e-06	48.1	82	105	46	69	100	24
11:3016274|3016436	163	zma_circ_005709	200	2e-21	99.6	1	82	19	100	90.24	82
11:12681876|12682038	163	zma_circ_001633	200	1e-07	54	1	51	19	69	88.24	51
1:45397135|45397298	164	hvu_circ_000046	200	9e-24	107	83	136	50	103	100	54
3:2532075|2532238	164	gra_circ_000673	169	5e-10	61.9	83	161	85	163	84.81	79
3:6068020|6068183	164	ecr_circ_000143	200	7e-06	48.1	36	59	150	173	100	24
5:28746984|28747148	165	tae_circ_000159	200	2e-09	60	109	154	155	200	91.3	46
6:1840009|1840173	165	zma_circ_000457	105	3e-14	75.8	7	56	53	102	94	50
2:34114496|34114985	167	zma_circ_002149	200	2e-18	89.7	83	167	4	88	88.24	85
1:33259690|33259857	168	zma_circ_005352	169	1e-56	216	1	168	1	169	91.72	169	Back-splicing spanning	Back-splicing spanning	Back-splicing spanning
11:3096625|3096792	168	zma_circ_006048	169	9e-24	107	51	137	48	138	90.11	91	Back-splicing spanning	Back-splicing spanning	Back-splicing spanning
2:12745749|12745916	168	zma_circ_002068	200	1e-10	63.9	31	86	5	60	89.29	56
5:8055490|8055657	168	zma_circ_006114	200	1e-16	83.8	12	145	10	150	82.98	141	Back-splicing spanning	Back-splicing spanning	Back-splicing spanning
1:35455310|35455480	171	zma_circ_000449	164	2e-21	99.6	43	169	39	161	85.04	127	Back-splicing spanning	Back-splicing spanning	Back-splicing spanning
8:26357944|26358114	171	ath_circ_029085	200	5e-16	81.8	14	86	28	100	89.04	73
12:7423631|7423802	172	zma_circ_006067	141	2e-09	60	86	127	96	137	92.86	42
4:17658639|17658810	172	ecr_circ_000336	200	2e-31	133	89	171	118	200	95.18	83
3:2019922|2020097	176	ath_circ_023024	200	8e-06	48.1	30	89	22	81	85	60
7:20370079|20370254	176	zma_circ_005536	200	2e-31	133	1	71	130	200	98.59	71
1:19079736|19079915	180	zma_circ_005196	99	8e-12	67.9	117	166	50	99	92	50
1:35455310|35455489	180	zma_circ_005780	133	1e-10	63.9	47	90	14	57	93.18	44
12:10518955|10519226	180	zma_circ_002951	200	9e-18	87.7	87	154	34	101	91.18	68
1:37004032|37004212	181	ath_circ_035414	193	2e-18	89.7	105	165	20	80	93.44	61
1:47161320|47161501	182	ath_circ_004650	141	5e-07	52	115	140	44	69	100	26
11:6677232|6677413	182	zma_circ_004057	54	1e-07	54	122	148	2	28	100	27
12:7420792|7420975	184	bra_circ_000166	200	8e-06	48.1	2	49	53	100	87.5	48
2:1211271|1211456	186	zma_circ_005028	187	3e-11	65.9	142	186	47	91	93.33	45
5:8055472|8055657	186	zma_circ_006113	200	2e-18	89.7	1	172	2	174	82.08	173	Back-splicing spanning	Back-splicing spanning	Back-splicing spanning
8:605587|606306	186	csa_circ_003259	200	8e-09	58	121	173	119	171	88.68	53
9:18902307|18902492	186	zma_circ_002558	187	2e-34	143	31	185	31	186	87.18	156	Back-splicing spanning	Back-splicing spanning	Back-splicing spanning
2:7675584|7675770	187	ath_circ_005006	200	5e-07	52	13	94	1	82	82.93	82
2:27990859|27991777	187	zma_circ_002112	200	2e-21	99.6	1	94	7	100	88.3	94
5:1069613|1070359	187	zma_circ_005161	121	9e-12	67.9	36	93	64	121	89.66	58
12:9093459|9093646	188	osi_circ_001219	200	3e-11	65.9	94	126	69	101	100	33
3:8273488|8273756	188	gra_circ_000707	200	2e-06	50.1	33	85	113	165	86.79	53
1:37017061|37017250	190	ath_circ_035855	200	6e-22	101	96	150	144	198	98.18	55
1:19079301|19079492	192	ecr_circ_000245	200	5e-38	155	5	90	115	200	97.67	86
AAAA02049926.1:758|949	192	pbe_circ_000227	192	1e-87	319	4	192	4	192	96.3	189	Back-splicing spanning	Back-splicing spanning	Back-splicing spanning
1:31612017|31612214	198	ecr_circ_000393	164	1e-17	87.7	27	98	82	153	90.28	72
1:43372505|43372702	198	zma_circ_005744	103	2e-12	69.9	99	137	52	90	97.44	39
12:6328114|6328311	198	ath_circ_013691	103	6e-07	52	123	148	26	51	100	26
3:6277891|6278088	198	zma_circ_003308	120	6e-07	52	156	193	62	99	92.11	38
5:29146568|29146843	198	zma_circ_000363	200	3e-27	119	110	197	98	185	92.05	88
8:25367760|25368776	199	ath_circ_019936	200	2e-15	79.8	9	100	9	100	85.87	92
6:32157427|32157702	200	gma_circ_007443	200	9e-06	48.1	153	180	31	58	96.43	28
11:22986531|22986731	200	ath_circ_011549	200	2e-13	73.8	1	69	11	79	88.41	69
12:3784592|3784792	200	zma_circ_006428	200	3e-24	109	1	91	5	95	90.11	91
3:3605012|3605212	200	ecr_circ_000316	200	9e-12	67.9	43	100	114	171	89.66	58
2:24825036|24825239	200	ath_circ_021152	162	1e-07	54	113	159	9	55	89.36	47
6:27789691|27790696	200	zma_circ_002976	200	4e-08	56	54	101	54	101	89.58	48
5:13965153|13965358	200	osi_circ_000643	200	3e-101	365	6	200	1	193	98.97	195	Back-splicing spanning	Back-splicing spanning	Back-splicing spanning
5:2295320|2295602	200	ath_circ_010440	200	4e-14	75.8	44	101	20	77	91.38	58
9:19737870|19738154	200	bra_circ_000320	200	6e-10	61.9	113	179	30	96	86.57	67
1:19079629|19079836	200	zma_circ_005195	200	2e-15	79.8	129	200	101	172	88.89	72
12:23033231|23033438	200	ath_circ_018354	200	9e-09	58	43	99	7	63	87.72	57
1:38270833|38271140	200	ath_circ_013395	200	9e-06	48.1	142	173	18	49	93.75	32
1:26301832|26302043	200	zma_circ_000425	157	4e-11	65.9	109	184	78	156	86.08	79
3:40713997|40714759	200	zma_circ_000938	200	1e-07	54	102	160	43	101	86.44	59
6:29442192|29442403	200	zma_circ_002993	200	2e-06	50.1	103	131	171	199	96.55	29
12:460962|461301	200	zma_circ_002420	200	1e-17	87.7	121	200	1	80	88.75	80
7:27318282|27318496	200	csa_circ_002046	200	9e-06	48.1	126	181	135	190	85.71	56
2:25565427|25565930	200	csi_circ_000131	200	9e-06	48.1	8	39	131	162	93.75	32
3:34751413|34751628	200	csa_circ_004735	154	6e-07	52	143	200	7	64	86.21	58
5:20970886|20971101	200	zma_circ_000352	200	2e-15	79.8	13	100	98	185	86.36	88
1:12277212|12277428	200	bra_circ_000120	200	2e-06	50.1	100	132	18	50	93.94	33
1:35775591|35775807	200	zma_circ_004305	126	1e-10	63.9	147	198	8	59	90.38	52
5:1640977|1641193	200	osi_circ_000558	200	2e-22	103	149	200	1	52	100	52
6:29466598|29467174	200	zma_circ_002994	200	2e-31	133	1	126	1	127	88.98	127	Back-splicing spanning	Back-splicing spanning	Back-splicing spanning
12:4103253|4103564	200	zma_circ_001115	200	2e-06	50.1	1	81	1	81	82.72	81
9:19534699|19535307	200	sly_circ_000604	200	2e-16	83.8	15	100	4	89	87.21	86
CH398268.1:8037|8257	200	ath_circ_014443	200	9e-06	48.1	55	98	2	45	88.64	44
3:10231901|10232122	200	zma_circ_005963	64	9e-06	48.1	160	191	33	64	93.75	32
2:17384052|17384353	200	zma_circ_001713	200	1e-20	97.6	111	199	112	200	88.76	89
8:26356907|26357130	200	zma_circ_003988	200	4e-23	105	104	200	5	101	88.66	97
5:29927382|29927606	200	zma_circ_000221	132	4e-08	56	117	152	59	94	94.44	36
5:3471449|3472675	200	ath_circ_013056	200	2e-13	73.8	29	101	16	88	87.67	73
1:44929343|44929751	200	ath_circ_015034	200	9e-09	58	11	63	11	63	88.68	53
5:13965153|13965379	200	osi_circ_000646	200	4e-51	198	2	101	101	200	100	100
7:27009584|27009809	200	csi_circ_002877	200	2e-06	50.1	16	40	135	159	100	25
2:3941650|3941877	200	zma_circ_004733	200	4e-51	198	1	199	1	200	88	200	Back-splicing spanning	Back-splicing spanning	Back-splicing spanning
2:33283136|33283363	200	zma_circ_000318	120	7e-22	101	109	171	57	119	95.24	63
4:30977104|30977331	200	zma_circ_004659	200	5e-41	165	2	199	2	200	85.93	199	Back-splicing spanning	Back-splicing spanning	Back-splicing spanning
4:30977560|30977787	200	zma_circ_004733	200	9e-46	180	2	199	2	200	86.93	199	Back-splicing spanning	Back-splicing spanning	Back-splicing spanning
7:22395106|22395333	200	zma_circ_005555	200	4e-08	56	95	170	102	177	84.21	76
12:7423663|7423891	200	zma_circ_006067	141	4e-17	85.7	114	184	1	71	90.14	71
2:6135147|6135375	200	zma_circ_004645	163	4e-14	75.8	1	58	106	163	91.38	58
12:4225550|4225780	200	gma_circ_007900	193	2e-06	50.1	139	163	127	151	100	25
7:22395136|22395366	200	zma_circ_005555	200	2e-06	50.1	103	163	101	161	85.25	61
4:32534546|32534776	200	ath_circ_009192	200	9e-06	48.1	109	140	62	93	93.75	32
11:3896852|3897169	200	zma_circ_001810	200	4e-20	95.6	99	178	19	98	90	80
5:8055238|8055471	200	zma_circ_006114	200	1e-17	87.7	4	107	46	144	85.58	104		Back-splicing spanning
6:1808539|1808861	200	tae_circ_000092	200	6e-07	52	145	181	82	119	94.74	38		Back-splicing spanning
6:21951813|21952046	200	zma_circ_002864	200	2e-09	60	109	158	110	159	90	50
9:18902371|18902603	200	zma_circ_002559	200	4e-11	65.9	1	77	124	200	85.71	77
8:29762968|29763202	200	zma_circ_000797	200	8e-37	151	6	191	6	180	86.1	187	Back-splicing spanning	Back-splicing spanning	Back-splicing spanning
10:5270579|5271503	200	zma_circ_001957	200	3e-27	119	2	101	2	101	90	100
11:22986459|22986695	200	ath_circ_039062	200	2e-13	73.8	126	190	109	173	89.23	65
5:9213152|9213388	200	sly_circ_002065	200	2e-12	69.9	1	67	30	96	88.06	67
6:3321466|3321793	200	zma_circ_000455	103	4e-08	56	131	174	50	93	90.91	44
10:21547080|21547319	200	zma_circ_002842	200	4e-17	85.7	110	200	10	100	86.81	91
3:11352094|11352333	200	zma_circ_003401	113	9e-12	67.9	98	147	3	52	92	50
7:20371010|20371249	200	zma_circ_005539	200	6e-13	71.9	149	200	1	52	92.31	52
10:7063612|7063932	200	osi_circ_001081	200	2e-34	143	1	72	129	200	100	72
12:21929707|21929950	200	zma_circ_000842	200	2e-25	113	74	181	74	182	88.99	109	Back-splicing spanning	Back-splicing spanning	Back-splicing spanning
3:8292447|8293734	200	zma_circ_003034	200	5e-35	145	1	101	1	101	93.07	101
11:22986058|22986395	200	csa_circ_003068	200	9e-12	67.9	19	100	1	82	85.37	82
3:10232000|10232245	200	zma_circ_005963	64	9e-06	48.1	37	68	33	64	93.75	32
2:25263606|25263852	200	zma_circ_005052	186	2e-16	83.8	17	102	10	95	87.21	86
1:26281806|26282183	200	gma_circ_002052	200	6e-13	71.9	125	200	1	76	86.84	76
5:1226854|1227101	200	csa_circ_000694	200	9e-06	48.1	83	110	71	98	96.43	28
3:39079706|39079956	200	zma_circ_003766	143	1e-10	63.9	2	49	96	143	91.67	48
5:8055238|8055489	200	zma_circ_006125	200	4e-11	65.9	46	110	107	171	87.69	65
9:7565974|7566224	200	zma_circ_005437	121	2e-09	60	2	59	1	58	87.93	58
9:6484855|6486190	200	gma_circ_004719	200	2e-12	69.9	123	193	120	190	87.32	71
6:1808539|1808882	200	tae_circ_000092	200	9e-06	48.1	166	200	82	117	94.44	36		Back-splicing spanning
9:16807067|16807446	200	csa_circ_002955	200	6e-13	71.9	29	104	23	98	86.84	76
11:22986923|22987272	200	osi_circ_001176	107	1e-23	107	109	170	1	61	98.39	62
7:20371097|20371353	200	zma_circ_005539	200	1e-14	77.8	100	150	39	89	94.12	51
5:28794447|28794705	200	ath_circ_024535	200	4e-11	65.9	102	154	30	82	90.57	53
11:22987142|22987401	200	zma_circ_004413	151	9e-09	58	19	91	75	147	84.93	73
11:22987349|22987611	200	zma_circ_004412	200	6e-07	52	137	174	125	162	92.11	38
2:6619547|6620476	200	zma_circ_002034	200	2e-13	73.8	152	200	20	68	93.88	49
8:23997928|23998190	200	zma_circ_000767	200	3e-39	159	6	190	6	200	84.62	195	Back-splicing spanning	Back-splicing spanning	Back-splicing spanning
11:3242023|3242624	200	zma_circ_006056	124	6e-13	71.9	149	200	68	119	92.31	52
5:2425203|2425467	200	gma_circ_003462	200	2e-06	50.1	107	147	57	97	90.24	41
7:3215036|3215689	200	ath_circ_037875	200	2e-15	79.8	91	193	91	194	85.58	104
11:3241906|3242171	200	zma_circ_000084	111	1e-17	87.7	145	200	50	105	94.64	56
8:26357845|26358111	200	zma_circ_004598	200	4e-23	105	104	200	5	101	88.66	97
9:17177995|17178261	200	zma_circ_005477	198	2e-25	113	5	105	4	104	89.11	101
10:16712744|16713104	200	ecr_circ_000109	173	6e-07	52	1	46	127	172	89.13	46
5:163130|163396	200	zma_circ_002221	200	5e-29	125	1	99	102	200	90.91	99
6:27777256|27777608	200	zma_circ_005903	104	6e-10	61.9	49	103	1	55	89.09	55
7:18837094|18837362	200	zma_circ_000437	120	1e-10	63.9	112	171	1	60	88.33	60
8:3545021|3546199	200	zma_circ_001662	200	6e-07	52	171	200	101	130	96.67	30
7:17843103|17843372	200	zma_circ_000393	135	1e-23	107	9	78	66	135	94.29	70
7:23057419|23057688	200	zma_circ_005562	200	4e-08	56	149	192	138	181	90.91	44
1:38407690|38408774	200	zma_circ_001466	200	5e-41	165	17	198	17	199	86.89	183	Back-splicing spanning	Back-splicing spanning	Back-splicing spanning
8:19423562|19424595	200	sly_circ_000492	200	9e-09	58	100	140	100	140	92.68	41
3:8814381|8815314	200	ath_circ_039163	200	1e-23	107	2	183	2	183	82.42	182	Back-splicing spanning	Back-splicing spanning	Back-splicing spanning
12:22089783|22090056	200	csi_circ_002629	200	2e-16	83.8	41	166	41	166	83.33	126	Back-splicing spanning	Back-splicing spanning	Back-splicing spanning
10:18111655|18111930	200	osi_circ_001106	138	8e-31	131	101	166	73	138	100	66
12:7424367|7424642	200	zma_circ_000092	105	4e-14	75.8	127	188	44	105	90.32	62
1:3354472|3354749	200	zma_circ_004041	154	4e-20	95.6	145	200	2	57	96.43	56
2:32658139|32658416	200	csa_circ_000470	200	6e-07	52	102	135	165	198	94.12	34
8:2121655|2121932	200	zma_circ_004485	148	1e-07	54	8	82	2	76	84	75
12:6607264|6607542	200	zma_circ_006081	163	3e-21	99.6	98	179	1	82	90.24	82
9:19534370|19535318	200	sly_circ_000604	200	7e-22	101	4	110	4	110	86.92	107		Back-splicing spanning
12:6611377|6611657	200	zma_circ_000095	109	2e-15	79.8	135	186	58	109	94.23	52
1:9547762|9548131	200	zma_circ_002668	200	1e-07	54	5	75	124	194	84.51	71
3:3306313|3306594	200	ath_circ_036730	200	6e-10	61.9	5	87	5	87	84.34	83
6:1976980|1977262	200	ath_circ_018945	200	2e-22	103	8	199	8	199	81.77	192	Back-splicing spanning	Back-splicing spanning	Back-splicing spanning
2:1078421|1079354	200	gma_circ_001253	200	6e-10	61.9	47	101	47	101	89.09	55
11:3820585|3821109	200	zma_circ_001115	200	9e-06	48.1	58	101	28	71	88.64	44
12:9052222|9055600	200	zma_circ_003112	200	4e-54	208	1	188	1	189	89.42	189	Back-splicing spanning	Back-splicing spanning	Back-splicing spanning
8:26356501|26356785	200	zma_circ_005475	135	2e-13	73.8	135	199	1	65	89.23	65
8:30109798|30110161	200	zma_circ_000761	148	4e-20	95.6	27	94	1	68	92.65	68
2:18743127|18746159	200	ath_circ_004983	200	4e-08	56	101	164	101	164	85.94	64
11:11754030|11755200	200	zma_circ_004458	130	4e-23	105	114	178	1	65	95.38	65
4:21105611|21105997	200	zma_circ_001038	112	4e-11	65.9	57	105	57	105	91.84	49
7:17843097|17843384	200	zma_circ_000393	135	1e-23	107	3	72	66	135	94.29	70
1:29739863|29740360	200	ath_circ_004655	116	6e-13	71.9	49	100	7	58	92.31	52
5:14616307|14616595	200	zma_circ_003670	200	6e-10	61.9	143	189	29	75	91.49	47
11:22986118|22986500	200	bra_circ_000112	200	1e-26	117	15	97	101	183	92.77	83
3:929213|930106	200	csa_circ_003803	200	2e-09	60	8	45	110	147	94.74	38
4:22661573|22662268	200	zma_circ_001979	200	6e-13	71.9	108	183	25	100	86.84	76
11:22986118|22986503	200	bra_circ_000112	200	1e-26	117	12	94	101	183	92.77	83
3:38175244|38175626	200	csa_circ_001936	200	6e-10	61.9	108	162	108	162	89.09	55
1:19079649|19079946	200	zma_circ_005195	200	2e-22	103	109	200	101	192	89.13	92
11:22987142|22987440	200	zma_circ_004413	151	9e-09	58	19	91	75	147	84.93	73
8:6222329|6222627	200	zma_circ_003136	200	1e-23	107	106	199	107	200	89.36	94
6:25483265|25483564	200	bra_circ_000008	200	9e-12	67.9	98	159	137	198	88.71	62
7:15915004|15915681	200	gra_circ_000372	200	9e-09	58	50	90	50	90	92.68	41
12:16446192|16446493	200	ath_circ_033478	200	4e-08	56	31	62	49	80	96.88	32
2:6346302|6346603	200	zma_circ_005920	200	3e-18	89.7	108	200	9	101	87.1	93
1:41907313|41907616	200	zma_circ_002371	200	6e-07	52	8	61	8	61	87.04	54
12:7424390|7424693	200	zma_circ_000092	105	4e-14	75.8	104	165	44	105	90.32	62
12:3724777|3725081	200	ath_circ_003780	200	3e-18	89.7	6	146	6	146	82.98	141	Back-splicing spanning	Back-splicing spanning	Back-splicing spanning
2:19679778|19680645	200	ath_circ_000821	200	4e-11	65.9	12	128	12	128	82.05	117	Back-splicing spanning	Back-splicing spanning	Back-splicing spanning
2:21154578|21154992	200	zma_circ_001054	200	2e-09	60	3	40	163	200	94.74	38
2:24680466|24680771	200	zma_circ_005047	200	6e-10	61.9	56	98	101	143	93.02	43
9:5905294|5905966	200	gra_circ_001159	200	1e-20	97.6	35	123	35	123	88.76	89	Back-splicing spanning	Back-splicing spanning	Back-splicing spanning
1:35455003|35455309	200	zma_circ_005782	124	2e-13	73.8	107	155	70	118	93.88	49
1:38121111|38121623	200	zma_circ_002384	200	1e-29	127	20	194	20	195	84.66	176	Back-splicing spanning	Back-splicing spanning	Back-splicing spanning
5:21165911|21168283	200	zma_circ_002767	200	6e-07	52	145	182	9	46	92.11	38
6:32568652|32569056	200	csa_circ_002886	200	1e-14	77.8	95	189	106	200	85.26	95
9:19584957|19586249	200	zma_circ_002787	200	9e-12	67.9	1	100	4	100	84	100
2:1211283|1211595	200	zma_circ_005028	187	6e-13	71.9	137	184	47	94	93.75	48
9:18466973|18467286	200	zma_circ_000749	200	2e-09	60	19	48	55	84	100	30
1:39484532|39484846	200	ecr_circ_000382	200	4e-23	105	101	185	17	101	90.59	85
4:22734801|22735310	200	gma_circ_005773	200	2e-13	73.8	12	100	12	100	85.39	89
11:22986985|22987395	200	zma_circ_004412	200	9e-06	48.1	108	147	58	97	90	40
2:1211136|1211456	200	zma_circ_005028	187	1e-20	97.6	144	200	94	150	96.49	57
2:6701464|6701784	200	ath_circ_038105	200	4e-08	56	1	52	41	92	88.46	52
3:38799429|38799749	200	zma_circ_003476	178	2e-19	93.7	101	159	31	89	94.92	59
4:20181156|20181896	200	zma_circ_003219	200	1e-14	77.8	6	88	6	88	86.75	83
4:31836041|31836361	200	osi_circ_000531	200	4e-51	198	1	100	1	100	100	100
6:986742|987339	200	zma_circ_005837	134	4e-20	95.6	6	69	67	130	93.75	64
8:2121397|2121830	200	zma_circ_004485	148	2e-16	83.8	109	182	75	148	89.19	74
1:43812710|43813036	200	zma_circ_001633	200	4e-08	56	1	60	1	60	86.67	60
12:5092967|5093412	200	zma_circ_002864	200	2e-28	123	101	194	102	195	91.49	94
1:17824930|17825504	200	osi_circ_000075	200	2e-46	182	98	189	9	100	100	92
3:5595114|5595555	200	zma_circ_002121	200	4e-17	85.7	149	199	104	154	96.08	51
5:6179789|6180117	200	zma_circ_001762	200	4e-08	56	137	172	147	182	94.44	36
8:23432859|23433187	200	zma_circ_001686	200	2e-37	153	1	196	1	197	85.28	197	Back-splicing spanning	Back-splicing spanning	Back-splicing spanning
1:41445092|41445671	200	zma_circ_001648	200	1e-23	107	8	101	8	101	89.36	94
12:16871072|16872972	200	gma_circ_004794	200	1e-17	87.7	2	141	2	141	82.86	140	Back-splicing spanning	Back-splicing spanning	Back-splicing spanning
3:39044942|39045377	200	zma_circ_001862	200	1e-07	54	61	103	61	103	90.7	43
11:22986896|22987320	200	osi_circ_001176	107	1e-23	107	136	197	1	61	98.39	62
5:9213152|9213597	200	sly_circ_002065	200	2e-12	69.9	1	67	30	96	88.06	67
1:43372368|43372702	200	zma_circ_005744	103	2e-12	69.9	100	138	52	90	97.44	39
11:16268381|16269388	200	zma_circ_001242	200	2e-15	79.8	29	100	101	172	88.89	72
4:30522379|30523351	200	zma_circ_000969	200	1e-35	147	11	100	11	100	95.56	90
7:24941998|24942423	200	csa_circ_004203	200	2e-12	69.9	112	198	1	87	85.06	87
8:21601775|21602911	200	zma_circ_001709	200	9e-49	190	5	199	5	200	87.76	196	Back-splicing spanning	Back-splicing spanning	Back-splicing spanning
9:18467161|18468014	200	zma_circ_000749	200	2e-09	60	145	174	55	84	100	30
3:29446678|29447469	200	ath_circ_012826	157	6e-07	52	55	92	30	67	92.11	38
5:16474757|16475387	200	zma_circ_002346	200	2e-12	69.9	14	76	14	76	88.89	63
1:44260790|44261745	200	ath_circ_020995	200	9e-06	48.1	53	96	152	195	88.64	44
10:21546293|21546751	200	ath_circ_003824	200	1e-10	63.9	19	98	101	180	85	80
5:30527795|30528133	200	ath_circ_019389	200	2e-09	60	11	100	11	100	83.33	90
11:22986958|22987390	200	ath_circ_011556	200	6e-10	61.9	102	160	117	175	88.14	59
2:275842|276265	200	zma_circ_001990	200	4e-20	95.6	104	191	14	101	88.64	88
2:6346061|6346400	200	zma_circ_005920	200	8e-37	151	9	199	9	200	85.42	192	Back-splicing spanning	Back-splicing spanning	Back-splicing spanning
8:19235971|19236311	200	zma_circ_000170	200	1e-07	54	66	100	107	141	94.29	35
1:34763891|34764232	200	ecr_circ_000383	200	6e-10	61.9	160	190	71	101	100	31
3:6277888|6278229	200	zma_circ_003313	181	9e-06	48.1	158	200	65	108	90.91	44		Back-splicing spanning
1:10819416|10819946	200	ath_circ_018592	200	2e-13	73.8	100	188	100	188	85.39	89
7:20371010|20371353	200	zma_circ_005539	200	6e-13	71.9	149	200	1	52	92.31	52
4:30520948|30522020	200	zma_circ_000970	200	3e-21	99.6	100	193	8	101	88.3	94
5:3963402|3963746	200	zma_circ_000605	200	4e-20	95.6	1	100	101	200	87	100
3:11103781|11104128	200	zma_circ_003399	127	4e-08	56	38	97	1	60	86.67	60
5:20972850|20973518	200	zma_circ_002368	200	6e-53	204	1	158	1	159	91.82	159	Back-splicing spanning	Back-splicing spanning	Back-splicing spanning
6:15541794|15542223	200	zma_circ_001999	200	3e-18	89.7	1	101	1	101	86.14	101
2:35838819|35839168	200	ath_circ_007277	200	1e-14	77.8	35	101	35	101	89.55	67
11:11753988|11755221	200	ecr_circ_000032	200	3e-27	119	10	109	1	100	90	100
2:33282877|33283227	200	zma_circ_000318	120	7e-22	101	17	79	57	119	95.24	63
1:21376024|21377159	200	zma_circ_004981	190	2e-09	60	104	165	100	161	87.1	62
2:32237068|32237480	200	csa_circ_000067	200	1e-14	77.8	1	83	1	83	86.75	83
8:22830197|22830549	200	zma_circ_000777	200	7e-62	234	7	199	7	200	90.72	194	Back-splicing spanning	Back-splicing spanning	Back-splicing spanning
1:31742317|31742672	200	zma_circ_001519	200	6e-16	81.8	9	101	9	101	86.02	93
2:27372721|27373760	200	zma_circ_002111	200	9e-06	48.1	153	200	2	49	87.5	48
3:29196999|29197863	200	zma_circ_000850	200	4e-08	56	30	101	30	101	84.72	72
3:11504714|11505146	200	gar_circ_000552	200	6e-16	81.8	2	90	2	90	86.52	89
3:23389393|23389849	200	zma_circ_000554	200	2e-06	50.1	14	58	14	58	88.89	45
8:4940045|4940768	200	zma_circ_003045	200	4e-20	95.6	100	195	101	196	87.5	96
6:31260239|31260731	200	osi_circ_000837	200	3e-24	109	146	200	100	154	100	55
12:14103421|14104395	200	zma_circ_001171	200	5e-32	135	1	88	1	88	94.32	88
8:3988276|3989331	200	ath_circ_025530	200	6e-16	81.8	6	102	6	102	85.57	97
11:22986567|22987014	200	osi_circ_001176	107	1e-23	107	17	78	1	61	98.39	62
7:3608036|3609102	200	zma_circ_001267	200	8e-37	151	5	199	5	200	85.2	196	Back-splicing spanning	Back-splicing spanning	Back-splicing spanning
2:36480660|36481024	200	zma_circ_002173	200	1e-20	97.6	136	200	118	182	93.85	65
4:21125783|21127302	200	ath_circ_027401	200	4e-08	56	17	60	17	60	90.91	44
6:32443440|32443999	200	ath_circ_002184	200	2e-09	60	83	168	83	168	83.72	86	Back-splicing spanning	Back-splicing spanning	Back-splicing spanning
1:40678353|40678988	200	zma_circ_001453	200	7e-22	101	138	200	136	198	95.24	63
12:13960535|13961087	200	zma_circ_003109	200	6e-13	71.9	100	199	101	200	84	100
1:35924029|35927934	200	ath_circ_026877	200	2e-06	50.1	60	100	124	164	90.24	41
4:27266588|27267031	200	zma_circ_005167	200	1e-14	77.8	3	49	154	200	95.74	47
3:28057003|28058123	200	csa_circ_004633	200	1e-07	54	47	101	47	101	87.27	55
2:17384052|17385786	200	zma_circ_001713	200	3e-39	159	1	199	1	200	85.5	200	Back-splicing spanning	Back-splicing spanning	Back-splicing spanning
1:19970939|19972130	200	csi_circ_001202	200	2e-15	79.8	100	163	19	82	90.62	64
2:6138177|6138554	200	zma_circ_004644	154	9e-06	48.1	133	168	109	144	91.67	36
4:18024567|18025578	200	ath_circ_023938	200	1e-20	97.6	8	156	8	156	83.22	149	Back-splicing spanning	Back-splicing spanning	Back-splicing spanning
6:5274727|5275836	200	ath_circ_022757	200	1e-14	77.8	36	198	36	198	80.98	163	Back-splicing spanning	Back-splicing spanning	Back-splicing spanning
7:13104692|13105074	200	zma_circ_005414	200	2e-09	60	101	154	116	169	88.89	54
9:18471774|18472878	200	ath_circ_028579	200	2e-19	93.7	5	183	5	183	81.56	179	Back-splicing spanning	Back-splicing spanning	Back-splicing spanning
1:19079379|19079764	200	zma_circ_005195	200	7e-25	111	1	92	109	200	90.22	92
1:39424002|39425137	200	ath_circ_019917	200	4e-11	65.9	48	168	48	168	81.82	121	Back-splicing spanning	Back-splicing spanning	Back-splicing spanning
12:16446458|16446843	200	gma_circ_006337	200	4e-14	75.8	110	151	59	100	97.62	42
2:23330909|23331759	200	zma_circ_001718	200	4e-08	56	37	100	37	100	85.94	64
5:6181386|6181896	200	zma_circ_001762	200	5e-29	125	1	99	1	99	90.91	99
1:31307656|31308160	200	zma_circ_001526	200	4e-11	65.9	53	101	53	101	91.84	49
4:17657971|17658675	200	ecr_circ_000336	200	6e-13	71.9	49	100	101	152	92.31	52
5:29520682|29521347	200	ath_circ_014232	200	4e-08	56	98	189	98	189	82.61	92
6:1976980|1977457	200	ath_circ_018942	200	3e-18	89.7	8	176	8	176	81.66	169	Back-splicing spanning	Back-splicing spanning	Back-splicing spanning
12:22333137|22335414	200	zma_circ_000728	200	3e-18	89.7	99	159	41	101	93.44	61
6:13198990|13199465	200	zma_circ_004961	121	2e-15	79.8	57	100	61	104	97.73	44
3:41186753|41187322	200	gra_circ_001277	200	6e-13	71.9	99	194	99	194	84.38	96
5:299478|300235	200	ath_circ_036512	200	4e-11	65.9	134	194	134	194	88.52	61
7:24228990|24229386	200	zma_circ_005575	200	2e-13	73.8	100	176	101	177	87.01	77
2:34554430|34555335	200	csi_circ_001660	200	9e-06	48.1	29	64	29	64	91.67	36
2:29086900|29087299	200	zma_circ_002121	200	2e-77	285	1	199	1	200	93.5	200	Back-splicing spanning	Back-splicing spanning	Back-splicing spanning
3:18097627|18098672	200	ptr_circ_000099	200	6e-07	52	1	42	154	195	90.48	42
6:421637|422138	200	ath_circ_028199	200	9e-06	48.1	60	91	60	91	93.75	32
8:26278584|26278986	200	gma_circ_000866	200	1e-14	77.8	80	190	80	190	83.78	111	Back-splicing spanning	Back-splicing spanning	Back-splicing spanning
5:20967613|20968563	200	zma_circ_005289	200	2e-09	60	54	103	119	168	90	50
11:16914207|16917291	200	zma_circ_002050	200	4e-14	75.8	101	198	102	199	84.69	98
3:32917458|32918014	200	zma_circ_001894	200	2e-62	236	2	195	2	196	90.77	195	Back-splicing spanning	Back-splicing spanning	Back-splicing spanning
4:25393330|25395954	200	zma_circ_003863	200	4e-23	105	33	101	33	101	94.2	69
1:5041065|5041743	200	csa_circ_001149	200	4e-17	85.7	1	83	1	83	87.95	83
6:6283704|6284204	200	zma_circ_002151	200	9e-12	67.9	1	46	1	46	93.48	46
8:49790|50338	200	ath_circ_037210	200	2e-15	79.8	46	97	46	97	94.23	52
7:4424773|4427130	200	zma_circ_002459	200	8e-34	141	1	174	1	175	85.71	175	Back-splicing spanning	Back-splicing spanning	Back-splicing spanning
10:17170089|17170677	200	zma_circ_001931	200	2e-15	79.8	104	195	105	196	85.87	92
8:30110240|30111167	200	zma_circ_003587	200	4e-11	65.9	3	59	143	199	89.47	57
8:2280934|2281348	200	zma_circ_006235	200	9e-09	58	140	176	65	101	94.59	37
5:18954821|18955750	200	ath_circ_025699	200	6e-13	71.9	37	96	37	96	90	60
11:22987166|22987584	200	zma_circ_004412	200	6e-07	52	110	147	125	162	92.11	38
2:22593262|22594397	200	zma_circ_002084	200	2e-15	79.8	105	192	1	88	86.36	88
1:14779498|14779920	200	ath_circ_038741	136	4e-17	85.7	1	55	9	63	94.55	55
2:31138732|31139425	200	pbe_circ_000127	200	2e-09	60	166	199	166	199	97.06	34
4:17333243|17333667	200	zma_circ_006081	163	6e-10	61.9	97	151	83	137	89.09	55
12:6311171|6312365	200	zma_circ_001234	200	1e-32	137	39	182	39	183	87.59	145	Back-splicing spanning	Back-splicing spanning	Back-splicing spanning
10:21547220|21547741	200	zma_circ_002842	200	1e-17	87.7	10	101	10	101	86.96	92
12:6607216|6607642	200	zma_circ_006081	163	6e-13	71.9	150	197	116	163	93.75	48
2:23671283|23671819	200	ghi_circ_000560	200	6e-07	52	71	112	71	112	90.48	42	Back-splicing spanning	Back-splicing spanning	Back-splicing spanning
8:2887657|2888246	200	zma_circ_003158	200	2e-37	153	38	197	38	198	87.58	161	Back-splicing spanning	Back-splicing spanning	Back-splicing spanning
8:6176724|6177640	200	zma_circ_003137	200	7e-22	101	24	102	24	102	91.14	79
3:14909729|14910158	200	zma_circ_003049	200	1e-10	63.9	1	44	157	200	93.18	44
10:21693380|21693886	200	ath_circ_003462	200	4e-11	65.9	28	100	112	184	86.3	73
1:28898602|28899035	200	zma_circ_004337	200	1e-07	54	49	99	41	91	88.24	51
5:5790621|5791560	200	ath_circ_012482	200	2e-09	60	60	133	60	133	85.14	74	Back-splicing spanning	Back-splicing spanning	Back-splicing spanning
1:3023291|3024832	200	ath_circ_018443	200	2e-06	50.1	38	66	133	161	96.55	29
5:20966920|20967790	200	zma_circ_005290	200	2e-13	73.8	38	102	37	101	89.23	65
1:29819718|29821320	200	csi_circ_002212	200	2e-06	50.1	34	90	34	90	85.96	57
10:17415329|17416245	200	ath_circ_004214	200	6e-07	52	35	72	113	150	92.11	38
2:30560025|30560465	200	zma_circ_005089	107	6e-10	61.9	56	102	56	102	91.49	47
2:25350000|25350847	200	csi_circ_001986	200	4e-20	95.6	2	101	2	101	87	100
5:28959381|28960588	200	zma_circ_001353	200	9e-09	58	1	53	50	102	88.68	53
4:30522379|30523733	200	zma_circ_000969	200	3e-67	252	11	192	11	193	92.9	183	Back-splicing spanning	Back-splicing spanning	Back-splicing spanning
3:4810374|4811457	200	nbe_circ_000417	200	9e-06	48.1	99	126	14	41	96.43	28
5:17308834|17309432	200	csi_circ_000940	200	8e-31	131	7	200	7	199	84.02	194	Back-splicing spanning	Back-splicing spanning	Back-splicing spanning
1:41343542|41344265	200	csi_circ_002716	200	2e-13	73.8	2	102	86	185	85.15	101		Back-splicing spanning
2:27991652|27992185	200	zma_circ_002112	200	3e-21	99.6	127	200	1	74	91.89	74
2:33284316|33284847	200	bra_circ_000071	200	9e-06	48.1	98	189	2	93	81.52	92
4:30520670|30521649	200	zma_circ_000971	200	4e-17	85.7	146	200	5	59	94.55	55
1:4600779|4601226	200	gma_circ_008081	200	9e-06	48.1	144	171	164	191	96.43	28
4:32376981|32378218	200	zma_circ_003256	200	5e-32	135	15	98	15	98	95.24	84
2:6830657|6831260	200	gma_circ_002083	200	3e-39	159	3	186	3	186	85.87	184	Back-splicing spanning	Back-splicing spanning	Back-splicing spanning
3:14212409|14212859	200	zma_circ_000631	200	4e-14	75.8	7	100	8	100	86.17	94
1:7034440|7035482	200	zma_circ_001287	200	1e-14	77.8	100	194	101	195	85.26	95
4:7669860|7670313	200	tae_circ_000092	200	4e-11	65.9	101	153	135	187	90.57	53
4:34143749|34144652	200	sly_circ_000224	200	4e-11	65.9	137	197	1	61	88.52	61
8:13141828|13143315	200	ath_circ_026545	200	6e-07	52	3	76	3	76	83.78	74
5:22711281|22713188	200	zma_circ_001915	200	1e-07	54	158	200	66	108	90.7	43
1:25218387|25219767	200	zma_circ_004122	200	6e-16	81.8	8	80	110	182	89.04	73
1:18418120|18420009	200	zma_circ_001372	200	6e-07	52	1	121	1	122	81.15	122	Back-splicing spanning	Back-splicing spanning	Back-splicing spanning
2:187781|188409	200	zma_circ_005839	200	4e-08	56	130	189	3	62	86.67	60
7:27750204|27750912	200	zma_circ_001231	200	1e-32	137	52	199	52	200	87.25	149	Back-splicing spanning	Back-splicing spanning	Back-splicing spanning
3:8732346|8732940	200	stu_circ_000472	200	2e-06	50.1	116	184	115	183	84.06	69
7:25716494|25717752	200	ath_circ_024018	200	3e-21	99.6	22	171	22	171	83.33	150	Back-splicing spanning	Back-splicing spanning	Back-splicing spanning
2:6478068|6478877	200	zma_circ_002974	200	1e-10	63.9	20	99	20	99	85	80
9:10202782|10203365	200	zma_circ_002533	200	4e-17	85.7	101	199	102	200	85.86	99
10:20217758|20218861	200	csa_circ_003927	200	6e-13	71.9	1	72	115	186	87.5	72
7:22856202|22856681	200	zma_circ_002611	200	3e-30	129	1	93	1	93	92.47	93
AAAA02039127.1:1073|1553	200	gra_circ_000076	112	7e-22	101	111	165	53	107	98.18	55
3:35095859|35098023	200	zma_circ_001882	200	1e-29	127	2	101	2	101	91	100
1:32671182|32672889	200	zma_circ_002237	200	4e-23	105	100	184	101	185	90.59	85
1:33639693|33640495	200	osi_circ_000124	200	6e-10	61.9	71	101	101	131	100	31
7:11604142|11604698	200	zma_circ_001091	200	7e-22	101	28	197	28	198	83.04	171	Back-splicing spanning	Back-splicing spanning	Back-splicing spanning
11:22987142|22987628	200	zma_circ_004413	151	9e-09	58	19	91	75	147	84.93	73
3:10641792|10642544	200	zma_circ_001231	200	9e-09	58	68	100	68	100	96.97	33
3:36230819|36231520	200	ecr_circ_000234	171	2e-19	93.7	126	200	86	160	90.67	75
4:18025450|18026524	200	ath_circ_039058	200	9e-06	48.1	2	69	131	198	83.82	68
3:22031371|22032136	200	zma_circ_000656	200	2e-43	172	1	162	1	163	88.96	163	Back-splicing spanning	Back-splicing spanning	Back-splicing spanning
5:252795|253597	200	zma_circ_002802	200	1e-20	97.6	5	101	5	101	87.63	97
5:1945119|1946414	200	zma_circ_002794	200	2e-16	83.8	16	97	16	97	87.8	82
7:3257304|3259463	200	zma_circ_001270	200	3e-24	109	110	200	1	91	90.11	91
7:11608762|11609695	200	zma_circ_001090	200	3e-21	99.6	102	199	103	200	87.76	98
1:4374291|4374944	200	zma_circ_001321	200	1e-29	127	100	199	101	200	91	100
3:9941342|9942532	200	zma_circ_003385	163	1e-10	63.9	29	84	10	65	89.29	56
6:4240195|4241539	200	zma_circ_002300	200	5e-29	125	100	190	101	191	92.31	91
2:36362072|36363540	200	zma_circ_001765	200	4e-20	95.6	100	199	101	200	87	100
1:38275850|38276586	200	csa_circ_002626	200	6e-16	81.8	24	128	24	128	84.76	105	Back-splicing spanning	Back-splicing spanning	Back-splicing spanning
10:262326|262933	200	zma_circ_000694	200	3e-27	119	19	102	19	102	92.86	84
5:22431795|22432523	200	zma_circ_002375	200	3e-24	109	53	198	53	199	85.03	147	Back-splicing spanning	Back-splicing spanning	Back-splicing spanning
8:24832877|24834711	200	zma_circ_001681	200	4e-23	105	1	101	1	101	88.12	101
9:12174003|12174607	200	ath_circ_028995	200	6e-07	52	116	157	116	157	90.48	42
9:13166607|13167456	200	ath_circ_030098	200	9e-06	48.1	36	71	36	71	91.67	36
1:16405914|16406896	200	zma_circ_002715	200	4e-26	115	35	100	35	100	96.97	66
5:9576507|9577016	200	zma_circ_002322	200	6e-19	91.7	32	101	32	101	91.43	70
1:34214314|34215778	200	zma_circ_001501	200	1e-10	63.9	8	134	8	135	82.03	128	Back-splicing spanning	Back-splicing spanning	Back-splicing spanning
11:18192536|18194496	200	zma_circ_004066	200	4e-20	95.6	100	199	101	200	87	100
12:13081932|13082966	200	zma_circ_002095	200	2e-19	93.7	116	198	6	88	89.16	83
3:8782279|8782991	200	zma_circ_003343	200	3e-24	109	101	191	9	99	90.11	91
5:29521136|29521877	200	gma_circ_004345	200	2e-15	79.8	93	200	93	200	84.26	108
4:17070519|17071819	200	zma_circ_001170	200	6e-10	61.9	24	102	24	102	84.81	79
7:11959781|11962216	200	ath_circ_017940	200	1e-07	54	114	152	114	152	92.31	39
5:20590939|20591865	200	csi_circ_001655	200	2e-28	123	59	200	59	200	85.92	142	Back-splicing spanning	Back-splicing spanning	Back-splicing spanning
3:9020542|9022630	200	csa_circ_000640	200	1e-20	97.6	3	83	95	175	90.12	81
9:13845720|13846464	200	ath_circ_022494	200	2e-06	50.1	120	200	120	199	83.95	81
5:21676966|21678878	200	ath_circ_012034	200	9e-09	58	32	100	32	100	85.51	69
5:20279396|20280683	200	zma_circ_002773	200	3e-33	139	1	196	1	200	84.5	200	Back-splicing spanning	Back-splicing spanning	Back-splicing spanning
12:3782884|3783583	200	zma_circ_001806	200	2e-15	79.8	30	101	30	101	88.89	72
1:43155016|43156646	200	zma_circ_004261	200	4e-08	56	98	145	52	99	89.58	48
1:19137542|19139687	200	zma_circ_001373	200	4e-17	85.7	104	198	105	199	86.32	95
3:34504158|34505202	200	ath_circ_026749	200	4e-08	56	140	179	47	86	92.5	40
6:6283704|6285141	200	zma_circ_002151	200	9e-12	67.9	1	46	1	46	93.48	46
11:3242594|3243520	200	zma_circ_006057	149	9e-09	58	60	100	12	52	92.68	41
6:1984072|1984924	200	ath_circ_012183	200	7e-25	111	11	86	11	86	93.42	76
8:30109213|30110161	200	zma_circ_003588	200	2e-15	79.8	102	177	26	101	88.16	76
3:24348994|24350266	200	zma_circ_001908	200	4e-14	75.8	1	74	118	191	87.84	74
9:21115268|21116643	200	zma_circ_000169	200	6e-07	52	106	191	106	191	82.56	86
2:8649330|8650473	200	zma_circ_002063	200	3e-27	119	100	199	101	200	90	100
2:18746037|18748221	200	zma_circ_000612	200	1e-07	54	99	181	20	102	83.13	83
1:24477376|24477922	200	sly_circ_001747	200	9e-12	67.9	112	189	115	192	85.9	78
5:15468035|15469181	200	zma_circ_002772	200	1e-07	54	113	195	114	196	83.13	83
7:21198911|21201009	200	zma_circ_002599	200	3e-18	89.7	112	200	110	198	87.64	89
11:6543323|6544720	200	zma_circ_001232	200	6e-19	91.7	2	178	2	179	82.02	178	Back-splicing spanning	Back-splicing spanning	Back-splicing spanning
12:10932423|10935540	200	zma_circ_001406	200	1e-07	54	1	87	1	87	82.76	87
5:21164474|21165595	200	zma_circ_002765	200	2e-16	83.8	118	199	119	200	87.8	82
8:3953412|3954241	200	ath_circ_014553	178	1e-07	54	105	163	94	152	86.44	59
6:27579824|27582437	200	csa_circ_002309	200	4e-11	65.9	1	61	135	195	88.52	61
10:21693721|21694861	200	ath_circ_028779	200	1e-07	54	41	87	104	150	89.36	47
2:3156300|3157357	200	zma_circ_004905	200	3e-18	89.7	8	100	8	100	87.1	93
12:9052222|9059495	200	zma_circ_003112	200	3e-27	119	1	100	1	100	90	100
11:22985447|22986018	200	zma_circ_004415	185	4e-14	75.8	91	156	114	179	89.39	66
3:24573539|24574822	200	csi_circ_000834	200	1e-23	107	30	91	30	91	96.77	62
6:15520374|15521311	200	ath_circ_000593	200	1e-07	54	114	188	114	188	84	75
1:14556926|14557500	200	ath_circ_001710	200	1e-14	77.8	2	96	2	96	85.26	95
7:16763614|16765033	200	ath_circ_028120	200	4e-23	105	98	198	98	198	88.12	101
1:31008621|31009715	200	ath_circ_003260	200	2e-12	69.9	5	51	5	51	93.62	47
5:9213071|9213650	200	osi_circ_001218	200	2e-25	113	24	100	1	77	93.51	77
3:1743267|1744492	200	zma_circ_003069	200	3e-27	119	100	199	101	200	90	100
3:31420386|31421773	200	csa_circ_000534	200	9e-06	48.1	9	52	119	162	88.64	44
4:20779891|20782802	200	gra_circ_000754	200	1e-07	54	63	101	63	101	92.31	39
2:774853|776405	200	ath_circ_012270	200	1e-10	63.9	8	87	8	87	85	80
3:34430065|34431294	200	zma_circ_001886	200	8e-31	131	16	196	16	196	85.16	182	Back-splicing spanning	Back-splicing spanning	Back-splicing spanning
3:32454460|32455995	200	zma_circ_001896	200	9e-12	67.9	110	199	111	200	84.44	90
2:2154747|2156039	200	zma_circ_001996	200	1e-10	63.9	1	84	117	200	84.52	84
5:22227716|22228304	200	osi_circ_000675	200	1e-91	333	1	192	10	200	97.4	192	Back-splicing spanning	Back-splicing spanning	Back-splicing spanning
9:14331416|14333543	200	zma_circ_001156	200	2e-19	93.7	104	198	105	199	87.37	95
1:44726942|44727703	200	zma_circ_001469	200	4e-17	85.7	99	165	100	166	91.04	67
1:45707806|45710041	200	csi_circ_002072	200	2e-06	50.1	9	41	9	41	93.94	33
4:22658929|22660044	200	csi_circ_002119	200	9e-06	48.1	6	73	6	73	83.82	68
4:25784946|25786475	200	zma_circ_003857	200	6e-19	91.7	24	101	24	101	89.74	78
4:29398281|29399365	200	zma_circ_000979	200	1e-14	77.8	119	177	35	93	91.53	59
5:2758089|2760097	200	zma_circ_003170	200	6e-19	91.7	102	199	103	200	86.73	98
10:17646681|17647747	200	zma_circ_000802	200	9e-43	170	19	195	19	196	87.64	178	Back-splicing spanning	Back-splicing spanning	Back-splicing spanning
3:18452293|18453594	200	sly_circ_001662	200	6e-07	52	112	185	112	185	83.78	74
8:3441265|3441863	200	zma_circ_003154	200	7e-25	111	53	151	53	152	90	100	Back-splicing spanning	Back-splicing spanning	Back-splicing spanning
4:30520302|30521649	200	zma_circ_000971	200	4e-17	85.7	146	200	5	59	94.55	55
6:3095748|3096626	200	ath_circ_021806	190	9e-09	58	23	103	18	98	83.95	81
9:21584563|21585611	200	zma_circ_001597	86	1e-17	87.7	58	101	1	44	100	44
8:23639997|23642234	200	zma_circ_000770	200	2e-31	133	2	100	2	100	91.92	99
2:34113745|34114590	200	zma_circ_002149	200	3e-27	119	1	100	1	100	90	100
7:11604142|11607187	200	zma_circ_001091	200	4e-17	85.7	99	197	100	198	85.86	99
5:3962766|3965303	200	zma_circ_000605	200	4e-14	75.8	20	101	20	101	86.59	82
3:39183355|39184630	200	osi_circ_000452	200	8e-34	141	99	169	130	200	100	71
1:4597580|4598606	200	ath_circ_015371	200	1e-10	63.9	103	194	103	194	83.7	92
12:8888362|8891802	200	zma_circ_003214	200	2e-06	50.1	53	101	53	101	87.76	49
5:28793954|28794577	200	ath_circ_024532	200	2e-06	50.1	132	200	1	69	84.06	69
6:985408|986693	200	zma_circ_002921	200	4e-26	115	28	93	101	166	96.97	66
2:22034101|22035933	200	ath_circ_000347	200	2e-09	60	101	158	101	158	87.93	58
1:22718270|22719365	200	zma_circ_002803	200	1e-10	63.9	128	199	126	197	86.11	72
11:3242718|3244363	200	gma_circ_000755	200	2e-06	50.1	112	200	8	96	82.02	89
2:9720828|9721952	200	zma_circ_004617	200	4e-23	105	1	81	108	188	91.36	81
3:1647000|1648421	200	zma_circ_000518	200	4e-14	75.8	104	181	105	182	87.18	78
2:18740343|18743290	200	sly_circ_000084	200	9e-12	67.9	1	94	1	94	84.04	94
3:23507850|23508481	200	zma_circ_000170	200	1e-17	87.7	107	186	107	186	88.75	80
1:37539934|37542150	200	zma_circ_002874	200	1e-17	87.7	2	81	2	81	88.75	80
1:4920406|4921627	200	osi_circ_000018	200	1e-41	167	117	200	1	84	100	84
3:39864722|39865580	200	sly_circ_000284	200	6e-13	71.9	1	100	1	100	84	100
10:2236379|2237302	200	zma_circ_001796	200	1e-10	63.9	24	95	24	95	86.11	72
10:13074326|13074975	200	zma_circ_002121	200	2e-06	50.1	2	30	164	192	96.55	29
AAAA02039127.1:1082|1732	200	csi_circ_002241	139	4e-17	85.7	1	59	11	69	93.22	59
11:22985447|22986099	200	zma_circ_004415	185	9e-12	67.9	151	200	93	142	92	50
11:5277027|5280214	200	zma_circ_002041	200	3e-39	159	100	199	101	200	95	100
8:30108982|30110161	200	zma_circ_003588	200	2e-15	79.8	102	177	26	101	88.16	76
7:16763244|16764814	200	gar_circ_000234	200	4e-08	56	1	44	157	200	90.91	44
2:36387884|36389911	200	csa_circ_003351	200	2e-06	50.1	112	192	112	192	82.72	81
1:19137542|19140055	200	zma_circ_001373	200	4e-17	85.7	104	198	105	199	86.32	95
11:3559259|3560081	200	ath_circ_012626	200	1e-10	63.9	15	78	15	78	87.5	64
2:37168704|37169802	200	zma_circ_002182	200	9e-09	58	131	195	132	196	86.15	65
12:8888362|8889025	200	zma_circ_003214	200	9e-06	48.1	53	96	53	96	88.64	44
2:27235897|27236563	200	zma_circ_005068	200	6e-07	52	32	89	100	157	86.21	58
4:14271091|14272066	200	zma_circ_003925	103	4e-17	85.7	7	49	61	103	100	43
8:25468555|25469377	200	gma_circ_002573	200	6e-07	52	4	37	123	156	94.12	34
2:8066511|8067451	200	sly_circ_000279	200	9e-06	48.1	121	168	7	54	87.5	48
2:16004870|16008607	200	ath_circ_001393	200	9e-12	67.9	26	107	26	107	85.37	82
3:37659131|37660614	200	zma_circ_000910	200	8e-31	131	100	197	4	101	91.84	98
7:12589703|12590780	200	ptr_circ_000375	200	6e-10	61.9	110	192	110	192	84.34	83
3:4731442|4732808	200	zma_circ_000548	200	2e-19	93.7	1	75	124	198	90.67	75
1:19078683|19079372	200	ecr_circ_000245	200	5e-29	125	100	166	134	200	98.51	67
1:33639484|33640495	200	osi_circ_000124	200	6e-10	61.9	71	101	101	131	100	31
12:6610474|6611907	200	zma_circ_003124	200	6e-13	71.9	1	60	118	177	90	60
8:30109798|30111167	200	zma_circ_000761	148	4e-20	95.6	27	94	1	68	92.65	68
3:14552272|14554654	200	zma_circ_000636	200	2e-06	50.1	170	198	35	63	96.55	29
4:19753808|19755850	200	gma_circ_001177	200	6e-10	61.9	26	96	26	96	85.92	71
6:8692016|8693363	200	ath_circ_001132	200	9e-12	67.9	1	54	1	54	90.74	54
1:34957778|34959469	200	zma_circ_001496	200	2e-13	73.8	121	197	122	198	87.01	77
8:14879373|14883625	200	zma_circ_002647	200	1e-29	127	11	98	113	200	93.18	88
9:12956056|12957950	200	gma_circ_004488	200	9e-12	67.9	3	112	3	112	82.73	110	Back-splicing spanning	Back-splicing spanning	Back-splicing spanning
AAAA02039127.1:1073|1784	200	ath_circ_035860	200	4e-17	85.7	120	170	150	200	96.08	51
2:37947529|37949957	200	ath_circ_027801	200	6e-07	52	1	30	149	178	96.67	30
7:9559450|9560170	200	ath_circ_024188	200	4e-08	56	77	136	77	136	86.67	60	Back-splicing spanning	Back-splicing spanning	Back-splicing spanning
7:4423899|4425364	200	zma_circ_002457	200	6e-19	91.7	27	96	27	96	91.43	70
3:32915369|32918014	200	zma_circ_001895	200	3e-21	99.6	98	195	99	196	87.76	98
2:7882641|7885025	200	gma_circ_006972	200	2e-34	143	1	92	1	92	94.57	92
2:23355916|23357161	200	zma_circ_006281	127	2e-16	83.8	146	195	64	113	96	50
3:1194983|1197000	200	zma_circ_000508	200	4e-23	105	24	199	24	200	83.05	177	Back-splicing spanning	Back-splicing spanning	Back-splicing spanning
10:12227433|12228451	200	gma_circ_004651	200	1e-07	54	10	100	10	100	82.42	91
2:31689027|31690712	200	csi_circ_001047	200	6e-07	52	163	200	163	200	92.11	38
4:17070519|17072129	200	zma_circ_003209	200	7e-28	121	1	101	1	101	90.1	101
7:27621116|27622630	200	gma_circ_005573	200	6e-07	52	1	86	1	86	82.56	86
1:1413426|1416232	200	ath_circ_019699	200	9e-09	58	143	183	143	183	92.68	41
1:32793504|32795623	200	csa_circ_001124	200	4e-20	95.6	96	171	96	171	90.79	76
11:16266552|16269388	200	zma_circ_001242	200	3e-39	159	1	100	1	100	95	100
8:29939593|29941241	200	csa_circ_004080	200	2e-13	73.8	63	195	63	195	81.95	133	Back-splicing spanning	Back-splicing spanning	Back-splicing spanning
5:3963648|3967089	200	zma_circ_000605	200	2e-19	93.7	101	199	102	200	86.87	99
2:5482731|5483971	200	zma_circ_004969	200	3e-30	129	1	93	9	101	92.47	93
2:16004870|16008694	200	ath_circ_001393	200	9e-09	58	26	90	26	90	86.15	65
11:5561746|5562822	200	zma_circ_001624	200	3e-27	119	1	100	1	100	90	100
1:38797900|38799358	200	csi_circ_000282	200	6e-07	52	150	199	149	198	88	50
2:2166174|2167806	200	zma_circ_001997	200	2e-19	93.7	1	103	1	103	86.41	103
12:21533164|21535016	200	ath_circ_001820	200	2e-06	50.1	32	92	32	92	85.25	61
11:5632570|5635191	200	zma_circ_001623	200	6e-10	61.9	104	178	105	179	85.33	75
1:13315355|13317323	200	tae_circ_000058	200	3e-27	119	101	200	101	200	90	100
3:40649757|40651524	200	ath_circ_025516	200	2e-06	50.1	5	101	5	101	81.44	97
5:27262508|27264292	200	ath_circ_025858	200	9e-12	67.9	101	174	101	174	86.49	74
5:30912847|30914798	200	ath_circ_022155	200	6e-10	61.9	138	180	138	180	93.02	43
2:17053362|17058144	200	zma_circ_002071	200	4e-11	65.9	30	94	30	94	87.69	65
6:1556176|1557145	200	zma_circ_002916	200	9e-12	67.9	17	90	17	90	86.49	74
5:26499924|26501908	200	zma_circ_002390	200	2e-15	79.8	41	100	41	100	91.67	60
2:22039378|22043500	200	gma_circ_005623	200	9e-06	48.1	116	151	116	151	91.67	36
1:26279011|26281929	200	gma_circ_002052	200	6e-13	71.9	1	76	1	76	86.84	76
3:11482378|11483200	200	zma_circ_000758	200	4e-08	56	50	101	50	101	88.46	52
6:26413670|26415086	200	ath_circ_027645	200	1e-10	63.9	1	96	103	198	83.33	96
3:39182763|39184630	200	bra_circ_000427	200	9e-06	48.1	99	162	99	162	84.38	64
9:9424031|9425176	200	gma_circ_001517	200	2e-13	73.8	21	197	21	197	80.23	177	Back-splicing spanning	Back-splicing spanning	Back-splicing spanning
2:3693674|3697200	200	zma_circ_001842	200	2e-12	69.9	100	174	101	175	86.67	75
4:13168718|13174362	200	zma_circ_002073	200	2e-13	73.8	133	197	1	65	89.23	65
2:18740343|18746389	200	sly_circ_000084	200	9e-12	67.9	1	94	1	94	84.04	94
2:21247474|21248327	200	zma_circ_001991	200	2e-12	69.9	107	149	108	150	95.35	43
2:36038632|36040221	200	zma_circ_002169	200	1e-14	77.8	1	91	1	91	85.71	91
2:16004870|16010280	200	ath_circ_001393	200	9e-09	58	26	90	26	90	86.15	65
1:43697582|43699365	200	ath_circ_002654	200	1e-07	54	5	91	5	91	82.76	87
7:2767810|2768674	200	ath_circ_014182	200	1e-17	87.7	6	101	6	101	86.46	96
3:39181302|39182987	200	zma_circ_001861	200	3e-27	119	100	199	101	200	90	100
2:333893|334764	200	zma_circ_001991	200	2e-43	172	2	199	2	200	86.43	199	Back-splicing spanning	Back-splicing spanning	Back-splicing spanning
4:21000677|21002066	200	ath_circ_008897	200	4e-17	85.7	1	83	1	83	87.95	83
3:34430065|34431591	200	zma_circ_001886	200	6e-16	81.8	16	96	16	96	87.65	81
1:19078700|19079583	200	zma_circ_005194	136	1e-10	63.9	13	48	34	69	97.22	36
3:37155408|37156729	200	ath_circ_001333	200	2e-12	69.9	130	200	119	189	87.32	71
1:35862360|35866585	200	zma_circ_001483	200	2e-15	79.8	100	179	101	180	87.5	80
3:27732852|27735890	200	zma_circ_002226	200	2e-06	50.1	60	100	60	100	90.24	41
AAAA02039127.1:1082|1972	200	csi_circ_002241	139	4e-17	85.7	1	59	11	69	93.22	59
9:14331416|14340481	200	zma_circ_001157	200	4e-23	105	30	102	30	102	93.15	73
1:13314637|13317319	200	tae_circ_000058	200	7e-25	111	101	196	105	200	89.58	96
3:16389082|16389997	200	zma_circ_003005	200	5e-41	165	6	183	6	184	87.15	179	Back-splicing spanning	Back-splicing spanning	Back-splicing spanning
6:18200093|18201418	200	zma_circ_000553	200	9e-06	48.1	107	150	108	151	88.64	44
12:22977028|22980396	200	ath_circ_019288	200	6e-10	61.9	120	186	120	186	86.57	67
8:14874381|14883625	200	zma_circ_002647	200	2e-31	133	1	103	1	103	91.26	103
2:1694430|1698688	200	csa_circ_002384	200	9e-06	48.1	44	75	111	142	93.75	32
4:23855826|23857023	200	zma_circ_001021	200	1e-23	107	11	100	102	191	90	90
5:14356502|14358851	200	tae_circ_000004	200	2e-56	216	4	200	4	200	88.83	197	Back-splicing spanning	Back-splicing spanning	Back-splicing spanning
5:2439897|2440843	200	zma_circ_002666	200	2e-06	50.1	27	79	141	193	86.79	53
5:2439894|2440843	200	zma_circ_002666	200	2e-06	50.1	27	79	141	193	86.79	53
1:35914472|35916584	200	zma_circ_002876	200	3e-27	119	104	199	105	200	90.62	96
2:4485395|4486821	200	csa_circ_000726	200	4e-17	85.7	46	100	46	100	94.55	55
2:18740343|18747304	200	sly_circ_000084	200	9e-12	67.9	1	94	1	94	84.04	94
2:28747388|28748350	200	ath_circ_024823	200	4e-08	56	97	200	97	200	81.73	104
2:11528675|11531974	200	csa_circ_002031	200	2e-12	69.9	104	198	104	198	84.21	95
4:4585307|4588022	200	zma_circ_003183	200	1e-29	127	2	101	2	101	91	100
6:32157177|32158585	200	zma_circ_002246	200	6e-19	91.7	119	196	1	78	89.74	78
5:20969352|20972987	200	zma_circ_002366	200	2e-25	113	17	101	17	101	91.76	85
1:45395616|45396623	200	hvu_circ_000046	200	3e-33	139	27	100	99	172	98.65	74
8:3641336|3642351	200	zma_circ_001659	200	1e-23	107	1	102	1	102	88.24	102
8:3258432|3260716	200	csa_circ_001390	200	6e-10	61.9	17	87	17	87	85.92	71
6:17707944|17709734	200	ath_circ_005157	200	9e-06	48.1	2	37	5	40	91.67	36
5:3024573|3025598	200	zma_circ_001612	200	1e-14	77.8	26	104	101	179	87.34	79
7:27622044|27624336	200	gma_circ_005573	200	2e-16	83.8	99	200	99	200	85.29	102
6:9065934|9067156	200	osi_circ_000783	200	2e-50	196	102	200	1	99	100	99
6:813947|816119	200	zma_circ_000696	200	2e-22	103	113	196	117	200	90.48	84
4:30520670|30523733	200	zma_circ_000971	200	7e-28	121	104	192	105	193	92.13	89
1:45395616|45396678	200	osi_circ_000225	200	2e-49	192	4	100	100	196	100	97
4:23072596|23075451	200	ath_circ_029455	200	4e-08	56	137	200	137	200	85.94	64
4:30373497|30374575	200	zma_circ_003832	200	9e-12	67.9	9	58	142	191	92	50
12:4225579|4226661	200	gma_circ_007900	193	2e-06	50.1	110	134	127	151	100	25
7:26429481|26432008	200	zma_circ_001224	200	1e-29	127	5	100	5	100	91.67	96
12:16552242|16553345	200	stu_circ_000098	200	1e-10	63.9	11	82	103	174	86.11	72
12:15665306|15666410	200	csi_circ_001808	162	9e-06	48.1	105	128	47	70	100	24
8:17527817|17533504	200	zma_circ_000795	200	2e-31	133	109	199	110	200	93.41	91
2:36998053|36999164	200	zma_circ_002180	200	9e-06	48.1	109	152	110	153	88.64	44
6:31373872|31374984	200	gma_circ_007411	200	4e-20	95.6	4	95	4	95	88.04	92
8:4926431|4929778	200	ptr_circ_000086	200	9e-09	58	1	125	1	125	80.8	125	Back-splicing spanning	Back-splicing spanning	Back-splicing spanning
12:4225574|4226694	200	gma_circ_007900	193	2e-06	50.1	115	139	127	151	100	25
1:13313637|13317323	200	tae_circ_000058	200	7e-28	121	100	200	100	200	90.1	101
8:30109798|30112519	200	zma_circ_000761	148	4e-20	95.6	27	94	1	68	92.65	68
2:18740343|18748221	200	sly_circ_000084	200	9e-12	67.9	1	94	1	94	84.04	94
6:7033939|7039861	200	gma_circ_008039	200	1e-07	54	54	100	54	100	89.36	47
10:18924119|18926092	200	gar_circ_000737	200	9e-06	48.1	155	198	155	198	88.64	44
AAAA02039127.1:157|1365	200	ghi_circ_000469	153	1e-32	137	112	188	77	153	97.4	77
3:34430065|34431919	200	zma_circ_001885	200	3e-64	242	16	196	16	197	92.31	182	Back-splicing spanning	Back-splicing spanning	Back-splicing spanning
5:20437370|20443238	200	csi_circ_002410	200	1e-17	87.7	99	178	99	178	88.75	80
11:22985925|22987440	200	zma_circ_004415	185	4e-14	75.8	1	62	118	179	90.32	62
3:39181302|39183732	200	zma_circ_001861	200	3e-27	119	100	199	101	200	90	100
1:35861978|35868484	200	zma_circ_001482	200	2e-15	79.8	100	195	101	196	85.42	96
1:34551054|34552322	200	zma_circ_001498	200	3e-36	149	101	195	102	196	94.74	95
6:18153514|18154826	200	csa_circ_001189	200	9e-06	48.1	177	200	73	96	100	24
4:7096649|7097965	200	zma_circ_001078	200	2e-49	192	3	198	3	199	87.82	197	Back-splicing spanning	Back-splicing spanning	Back-splicing spanning
1:39112955|39114274	200	zma_circ_001464	200	2e-15	79.8	137	200	130	193	90.62	64
5:14612474|14616541	200	zma_circ_003674	185	1e-10	63.9	1	36	114	149	97.22	36
4:34169295|34170706	200	osi_circ_000544	200	2e-06	50.1	176	200	101	125	100	25
3:4729804|4733061	200	zma_circ_000548	200	1e-17	87.7	1	84	1	84	88.1	84
2:31138732|31141517	200	pbe_circ_000127	200	2e-09	60	166	199	166	199	97.06	34
1:30658307|30659732	200	gra_circ_000080	164	9e-09	58	72	100	79	107	100	29
11:2022475|2023903	200	zma_circ_001611	200	2e-06	50.1	100	124	101	125	100	25
2:6218555|6219994	200	zma_circ_005910	184	3e-18	89.7	99	179	101	181	88.89	81
4:19220719|19225326	200	zma_circ_000925	200	9e-06	48.1	102	133	103	134	93.75	32
8:8125699|8127148	200	zma_circ_003075	200	1e-20	97.6	14	94	101	181	90.12	81
3:39181302|39184630	200	zma_circ_001861	200	3e-27	119	100	199	101	200	90	100
10:18124786|18126282	200	zma_circ_003629	200	2e-25	113	130	198	23	91	95.65	69
1:21957912|21959425	200	zma_circ_001598	200	2e-13	73.8	128	188	130	190	90.16	61
2:18782561|18786539	200	zma_circ_001716	200	1e-29	127	100	195	101	196	91.67	96
1:13311700|13317323	200	tae_circ_000058	200	7e-28	121	100	200	100	200	90.1	101
12:14715838|14719647	200	gra_circ_001249	200	4e-14	75.8	15	84	99	168	88.57	70
7:26426635|26432008	200	zma_circ_001224	200	1e-29	127	5	100	5	100	91.67	96
6:29467014|29471124	200	zma_circ_002994	200	6e-10	61.9	162	200	1	39	94.87	39
3:36231236|36232864	200	ath_circ_037087	200	2e-13	73.8	126	170	156	200	95.56	45
11:5627911|5635191	200	zma_circ_001623	200	6e-10	61.9	104	178	105	179	85.33	75
4:6304364|6312978	200	zma_circ_003180	200	3e-21	99.6	127	200	7	80	91.89	74
5:28745623|28747298	200	ecr_circ_000393	164	2e-09	60	15	96	83	164	84.15	82
3:29192774|29197863	200	zma_circ_000850	200	4e-08	56	30	101	30	101	84.72	72
CH398495.1:1857|3549	200	csa_circ_003795	159	9e-06	48.1	141	196	95	150	85.71	56
3:32874617|32876314	200	zma_circ_003234	200	7e-22	101	25	99	101	175	92	75
5:25595795|25597498	200	zma_circ_005683	85	4e-17	85.7	100	142	43	85	100	43
4:30519285|30524126	200	zma_circ_000968	200	2e-15	79.8	100	175	25	100	88.16	76
4:13336408|13338224	200	zma_circ_003030	200	9e-09	58	102	150	103	151	89.8	49
2:35318152|35321943	200	osi_circ_000315	200	1e-32	137	11	79	32	100	100	69
2:28982299|28984147	200	zma_circ_001002	200	4e-11	65.9	7	91	7	91	84.71	85
4:9611791|9613652	200	zma_circ_001925	200	9e-09	58	104	196	105	197	82.8	93
6:16703190|16705130	200	zma_circ_002277	200	2e-09	60	104	197	105	198	82.98	94
11:18919406|18923035	200	zma_circ_001249	200	6e-10	61.9	158	200	2	44	93.02	43
2:5467893|5469950	200	csi_circ_002664	150	6e-13	71.9	63	98	6	41	100	36
5:21968098|21970278	200	osi_circ_000659	200	5e-106	381	1	200	1	199	99.5	200	Back-splicing spanning	Back-splicing spanning	Back-splicing spanning
7:21395071|21397317	200	zma_circ_001202	200	8e-31	131	98	199	99	200	91.18	102
4:30524052|30526356	200	zma_circ_000968	200	1e-17	87.7	23	102	23	102	88.75	80
3:1588494|1590875	200	zma_circ_000876	200	4e-08	56	103	150	131	178	89.58	48
4:17336137|17338534	200	csa_circ_000006	200	1e-20	97.6	1	101	1	101	87.13	101
12:7191282|7194565	200	ath_circ_002930	200	4e-08	56	98	145	98	145	89.58	48
7:19651356|19653757	200	zma_circ_004013	200	4e-23	105	1	89	13	101	89.89	89
3:14408964|14411420	200	zma_circ_001223	200	1e-10	63.9	27	90	27	90	87.5	64
4:30156048|30158570	200	osi_circ_000530	200	2e-12	69.9	99	133	66	100	100	35
9:560396|563116	200	zma_circ_002495	200	5e-32	135	98	193	99	194	92.71	96
4:24733668|24736423	200	zma_circ_002918	200	6e-07	52	1	34	159	192	94.12	34
7:17449651|17452410	200	zma_circ_001117	200	2e-22	103	1	100	1	100	88	100
2:4712746|4715513	200	ath_circ_010677	200	1e-07	54	120	198	122	200	83.54	79
7:18316263|18322586	200	ath_circ_011131	200	4e-08	56	114	149	114	149	94.44	36
2:35286596|35289523	200	zma_circ_001774	200	4e-14	75.8	116	173	120	177	91.38	58
3:14408713|14411666	200	zma_circ_003010	200	4e-08	56	100	135	101	136	94.44	36
3:1194983|1198009	200	zma_circ_000508	200	2e-12	69.9	109	199	110	200	84.62	91
8:6176724|6179825	200	zma_circ_003137	200	1e-20	97.6	24	100	24	100	90.91	77
3:34377375|34380550	200	zma_circ_001774	200	2e-16	83.8	116	185	120	189	90	70
9:3218262|3223193	200	csa_circ_003472	200	2e-12	69.9	119	189	119	189	87.32	71
4:9610206|9613652	200	zma_circ_001924	200	2e-16	83.8	100	193	101	194	86.17	94
2:13770594|13774100	200	zma_circ_005841	200	1e-07	54	156	198	9	51	90.7	43
2:25567089|25570973	200	zma_circ_001026	200	2e-25	113	1	101	1	101	89.11	101
12:22977028|22981461	200	ath_circ_019288	200	6e-10	61.9	120	186	120	186	86.57	67
4:34169295|34173958	200	osi_circ_000544	200	2e-06	50.1	176	200	101	125	100	25
4:34169295|34173997	200	osi_circ_000544	200	2e-06	50.1	176	200	101	125	100	25
4:30521509|30526356	200	zma_circ_000971	200	5e-32	135	5	96	5	96	93.48	92
1:42626772|42632069	200	ptr_circ_000164	200	4e-14	75.8	1	58	1	58	91.38	58
8:4882684|4888320	200	zma_circ_001577	200	6e-07	52	2	59	11	68	86.21	58
6:30572253|30577986	200	gma_circ_003724	200	6e-10	61.9	8	66	8	66	88.14	59
7:6925928|6931813	200	csa_circ_003348	200	1e-17	87.7	16	103	16	103	87.5	88
3:14405572|14411666	200	zma_circ_001224	200	2e-19	93.7	4	94	11	101	87.91	91
9:17671750|17678281	200	zma_circ_005909	200	9e-12	67.9	4	61	1	58	89.66	58
12:3653809|3662073	200	gma_circ_001851	200	9e-06	48.1	31	54	57	80	100	24
11:13457106|13465450	200	zma_circ_001106	200	3e-24	109	1	79	23	101	92.41	79
8:4607620|4618454	200	csi_circ_002665	200	6e-07	52	2	31	2	31	96.67	30
12:22280363|22292079	200	ath_circ_025597	200	6e-10	61.9	100	170	100	170	85.92	71
12:22282030|22293789	200	ath_circ_025609	200	4e-17	85.7	26	100	121	195	89.33	75
3:37960642|37972543	200	zma_circ_001255	200	7e-22	101	146	200	145	199	98.18	55
2:7039295|7051749	200	ath_circ_004433	200	2e-06	50.1	71	103	143	175	93.94	33
4:20278551|20295002	200	zma_circ_001045	200	3e-21	99.6	103	176	109	182	91.89	74
4:20278551|20295007	200	zma_circ_001045	200	7e-25	111	98	181	99	182	91.67	84
5:348136|365285	200	zma_circ_005709	200	3e-30	129	5	101	5	101	91.75	97
4:13206499|13223682	200	stu_circ_000136	200	9e-06	48.1	107	150	106	149	88.64	44
1:4355332|4372751	200	zma_circ_001319	200	1e-23	107	98	199	99	200	88.24	102
6:503359|523695	200	csi_circ_002096	200	6e-10	61.9	51	165	51	164	82.61	115	Back-splicing spanning	Back-splicing spanning	Back-splicing spanning
6:22463931|22486865	200	csa_circ_000510	200	6e-07	52	99	136	53	90	92.11	38
1:36997561|37022993	200	csa_circ_001788	200	9e-06	48.1	38	117	38	117	82.5	80	Back-splicing spanning	Back-splicing spanning	Back-splicing spanning
12:21397402|21425230	200	zma_circ_003136	200	2e-16	83.8	112	189	113	190	88.46	78
1:23257904|23292014	200	osi_circ_000090	200	4e-17	85.7	1	43	59	101	100	43
11:20539873|20577688	200	ath_circ_014149	200	2e-12	69.9	2	100	2	100	83.84	99
4:30977056|31015779	200	zma_circ_004703	200	1e-20	97.6	101	197	104	200	87.63	97
5:30808024|30865745	200	zma_circ_005716	200	6e-07	52	131	188	33	90	86.21	58
5:2969590|2970166	109	ath_circ_012475	200	3e-07	52	54	103	166	117	88	50
1:28894975|28895202	111	zma_circ_004332	200	8e-14	73.8	8	56	100	52	93.88	49
11:3242067|3242189	123	zma_circ_006056	124	1e-37	153	6	121	120	4	92.31	117	Back-splicing spanning	Back-splicing spanning	Back-splicing spanning
1:37003216|37003341	126	osi_circ_000139	200	7e-33	137	58	126	200	132	100	69
1:21616680|21616822	143	zma_circ_001600	200	1e-22	103	73	140	100	33	94.12	68
8:26218778|26219044	146	ath_circ_004830	200	6e-09	58	1	73	173	101	84.93	73
11:22985961|22986108	148	zma_circ_004415	185	1e-16	83.8	77	142	179	114	90.91	66
5:17748936|17749085	150	zma_circ_004185	113	6e-06	48.1	91	126	36	1	91.67	36
9:14848526|14848675	150	csa_circ_004776	200	3e-08	56	2	61	174	115	86.67	60
1:8332620|8332772	153	gma_circ_001851	200	6e-06	48.1	40	63	79	56	100	24
2:25352049|25352283	153	zma_circ_002100	200	4e-38	155	1	153	178	25	88.31	154	Back-splicing spanning	Back-splicing spanning	Back-splicing spanning
5:13965057|13965210	154	ath_circ_032036	154	7e-43	170	1	154	154	1	88.96	154	Back-splicing spanning	Back-splicing spanning	Back-splicing spanning
7:25715241|25715394	154	osi_circ_000921	200	8e-24	107	77	130	54	1	100	54
5:9883831|9885171	155	ath_circ_004171	200	2e-06	50.1	19	47	169	141	96.55	29
2:5430274|5430429	156	osi_circ_000246	67	5e-13	71.9	109	156	48	2	95.83	48		Back-splicing spanning
7:20370800|20370955	156	zma_circ_000396	156	6e-40	161	1	137	137	1	89.78	137	Back-splicing spanning	Back-splicing spanning	Back-splicing spanning
7:24024107|24024262	156	zma_circ_002619	200	5e-25	111	13	80	167	100	95.59	68
7:27064436|27064591	156	zma_circ_000749	200	2e-09	60	106	143	84	47	94.74	38
9:21331532|21331687	156	zma_circ_000376	126	3e-17	85.7	13	79	124	58	91.04	67
1:19079778|19079934	157	zma_circ_005195	200	2e-12	69.9	19	65	47	1	93.62	47
4:21105547|21105803	158	zma_circ_001038	112	4e-07	52	133	158	111	86	100	26
3:22903063|22903221	159	zma_circ_000174	159	2e-40	163	7	152	153	8	89.04	146	Back-splicing spanning	Back-splicing spanning	Back-splicing spanning
5:9213185|9213343	159	sly_circ_002065	200	3e-14	75.8	81	150	96	27	88.57	70
CH398510.1:9113|9271	159	sly_circ_002065	200	7e-06	48.1	81	140	96	37	85	60
6:29442767|29442927	161	zma_circ_002254	200	8e-18	87.7	1	84	182	99	88.1	84
2:6831099|6831260	162	sly_circ_000550	200	1e-13	73.8	85	161	97	21	87.01	77
6:29442928|29443089	162	csa_circ_004405	200	8e-18	87.7	1	64	187	124	92.19	64
2:9096046|9096208	163	ath_circ_001871	163	1e-07	54	45	123	119	41	83.54	79	Back-splicing spanning	Back-splicing spanning	Back-splicing spanning
2:34114129|34114291	163	ath_circ_014777	163	1e-19	93.7	4	102	160	62	86.87	99	Back-splicing spanning	Back-splicing spanning	Back-splicing spanning
5:25797150|25797312	163	osi_circ_000724	128	7e-06	48.1	63	90	65	38	96.43	28
2:5322470|5322635	166	gma_circ_005692	200	8e-12	67.9	5	78	179	106	86.49	74
2:33676825|33676990	166	ecr_circ_000036	197	2e-06	50.1	40	68	194	166	96.55	29
5:20970663|20971012	166	zma_circ_005273	200	2e-09	60	19	76	200	143	87.93	58
4:11704543|11705849	167	zma_circ_000791	200	5e-13	71.9	25	84	161	102	90	60
2:25743837|25744004	168	ecr_circ_000344	200	3e-08	56	85	132	163	116	89.58	48
6:25293694|25293861	168	zma_circ_005902	136	8e-12	67.9	39	84	136	91	93.48	46
5:4389943|4390111	169	ath_circ_014340	200	3e-08	56	110	149	100	61	92.5	40
2:24825507|24825676	170	csa_circ_000029	151	7e-06	48.1	113	168	133	78	85.71	56
4:20583261|20583429	170	zma_circ_003224	200	2e-09	60	23	80	101	44	87.93	58
4:26845862|26846032	171	zma_circ_004527	200	7e-34	141	1	87	187	101	95.4	87
7:20528018|20528188	171	zma_circ_000397	156	3e-33	139	1	164	149	1	84.15	164	Back-splicing spanning	Back-splicing spanning	Back-splicing spanning
7:25716678|25716850	173	osi_circ_000922	200	7e-43	170	1	86	86	1	100	86
1:37005850|37006023	174	ath_circ_035759	171	2e-65	246	2	157	171	16	94.87	156	Back-splicing spanning	Back-splicing spanning	Back-splicing spanning
7:450721|450894	174	zma_circ_005373	200	5e-16	81.8	37	89	98	46	94.34	53
7:25716678|25716852	175	osi_circ_000922	200	2e-43	172	1	87	87	1	100	87
4:26433383|26433558	176	ath_circ_014909	200	2e-12	69.9	5	75	94	24	87.32	71
5:13965121|13965296	176	osi_circ_000642	171	8e-80	293	1	172	167	1	96.51	172	Back-splicing spanning	Back-splicing spanning	Back-splicing spanning
10:19879226|19879403	178	osi_circ_000781	200	3e-11	65.9	7	59	53	1	90.57	53
1:37006151|37006329	179	ecr_circ_000302	200	3e-45	178	90	179	197	108	100	90
10:18567591|18567769	180	sly_circ_000108	200	1e-10	63.9	94	149	194	139	89.29	56
4:26845862|26846041	180	zma_circ_004527	200	1e-35	147	1	90	191	102	95.56	90
5:9213140|9213319	180	sly_circ_002065	200	2e-09	60	136	177	96	55	92.86	42
7:17843013|17843192	180	zma_circ_000393	135	4e-23	105	23	91	135	67	94.2	69
7:20371038|20371217	180	zma_circ_005539	200	6e-19	91.7	5	70	66	1	92.42	66
1:39649109|39649291	183	ecr_circ_000286	200	8e-09	58	41	93	100	48	88.68	53
4:27429893|27431422	183	ath_circ_000432	89	5e-07	52	152	177	83	58	100	26
1:43372348|43372531	184	zma_circ_005745	200	1e-16	83.8	20	81	195	134	91.94	62
3:14404610|14404794	185	ath_circ_019528	200	2e-19	93.7	93	183	101	11	87.91	91
3:17364354|17364538	185	zma_circ_003424	142	2e-09	60	1	34	45	12	97.06	34
1:37006151|37006336	186	ecr_circ_000302	200	3e-45	178	97	186	200	111	100	90
12:19977906|19978091	186	ecr_circ_000230	200	4e-14	75.8	90	147	159	102	91.38	58
7:6333034|6333904	186	osi_circ_000864	200	1e-47	186	93	186	102	9	100	94
8:19378801|19378986	186	csa_circ_001197	200	2e-06	50.1	59	83	104	80	100	25
1:32795437|32795623	187	ath_circ_022709	200	9e-12	67.9	2	59	193	136	89.66	58
2:1078596|1078782	187	osi_circ_000238	200	9e-12	67.9	61	94	200	167	100	34
3:41187871|41188153	187	zma_circ_001459	187	4e-17	85.7	1	51	51	1	96.08	51
10:12826096|12826283	188	zma_circ_000829	200	8e-06	48.1	37	96	200	141	85	60
3:2019930|2020117	188	ath_circ_023024	200	5e-07	52	100	173	95	22	83.78	74
5:25798875|25799062	188	osi_circ_000725	200	2e-40	163	86	175	189	100	97.78	90
6:25478665|25478851	188	ath_circ_022709	200	2e-12	69.9	8	94	187	101	85.06	87
7:17452344|17453435	189	zma_circ_001807	200	4e-20	95.6	95	162	169	102	92.65	68
7:27746788|27746976	189	osi_circ_000933	200	2e-31	133	123	189	101	35	100	67
5:13964729|13964919	191	osi_circ_000633	200	9e-49	190	96	191	197	102	100	96
9:17660002|17660192	191	ath_circ_027697	200	1e-10	63.9	12	63	197	146	90.38	52
3:35515571|35515765	195	zma_circ_003723	124	6e-13	71.9	103	162	122	63	90	60
2:21591505|21591812	196	ath_circ_008549	200	2e-06	50.1	123	175	167	115	86.79	53
3:32996265|32996461	197	zma_circ_003683	55	9e-06	48.1	119	146	28	1	96.43	28
1:19078751|19078948	198	zma_circ_004851	200	4e-08	56	1	44	73	30	90.91	44
6:172817|173014	198	zma_circ_005171	154	1e-14	77.8	2	56	59	5	92.73	55
1:22894415|22894614	200	sly_circ_000262	200	1e-07	54	63	101	139	101	92.31	39
1:37006136|37006336	200	ecr_circ_000302	200	2e-49	192	104	200	200	104	100	97
AAAA02044944.1:2627|2829	200	osi_circ_001493	200	2e-22	103	1	52	52	1	100	52
2:868805|869008	200	ath_circ_027585	200	2e-09	60	32	101	169	100	85.71	70
AAAA02039127.1:1687|1890	200	ath_circ_035860	200	1e-17	87.7	129	200	200	129	90.28	72
4:22668370|22669150	200	ath_circ_021667	200	1e-07	54	17	63	184	138	89.36	47
1:651767|651973	200	zma_circ_004168	200	1e-26	117	97	179	195	113	92.77	83
8:9506029|9506235	200	zma_circ_006216	200	2e-09	60	14	79	98	33	86.36	66
1:13397045|13397252	200	csi_circ_002664	150	4e-08	56	4	31	36	9	100	28
6:13199654|13199862	200	zma_circ_004964	171	6e-19	91.7	23	92	164	95	91.43	70
6:15924161|15924369	200	ath_circ_036618	200	6e-07	52	123	160	38	1	92.11	38
2:868892|869101	200	ath_circ_027585	200	4e-08	56	161	200	103	64	92.5	40
8:26359053|26359263	200	ath_circ_029083	200	2e-13	73.8	1	73	77	5	87.67	73
2:32233512|32234444	200	zma_circ_001749	200	6e-16	81.8	97	145	150	102	95.92	49
7:12685467|12685776	200	osi_circ_000873	200	6e-16	81.8	160	200	100	60	100	41
11:22986115|22986419	200	csa_circ_003070	200	9e-12	67.9	101	190	97	8	84.44	90
2:4992537|4992749	200	zma_circ_002015	200	1e-20	97.6	104	200	97	1	87.63	97
1:43372348|43372561	200	zma_circ_005745	200	1e-14	77.8	1	59	192	134	91.53	59
11:20851126|20851437	200	csi_circ_002383	200	1e-07	54	116	166	74	24	88.24	51
7:20370956|20371169	200	zma_circ_005539	200	2e-25	113	124	200	89	13	93.51	77
3:10856501|10856716	200	zma_circ_004418	200	9e-06	48.1	102	153	151	100	86.54	52
11:22986392|22986610	200	bra_circ_000112	200	4e-23	105	1	77	177	101	92.21	77
12:16446176|16446397	200	ath_circ_033478	200	4e-08	56	155	186	80	49	96.88	32
3:25165579|25166665	200	ath_circ_013929	200	1e-10	63.9	100	175	101	26	85.53	76
5:4262018|4262239	200	csi_circ_001088	200	6e-16	81.8	4	100	199	103	85.57	97
5:27476198|27476495	200	ecr_circ_000251	200	2e-15	79.8	37	100	100	37	90.62	64
8:25337279|25337503	200	zma_circ_003270	124	9e-06	48.1	69	96	122	95	96.43	28
1:43372348|43372573	200	zma_circ_005745	200	2e-12	69.9	1	47	180	134	93.62	47
2:3940966|3941193	200	zma_circ_004945	200	4e-63	238	2	200	200	1	90.5	200	Back-splicing spanning	Back-splicing spanning	Back-splicing spanning
2:3941038|3941265	200	zma_circ_004739	200	4e-63	238	2	200	200	1	90.5	200	Back-splicing spanning	Back-splicing spanning	Back-splicing spanning
2:3941194|3941421	200	zma_circ_004955	200	3e-58	222	2	200	200	1	89.5	200	Back-splicing spanning	Back-splicing spanning	Back-splicing spanning
2:3941266|3941493	200	gma_circ_008127	200	9e-49	190	6	196	196	5	88.02	192	Back-splicing spanning	Back-splicing spanning	Back-splicing spanning
4:30977260|30977487	200	ecr_circ_000206	200	2e-46	182	1	187	185	1	87.7	187	Back-splicing spanning	Back-splicing spanning	Back-splicing spanning
5:26337847|26338074	200	zma_circ_004701	200	4e-51	198	9	199	193	2	88.54	192	Back-splicing spanning	Back-splicing spanning	Back-splicing spanning
8:2121626|2121854	200	zma_circ_004485	148	6e-13	71.9	1	68	142	75	88.24	68
1:24510262|24510584	200	gma_circ_001898	200	1e-07	54	1	71	200	130	84.51	71
1:38621769|38622249	200	zma_circ_004292	200	2e-25	113	117	197	95	15	92.59	81
12:17726259|17726492	200	zma_circ_004214	200	2e-15	79.8	28	95	84	17	89.71	68
11:5115726|5115960	200	zma_circ_000579	200	9e-43	170	4	200	198	1	86.36	198	Back-splicing spanning	Back-splicing spanning	Back-splicing spanning
3:1887641|1887957	200	bra_circ_000378	200	4e-08	56	10	97	200	113	82.95	88
2:28718251|28718487	200	osi_circ_000420	200	9e-06	48.1	60	83	60	37	100	24
2:35636731|35636967	200	ath_circ_022336	200	2e-13	73.8	50	186	151	15	81.75	137	Back-splicing spanning	Back-splicing spanning	Back-splicing spanning
4:25680958|25681194	200	ath_circ_005425	200	9e-06	48.1	103	134	79	48	93.75	32
4:32535469|32535707	200	ath_circ_029249	200	1e-23	107	3	176	198	25	82.76	174	Back-splicing spanning	Back-splicing spanning	Back-splicing spanning
5:13965057|13965296	200	osi_circ_000617	200	4e-51	198	101	200	100	1	100	100
6:1976773|1977090	200	osi_circ_000740	200	2e-40	163	20	101	200	119	100	82
4:22063249|22064539	200	gra_circ_001329	200	4e-08	56	5	36	193	162	96.88	32
6:32157951|32158294	200	zma_circ_005189	156	1e-14	77.8	2	72	71	1	88.73	71
2:22445855|22446098	200	zma_circ_001114	200	4e-11	65.9	101	177	82	6	85.71	77
3:6370439|6370752	200	ecr_circ_000423	200	1e-10	63.9	129	160	148	117	100	32
6:30586341|30586658	200	gma_circ_005565	200	9e-09	58	25	85	183	123	86.89	61
4:21106560|21106805	200	zma_circ_003887	139	4e-17	85.7	104	162	60	2	93.22	59
5:18152525|18153900	200	ath_circ_010390	200	1e-10	63.9	44	99	157	102	89.29	56
7:5768505|5768842	200	ath_circ_013033	200	1e-07	54	84	122	117	79	92.31	39	Back-splicing spanning	Back-splicing spanning	Back-splicing spanning
8:23467488|23467733	200	osi_circ_000992	200	2e-49	192	4	100	101	5	100	97
2:28803525|28803772	200	osi_circ_000305	146	1e-35	147	6	79	74	1	100	74
4:20626251|20627412	200	zma_circ_006281	127	4e-08	56	116	179	127	64	85.94	64
6:13249712|13249959	200	ath_circ_035827	200	3e-33	139	100	185	86	1	95.35	86
5:9535945|9536448	200	zma_circ_002321	200	8e-68	254	10	200	192	1	92.19	192	Back-splicing spanning	Back-splicing spanning	Back-splicing spanning
11:22986497|22986746	200	bra_circ_000110	200	2e-19	93.7	7	89	94	12	89.16	83
2:4992840|4993207	200	zma_circ_002015	200	2e-40	163	4	101	198	101	95.92	98
1:46430460|46430805	200	tae_circ_000127	200	2e-16	83.8	7	100	195	102	86.17	94
1:43372494|43372745	200	zma_circ_005744	103	2e-12	69.9	20	58	90	52	97.44	39
1:44645161|44645579	200	ptr_circ_000082	200	9e-12	67.9	27	92	174	109	87.88	66
5:1069393|1069645	200	zma_circ_005159	158	1e-23	107	36	101	145	80	95.45	66
1:37270789|37271042	200	zma_circ_004299	140	1e-07	54	5	39	36	2	94.29	35
4:17336278|17336956	200	bra_circ_000104	160	4e-08	56	105	180	151	76	84.21	76
2:36037926|36038826	200	gma_circ_007423	200	2e-06	50.1	5	101	196	100	81.44	97
6:1722160|1722415	200	zma_circ_002913	200	6e-07	52	94	131	54	17	92.11	38
7:20369915|20370170	200	zma_circ_005535	190	4e-17	85.7	100	146	142	96	97.87	47
11:3241752|3242009	200	zma_circ_000084	111	1e-20	97.6	100	160	110	50	95.08	61
2:22502934|22503347	200	zma_circ_002079	200	8e-31	131	99	176	178	101	96.15	78
2:25351064|25351438	200	zma_circ_002099	200	2e-15	79.8	117	200	198	115	86.9	84
7:8154223|8154481	200	ath_circ_004961	200	6e-16	81.8	95	199	106	2	84.76	105
1:30661612|30661872	200	ath_circ_035853	200	1e-14	77.8	124	198	80	6	88	75
1:45396552|45396812	200	hvu_circ_000046	200	9e-49	190	1	100	200	101	99	100
2:28311413|28311781	200	zma_circ_001734	200	9e-12	67.9	149	190	52	11	95.24	42
9:18778618|18779280	200	ath_circ_010556	200	2e-12	69.9	47	101	154	100	90.91	55
1:19078686|19078948	200	zma_circ_004851	200	1e-10	63.9	8	51	200	157	93.18	44
4:23741736|23741998	200	zma_circ_001023	200	5e-32	135	2	101	200	101	92	100
10:9496042|9496736	200	zma_circ_004837	103	2e-09	60	3	44	93	52	92.86	42
AAAA02039127.1:1162|1427	200	ath_circ_035861	200	5e-35	145	20	104	200	116	96.47	85
1:19078667|19078933	200	zma_circ_004851	200	9e-06	48.1	1	32	188	157	93.75	32
4:1281724|1282081	200	ath_circ_028928	200	9e-12	67.9	15	100	186	101	84.88	86
1:19078681|19078948	200	zma_circ_004851	200	1e-10	63.9	3	46	200	157	93.18	44
2:33676825|33677092	200	ecr_circ_000036	197	2e-06	50.1	57	85	194	166	96.55	29
6:690495|690762	200	zma_circ_004247	126	6e-16	81.8	101	161	63	3	91.8	61
1:43372287|43372555	200	zma_circ_005745	200	2e-16	83.8	4	65	195	134	91.94	62
5:20850305|20851291	200	zma_circ_002360	200	1e-41	167	3	197	199	4	86.22	196	Back-splicing spanning	Back-splicing spanning	Back-splicing spanning
8:16617239|16619511	200	csi_circ_001950	200	9e-09	58	103	143	149	109	92.68	41
3:32609630|32609901	200	csa_circ_004318	200	6e-07	52	30	55	83	58	100	26
8:8046978|8047639	200	zma_circ_003139	200	1e-26	117	100	162	101	39	98.41	63
3:15016989|15017558	200	osi_circ_000382	200	2e-49	192	6	102	192	96	100	97
11:22986888|22987254	200	osi_circ_001176	107	4e-23	105	5	57	53	1	100	53
4:13216080|13216439	200	ath_circ_005247	200	6e-13	71.9	113	200	88	1	85.23	88
9:17188893|17189168	200	zma_circ_003521	200	3e-24	109	2	100	200	102	88.89	99
3:36947011|36947287	200	zma_circ_004815	200	1e-10	63.9	65	100	70	35	97.22	36
11:3241838|3242115	200	zma_circ_000084	111	6e-13	71.9	153	196	52	9	95.45	44
1:19428139|19428582	200	zma_circ_002721	200	3e-36	149	47	200	155	1	87.74	155	Back-splicing spanning	Back-splicing spanning	Back-splicing spanning
1:39341447|39342046	200	ath_circ_037204	200	6e-07	52	29	102	199	126	83.78	74
11:22986579|22986942	200	osi_circ_001176	107	3e-24	109	113	167	107	53	100	55
2:8974104|8975918	200	zma_circ_001828	200	4e-17	85.7	102	188	99	13	87.36	87
8:25186833|25187226	200	zma_circ_000756	200	4e-11	65.9	6	102	196	100	83.51	97
2:3941026|3941305	200	ecr_circ_000206	200	2e-34	143	104	199	96	1	93.75	96
3:36546150|36546429	200	csa_circ_000436	200	2e-13	73.8	124	200	200	124	87.01	77
3:2770295|2770576	200	sly_circ_001790	200	9e-12	67.9	125	186	76	15	88.71	62
3:38799513|38799794	200	zma_circ_005765	192	4e-20	95.6	17	84	191	124	92.65	68
3:36891791|36892323	200	gma_circ_007136	200	6e-07	52	106	143	95	58	92.11	38
3:24546434|24546717	200	zma_circ_003643	200	9e-09	58	107	143	135	99	94.59	37
1:43372287|43372573	200	zma_circ_005745	200	2e-12	69.9	1	47	180	134	93.62	47
8:28748221|28748687	200	ath_circ_011943	200	9e-09	58	3	195	198	6	78.76	193	Back-splicing spanning	Back-splicing spanning	Back-splicing spanning
1:43372485|43372772	200	zma_circ_005744	103	6e-10	61.9	1	31	82	52	100	31
4:15989287|15990907	200	zma_circ_003201	200	1e-17	87.7	149	200	101	50	96.15	52
6:4491355|4491723	200	ath_circ_022530	200	2e-06	50.1	145	181	153	117	91.89	37
1:4919087|4920275	200	zma_circ_002701	200	7e-25	111	99	194	196	101	89.58	96
9:19668503|19669467	200	osi_circ_001060	200	2e-50	196	1	99	199	101	100	99
9:19669593|19669977	200	zma_circ_002563	200	1e-20	97.6	1	69	69	1	92.75	69
7:20528042|20528335	200	ecr_circ_000420	200	2e-25	113	100	176	77	1	93.51	77
2:37373856|37375027	200	zma_circ_002184	200	2e-43	172	27	188	175	16	88.89	162	Back-splicing spanning	Back-splicing spanning	Back-splicing spanning
3:14404707|14405177	200	ath_circ_019528	200	6e-19	91.7	11	100	102	13	87.78	90
7:20370923|20371217	200	zma_circ_005539	200	1e-17	87.7	11	102	200	109	86.96	92
1:22893954|22894417	200	csa_circ_001590	200	2e-09	60	1	90	90	1	83.33	90
3:6370111|6370531	200	ecr_circ_000423	200	1e-10	63.9	36	67	148	117	100	32
11:22986909|22987299	200	osi_circ_001176	107	1e-23	107	17	78	61	1	98.39	62
6:13199654|13199951	200	zma_circ_004964	171	6e-19	91.7	23	92	164	95	91.43	70
10:19851113|19851413	200	zma_circ_000551	200	1e-10	63.9	15	62	184	137	91.67	48
AAAA02039127.1:1129|1429	200	ath_circ_035861	200	8e-34	141	18	100	200	118	96.39	83
2:32403709|32404010	200	zma_circ_000551	200	2e-16	83.8	6	75	196	127	90	70
11:17751301|17753004	200	zma_circ_002003	200	1e-29	127	2	101	200	101	91	100
7:20528033|20528335	200	ecr_circ_000420	200	4e-26	115	99	176	78	1	93.59	78
6:32157410|32157790	200	ath_circ_021557	200	7e-22	101	9	195	192	6	81.82	187	Back-splicing spanning	Back-splicing spanning	Back-splicing spanning
8:6102018|6102529	200	ath_circ_003248	200	9e-06	48.1	2	69	199	132	83.82	68
12:10518798|10519195	200	zma_circ_002951	200	2e-15	79.8	8	99	196	105	85.87	92
4:28840026|28840404	200	csi_circ_000157	200	9e-09	58	6	66	195	135	86.89	61
AAAA02039127.1:1381|1686	200	ath_circ_035861	200	5e-35	145	95	171	172	96	98.7	77
1:43239722|43240028	200	zma_circ_001431	200	7e-22	101	7	194	195	1	82.56	195	Back-splicing spanning	Back-splicing spanning	Back-splicing spanning
11:3016548|3016854	200	zma_circ_003955	200	1e-07	54	122	152	137	107	96.77	31
3:36232526|36232833	200	ecr_circ_000003	200	6e-13	71.9	122	181	94	35	90	60
AAAA02039127.1:1148|1455	200	ath_circ_035861	200	1e-41	167	1	96	191	96	96.88	96
1:43232171|43232622	200	zma_circ_005748	200	3e-21	99.6	101	186	190	105	89.53	86
7:8154984|8155574	200	ath_circ_004958	200	4e-20	95.6	101	168	100	33	92.65	68
2:16008479|16010280	200	zma_circ_002048	200	6e-19	91.7	35	100	167	102	92.42	66
CH399085.1:5702|6011	200	osi_circ_001663	200	2e-102	369	1	200	197	1	98.5	200	Back-splicing spanning	Back-splicing spanning	Back-splicing spanning
1:43472750|43473712	200	zma_circ_002858	200	6e-13	71.9	27	94	93	26	88.24	68
10:22149722|22150285	200	osi_circ_001122	200	6e-47	184	10	102	101	9	100	93
11:22986016|22986419	200	csa_circ_003070	200	9e-12	67.9	101	190	97	8	84.44	90
4:29838135|29838826	200	ath_circ_000264	200	2e-16	83.8	101	174	188	115	89.19	74
1:12277376|12277688	200	bra_circ_000120	200	2e-15	79.8	122	169	50	3	95.83	48
2:33805303|33805708	200	zma_circ_002147	200	2e-22	103	2	200	200	1	82	200	Back-splicing spanning	Back-splicing spanning	Back-splicing spanning
3:19973754|19974213	200	csi_circ_001492	200	6e-07	52	18	43	28	3	100	26
2:855895|856295	200	zma_circ_004760	136	1e-07	54	130	176	47	1	89.36	47
2:9788657|9789160	200	zma_circ_002164	200	3e-30	129	100	200	101	1	91.09	101
4:19899543|19899857	200	zma_circ_003218	200	6e-10	61.9	38	100	185	123	87.3	63
AAAA02039127.1:1100|1416	200	ath_circ_035861	200	4e-26	115	31	100	200	131	95.71	70
1:33075393|33075791	200	ath_circ_020010	200	4e-08	56	50	129	151	72	83.75	80	Back-splicing spanning	Back-splicing spanning	Back-splicing spanning
5:822895|823212	200	gma_circ_007900	193	1e-07	54	13	39	160	134	100	27
3:3351919|3353363	200	zma_circ_003059	200	1e-47	186	2	186	200	15	88.17	186	Back-splicing spanning	Back-splicing spanning	Back-splicing spanning
5:12890353|12891962	200	zma_circ_006002	200	2e-13	73.8	115	159	198	154	95.56	45
8:13141828|13142233	200	gma_circ_004079	200	9e-06	48.1	1	68	68	1	83.82	68
3:22903063|22904142	200	zma_circ_001238	200	4e-14	75.8	53	102	149	100	94	50
7:20370956|20371277	200	zma_circ_005539	200	4e-08	56	44	91	200	153	89.58	48
3:14404361|14404794	200	ath_circ_019528	200	3e-24	109	98	200	103	1	88.35	103
6:28554314|28554637	200	zma_circ_002989	200	5e-38	155	102	191	90	1	96.67	90
3:38854758|38855083	200	csa_circ_003849	200	2e-06	50.1	29	101	172	100	83.56	73
3:1823645|1824173	200	ath_circ_024973	200	9e-06	48.1	161	192	37	6	93.75	32
3:29485264|29485591	200	ecr_circ_000383	200	6e-10	61.9	11	41	100	70	100	31
AAAA02044944.1:519|846	200	ath_circ_008730	200	1e-14	77.8	1	43	43	1	97.67	43
7:19635311|19636041	200	zma_circ_001197	200	6e-19	91.7	16	97	200	119	89.02	82
2:869787|870117	200	gma_circ_006204	200	4e-08	56	103	134	32	1	96.88	32
3:39079565|39079895	200	zma_circ_003766	143	1e-10	63.9	100	155	134	79	89.29	56
2:22502208|22503038	200	zma_circ_005038	200	2e-16	83.8	137	198	94	33	91.94	62
4:31540656|31541609	200	zma_circ_000962	200	1e-07	54	6	100	196	102	82.11	95
7:5718297|5718712	200	csi_circ_002449	200	4e-08	56	113	200	88	1	82.95	88
8:29073353|29074216	200	ath_circ_010975	200	1e-10	63.9	89	200	112	1	82.14	112	Back-splicing spanning	Back-splicing spanning	Back-splicing spanning
8:416750|417179	200	zma_circ_001067	200	6e-10	61.9	12	102	190	100	83.52	91
2:24940852|24941189	200	sly_circ_000552	200	2e-06	50.1	51	79	59	31	96.55	29
1:10819650|10820312	200	ath_circ_018592	200	3e-21	99.6	3	104	102	1	87.25	102
1:44555755|44556180	200	zma_circ_002848	200	2e-06	50.1	104	200	97	1	81.44	97
5:25799097|25799435	200	osi_circ_000725	200	8e-37	151	125	200	100	25	100	76
7:24306266|24306604	200	zma_circ_002622	200	1e-07	54	7	33	195	169	100	27
7:27708366|27708704	200	zma_circ_001230	200	9e-12	67.9	2	87	87	2	84.88	86
6:25483262|25483601	200	bra_circ_000008	200	2e-19	93.7	5	99	198	104	87.37	95
5:4377535|4377875	200	gma_circ_004417	200	1e-07	54	140	190	150	100	88.24	51
9:20987852|20988310	200	zma_circ_006207	177	6e-10	61.9	128	198	81	11	85.92	71
3:25429253|25429979	200	zma_circ_001890	200	3e-30	129	2	185	200	16	84.32	185	Back-splicing spanning	Back-splicing spanning	Back-splicing spanning
7:4553405|4553836	200	zma_circ_001260	200	2e-19	93.7	11	93	191	109	89.16	83
8:26114543|26114999	200	gma_circ_003701	200	2e-16	83.8	63	160	138	41	85.71	98	Back-splicing spanning	Back-splicing spanning	Back-splicing spanning
1:37004479|37004823	200	pbe_circ_000203	200	7e-28	121	36	100	165	101	98.46	65
12:4665873|4666219	200	zma_circ_001401	127	2e-09	60	67	108	64	23	92.86	42
3:2412507|2412950	200	ath_circ_023121	200	2e-22	103	1	96	200	105	88.54	96
1:42140207|42141560	200	zma_circ_001441	200	2e-28	123	101	186	100	15	93.02	86
10:13834004|13834698	200	gma_circ_007572	200	1e-10	63.9	6	81	195	120	85.53	76
AAAA02039127.1:1060|1408	200	ath_circ_035861	200	3e-21	99.6	39	100	200	139	95.16	62
2:37984849|37985379	200	ath_circ_024963	200	6e-07	52	39	68	162	133	96.67	30
3:31401062|31401496	200	zma_circ_000855	200	7e-25	111	6	101	196	101	89.58	96
7:24515231|24516316	200	ath_circ_013153	168	6e-19	91.7	7	68	142	81	93.55	62
1:30026325|30027031	200	gma_circ_001223	200	2e-09	60	101	178	102	25	84.62	78
4:31834429|31834950	200	osi_circ_000531	200	3e-27	119	41	100	200	141	100	60
CH398252.1:31096|31790	200	csa_circ_002744	200	2e-06	50.1	119	159	82	42	90.24	41
4:32535527|32536156	200	ath_circ_029754	200	4e-08	56	165	200	180	145	94.44	36
12:113073|114058	200	zma_circ_001638	200	1e-23	107	20	101	182	101	91.46	82
12:9093306|9093665	200	ath_circ_027287	200	9e-09	58	103	167	69	5	86.15	65
6:9345584|9346398	200	csa_circ_000096	200	6e-07	52	77	114	124	87	92.11	38	Back-splicing spanning	Back-splicing spanning	Back-splicing spanning
1:32438512|32439035	200	ath_circ_005252	200	4e-08	56	99	150	200	149	88.46	52
1:34753726|34754301	200	ath_circ_010507	200	4e-17	85.7	24	182	177	19	81.76	159	Back-splicing spanning	Back-splicing spanning	Back-splicing spanning
2:29297899|29298373	200	gma_circ_006461	200	1e-07	54	54	100	147	101	89.36	47
4:5100579|5101260	200	zma_circ_001248	200	6e-16	81.8	51	170	151	31	84.3	121	Back-splicing spanning	Back-splicing spanning	Back-splicing spanning
6:22404960|22406351	200	ath_circ_001972	200	2e-13	73.8	100	196	101	5	84.54	97
1:27584109|27584560	200	gma_circ_001628	200	1e-07	54	45	87	156	114	90.7	43
2:18742406|18743290	200	osi_circ_000280	200	4e-11	65.9	1	33	33	1	100	33
2:29977272|29977636	200	zma_circ_002125	200	9e-06	48.1	33	199	169	8	79.76	168	Back-splicing spanning	Back-splicing spanning	Back-splicing spanning
8:26474383|26474749	200	ath_circ_036257	200	4e-08	56	163	194	38	7	96.88	32
2:22773197|22773820	200	gma_circ_007229	200	4e-08	56	110	149	91	52	92.5	40
3:2438185|2438552	200	ghi_circ_000162	200	9e-09	58	34	90	167	111	87.72	57
7:20370951|20371319	200	zma_circ_005539	200	4e-08	56	39	86	200	153	89.58	48
2:29585034|29585628	200	zma_circ_001737	200	7e-22	101	126	200	200	126	92	75
12:8557618|8558170	200	zma_circ_001381	200	9e-46	180	3	200	199	1	86.93	199	Back-splicing spanning	Back-splicing spanning	Back-splicing spanning
3:27878434|27878933	200	gma_circ_005238	200	1e-07	54	2	96	198	104	82.11	95
11:2490421|2490795	200	zma_circ_000435	175	9e-06	48.1	45	68	170	147	100	24
2:27657052|27657570	200	ath_circ_020284	200	1e-14	77.8	97	199	104	2	84.47	103
5:3236250|3236624	200	gma_circ_007900	193	6e-07	52	87	116	158	129	96.67	30	Back-splicing spanning
8:15596381|15596906	200	gma_circ_004144	200	4e-08	56	55	118	146	83	85.94	64	Back-splicing spanning	Back-splicing spanning	Back-splicing spanning
1:28259065|28261707	200	ath_circ_004569	200	2e-06	50.1	141	181	177	137	90.24	41
11:3243118|3243676	200	ath_circ_036240	200	6e-13	71.9	69	200	132	1	81.82	132	Back-splicing spanning	Back-splicing spanning	Back-splicing spanning
2:29976985|29977456	200	ath_circ_022618	200	9e-06	48.1	42	65	184	161	100	24
3:39182900|39183649	200	ath_circ_015112	200	1e-07	54	14	60	99	53	89.36	47
7:11276451|11277647	200	ecr_circ_000042	200	1e-17	87.7	6	77	93	22	90.28	72
3:34503815|34504531	200	ath_circ_023348	200	8e-31	131	11	176	190	25	84.94	166	Back-splicing spanning	Back-splicing spanning	Back-splicing spanning
4:17334635|17335938	200	zma_circ_003211	200	4e-23	105	8	96	194	106	89.89	89
3:34220472|34220857	200	zma_circ_000876	200	6e-87	317	2	200	200	1	95.5	200	Back-splicing spanning	Back-splicing spanning	Back-splicing spanning
9:19118877|19119436	200	ath_circ_029710	200	6e-13	71.9	29	120	172	81	84.78	92	Back-splicing spanning	Back-splicing spanning	Back-splicing spanning
7:20527789|20528178	200	zma_circ_000397	156	4e-20	95.6	101	168	68	1	92.65	68
1:10154478|10155394	200	csa_circ_002672	200	1e-14	77.8	59	177	142	24	83.19	119	Back-splicing spanning	Back-splicing spanning	Back-splicing spanning
8:5620389|5621333	200	gra_circ_001194	200	9e-12	67.9	106	175	95	26	87.14	70
12:18771326|18772037	200	zma_circ_004420	200	1e-14	77.8	8	90	98	16	86.75	83
6:5377291|5377930	200	ecr_circ_000015	200	2e-22	103	1	72	72	1	93.06	72
1:25251481|25252807	200	csa_circ_000535	200	1e-10	63.9	53	100	148	101	91.67	48
5:7928016|7928486	200	csi_circ_003078	200	4e-08	56	97	160	104	41	85.94	64
2:35623125|35623625	200	zma_circ_002162	200	9e-09	58	102	138	99	63	94.59	37
4:2716560|2717236	200	ath_circ_010058	117	1e-07	54	162	192	114	84	96.77	31
3:18543078|18543881	200	zma_circ_005567	200	1e-10	63.9	146	189	88	45	93.18	44
8:3955996|3956484	200	sly_circ_000779	200	4e-08	56	17	72	181	126	87.5	56
4:30511811|30512892	200	zma_circ_000972	200	2e-49	192	2	197	200	4	87.82	197	Back-splicing spanning	Back-splicing spanning	Back-splicing spanning
8:5637317|5638050	200	ptr_circ_000116	200	2e-13	73.8	5	93	196	108	85.39	89
10:16549259|16551151	200	zma_circ_000815	200	3e-42	168	7	190	195	11	87.03	185	Back-splicing spanning	Back-splicing spanning	Back-splicing spanning
4:32129388|32130547	200	ath_circ_003900	200	4e-08	56	152	195	199	156	90.91	44
2:15999617|16000981	200	zma_circ_002046	200	2e-28	123	103	192	91	2	92.22	90
6:22402208|22403427	200	ath_circ_001973	200	1e-10	63.9	27	82	82	27	89.29	56
12:21927630|21928220	200	gma_circ_003307	200	1e-20	97.6	10	186	191	15	81.92	177	Back-splicing spanning	Back-splicing spanning	Back-splicing spanning
2:1939827|1940780	200	gar_circ_000111	200	6e-07	52	147	200	54	1	87.04	54
5:2970841|2973079	200	ath_circ_012471	200	2e-06	50.1	20	56	181	145	91.89	37
2:25565403|25566104	200	zma_circ_002761	200	3e-27	119	7	153	195	48	85.81	148	Back-splicing spanning	Back-splicing spanning	Back-splicing spanning
3:8730042|8730628	200	ath_circ_001729	200	6e-07	52	5	78	196	123	83.78	74
1:27681063|27682440	200	zma_circ_002814	200	1e-26	117	43	101	159	101	100	59
3:28894790|28895204	200	ath_circ_017831	165	1e-07	54	73	103	43	13	96.77	31
2:15999617|16000988	200	zma_circ_002046	200	5e-32	135	100	199	101	2	92	100
5:3672479|3673003	200	zma_circ_002789	156	2e-15	79.8	115	170	64	9	92.86	56
2:29285972|29287199	200	csi_circ_001878	200	2e-16	83.8	115	184	86	17	90	70
9:21690643|21691060	200	ghi_circ_000547	200	9e-06	48.1	32	99	200	133	83.82	68
7:12685436|12685953	200	ath_circ_000032	200	4e-08	56	90	117	111	84	100	28		Back-splicing spanning
2:25351326|25352283	200	zma_circ_002099	200	1e-23	107	4	101	198	101	88.78	98
1:1098814|1099425	200	gra_circ_000515	200	3e-24	109	6	168	195	33	83.44	163	Back-splicing spanning	Back-splicing spanning	Back-splicing spanning
6:4922185|4922997	200	sly_circ_000728	200	2e-12	69.9	2	168	199	33	80.24	167	Back-splicing spanning	Back-splicing spanning	Back-splicing spanning
2:7732477|7733114	200	zma_circ_002267	200	6e-47	184	17	200	185	1	88.11	185	Back-splicing spanning	Back-splicing spanning	Back-splicing spanning
12:16126294|16127045	200	zma_circ_005460	200	9e-06	48.1	128	191	82	19	84.38	64
5:5388478|5389101	200	zma_circ_002701	200	3e-18	89.7	100	172	101	29	90.41	73
6:1976753|1977262	200	osi_circ_000740	200	2e-50	196	1	99	199	101	100	99
2:18740343|18742969	200	osi_circ_000280	200	4e-51	198	101	200	100	1	100	100
2:37494828|37496184	200	zma_circ_001754	200	3e-18	89.7	5	101	197	101	86.6	97
7:24306266|24307475	200	zma_circ_002622	200	1e-07	54	7	33	195	169	100	27
8:29094400|29095178	200	gma_circ_005412	200	6e-10	61.9	138	200	196	134	87.3	63
1:39177393|39178043	200	csi_circ_001587	200	4e-08	56	47	94	153	106	89.58	48
1:1097423|1097943	200	gma_circ_002091	200	2e-09	60	69	114	132	87	91.3	46	Back-splicing spanning	Back-splicing spanning	Back-splicing spanning
12:5400313|5401482	200	gma_circ_001011	200	9e-06	48.1	31	74	170	127	88.64	44
8:13141264|13142233	200	sly_circ_000740	200	2e-12	69.9	123	193	200	130	87.32	71
2:20284510|20284952	200	gra_circ_000118	142	6e-16	81.8	20	100	142	62	87.65	81
5:2072845|2073596	200	sly_circ_001650	200	1e-07	54	142	188	59	13	89.36	47
7:24516553|24517204	200	zma_circ_000410	105	1e-10	63.9	101	144	52	9	93.18	44
CH398454.1:4984|5426	200	ath_circ_004898	200	6e-13	71.9	1	72	76	5	87.5	72
2:4119686|4120640	200	csi_circ_002616	200	4e-14	75.8	13	122	188	79	83.64	110	Back-splicing spanning	Back-splicing spanning	Back-splicing spanning
AAAA02039127.1:1129|1573	200	gra_circ_000076	112	7e-22	101	16	70	107	53	98.18	55
3:34220472|34222676	200	zma_circ_000876	200	1e-44	176	100	200	101	1	97.03	101
4:5136808|5139815	200	zma_circ_002805	200	3e-30	129	2	165	200	36	85.45	165	Back-splicing spanning	Back-splicing spanning	Back-splicing spanning
10:1174515|1175400	200	zma_circ_000773	200	1e-29	127	100	199	101	2	91	100
8:172921|174325	200	gma_circ_002795	200	6e-07	52	59	104	46	1	89.13	46
3:15017379|15018029	200	osi_circ_000385	200	2e-09	60	171	200	200	171	100	30
12:22978069|22979316	200	csi_circ_002951	200	2e-16	83.8	1	138	199	63	83.33	138	Back-splicing spanning	Back-splicing spanning	Back-splicing spanning
4:20170125|20171132	200	zma_circ_001047	200	1e-23	107	111	192	182	101	91.46	82
7:5889199|5889659	200	ath_circ_000737	161	4e-14	75.8	101	158	80	23	91.38	58
9:19668052|19668641	200	osi_circ_001060	200	2e-28	123	139	200	200	139	100	62
1:35939674|35940697	200	zma_circ_001481	200	4e-20	95.6	39	102	163	100	93.75	64
2:7895343|7896150	200	zma_circ_001829	200	6e-19	91.7	124	197	77	4	90.54	74
3:9946613|9947204	200	ecr_circ_000135	200	2e-06	50.1	2	66	81	17	84.62	65
7:20528048|20528513	200	zma_circ_000397	156	4e-17	85.7	38	100	156	94	92.06	63
2:187437|187904	200	ecr_circ_000278	200	6e-16	81.8	10	78	192	124	89.86	69
5:27273572|27274938	200	zma_circ_002786	200	1e-10	63.9	38	101	164	101	87.5	64
11:3242552|3243227	200	gma_circ_000755	200	2e-13	73.8	5	101	196	100	84.54	97
7:13725063|13727001	200	zma_circ_002490	200	1e-10	63.9	100	143	101	58	93.18	44
AAAA02039127.1:1100|1573	200	csi_circ_002241	139	4e-23	105	124	192	69	1	94.2	69
AAAA02039127.1:1129|1602	200	csi_circ_002241	139	2e-19	93.7	101	163	63	1	93.65	63
8:24361338|24365713	200	zma_circ_002605	200	2e-12	69.9	119	189	200	130	87.32	71
12:16445811|16446287	200	ath_circ_033478	200	4e-08	56	43	74	80	49	96.88	32
2:8441810|8443191	200	stu_circ_001667	200	1e-10	63.9	50	101	150	99	90.38	52
6:1723653|1724248	200	zma_circ_002913	200	9e-09	58	36	96	166	106	86.89	61
6:9069166|9069839	200	ath_circ_008860	200	9e-06	48.1	159	190	166	135	93.75	32
3:3584145|3585436	200	gma_circ_007855	200	2e-06	50.1	120	152	200	168	93.94	33
4:5066736|5068264	200	csa_circ_002157	200	2e-06	50.1	140	200	61	1	85.25	61
7:20374413|20375343	200	zma_circ_002593	200	2e-62	236	3	200	199	1	90.45	199	Back-splicing spanning	Back-splicing spanning	Back-splicing spanning
9:19736033|19736627	200	osi_circ_001062	200	8e-40	161	120	200	100	20	100	81
8:26338939|26339552	200	ath_circ_012731	200	6e-13	71.9	123	186	75	12	89.06	64
11:22986857|22987440	200	osi_circ_001176	107	3e-24	109	27	81	107	53	100	55
6:805196|806439	200	zma_circ_000700	200	4e-08	56	11	86	76	1	84.21	76
1:19079298|19079789	200	ecr_circ_000245	200	5e-38	155	110	195	200	115	97.67	86
12:4693904|4694480	200	zma_circ_002205	200	6e-50	194	32	200	170	1	90	170	Back-splicing spanning	Back-splicing spanning	Back-splicing spanning
6:25478665|25479418	200	ath_circ_022709	200	6e-13	71.9	14	101	187	100	85.23	88
4:8852518|8854479	200	ath_circ_002002	200	6e-19	91.7	62	163	139	38	86.27	102	Back-splicing spanning	Back-splicing spanning	Back-splicing spanning
12:9092813|9093307	200	osi_circ_001218	200	5e-32	135	1	68	167	100	100	68
3:32478998|32480163	200	ath_circ_001462	200	9e-09	58	41	93	160	108	88.68	53
2:22771113|22772287	200	zma_circ_002087	200	7e-25	111	110	197	91	4	90.91	88
4:20626005|20627427	200	zma_circ_006281	127	4e-08	56	131	194	127	64	85.94	64
3:13085461|13085973	200	ath_circ_038499	200	6e-07	52	32	65	34	1	94.12	34
2:37798845|37800657	200	csi_circ_003017	200	4e-11	65.9	100	140	101	61	95.12	41
5:20841313|20843273	200	zma_circ_002359	200	4e-17	85.7	106	168	95	33	92.06	63
1:30974113|30975027	200	hvu_circ_000016	200	4e-08	56	103	130	128	101	100	28
2:32658863|32659829	200	zma_circ_000013	200	2e-16	83.8	100	165	101	36	90.91	66
4:27429377|27431422	200	ath_circ_000432	89	6e-07	52	160	185	83	58	100	26
1:40140463|40141278	200	csa_circ_001777	200	9e-06	48.1	46	89	155	112	88.64	44
3:35825106|35827325	200	zma_circ_001879	200	1e-20	97.6	2	90	200	112	88.76	89
8:25337266|25337788	200	zma_circ_003270	124	9e-06	48.1	56	83	122	95	96.43	28
1:8362730|8363781	200	zma_circ_002708	200	6e-10	61.9	120	198	81	3	84.81	79
6:25345866|25347054	200	zma_circ_002037	200	6e-16	81.8	20	100	182	102	87.65	81
3:30981736|30982264	200	zma_circ_000849	200	1e-26	117	2	139	200	62	86.33	139	Back-splicing spanning	Back-splicing spanning	Back-splicing spanning
7:4931117|4931862	200	zma_circ_002554	200	2e-22	103	2	101	200	101	88	100
11:18266495|18267483	200	zma_circ_003107	200	1e-14	77.8	125	179	76	22	92.73	55
5:25796035|25796566	200	osi_circ_000721	200	3e-39	159	1	88	179	93	98.86	88
7:20370800|20371331	200	zma_circ_005538	157	1e-38	157	4	82	157	79	100	79
7:11282766|11284744	200	zma_circ_002482	200	8e-40	161	100	200	101	1	95.05	101
5:25796029|25796566	200	osi_circ_000721	200	1e-35	147	1	82	173	93	98.78	82
8:17409071|17410462	200	zma_circ_001684	200	2e-19	93.7	6	100	196	102	87.37	95
10:265666|266407	200	zma_circ_001961	200	5e-32	135	34	200	168	1	85.71	168	Back-splicing spanning	Back-splicing spanning	Back-splicing spanning
5:19460351|19461957	200	zma_circ_002755	154	2e-19	93.7	101	171	77	7	91.55	71
1:28898545|28899085	200	zma_circ_004338	200	4e-11	65.9	101	197	100	4	83.51	97
6:10806794|10810248	200	gma_circ_007419	200	1e-07	54	147	181	54	20	94.29	35
12:8792589|8794216	200	ath_circ_000866	200	1e-07	54	154	188	47	13	94.29	35
5:28924782|28925874	200	ath_circ_027604	200	9e-06	48.1	80	171	121	30	81.52	92	Back-splicing spanning	Back-splicing spanning	Back-splicing spanning
6:13954638|13956159	200	zma_circ_002932	200	2e-25	113	13	97	189	105	91.76	85
7:8177170|8178915	200	zma_circ_001859	200	4e-14	75.8	59	175	143	26	83.9	118	Back-splicing spanning	Back-splicing spanning	Back-splicing spanning
2:25353779|25354321	200	zma_circ_002102	200	1e-10	63.9	123	178	68	13	89.29	56
2:16004870|16006576	200	zma_circ_002047	200	6e-16	81.8	100	192	101	9	86.02	93
2:187437|188055	200	ecr_circ_000278	200	6e-16	81.8	10	78	192	124	89.86	69
2:29100728|29101560	200	ath_circ_004012	200	2e-13	73.8	41	117	160	84	87.01	77	Back-splicing spanning	Back-splicing spanning	Back-splicing spanning
3:15016989|15018029	200	osi_circ_000382	200	9e-49	190	6	101	192	97	100	96
3:32408875|32410430	200	zma_circ_000870	200	5e-32	135	111	186	90	15	97.37	76
2:29294097|29294876	200	zma_circ_001341	200	1e-41	167	2	200	200	1	86	200	Back-splicing spanning	Back-splicing spanning	Back-splicing spanning
3:28973122|28973932	200	gma_circ_003307	200	6e-07	52	100	129	101	72	96.67	30
2:4992537|4993207	200	zma_circ_002015	200	3e-64	242	4	200	198	1	90.91	198	Back-splicing spanning	Back-splicing spanning	Back-splicing spanning
4:18752153|18753386	200	csi_circ_001368	200	6e-07	52	22	55	178	145	94.12	34
11:22986016|22986662	200	pbe_circ_000059	162	1e-10	63.9	29	84	73	18	89.29	56
6:29441784|29442438	200	gra_circ_000115	200	4e-08	56	20	87	181	114	85.29	68
2:37374727|37375287	200	zma_circ_002186	200	9e-12	67.9	130	195	66	1	87.88	66
4:19396171|19396732	200	ath_circ_003653	200	2e-13	73.8	52	100	149	101	93.88	49
8:5636890|5638050	200	osi_circ_000950	200	7e-25	111	1	56	155	100	100	56
1:13313637|13315573	200	zma_circ_004188	200	5e-29	125	112	198	100	14	93.1	87
7:16063284|16064709	200	zma_circ_001182	200	4e-23	105	5	101	197	101	88.66	97
5:28923250|28924852	200	ath_circ_027601	200	6e-16	81.8	4	44	197	157	100	41
2:16005851|16008607	200	zma_circ_002048	200	9e-09	58	164	200	167	131	94.59	37
12:14716613|14718021	200	zma_circ_003106	200	1e-41	167	2	196	200	5	86.22	196	Back-splicing spanning	Back-splicing spanning	Back-splicing spanning
2:36141|39026	200	gma_circ_002929	200	6e-10	61.9	1	39	200	162	94.87	39
2:32385837|32386752	200	gma_circ_002388	200	6e-07	52	143	196	58	5	87.04	54
3:31956295|31958693	200	gma_circ_005422	200	9e-06	48.1	1	40	48	9	90	40
2:11772853|11774301	200	zma_circ_003194	200	6e-50	194	12	200	190	1	88.42	190	Back-splicing spanning	Back-splicing spanning	Back-splicing spanning
5:31801|32790	200	zma_circ_002681	200	1e-44	176	5	200	197	1	86.8	197	Back-splicing spanning	Back-splicing spanning	Back-splicing spanning
2:28215860|28216885	200	zma_circ_001327	200	9e-09	58	132	188	63	7	87.72	57
1:41053795|41054382	200	ghi_circ_001061	200	2e-19	93.7	4	98	197	103	87.37	95
7:24516169|24517204	200	zma_circ_000410	105	2e-13	73.8	96	144	57	9	93.88	49
8:22504531|22506408	200	ath_circ_028824	200	6e-07	52	99	132	102	69	94.12	34
4:28351194|28352719	200	zma_circ_000990	200	8e-37	151	2	101	200	101	94	100
5:23744778|23746070	200	ath_circ_011577	200	6e-07	52	99	180	102	21	82.93	82
2:2057117|2057926	200	csi_circ_000374	200	2e-09	60	41	102	160	99	87.1	62
1:4790082|4791307	200	csa_circ_004561	200	2e-09	60	1	46	53	8	91.3	46
12:6608708|6609789	200	ath_circ_028598	200	3e-33	139	8	189	193	12	84.62	182	Back-splicing spanning	Back-splicing spanning	Back-splicing spanning
1:31423467|31424769	200	zma_circ_001523	200	7e-59	224	3	198	199	3	89.85	197	Back-splicing spanning	Back-splicing spanning	Back-splicing spanning
12:9130071|9130673	200	nbe_circ_007198	200	2e-12	69.9	5	55	101	51	92.16	51
1:23496730|23497935	200	zma_circ_001594	200	6e-47	184	3	198	199	3	87.31	197	Back-splicing spanning	Back-splicing spanning	Back-splicing spanning
12:14714159|14716359	200	zma_circ_006062	200	1e-20	97.6	99	195	102	6	87.63	97
7:13725063|13728517	200	zma_circ_002489	200	8e-31	131	11	100	191	102	93.33	90
1:7494963|7496200	200	gma_circ_006122	200	4e-08	56	140	171	75	44	96.88	32
8:26484678|26486686	200	gma_circ_004334	200	2e-12	69.9	120	190	81	11	87.32	71
3:4729804|4731225	200	ath_circ_026035	200	4e-08	56	133	172	68	29	92.5	40
2:15998211|16000988	200	zma_circ_002045	200	1e-47	186	27	199	175	2	89.08	174	Back-splicing spanning	Back-splicing spanning	Back-splicing spanning
1:33238526|33239828	200	zma_circ_003934	200	1e-14	77.8	12	90	90	12	87.34	79
2:34378179|34379756	200	ath_circ_025143	200	2e-16	83.8	5	126	196	75	83.61	122	Back-splicing spanning	Back-splicing spanning	Back-splicing spanning
3:24354006|24355517	200	zma_circ_004822	200	2e-16	83.8	104	193	97	8	86.67	90
3:5635963|5636594	200	zma_circ_003050	200	1e-10	63.9	100	199	101	2	83	100
3:34503815|34505202	200	ath_circ_023346	200	3e-18	89.7	44	176	157	25	83.46	133	Back-splicing spanning	Back-splicing spanning	Back-splicing spanning
3:32276992|32278820	200	zma_circ_002601	200	4e-17	85.7	26	100	176	102	89.33	75
1:3243664|3244304	200	zma_circ_004139	200	4e-14	75.8	1	58	93	36	91.38	58
2:38895|40814	200	gma_circ_002929	200	6e-10	61.9	133	171	200	162	94.87	39
5:8615812|8618813	200	zma_circ_002556	200	4e-11	65.9	102	174	99	27	86.3	73
9:21720212|21721794	200	zma_circ_000684	200	2e-13	73.8	100	164	101	37	89.23	65
2:26605226|26607933	200	zma_circ_000924	200	1e-57	220	63	200	139	1	95.68	139	Back-splicing spanning	Back-splicing spanning	Back-splicing spanning
4:32797242|32798167	200	csi_circ_001297	200	6e-10	61.9	27	81	173	119	89.09	55
1:22973312|22973995	200	ath_circ_027595	200	9e-06	48.1	108	139	162	131	93.75	32
1:1903967|1904875	200	csa_circ_000084	200	6e-10	61.9	154	200	47	1	91.49	47
8:22505519|22507243	200	zma_circ_000780	200	3e-24	109	19	101	183	101	91.57	83
3:25559527|25561507	200	ecr_circ_000343	200	2e-06	50.1	7	39	162	130	93.94	33
2:37178651|37179779	200	ath_circ_025985	200	6e-07	52	59	96	85	48	92.11	38
4:11699838|11700540	200	zma_circ_000788	200	7e-22	101	122	200	193	115	91.14	79
1:35130993|35133214	200	ath_circ_021358	200	2e-09	60	9	66	192	135	87.93	58
5:9882225|9885180	200	ath_circ_004171	200	2e-06	50.1	32	60	169	141	96.55	29
9:2707230|2713585	200	zma_circ_001141	200	3e-27	119	2	101	200	101	90	100
1:32055343|32056420	200	zma_circ_002834	200	2e-28	123	2	99	200	103	90.82	98
5:29267505|29268212	200	gma_circ_001781	200	6e-10	61.9	13	147	188	54	80.74	135	Back-splicing spanning	Back-splicing spanning	Back-splicing spanning
4:7614903|7621962	200	zma_circ_002045	200	2e-09	60	51	100	151	102	90	50
3:12130199|12132082	200	zma_circ_000609	200	4e-26	115	99	200	102	1	89.22	102
1:39724507|39725234	200	zma_circ_002379	200	4e-08	56	6	101	196	101	82.29	96
3:9180315|9182076	200	zma_circ_000588	200	1e-17	87.7	131	198	70	3	91.18	68
8:22779569|22782224	200	zma_circ_001712	200	4e-26	115	100	197	101	4	89.8	98
3:40648135|40650286	200	zma_circ_000936	200	2e-15	79.8	10	73	192	129	90.62	64
1:13312704|13315573	200	zma_circ_004188	200	5e-29	125	112	198	100	14	93.1	87
11:350384|351997	200	gma_circ_004233	200	2e-12	69.9	99	165	102	36	88.06	67
7:25726535|25727805	200	zma_circ_002635	200	2e-16	83.8	119	172	82	29	94.44	54
1:29799533|29802550	200	zma_circ_001538	200	6e-19	91.7	5	90	197	112	88.37	86
1:10892032|10893989	200	zma_circ_001362	200	2e-43	172	3	175	199	23	88.14	177	Back-splicing spanning	Back-splicing spanning	Back-splicing spanning
7:11276451|11279737	200	ecr_circ_000042	200	1e-17	87.7	6	77	93	22	90.28	72
1:28894317|28895202	200	zma_circ_004332	200	2e-13	73.8	52	100	100	52	93.88	49
2:26294488|26297086	200	ath_circ_037134	200	6e-07	52	20	85	181	116	84.85	66
7:16063284|16065686	200	zma_circ_001182	200	4e-23	105	5	101	197	101	88.66	97
2:25565403|25568234	200	tae_circ_000120	200	6e-13	71.9	129	196	200	133	88.24	68
6:2523435|2525174	200	gma_circ_001631	200	1e-10	63.9	41	200	160	1	80	160	Back-splicing spanning	Back-splicing spanning	Back-splicing spanning
4:26846460|26847251	200	zma_circ_002118	200	4e-23	105	12	100	101	13	89.89	89
9:20288122|20291038	200	gma_circ_002795	200	2e-16	83.8	11	96	94	9	87.21	86
7:24515231|24517204	200	ath_circ_013153	168	6e-19	91.7	7	68	142	81	93.55	62
1:19078675|19079474	200	zma_circ_005194	136	4e-23	105	113	177	136	72	95.38	65
10:16591862|16593444	200	ath_circ_025188	200	1e-07	54	1	79	80	2	83.54	79
1:18296254|18298349	200	csa_circ_004652	200	4e-08	56	33	100	168	101	85.29	68
7:4554320|4555524	200	osi_circ_000861	200	2e-34	143	30	101	200	129	100	72
1:1442308|1443116	200	ath_circ_036826	200	6e-16	81.8	11	91	190	110	87.65	81
12:14711391|14712743	200	csi_circ_001097	200	3e-21	99.6	32	173	169	28	83.8	142	Back-splicing spanning	Back-splicing spanning	Back-splicing spanning
1:13312005|13315573	200	zma_circ_004188	200	5e-29	125	112	198	100	14	93.1	87
8:29567424|29568252	200	zma_circ_003237	200	8e-34	141	8	98	194	104	94.51	91
10:12951121|12951956	200	csi_circ_002184	200	6e-16	81.8	1	89	92	4	86.52	89
3:32393960|32395647	200	ath_circ_030064	200	2e-09	60	22	83	179	118	87.1	62
9:20194515|20196031	200	csi_circ_002464	200	9e-06	48.1	20	51	181	150	93.75	32
1:19078681|19079518	200	zma_circ_005194	136	6e-13	71.9	101	156	56	1	91.07	56
8:29567413|29568252	200	zma_circ_003237	200	2e-31	133	1	87	190	104	94.25	87
11:18811990|18813872	200	gra_circ_000335	200	9e-06	48.1	26	57	175	144	93.75	32
3:4730859|4732387	200	csa_circ_003272	200	1e-07	54	105	175	96	26	84.51	71
3:34503815|34505763	200	ath_circ_023348	200	9e-12	67.9	99	176	102	25	85.9	78
4:21290390|21291242	200	csi_circ_001321	200	4e-23	105	1	101	200	100	88.12	101
8:15593035|15594264	200	zma_circ_002506	200	7e-22	101	44	121	158	80	92.41	79	Back-splicing spanning	Back-splicing spanning	Back-splicing spanning
7:13725063|13729742	200	zma_circ_002490	200	6e-10	61.9	101	143	100	58	93.02	43
9:5314333|5315505	200	zma_circ_002506	200	3e-18	89.7	49	200	153	7	83.66	153	Back-splicing spanning	Back-splicing spanning	Back-splicing spanning
11:3880431|3882229	200	zma_circ_001114	200	4e-23	105	110	198	91	3	89.89	89
3:4729804|4731792	200	ath_circ_026035	200	4e-08	56	133	172	68	29	92.5	40
1:5877261|5878126	200	ath_circ_014295	129	6e-07	52	171	200	94	65	96.67	30
5:31801|33280	200	zma_circ_002681	200	7e-25	111	5	100	197	102	89.58	96
11:2697061|2697934	200	zma_circ_001812	200	2e-12	69.9	27	101	175	101	86.67	75
6:1722107|1723233	200	zma_circ_002913	200	3e-21	99.6	99	184	102	17	89.53	86
9:20878932|20879808	200	zma_circ_003237	200	8e-40	161	2	98	200	104	95.88	97
2:6742257|6743135	200	zma_circ_004638	200	6e-07	52	9	50	42	1	90.48	42
9:12941111|12942699	200	csa_circ_000321	200	9e-06	48.1	47	102	154	99	85.71	56
8:22135563|22136447	200	zma_circ_001036	200	6e-16	81.8	17	69	185	133	94.34	53
7:25726285|25727805	200	zma_circ_002635	200	2e-16	83.8	119	172	82	29	94.44	54
6:25296014|25297607	200	ath_circ_029880	200	9e-06	48.1	151	182	191	160	93.75	32
1:4916653|4919179	200	zma_circ_002701	200	4e-51	198	6	192	196	9	88.83	188	Back-splicing spanning	Back-splicing spanning	Back-splicing spanning
1:39284264|39286426	200	zma_circ_002777	200	2e-12	69.9	14	96	188	106	85.54	83
8:2121160|2122244	200	zma_circ_001670	200	4e-48	188	7	200	195	1	87.69	195	Back-splicing spanning	Back-splicing spanning	Back-splicing spanning
8:13876299|13877703	200	ath_circ_025960	200	9e-06	48.1	102	149	99	52	87.5	48
8:14187548|14192461	200	csi_circ_001288	200	6e-10	61.9	36	118	165	83	84.34	83	Back-splicing spanning	Back-splicing spanning	Back-splicing spanning
1:44182022|44182931	200	zma_circ_002853	200	1e-23	107	114	199	87	2	90.7	86
12:22978935|22980885	200	csi_circ_002949	200	9e-06	48.1	51	82	149	118	93.75	32
2:36981069|36982954	200	csi_circ_002090	200	4e-11	65.9	28	132	173	69	82.86	105	Back-splicing spanning	Back-splicing spanning	Back-splicing spanning
9:2707230|2715197	200	zma_circ_001142	200	1e-17	87.7	100	199	101	2	86	100
6:31203669|31204592	200	osi_circ_000836	200	2e-15	79.8	161	200	200	161	100	40
8:5637317|5638243	200	ptr_circ_000116	200	2e-13	73.8	5	93	196	108	85.39	89
7:13725063|13729818	200	zma_circ_002490	200	1e-10	63.9	100	143	101	58	93.18	44
2:26670535|26671739	200	ath_circ_000377	200	6e-07	52	5	78	196	123	83.78	74
8:15853736|15854999	200	sly_circ_000073	200	1e-07	54	122	200	79	1	83.54	79
4:30520670|30523351	200	csi_circ_000077	200	2e-06	50.1	50	90	150	110	90.24	41
6:5417995|5420032	200	ath_circ_014128	200	2e-06	50.1	32	96	71	7	84.62	65
7:24515231|24517760	200	ath_circ_013153	168	6e-19	91.7	7	68	142	81	93.55	62
1:13311700|13315573	200	zma_circ_004188	200	5e-29	125	112	198	100	14	93.1	87
1:33066205|33067257	200	gra_circ_001115	200	6e-10	61.9	116	198	85	3	84.34	83
2:15999617|16006576	200	zma_circ_002047	200	6e-16	81.8	100	192	101	9	86.02	93
4:29450997|29453451	200	ghi_circ_000219	200	2e-19	93.7	62	176	139	25	85.22	115	Back-splicing spanning	Back-splicing spanning	Back-splicing spanning
2:37373235|37374699	200	osi_circ_000322	200	6e-50	194	103	200	100	3	100	98
4:29450997|29453460	200	ghi_circ_000219	200	6e-13	71.9	111	186	100	25	86.84	76
2:36774835|36776135	200	zma_circ_002176	200	6e-16	81.8	97	177	104	24	87.65	81
6:12085844|12086984	200	zma_circ_002293	200	6e-13	71.9	5	88	197	114	85.71	84
4:18026673|18029898	200	osi_circ_000496	200	3e-24	109	1	55	155	101	100	55
1:35869355|35872981	200	csi_circ_000744	200	6e-16	81.8	20	96	82	6	88.31	77
5:17105436|17108675	200	ath_circ_011380	200	9e-06	48.1	101	164	162	99	84.38	64
7:448622|452169	200	zma_circ_002428	200	2e-16	83.8	27	179	175	22	82.47	154	Back-splicing spanning	Back-splicing spanning	Back-splicing spanning
7:22234968|22237659	200	zma_circ_002606	200	4e-26	115	98	171	103	30	94.59	74
5:7925844|7928486	200	csi_circ_003078	200	6e-07	52	119	160	82	41	90.48	42
3:20165225|20167371	200	csa_circ_000593	200	9e-12	67.9	110	195	91	6	84.88	86
6:22401691|22406010	200	ghi_circ_000283	200	6e-07	52	115	152	86	49	92.11	38
7:25717971|25720813	200	zma_circ_002633	200	5e-35	145	100	200	101	1	93.07	101
7:25725473|25727805	200	zma_circ_002635	200	2e-16	83.8	119	172	82	29	94.44	54
1:1097423|1099425	200	gra_circ_000515	200	6e-10	61.9	6	96	195	105	83.52	91
7:16063284|16068366	200	zma_circ_001182	200	2e-22	103	5	100	197	102	88.54	96
2:2354762|2358804	200	gma_circ_005328	167	2e-09	60	106	167	78	17	87.1	62
3:3308376|3309443	200	osi_circ_000347	200	1e-35	147	27	100	101	28	100	74
2:21577350|21578949	200	ath_circ_001841	200	2e-15	79.8	9	100	192	101	85.87	92
2:4299700|4300970	200	zma_circ_002838	200	6e-16	81.8	101	149	100	52	95.92	49
1:3243196|3244304	200	zma_circ_004139	200	4e-14	75.8	1	58	93	36	91.38	58
6:10246086|10248237	200	csa_circ_001060	200	4e-08	56	13	100	188	101	82.95	88
1:15928057|15930342	200	zma_circ_002714	200	2e-28	123	12	97	190	105	93.02	86
5:18233895|18235028	200	ath_circ_023625	200	9e-06	48.1	63	94	138	107	93.75	32
8:26114543|26116380	200	gma_circ_003701	200	2e-09	60	123	160	78	41	94.74	38
8:27094158|27095307	200	zma_circ_000741	200	6e-07	52	40	101	162	101	85.48	62
4:27431327|27435071	200	ath_circ_000432	89	6e-07	52	64	89	83	58	100	26
1:38270054|38271220	200	zma_circ_000448	200	2e-22	103	35	102	69	2	94.12	68
1:36063838|36067433	200	zma_circ_002783	200	1e-14	77.8	4	54	198	148	94.12	51
5:7926340|7931730	200	osi_circ_000578	200	3e-27	119	1	60	60	1	100	60
AAAA02039127.1:599|1835	200	ath_circ_035860	200	3e-24	109	1	79	179	101	92.41	79
4:29775148|29777536	200	zma_circ_003241	200	9e-43	170	19	195	183	6	87.64	178	Back-splicing spanning	Back-splicing spanning	Back-splicing spanning
1:39173492|39178043	200	csi_circ_001587	200	4e-08	56	47	94	153	106	89.58	48
6:25339521|25340777	200	gma_circ_004258	200	9e-12	67.9	1	102	200	99	83.33	102
7:11604142|11610691	200	zma_circ_003187	200	3e-24	109	23	93	179	109	94.37	71
5:2294969|2296233	200	gma_circ_002501	200	1e-20	97.6	1	101	200	100	87.13	101
4:30010726|30012660	200	gra_circ_000014	200	4e-08	56	39	102	162	99	85.94	64
4:20382627|20384785	200	zma_circ_001044	200	4e-14	75.8	118	199	83	2	86.59	82
3:12129019|12130309	200	ath_circ_014582	111	4e-11	65.9	97	133	59	23	97.3	37
2:15998211|16008607	200	zma_circ_002045	200	2e-12	69.9	27	101	175	101	86.67	75
9:19312310|19314139	200	zma_circ_005494	106	1e-17	87.7	50	101	105	54	96.15	52
2:35496672|35497969	200	ath_circ_007063	200	9e-09	58	140	192	184	132	88.68	53
12:14716613|14719907	200	zma_circ_003106	200	7e-28	121	100	196	101	5	90.72	97
3:20435899|20445783	200	zma_circ_003086	200	9e-12	67.9	59	100	143	102	95.24	42
10:20312359|20313710	200	zma_circ_000677	200	1e-17	87.7	6	97	196	105	86.96	92
2:26028771|26030133	200	zma_circ_004017	200	1e-17	87.7	2	100	200	101	87	100
3:35824259|35827325	200	zma_circ_001879	200	1e-20	97.6	2	90	200	112	88.76	89
10:15623393|15626383	200	zma_circ_000821	200	7e-22	101	100	166	101	35	94.03	67
11:22984652|22986045	200	zma_circ_004415	185	4e-17	85.7	18	96	179	101	88.61	79
2:21577350|21580442	200	ath_circ_001841	200	2e-15	79.8	9	100	192	101	85.87	92
2:15998211|16010280	200	zma_circ_002045	200	2e-12	69.9	27	105	175	97	86.08	79
4:29768071|29772882	200	zma_circ_006301	104	1e-10	63.9	14	49	36	1	97.22	36
12:9019704|9025553	200	zma_circ_001385	200	1e-17	87.7	34	101	168	101	91.18	68
3:39608212|39609854	200	zma_circ_000927	200	4e-23	105	100	188	101	13	89.89	89
8:16168059|16169712	200	ath_circ_017831	165	9e-06	48.1	10	37	42	15	96.43	28
4:31827444|31829111	200	zma_circ_003253	200	9e-06	48.1	126	161	59	24	91.67	36
5:17100437|17102563	200	zma_circ_002345	200	2e-12	69.9	100	190	101	11	84.62	91
5:30687056|30688750	200	csa_circ_004196	200	1e-07	54	20	58	121	83	92.31	39		Back-splicing spanning
5:30687012|30688750	200	csa_circ_004196	200	1e-07	54	20	58	121	83	92.31	39		Back-splicing spanning
8:3954821|3958866	200	zma_circ_003150	200	6e-10	61.9	100	174	101	27	85.33	75
2:16647110|16648910	200	zma_circ_001503	200	2e-12	69.9	146	200	63	9	90.91	55
3:4729804|4734302	200	ath_circ_026035	200	4e-08	56	133	172	68	29	92.5	40
1:18295177|18298349	200	csa_circ_004652	200	4e-08	56	33	100	168	101	85.29	68
1:30979243|30981127	200	zma_circ_002830	200	2e-19	93.7	18	100	184	102	89.16	83
4:29770738|29777536	200	zma_circ_003241	200	1e-26	117	113	195	88	6	92.77	83
5:25795122|25797069	200	osi_circ_000723	128	4e-11	65.9	99	131	97	65	100	33
2:29294097|29298373	200	zma_circ_001341	200	2e-22	103	2	101	200	101	88	100
9:4140826|4142847	200	zma_circ_002605	200	1e-07	54	42	100	160	102	86.44	59
3:12698694|12700757	200	csi_circ_002866	200	9e-09	58	12	100	189	101	83.15	89
4:27244331|27246428	200	zma_circ_003237	200	8e-40	161	2	98	200	104	95.88	97
12:7235580|7241070	200	ptr_circ_000438	200	6e-10	61.9	50	100	151	101	90.2	51
11:347802|351997	200	gma_circ_004233	200	2e-12	69.9	99	165	102	36	88.06	67
CH398454.1:4130|6268	200	ath_circ_037693	127	9e-06	48.1	55	98	120	77	88.64	44
11:12790979|12795531	200	zma_circ_001105	200	1e-35	147	100	197	101	4	93.88	98
6:5552061|5554258	200	zma_circ_002896	200	6e-07	52	122	171	64	15	88	50
6:5552057|5554258	200	zma_circ_002896	200	6e-07	52	126	175	64	15	88	50
3:28411445|28413652	200	zma_circ_003247	200	1e-10	63.9	101	200	100	1	83	100
3:28411445|28413656	200	zma_circ_003247	200	1e-10	63.9	101	200	100	1	83	100
9:13070982|13081127	200	osi_circ_001042	200	4e-51	198	101	200	200	101	100	100
1:39281397|39286426	200	zma_circ_002777	200	2e-12	69.9	14	96	188	106	85.54	83
2:29084959|29087299	200	zma_circ_003237	200	1e-38	157	2	100	200	102	94.95	99
4:31539988|31542343	200	zma_circ_000962	200	4e-23	105	99	199	102	2	88.12	101
5:27219721|27222097	200	zma_circ_002399	200	6e-10	61.9	23	101	179	101	84.81	79
3:24545793|24551141	200	osi_circ_000412	200	4e-26	115	44	101	100	43	100	58
1:44240220|44242797	200	gma_circ_008081	200	1e-07	54	125	155	195	165	96.77	31
8:29379931|29382522	200	osi_circ_001011	200	4e-51	198	1	100	101	2	100	100
2:1939455|1942078	200	csi_circ_002469	200	2e-12	69.9	1	95	199	105	84.21	95
1:42140207|42143079	200	zma_circ_001441	200	8e-31	131	100	197	101	4	91.84	98
11:12680608|12683485	200	zma_circ_001103	200	1e-23	107	108	197	93	4	90	90
5:3203989|3208182	200	ath_circ_023107	200	9e-12	67.9	119	200	82	1	85.37	82
6:1721218|1724248	200	zma_circ_002913	200	9e-09	58	36	96	166	106	86.89	61
12:4958497|4961979	200	ath_circ_013456	200	4e-08	56	11	74	190	127	85.94	64
11:17752891|17756403	200	zma_circ_002003	200	1e-20	97.6	116	200	200	116	89.41	85
11:22986857|22990631	200	osi_circ_001176	107	3e-24	109	27	81	107	53	100	55
12:14341887|14345679	200	csa_circ_000737	200	2e-12	69.9	13	83	188	118	87.32	71
8:15853736|15857865	200	sly_circ_000073	200	1e-07	54	122	200	79	1	83.54	79
7:26326599|26331842	200	gma_circ_004039	200	2e-06	50.1	122	162	79	39	90.24	41
7:6326416|6330799	200	osi_circ_000863	200	2e-46	182	10	101	100	9	100	92
2:37256934|37261905	200	gar_circ_000391	200	6e-13	71.9	107	198	102	11	84.78	92
10:15241611|15246910	200	zma_circ_000822	200	4e-23	105	100	180	101	21	91.36	81
3:4729804|4735167	200	ath_circ_026035	200	4e-08	56	133	172	68	29	92.5	40
3:29055868|29061309	200	zma_circ_001902	200	2e-13	73.8	119	187	82	14	88.41	69
4:30520302|30526356	200	csi_circ_000076	200	4e-17	85.7	8	66	192	134	93.22	59
4:6587141|6593679	200	zma_circ_001086	200	2e-15	79.8	123	198	200	125	88.16	76
2:26601348|26607933	200	zma_circ_000924	200	3e-42	168	100	200	101	1	96.04	101
1:24429968|24436974	200	csa_circ_002851	200	2e-15	79.8	5	96	196	105	85.87	92
5:10461212|10468275	200	zma_circ_002861	200	6e-07	52	29	66	100	63	92.11	38
3:14728638|14735708	200	ecr_circ_000139	200	1e-26	117	5	99	95	1	90.53	95
4:3363039|3370265	200	csa_circ_002330	200	1e-10	63.9	19	86	182	115	86.76	68
11:13457132|13464646	200	zma_circ_001106	200	4e-26	115	100	181	97	16	92.68	82
11:13457128|13464646	200	zma_circ_001106	200	2e-28	123	100	185	101	16	93.02	86
2:27541205|27549117	200	zma_circ_000254	114	9e-06	48.1	70	97	95	68	96.43	28
8:1084064|1092467	200	ath_circ_018953	200	6e-10	61.9	3	101	198	100	82.83	99
8:9350674|9359077	200	gma_circ_002077	200	2e-06	50.1	126	190	75	11	84.62	65
1:27580123|27589100	200	gma_circ_003914	200	2e-06	50.1	132	172	69	29	90.24	41
4:29392317|29401754	200	ghi_circ_000330	200	1e-07	54	100	158	101	43	86.44	59
2:7541500|7552322	200	ath_circ_022746	200	2e-15	79.8	131	198	175	108	89.71	68
9:17179284|17190184	200	ath_circ_029085	200	2e-46	182	41	200	197	38	89.38	160	Back-splicing spanning	Back-splicing spanning	Back-splicing spanning
12:22278760|22290446	200	ath_circ_026062	200	6e-10	61.9	30	100	171	101	85.92	71
6:10798376|10810248	200	gma_circ_007419	200	1e-07	54	147	181	54	20	94.29	35
7:13743081|13757971	200	ath_circ_019330	200	6e-13	71.9	20	103	181	98	85.71	84
11:11404388|11419398	200	stu_circ_001518	200	9e-09	58	101	153	100	48	88.68	53
8:18065864|18082886	200	zma_circ_002526	200	1e-14	77.8	100	198	101	3	84.85	99
10:16711905|16732035	200	zma_circ_000809	200	2e-28	123	100	197	101	4	90.82	98
1:24519752|24543844	200	zma_circ_001575	200	4e-20	95.6	117	200	84	1	89.29	84
5:5382438|5412864	200	ath_circ_001567	200	2e-13	73.8	108	148	88	48	97.56	41
7:20999667|21030979	200	osi_circ_000912	200	8e-37	151	1	76	176	101	100	76
3:21004548|21049131	200	sly_circ_001701	200	1e-10	63.9	3	114	198	87	82.14	112	Back-splicing spanning	Back-splicing spanning	Back-splicing spanning
6:17353797|17412864	200	zma_circ_002521	200	1e-20	97.6	98	186	103	15	88.76	89
5:25508105|25595931	200	ath_circ_017361	200	4e-11	65.9	101	197	100	4	83.51	97
