# Supplementary material for: Systematic identification and characterization of circular RNAs involved in flag leaf senescence of rice
Source: Planta. 2021 Jan 7;253(2):26. doi: 10.1007/s00425-020-03544-6 (PMC7790769; doi:10.1007/s00425-020-03544-6)
Supplement: Supplementary file 6 — Supplementary file6 (XLSX 41 KB) [file 425_2020_3544_MOESM6_ESM.xlsx]

## Sheet: ten pairwise comparison groups
Differentially expressed circRNAs between FL1 VS FL2					Differentially expressed circRNAs between FL1 VS FL3					Differentially expressed circRNAs between FL1 VS FL4					Differentially expressed circRNAs between FL1 VS FL5					Differentially expressed circRNAs between FL2 VS FL3					Differentially expressed circRNAs between FL2 VS FL4					Differentially expressed circRNAs between FL2 VS FL5					Differentially expressed circRNAs between FL3 VS FL4					Differentially expressed circRNAs between FL3 VS FL5					Differentially expressed circRNAs between FL4 VS FL5
#ID	FL1-1_FL1-2_FL1-3_vs_FL2-1_FL2-2_FL2-3_FDR	FL1-1_FL1-2_FL1-3_vs_FL2-1_FL2-2_FL2-3_log2FC	FL1-1_FL1-2_FL1-3_vs_FL2-1_FL2-2_FL2-3_(PValue_0.05_FC_1.5)_regulated		#ID	FL1-1_FL1-2_FL1-3_vs_FL3-1_FL3-2_FL3-3_FDR	FL1-1_FL1-2_FL1-3_vs_FL3-1_FL3-2_FL3-3_log2FC	FL1-1_FL1-2_FL1-3_vs_FL3-1_FL3-2_FL3-3_(PValue_0.05_FC_1.5)_regulated		#ID	FL1-1_FL1-2_FL1-3_vs_FL4-1_FL4-2_FL4-3_FDR	FL1-1_FL1-2_FL1-3_vs_FL4-1_FL4-2_FL4-3_log2FC	FL1-1_FL1-2_FL1-3_vs_FL4-1_FL4-2_FL4-3_(PValue_0.05_FC_1.5)_regulated		#ID	FL1-1_FL1-2_FL1-3_vs_FL5-1_FL5-2_FL5-3_FDR	FL1-1_FL1-2_FL1-3_vs_FL5-1_FL5-2_FL5-3_log2FC	FL1-1_FL1-2_FL1-3_vs_FL5-1_FL5-2_FL5-3_(PValue_0.05_FC_1.5)_regulated		#ID	FL2-1_FL2-2_FL2-3_vs_FL3-1_FL3-2_FL3-3_FDR	FL2-1_FL2-2_FL2-3_vs_FL3-1_FL3-2_FL3-3_log2FC	FL2-1_FL2-2_FL2-3_vs_FL3-1_FL3-2_FL3-3_(PValue_0.05_FC_1.5)_regulated		#ID	FL2-1_FL2-2_FL2-3_vs_FL4-1_FL4-2_FL4-3_FDR	FL2-1_FL2-2_FL2-3_vs_FL4-1_FL4-2_FL4-3_log2FC	FL2-1_FL2-2_FL2-3_vs_FL4-1_FL4-2_FL4-3_(PValue_0.05_FC_1.5)_regulated		#ID	FL2-1_FL2-2_FL2-3_vs_FL5-1_FL5-2_FL5-3_FDR	FL2-1_FL2-2_FL2-3_vs_FL5-1_FL5-2_FL5-3_log2FC	FL2-1_FL2-2_FL2-3_vs_FL5-1_FL5-2_FL5-3_(PValue_0.05_FC_1.5)_regulated		#ID	FL3-1_FL3-2_FL3-3_vs_FL4-1_FL4-2_FL4-3_FDR	FL3-1_FL3-2_FL3-3_vs_FL4-1_FL4-2_FL4-3_log2FC	FL3-1_FL3-2_FL3-3_vs_FL4-1_FL4-2_FL4-3_(PValue_0.05_FC_1.5)_regulated		#ID	FL3-1_FL3-2_FL3-3_vs_FL5-1_FL5-2_FL5-3_FDR	FL3-1_FL3-2_FL3-3_vs_FL5-1_FL5-2_FL5-3_log2FC	FL3-1_FL3-2_FL3-3_vs_FL5-1_FL5-2_FL5-3_(PValue_0.05_FC_1.5)_regulated		#ID	FL4-1_FL4-2_FL4-3_vs_FL5-1_FL5-2_FL5-3_FDR	FL4-1_FL4-2_FL4-3_vs_FL5-1_FL5-2_FL5-3_log2FC	FL4-1_FL4-2_FL4-3_vs_FL5-1_FL5-2_FL5-3_(PValue_0.05_FC_1.5)_regulated
1:26469017|26477623	0.82182	2.05327	up		1:10167334|10208187	0.000118187	3.0795	up		1:26469017|26477623	0.0189085	3.42798	up		1:10167334|10208187	0.01032	3.24755	up		1:23810695|23813009	0.0655957	2.73562	up		1:26469017|26477623	0.40408	1.37398	up		1:10167334|10208187	9.31e-06	Inf	up		1:23810695|23813009	0.0487037	-3.30932	down		1:23496730|23497935	0.321102	Inf	up		1:10167334|10208187	0.358821	1.46335	up
10:7753555|7771381	0.583149	3.14081	up		1:13044541|13050062	0.207561	4.64273	up		10:12822665|12825892	0.0942786	2.88637	up		1:13044541|13050062	0.212677	4.5409	up		1:26469017|26477623	0.000688177	1.83668	up		1:38955712|38956176	0.540229	Inf	up		1:13044541|13050062	0.228495	Inf	up		1:28716437|28717290	0.109581	2.55282	up		1:23810695|23813009	0.424048	-1.68004	down		1:43314777|43317734	0.358821	Inf	up
2:14124594|14124749	0.82182	5.45469	up		1:23810695|23813009	0.10741	2.98525	up		10:15793527|15817760	0.524161	-4.89163	down		1:15928057|15930342	0.132883	3.13982	up		1:31309262|31309883	0.0221343	Inf	up		10:7753555|7771381	0.40408	-2.6748	down		1:23496730|23497935	0.228495	Inf	up		1:31309262|31309883	0.0341598	#NAME?	down		1:36318548|36400367	0.000227098	-3.16238	down		1:45757047|45757354	0.358821	Inf	up
3:31135029|31136365	0.583149	-6.16436	down		1:26469017|26477623	0.00177953	3.73778	up		2:1805774|1805923	0.359921	5.57653	up		1:23496730|23497935	0.202051	4.7983	up		1:36318548|36400367	0.000626747	3.0492	up		10:17415329|17416245	0.448449	#NAME?	down		1:26469017|26477623	0.166185	1.39526	up		1:36318548|36400367	0.0210303	-1.84094	down		10:19878758|19879082	0.0172932	-3.03652	down		11:1567550|1568135	0.358821	2.88054	up
6:17113813|17114199	0.583149	-5.7131	down		1:31309262|31309883	0.0306834	6.04355	up		2:6606465|6609174	0.524161	4.8413	up		1:26469017|26477623	0.00842287	3.51699	up		10:7753555|7771381	0.0381953	-2.97505	down		11:16268381|16269388	0.435833	#NAME?	down		1:27279428|27280791	0.228495	Inf	up		10:19878758|19879082	0.0163506	-3.21244	down		12:16603550|16613902	1.21e-08	-2.76023	down		11:2697061|2697934	0.358821	Inf	up
					1:36318548|36400367	5.69e-10	7.64236	up		2:27650773|27652615	0.359921	5.14297	up		1:27279428|27280791	0.189494	5.01077	up		10:19878758|19879082	0.000133623	Inf	up		12:4958497|4961979	0.448449	Inf	up		1:31307656|31308160	0.215943	Inf	up		11:2359580|2371031	0.0296193	1.25276	up		2:17356818|17359950	0.120697	Inf	up		11:17206611|17216702	0.0277552	Inf	up
					10:12822665|12825892	0.12445	2.3807	up		2:33285069|33285268	0.12918	-6.26289	down		1:38955712|38956176	0.132883	3.2983	up		12:9093145|9130285	0.302395	-3.05088	down		2:6606465|6609174	0.559197	Inf	up		1:38955712|38956176	0.0362255	Inf	up		11:2697061|2697934	0.356084	#NAME?	down		2:19575625|19667206	0.0354024	3.8773	up		12:9093145|9130285	0.0272403	-2.07654	down
					10:15793527|15817760	0.201399	-5.03854	down		3:12590866|12601671	0.34065	2.5428	up		10:11694514|11696221	0.100518	3.33783	up		12:16603550|16613902	0.126195	1.245	up		2:14124594|14124749	0.40408	#NAME?	down		10:7753555|7771381	0.231185	-1.78631	down		11:22986857|22990631	0.00148484	0.698514	up		2:23167215|23172105	0.231861	#NAME?	down		2:12540496|12541148	0.358821	2.59194	up
					10:19167135|19167568	0.211028	4.88366	up		3:14657773|14658742	0.204319	-2.96279	down		10:12822665|12825892	0.0505336	3.0123	up		2:14124594|14124749	0.094113	#NAME?	down		2:33285069|33285268	0.448449	#NAME?	down		11:17206611|17216702	0.0346743	Inf	up		12:9093145|9130285	1.4e-08	2.8196	up		2:26605226|26607933	0.321102	Inf	up		2:19575625|19667206	0.0048572	Inf	up
					10:19878758|19879082	0.0294852	2.64618	up		3:34220472|34220857	0.406128	-3.29093	down		11:1567550|1568135	0.0973771	5.88067	up		2:23167215|23172105	0.302395	Inf	up		3:31135029|31136365	0.540229	Inf	up		2:6580758|6584553	0.235928	Inf	up		12:16603550|16613902	0.313586	-1.11194	down		2:29835008|29836416	0.120697	#NAME?	down		2:26605226|26607933	0.358821	Inf	up
					11:1567550|1568135	0.201399	5.05041	up		4:19220719|19225326	0.343961	5.4006	up		12:6784803|6786161	0.189656	5.69739	up		3:11182747|11235069	0.110482	1.90262	up		4:19220719|19225326	0.448449	Inf	up		2:19575625|19667206	0.0102869	Inf	up		2:35163555|35164282	0.293135	3.35393	up		2:33014336|33015119	0.355589	Inf	up		2:26899749|26900079	0.358821	Inf	up
					11:22984738|22985531	0.201399	-1.80187	down		4:20185567|20187969	0.406128	1.69239	up		2:1805774|1805923	0.0894534	5.82275	up		4:1666050|1668753	0.0123001	Inf	up		4:20583700|20583852	0.540229	Inf	up		2:25569090|25570973	0.254139	3.24752	up		2:37149297|37204528	0.17847	1.61398	up		2:37149297|37204528	0.0750666	1.8481	up		2:33014336|33015119	0.358821	Inf	up
					12:6784803|6786161	0.0933623	5.75194	up		6:11280720|11291361	0.0497315	2.74656	up		2:12540496|12541148	0.26302	3.00113	up		4:15277633|15363855	0.0214084	3.4764	up		7:16063284|16065686	0.540229	Inf	up		2:26605226|26607933	0.228495	Inf	up		3:11089780|11090520	0.185987	-3.65033	down		3:11182747|11235069	0.254721	-1.389	down		2:33285069|33285268	0.358821	Inf	up
					12:9093145|9130285	0.207561	-4.17682	down		8:29567424|29568252	0.359921	1.85154	up		2:19575625|19667206	0.00323009	6.56496	up		4:15306141|15363867	2.49e-06	3.2797	up		7:21030120|21030979	0.489716	#NAME?	down		2:26899749|26900079	0.228495	Inf	up		3:12590866|12601671	1.4e-08	Inf	up		3:11182747|11236167	0.19788	-1.08948	down		2:35163555|35164282	0.358821	-3.2171	down
					2:15999617|16000988	0.207561	4.60861	up		9:21290502|21293426	0.464076	-3.4204	down		2:25742442|25742598	0.189656	4.90758	up		4:19220719|19225326	0.00019433	Inf	up		8:29567424|29568252	0.435833	1.48686	up		2:33014336|33015119	0.228495	Inf	up		4:15277633|15363855	0.240389	-2.07463	down		3:14657773|14658742	0.0750666	#NAME?	down		3:11182747|11236167	0.358821	-1.18931	down
					2:27650773|27652615	0.201399	5.0608	up							2:33014336|33015119	0.189656	4.6726	up		4:20278551|20295007	0.294688	0.818349	up							2:37149297|37204528	0.204941	1.83388	up		4:15306141|15363867	0.000517443	-2.05854	down		4:15277633|15363855	0.00457064	-4.57635	down		3:12590866|12601671	0.000185929	-4.40619	down
					2:29835008|29836416	0.150166	5.40831	up							3:10405683|10408702	0.209364	4.67413	up		4:34169295|34173958	0.302395	1.12299	up							3:549205|554038	0.228495	Inf	up		4:20583700|20583852	0.224249	Inf	up		4:15306141|15363867	0.00347758	-1.88537	down		3:34220472|34222676	0.358821	Inf	up
					2:33285069|33285268	0.201399	-3.19246	down							3:14657773|14658742	0.00449709	-6.72026	down		5:3798908|3801062	0.00426628	1.53784	up							3:10405683|10408702	0.228495	Inf	up		4:34169295|34173958	0.0296193	-1.69151	down		4:20278551|20295007	0.120697	-1.14531	down		4:34169295|34173958	0.358821	1.53486	up
					3:31135029|31136365	0.0933623	-4.17156	down							3:34220472|34220857	0.209364	-2.54547	down		5:15088048|15089181	0.302395	3.47185	up							3:39797208|39848986	0.204404	-4.19549	down		5:924577|965456	4.32e-07	2.6336	up		5:2405419|2405859	0.352531	#NAME?	down		5:924577|965456	0.00387517	-2.258	down
					3:35636429|35642189	1.32e-07	-9.449	down							3:35636429|35642189	8.26e-07	-9.34761	down		5:17914973|17915405	0.000628081	3.31011	up							4:19220719|19225326	0.0199723	Inf	up		5:3798908|3801062	0.140043	-1.03824	down		5:23221948|23223370	0.247679	Inf	up		5:3798908|3801062	0.358821	1.09429	up
					4:15277633|15363855	0.000772304	6.59572	up							3:39797208|39848986	0.245137	-4.15553	down		6:25575032|25597934	0.000913383	#NAME?	down							4:20185567|20187969	0.228495	1.65128	up		5:17914973|17915405	0.000135729	-4.08797	down		6:25575032|25597934	0.00513162	Inf	up		5:17914973|17915405	0.358821	3.52642	up
					4:15306141|15363867	0.0294852	2.78049	up							4:19220719|19225326	0.0101377	6.38221	up		7:21030120|21030979	0.285836	#NAME?	down							4:21125783|21127302	0.194396	#NAME?	down		6:16841648|16847910	0.313586	3.12829	up		6:30705916|30706427	0.395347	Inf	up		5:23221948|23223370	0.358821	Inf	up
					4:19220719|19225326	0.000118187	6.90559	up							4:20185567|20187969	0.0505336	2.76114	up		8:17248521|17266134	0.119325	Inf	up							5:3798908|3801062	0.0965189	1.56634	up		7:17449651|17450960	0.118393	2.92142	up		7:17449651|17450960	0.38217	2.45675	up		5:24720286|24721772	0.358821	Inf	up
					4:20185567|20187969	0.201399	1.70806	up							5:3798908|3801062	0.264249	1.65228	up		8:17332523|17383277	0.00345742	1.97121	up							5:17914973|17915405	0.228467	2.82706	up		8:17332523|17383277	0.0142417	-1.60206	down		7:26274523|26274796	0.290839	Inf	up		6:16841648|16847910	0.10486	#NAME?	down
					5:2405419|2405859	0.22178	4.49047	up							5:23221948|23223370	0.189656	5.10247	up		8:17593923|17612480	6.28e-07	3.61769	up							5:23221948|23223370	0.228495	Inf	up		8:17593923|17612480	7.22e-08	-3.25708	down		8:17248521|17266134	0.0750666	#NAME?	down		6:30705916|30706427	0.358821	Inf	up
					6:11280720|11291361	0.0967423	2.28945	up							5:24720286|24721772	0.2576	4.23631	up		8:22830197|22830549	0.285836	Inf	up							5:24720286|24721772	0.228495	Inf	up		8:29567424|29568252	0.278994	-0.917949	down		8:17332523|17383277	9.18e-09	-4.47113	down		7:3608036|3609102	0.358821	Inf	up
					6:25575032|25597934	0.0947191	-5.8491	down							5:25797150|25797312	0.189494	4.90571	up		8:25505277|25506569	0.14637	-3.58892	down							5:25797150|25797312	0.228495	Inf	up		9:14657454|14658026	0.140043	-3.303	down		8:17593923|17612480	9.48e-10	-4.13011	down		7:24516169|24517204	0.358821	#NAME?	down
					7:21030120|21030979	0.201399	-4.6953	down							6:9633683|9634101	0.0973771	2.83343	up		8:29567424|29568252	5.17e-07	2.61936	up							6:2354880|2356681	0.204404	-3.65496	down							8:20488115|20509065	0.000102916	1.85652	up		7:26274523|26274796	0.358821	Inf	up
					8:17248521|17266134	0.12445	5.66315	up							6:11280720|11291361	0.196473	2.12606	up		9:14657454|14658026	0.0068188	Inf	up							6:9081255|9081434	0.0965189	Inf	up							9:2441485|2442087	0.252693	#NAME?	down		8:5251329|5319040	0.358821	1.92901	up
					8:17332523|17383277	0.145699	2.42183	up							6:30705916|30706427	0.196473	4.54151	up												6:9633683|9634101	0.204941	2.58025	up												8:17332523|17383277	0.358821	-2.84049	down
					8:17593923|17612480	0.000772304	4.48311	up							7:3608036|3609102	0.189656	4.67261	up												6:30705916|30706427	0.228495	Inf	up												8:29567424|29568252	0.358821	1.09351	up
					8:27371890|27392735	0.179949	1.9901	up							7:26274523|26274796	0.189656	4.90755	up												7:16063284|16065686	0.215943	Inf	up												9:13013351|13013775	0.358821	Inf	up
					8:29567424|29568252	0.0240265	2.72162	up							8:5251329|5319040	0.01032	4.15196	up												7:26274523|26274796	0.228495	Inf	up												9:13856982|13857983	0.358821	Inf	up
					9:2441485|2442087	0.207561	4.82986	up							8:20488115|20509065	8.26e-07	9.18005	up												8:5251329|5319040	0.0633596	3.15357	up
					9:14657454|14658026	0.00555426	6.244	up							8:29567424|29568252	0.0126453	3.09565	up												8:15853736|15857865	0.0965189	Inf	up
															8:29762968|29763202	0.0894534	5.82652	up												8:20488115|20509065	3.87e-12	Inf	up
															9:13013351|13013775	0.245137	4.23305	up												8:22830197|22830549	0.0965189	Inf	up
															9:13856982|13857983	0.209364	5.1111	up												8:29567424|29568252	0.000203149	2.75969	up
															9:21568939|21570163	0.227514	4.39679	up												8:29762968|29763202	0.0965189	Inf	up
															AAAA02036392.1:8880|9385	0.269419	2.65693	up												9:13013351|13013775	0.228495	Inf	up
															CH398495.1:1857|3549	0.213043	4.54239	up												9:21568939|21570163	0.228495	Inf	up
																														CH398495.1:1857|3549	0.228495	Inf	up

## Sheet: 113 DEcircRNAs
The identified 113 differentially expressed circRNAs
#ID	Gene_id	COG_class	COG_class_annotation	GO_annotation	KEGG_annotation	KEGG_pathway_annotation	KOG_class	KOG_class_annotation	Pfam_annotation	Swiss-Prot_annotation	eggNOG_class	eggNOG_class_annotation	NR_annotation
1:10167334|10208187	--	--
1:13044541|13050062	--	--
1:15928057|15930342	BGIOSGA001680	--	--	Cellular Component: plant-type vacuole (GO:0000325);; Molecular Function: ATP binding (GO:0005524);; Cellular Component: vacuolar membrane (GO:0005774);; Cellular Component: plasma membrane (GO:0005886);; Biological Process: obsolete ATP catabolic process (GO:0006200);; Molecular Function: folic acid transporter activity (GO:0008517);; Biological Process: response to water deprivation (GO:0009414…	--	--	[Q]	Secondary metabolites biosynthesis, transport and catabolism	ABC transporter transmembrane region;; ABC transporter	ABC transporter C family member 14 OS=Arabidopsis thaliana OX=3702 GN=ABCC14 PE=1 SV=1	V	Defense mechanisms	hypothetical protein OsI_01863 [Oryza sativa Indica Group]
1:23496730|23497935	BGIOSGA003766	[O]	Posttranslational modification, protein turnover, chaperones	Cellular Component: lytic vacuole (GO:0000323);; Molecular Function: cysteine-type endopeptidase activity (GO:0004197);; Cellular Component: mitochondrion (GO:0005739);; Biological Process: proteolysis (GO:0006508);; Cellular Component: cytoplasmic vesicle (GO:0016023);;	K01369|0|osa:4324683|K01369 legumain [EC:3.4.22.34] | (RefSeq) vacuolar-processing enzyme	--	[O]	Posttranslational modification, protein turnover, chaperones	Peptidase C13 family	Vacuolar-processing enzyme OS=Phaseolus vulgaris OX=3885 PE=1 SV=1	O	Posttranslational modification, protein turnover, chaperones	hypothetical protein OsJ_02232 [Oryza sativa Japonica Group]
1:23810695|23813009	--	--
1:26469017|26477623	--	--
1:27279428|27280791	--	--
1:28716437|28717290	--	--
1:31307656|31308160	BGIOSGA001021	--	--	Cellular Component: plastid (GO:0009536);;	--	--	--	--	Protein of unknown function (DUF1639)	--	S	Function unknown	hypothetical protein OsI_03275 [Oryza sativa Indica Group]
1:31309262|31309883	--	--
1:36318548|36400367	--	--
1:38955712|38956176	BGIOSGA004735	--	--	Cellular Component: mitochondrion (GO:0005739);; Biological Process: response to freezing (GO:0050826);;	--	--	--	--	GDSL/SGNH-like Acyl-Esterase family found in Pmr5 and Cas1p;; PMR5 N terminal Domain	Protein ESKIMO 1 OS=Arabidopsis thaliana OX=3702 GN=ESK1 PE=1 SV=1	S	Function unknown	hypothetical protein OsI_04301 [Oryza sativa Indica Group]
1:43314777|43317734	BGIOSGA000285	--	--	Molecular Function: metal ion binding (GO:0046872);;	--	--	--	--	--	Histone deacetylase HDT1 OS=Glycine max OX=3847 GN=HDT1 PE=2 SV=1	--	--	hypothetical protein OsI_04865 [Oryza sativa Indica Group]
1:45757047|45757354	--	--
10:7753555|7771381	--	--
10:11694514|11696221	BGIOSGA031981	--	--	Molecular Function: translation initiation factor activity (GO:0003743);; Cellular Component: transcription factor TFIIE complex (GO:0005673);; Biological Process: transcription initiation from RNA polymerase II promoter (GO:0006367);; Biological Process: translational initiation (GO:0006413);;	K03137|0|osa:4348554|K03137 transcription initiation factor TFIIE subunit beta | (RefSeq) uncharacterized LOC4348554	Basal transcription factors (ko03022)	[K]	Transcription	TFIIE beta subunit core domain	--	K	Transcription	hypothetical protein OsI_33458 [Oryza sativa Indica Group]
10:12822665|12825892	BGIOSGA032914	[E]	Amino acid transport and metabolism	Molecular Function: serine-type endopeptidase activity (GO:0004252);; Cellular Component: vacuole (GO:0005773);; Biological Process: proteolysis (GO:0006508);; Cellular Component: chloroplast (GO:0009507);;	K01303|0|osa:4348626|K01303 acylaminoacyl-peptidase [EC:3.4.19.1] | (RefSeq) acylamino-acid-releasing enzyme	--	[O]	Posttranslational modification, protein turnover, chaperones	Prolyl oligopeptidase family;; alpha/beta hydrolase fold;; Serine aminopeptidase, S33;; WD40-like Beta Propeller Repeat;; Carboxylesterase family;; alpha/beta hydrolase fold;; Dienelactone hydrolase family	Acylamino-acid-releasing enzyme 1 OS=Oryza sativa subsp. japonica OX=39947 GN=Os10g0415600 PE=3 SV=1	E	Amino acid transport and metabolism	PREDICTED: acylamino-acid-releasing enzyme isoform X1 [Oryza sativa Japonica Group]
10:15793527|15817760	--	--
10:17415329|17416245	BGIOSGA033172	--	--	Molecular Function: motor activity (GO:0003774);; Molecular Function: ATP binding (GO:0005524);; Cellular Component: mitochondrion (GO:0005739);; Cellular Component: plasma membrane (GO:0005886);; Cellular Component: cell plate (GO:0009504);; Cellular Component: phragmoplast (GO:0009524);; Cellular Component: myosin complex (GO:0016459);;	--	--	[Z]	Cytoskeleton	Myosin head (motor domain);; IQ calmodulin-binding motif	Myosin-1 OS=Arabidopsis thaliana OX=3702 GN=VIII-1 PE=1 SV=1	Z	Cytoskeleton	hypothetical protein OsI_34110 [Oryza sativa Indica Group]
10:19167135|19167568	BGIOSGA031532	[T]	Signal transduction mechanisms	Molecular Function: protein serine/threonine kinase activity (GO:0004674);; Molecular Function: ATP binding (GO:0005524);; Cellular Component: nucleus (GO:0005634);; Cellular Component: cytosol (GO:0005829);; Biological Process: protein phosphorylation (GO:0006468);; Biological Process: response to brassinosteroid (GO:0009741);;	K00924|0|osa:4349147|K00924 [EC:2.7.1.-] | (RefSeq) shaggy-related protein kinase alpha	--	[G]	Carbohydrate transport and metabolism	Protein kinase domain;; Protein tyrosine kinase	Shaggy-related protein kinase theta OS=Arabidopsis thaliana OX=3702 GN=ASK8 PE=2 SV=3	T	Signal transduction mechanisms	hypothetical protein OsI_34360 [Oryza sativa Indica Group]
10:19878758|19879082	BGIOSGA033357	[Q]	Secondary metabolites biosynthesis, transport and catabolism	Molecular Function: oxidoreductase activity, acting on paired donors, with incorporation or reduction of molecular oxygen, 2-oxoglutarate as one donor, and incorporation of one atom each of oxygen into both donors (GO:0016706);; Biological Process: oxidation-reduction process (GO:0055114);;	--	--	[QR]	Secondary metabolites biosynthesis, transport and catabolism;; General function prediction only	2OG-Fe(II) oxygenase superfamily;; non-haem dioxygenase in morphine synthesis N-terminal	Flavanone 3-dioxygenase 2 OS=Oryza sativa subsp. japonica OX=39947 GN=F3H-2 PE=1 SV=1	S	Function unknown	PREDICTED: flavonol synthase/flavanone 3-hydroxylase [Oryza sativa Japonica Group]
11:1567550|1568135	--	--
11:2359580|2371031	--	--
11:2697061|2697934	BGIOSGA034846	--	--	Cellular Component: nucleus (GO:0005634);; Molecular Function: protein dimerization activity (GO:0046983);;	--	--	--	--	bHLH-MYC and R2R3-MYB transcription factors N-terminal	Transcription factor LHW OS=Arabidopsis thaliana OX=3702 GN=LHW PE=1 SV=1	S	Function unknown	PREDICTED: transcription factor LHW [Oryza sativa Japonica Group]
11:16268381|16269388	BGIOSGA033869	[LK]	Replication, recombination and repair;; Transcription	Molecular Function: damaged DNA binding (GO:0003684);; Molecular Function: ATP binding (GO:0005524);; Cellular Component: mitochondrion (GO:0005739);; Biological Process: DNA repair (GO:0006281);; Biological Process: heme biosynthetic process (GO:0006783);; Molecular Function: ATP-dependent helicase activity (GO:0008026);; Cellular Component: plastid (GO:0009536);;	--	--	[A]	RNA processing and modification	Helicase conserved C-terminal domain;; DEAD/DEAH box helicase;; Type III restriction enzyme, res subunit;; TRCF domain	ATP-dependent DNA helicase At3g02060, chloroplastic OS=Arabidopsis thaliana OX=3702 GN=At3g02060 PE=2 SV=1	L	Replication, recombination and repair	hypothetical protein OsI_36354 [Oryza sativa Indica Group]
11:17206611|17216702	--	--
11:22984738|22985531	--	--
11:22986857|22990631	--	--
12:4958497|4961979	--	--
12:6784803|6786161	--	--
12:9093145|9130285	--	--
12:16603550|16613902	--	--
2:1805774|1805923	BGIOSGA007464	--	--	Cellular Component: plasma membrane (GO:0005886);; Biological Process: protein targeting to membrane (GO:0006612);; Cellular Component: chloroplast (GO:0009507);; Biological Process: positive regulation of flavonoid biosynthetic process (GO:0009963);; Biological Process: regulation of plant-type hypersensitive response (GO:0010363);; Biological Process: plant-type cell wall cellulose metabolic pr…	--	--	--	--	--	--	S	Function unknown	hypothetical protein OsI_05724 [Oryza sativa Indica Group]
2:6580758|6584553	--	--
2:6606465|6609174	BGIOSGA006922	--	--	Cellular Component: nuclear pore (GO:0005643);; Cellular Component: chloroplast (GO:0009507);;	K14310|0|osa:4328655|K14310 nuclear pore complex protein Nup205 | (RefSeq) nuclear pore complex protein NUP205	RNA transport (ko03013)	[S]	Function unknown	Nuclear pore complex scaffold, nucleoporins 186/192/205	Nuclear pore complex protein NUP205 OS=Arabidopsis thaliana OX=3702 GN=NUP205 PE=1 SV=1	U	Intracellular trafficking, secretion, and vesicular transport	hypothetical protein OsI_06283 [Oryza sativa Indica Group]
2:12540496|12541148	BGIOSGA008025	[E]	Amino acid transport and metabolism	Biological Process: cellular amino acid metabolic process (GO:0006520);; Molecular Function: transaminase activity (GO:0008483);; Biological Process: vitamin E biosynthetic process (GO:0010189);; Molecular Function: pyridoxal phosphate binding (GO:0030170);;	K00815|0|dosa:Os02t0302200-01|K00815 tyrosine aminotransferase [EC:2.6.1.5] | (RAP-DB) Os02g0302200; Similar to aminotransferase family protein.	Ubiquinone and other terpenoid-quinone biosynthesis (ko00130);; Cysteine and methionine metabolism (ko00270);; Tyrosine metabolism (ko00350);; Phenylalanine metabolism (ko00360);; Phenylalanine, tyrosine and tryptophan biosynthesis (ko00400);; Isoquinoline alkaloid biosynthesis (ko00950);; Tropane, piperidine and pyridine alkaloid biosynthesis (ko00960);; Biosynthesis of amino acids (ko01230)	[E]	Amino acid transport and metabolism	Aminotransferase class I and II	Nicotianamine aminotransferase A OS=Hordeum vulgare OX=4513 GN=naat-A PE=1 SV=2	E	Amino acid transport and metabolism	hypothetical protein OsI_06871 [Oryza sativa Indica Group]
2:14124594|14124749	BGIOSGA008101	[O]	Posttranslational modification, protein turnover, chaperones	Molecular Function: serine-type endopeptidase activity (GO:0004252);; Biological Process: proteolysis (GO:0006508);; Cellular Component: integral component of membrane (GO:0016021);; Cellular Component: cytoplasmic vesicle (GO:0016023);;	--	--	[T]	Signal transduction mechanisms	Rhomboid family	RHOMBOID-like protein 9, chloroplastic OS=Arabidopsis thaliana OX=3702 GN=RBL9 PE=2 SV=1	S	Function unknown	hypothetical protein OsI_07010 [Oryza sativa Indica Group]
2:15999617|16000988	BGIOSGA006535	--	--	Biological Process: vesicle docking involved in exocytosis (GO:0006904);; Biological Process: protein transport (GO:0015031);;	K15292|0|osa:4329266|K15292 syntaxin-binding protein 1 | (RefSeq) probable protein transport Sec1a	--	[U]	Intracellular trafficking, secretion, and vesicular transport	Sec1 family	Probable protein transport Sec1a OS=Oryza sativa subsp. japonica OX=39947 GN=Os04g0252400 PE=3 SV=2	U	Intracellular trafficking, secretion, and vesicular transport	hypothetical protein OsI_07088 [Oryza sativa Indica Group]
2:17356818|17359950	BGIOSGA008196	[S]	Function unknown	Molecular Function: DNA binding (GO:0003677);; Molecular Function: DNA topoisomerase type I activity (GO:0003917);; Cellular Component: chromosome (GO:0005694);; Cellular Component: mitochondrion (GO:0005739);; Biological Process: DNA topological change (GO:0006265);;	--	--	[L]	Replication, recombination and repair	DNA topoisomerase;; Toprim domain;; Topoisomerase C-terminal repeat;; Topoisomerase DNA binding C4 zinc finger	--	L	Replication, recombination and repair	hypothetical protein OsI_07185 [Oryza sativa Indica Group]
2:19575625|19667206	--	--
2:23167215|23172105	--	--
2:25569090|25570973	--	--
2:25742442|25742598	--	--
2:26605226|26607933	BGIOSGA006009	[J]	Translation, ribosomal structure and biogenesis	Molecular Function: nucleic acid binding (GO:0003676);; Molecular Function: lysine-tRNA ligase activity (GO:0004824);; Molecular Function: ATP binding (GO:0005524);; Cellular Component: mitochondrion (GO:0005739);; Biological Process: rRNA processing (GO:0006364);; Biological Process: lysyl-tRNA aminoacylation (GO:0006430);; Cellular Component: chloroplast (GO:0009507);; Biological Process: chlor…	K04567|0|osa:4330025|K04567 lysyl-tRNA synthetase, class II [EC:6.1.1.6] | (RefSeq) B1215B07.6; lysine--tRNA ligase, chloroplastic/mitochondrial	Aminoacyl-tRNA biosynthesis (ko00970)	[J]	Translation, ribosomal structure and biogenesis	tRNA synthetases class II (D, K and N);; OB-fold nucleic acid binding domain;; tRNA synthetases class II core domain (F)	Lysine--tRNA ligase, chloroplastic/mitochondrial OS=Arabidopsis thaliana OX=3702 GN=OVA5 PE=2 SV=1	J	Translation, ribosomal structure and biogenesis	hypothetical protein OsI_08130 [Oryza sativa Indica Group]
2:26899749|26900079	BGIOSGA005991	[Q]	Secondary metabolites biosynthesis, transport and catabolism	Biological Process: gibberellin metabolic process (GO:0009685);; Molecular Function: C-20 gibberellin 2-beta-dioxygenase activity (GO:0052635);; Biological Process: oxidation-reduction process (GO:0055114);;	K04125|0|obr:102716851|K04125 gibberellin 2-oxidase [EC:1.14.11.13] | (RefSeq) gibberellin 2-beta-dioxygenase 8-like	Diterpenoid biosynthesis (ko00904)	[QR]	Secondary metabolites biosynthesis, transport and catabolism;; General function prediction only	2OG-Fe(II) oxygenase superfamily;; non-haem dioxygenase in morphine synthesis N-terminal	Gibberellin 2-beta-dioxygenase 8 OS=Arabidopsis thaliana OX=3702 GN=GA2OX8 PE=1 SV=2	S	Function unknown	hypothetical protein OsI_08165 [Oryza sativa Indica Group]
2:27650773|27652615	BGIOSGA005949	[O]	Posttranslational modification, protein turnover, chaperones	Molecular Function: cysteine-type endopeptidase activity (GO:0004197);; Biological Process: proteolysis (GO:0006508);;	K01369|0|osa:4330133|K01369 legumain [EC:3.4.22.34] | (RefSeq) OJ1282_H11.16-1, OJ1282_H11.16-2, Rep2; vacuolar-processing enzyme beta-isozyme 1-like	--	[O]	Posttranslational modification, protein turnover, chaperones	Peptidase C13 family	Vacuolar-processing enzyme beta-isozyme 1 OS=Oryza sativa subsp. japonica OX=39947 GN=VPE1 PE=1 SV=1	O	Posttranslational modification, protein turnover, chaperones	PREDICTED: vacuolar-processing enzyme beta-isozyme 1-like [Oryza sativa Japonica Group]
2:29835008|29836416	--	--
2:33014336|33015119	BGIOSGA005647	--	--	Biological Process: microtubule cytoskeleton organization (GO:0000226);; Cellular Component: nuclear pore (GO:0005643);; Cellular Component: nucleolus (GO:0005730);; Cellular Component: cytosol (GO:0005829);; Biological Process: protein import into nucleus (GO:0006606);; Cellular Component: plasmodesma (GO:0009506);; Cellular Component: chloroplast (GO:0009507);; Biological Process: negative regu…	K09291|0|osa:4330687|K09291 nucleoprotein TPR | (RefSeq) P0585G03.5, P0585G03.6; nuclear-pore anchor	--	[S]	Function unknown	TPR/MLP1/MLP2-like protein	Nuclear-pore anchor OS=Arabidopsis thaliana OX=3702 GN=NUA PE=1 SV=1	B	Chromatin structure and dynamics	hypothetical protein OsI_08886 [Oryza sativa Indica Group]
2:33285069|33285268	--	--
2:35163555|35164282	--	--
2:37149297|37204528	--	--
3:549205|554038	--	--
3:10405683|10408702	BGIOSGA010981	[V]	Defense mechanisms	Molecular Function: ATP binding (GO:0005524);; Cellular Component: nucleus (GO:0005634);; Cellular Component: plasma membrane (GO:0005886);; Biological Process: obsolete ATP catabolic process (GO:0006200);; Biological Process: auxin efflux (GO:0010315);; Molecular Function: auxin efflux transmembrane transporter activity (GO:0010329);; Biological Process: basipetal auxin transport (GO:0010540);; …	K05658|0|osa:4332438|K05658 ATP-binding cassette, subfamily B (MDR/TAP), member 1 [EC:3.6.3.44] | (RefSeq) ABC transporter B family member 20	ABC transporters (ko02010)	[Q]	Secondary metabolites biosynthesis, transport and catabolism	ABC transporter transmembrane region;; ABC transporter;; P-loop containing region of AAA domain	ABC transporter B family member 20 OS=Arabidopsis thaliana OX=3702 GN=ABCB20 PE=1 SV=1	V	Defense mechanisms	Os03g0280000, partial [Oryza sativa Japonica Group]
3:11089780|11090520	BGIOSGA012397	--	--	Biological Process: response to freezing (GO:0050826);;	--	--	--	--	GDSL/SGNH-like Acyl-Esterase family found in Pmr5 and Cas1p;; PMR5 N terminal Domain	Protein ESKIMO 1 OS=Arabidopsis thaliana OX=3702 GN=ESK1 PE=1 SV=1	S	Function unknown	Os03g0291800, partial [Oryza sativa Japonica Group]
3:11182747|11235069	--	--
3:11182747|11236167	--	--
3:12590866|12601671	--	--
3:14657773|14658742	BGIOSGA010739	--	--	Molecular Function: magnesium ion binding (GO:0000287);; Biological Process: metabolic process (GO:0008152);; Molecular Function: terpene synthase activity (GO:0010333);;	--	--	--	--	Terpene synthase family, metal binding domain;; Terpene synthase, N-terminal domain	Alpha-humulene synthase OS=Zingiber zerumbet OX=311405 GN=ZSS1 PE=1 SV=1	S	Function unknown	Os03g0348200 [Oryza sativa Japonica Group]
3:31135029|31136365	BGIOSGA013338	--	--	Cellular Component: cytoplasmic vesicle (GO:0016023);;	--	--	[S]	Function unknown	Golgi-body localisation protein domain;; RNA pol II promoter Fmp27 protein domain	Protein SABRE OS=Arabidopsis thaliana OX=3702 GN=SAB PE=1 SV=1	S	Function unknown	hypothetical protein OsI_13034 [Oryza sativa Indica Group]
3:34220472|34220857	BGIOSGA013510	--	--	Molecular Function: transcription factor activity, sequence-specific DNA binding (GO:0003700);; Molecular Function: catalytic activity (GO:0003824);; Cellular Component: nucleus (GO:0005634);; Biological Process: regulation of transcription, DNA-templated (GO:0006355);; Cellular Component: plastid (GO:0009536);; Molecular Function: sequence-specific DNA binding (GO:0043565);;	--	--	[K]	Transcription	Associated with HOX;; Homeobox KN domain;; Homeobox domain	BEL1-like homeodomain protein 4 OS=Arabidopsis thaliana OX=3702 GN=BLH4 PE=1 SV=2	K	Transcription	hypothetical protein OsI_13400 [Oryza sativa Indica Group]
3:34220472|34222676	BGIOSGA013510	--	--	Molecular Function: transcription factor activity, sequence-specific DNA binding (GO:0003700);; Molecular Function: catalytic activity (GO:0003824);; Cellular Component: nucleus (GO:0005634);; Biological Process: regulation of transcription, DNA-templated (GO:0006355);; Cellular Component: plastid (GO:0009536);; Molecular Function: sequence-specific DNA binding (GO:0043565);;	--	--	[K]	Transcription	Associated with HOX;; Homeobox KN domain;; Homeobox domain	BEL1-like homeodomain protein 4 OS=Arabidopsis thaliana OX=3702 GN=BLH4 PE=1 SV=2	K	Transcription	hypothetical protein OsI_13400 [Oryza sativa Indica Group]
3:35636429|35642189	--	--
3:39797208|39848986	--	--
4:1666050|1668753	BGIOSGA015814	[O]	Posttranslational modification, protein turnover, chaperones	Molecular Function: serine-type endopeptidase activity (GO:0004252);; Cellular Component: cell wall (GO:0005618);; Biological Process: proteolysis (GO:0006508);; Cellular Component: cytoplasmic vesicle (GO:0016023);; Molecular Function: identical protein binding (GO:0042802);; Biological Process: negative regulation of catalytic activity (GO:0043086);;	--	--	--	--	Subtilase family;; Peptidase inhibitor I9	Subtilisin-like protease SBT3.8 OS=Arabidopsis thaliana OX=3702 GN=SBT3.8 PE=3 SV=1	--	--	hypothetical protein OsI_14683 [Oryza sativa Indica Group]
4:15277633|15363855	--	--
4:15306141|15363867	--	--
4:19220719|19225326	BGIOSGA016430	[H]	Coenzyme transport and metabolism	Molecular Function: nicotinate-nucleotide diphosphorylase (carboxylating) activity (GO:0004514);; Molecular Function: nicotinate phosphoribosyltransferase activity (GO:0004516);; Biological Process: NAD biosynthetic process (GO:0009435);; Biological Process: nicotinate nucleotide salvage (GO:0019358);;	K00763|0|osa:4335862|K00763 nicotinate phosphoribosyltransferase [EC:6.3.4.21] | (RefSeq) nicotinate phosphoribosyltransferase 2	Nicotinate and nicotinamide metabolism (ko00760)	[H]	Coenzyme transport and metabolism	Nicotinate phosphoribosyltransferase (NAPRTase) family	Nicotinate phosphoribosyltransferase 2 OS=Arabidopsis thaliana OX=3702 GN=NAPRT2 PE=2 SV=1	H	Coenzyme transport and metabolism	PREDICTED: nicotinate phosphoribosyltransferase 2 [Oryza sativa Japonica Group]
4:20185567|20187969	--	--
4:20278551|20295007	--	--
4:20583700|20583852	--	--
4:21125783|21127302	BGIOSGA016540	[O]	Posttranslational modification, protein turnover, chaperones	Biological Process: maltose metabolic process (GO:0000023);; Molecular Function: serine-type endopeptidase activity (GO:0004252);; Biological Process: proteolysis (GO:0006508);; Cellular Component: chloroplast thylakoid lumen (GO:0009543);; Biological Process: thylakoid membrane organization (GO:0010027);; Biological Process: photosystem II repair (GO:0010206);; Biological Process: starch biosynt…	--	--	[O]	Posttranslational modification, protein turnover, chaperones	Trypsin-like peptidase domain;; Trypsin;; PDZ domain	Protease Do-like 8, chloroplastic OS=Arabidopsis thaliana OX=3702 GN=DEGP8 PE=1 SV=1	O	Posttranslational modification, protein turnover, chaperones	OSJNBa0072F16.5 [Oryza sativa Japonica Group]
4:34169295|34173958	--	--
5:924577|965456	--	--
5:2405419|2405859	BGIOSGA019146	--	--	Molecular Function: transferase activity, transferring acyl groups other than amino-acyl groups (GO:0016747);;	--	--	--	--	Transferase family	Acyl transferase 4 OS=Oryza sativa subsp. japonica OX=39947 GN=AT4 PE=1 SV=1	S	Function unknown	hypothetical protein OsI_18372 [Oryza sativa Indica Group]
5:3798908|3801062	BGIOSGA019233	[TK]	Signal transduction mechanisms;; Transcription	Molecular Function: calcium ion binding (GO:0005509);; Molecular Function: GTP diphosphokinase activity (GO:0008728);; Cellular Component: chloroplast (GO:0009507);; Biological Process: guanosine tetraphosphate metabolic process (GO:0015969);;	--	--	[T]	Signal transduction mechanisms	Region found in RelA / SpoT proteins;; HD domain;; EF hand;; Trypsin-like peptidase domain;; EF hand;; EF-hand domain pair;; EF-hand domain	Probable GTP diphosphokinase CRSH1, chloroplastic OS=Oryza sativa subsp. japonica OX=39947 GN=CRSH1 PE=2 SV=1	KT	Transcription;; Signal transduction mechanisms	hypothetical protein OsI_18565 [Oryza sativa Indica Group]
5:15088048|15089181	BGIOSGA019590	--	--	Molecular Function: magnesium ion binding (GO:0000287);; Cellular Component: mitochondrion (GO:0005739);; Biological Process: metabolic process (GO:0008152);; Cellular Component: plastid (GO:0009536);; Molecular Function: terpene synthase activity (GO:0010333);;	--	--	--	--	Terpene synthase family, metal binding domain	(+)-delta-cadinene synthase isozyme A OS=Gossypium arboreum OX=29729 GN=CAD1-A PE=2 SV=1	--	--	hypothetical protein OsI_19404 [Oryza sativa Indica Group]
5:17914973|17915405	BGIOSGA018214	--	--	Molecular Function: phosphoprotein phosphatase activity (GO:0004721);; Cellular Component: nucleus (GO:0005634);; Cellular Component: cytoplasm (GO:0005737);; Biological Process: metabolic process (GO:0008152);; Biological Process: response to water deprivation (GO:0009414);; Molecular Function: metal ion binding (GO:0046872);;	--	--	[T]	Signal transduction mechanisms	Protein phosphatase 2C	Probable protein phosphatase 2C 48 OS=Oryza sativa subsp. japonica OX=39947 GN=Os05g0358500 PE=2 SV=1	T	Signal transduction mechanisms	PREDICTED: probable protein phosphatase 2C 48 isoform X2 [Oryza sativa Japonica Group]
5:23221948|23223370	BGIOSGA017954	[O]	Posttranslational modification, protein turnover, chaperones	Molecular Function: arginyltransferase activity (GO:0004057);; Molecular Function: arginine-tRNA ligase activity (GO:0004814);; Molecular Function: ATP binding (GO:0005524);; Cellular Component: cytoplasm (GO:0005737);; Biological Process: arginyl-tRNA aminoacylation (GO:0006420);; Biological Process: response to abscisic acid (GO:0009737);; Biological Process: regulation of seed germination (GO:…	K00685|0|osa:4338945|K00685 arginine-tRNA-protein transferase [EC:2.3.2.8] | (RefSeq) arginyl-tRNA--protein transferase 2	--	[O]	Posttranslational modification, protein turnover, chaperones	Arginine-tRNA-protein transferase, C terminus;; Arginine-tRNA-protein transferase, N terminus	Arginyl-tRNA--protein transferase 1 OS=Arabidopsis thaliana OX=3702 GN=ATE1 PE=2 SV=2	O	Posttranslational modification, protein turnover, chaperones	hypothetical protein OsI_20147 [Oryza sativa Indica Group]
5:24720286|24721772	--	--
5:25797150|25797312	--	--
6:2354880|2356681	--	--
6:9081255|9081434	BGIOSGA022638	[S]	Function unknown	Molecular Function: DNA binding (GO:0003677);; Molecular Function: helicase activity (GO:0004386);; Molecular Function: ATP binding (GO:0005524);;	--	--	[BK]	Chromatin structure and dynamics;; Transcription	SNF2 family N-terminal domain;; Snf2-ATP coupling, chromatin remodelling complex;; Helicase conserved C-terminal domain;; Type III restriction enzyme, res subunit	Chromatin structure-remodeling complex protein SYD OS=Arabidopsis thaliana OX=3702 GN=SYD PE=1 SV=1	L	Replication, recombination and repair	hypothetical protein OsI_22408 [Oryza sativa Indica Group]
6:9633683|9634101	--	--
6:11280720|11291361	--	--
6:16841648|16847910	BGIOSGA022914	[G]	Carbohydrate transport and metabolism	Biological Process: maltose metabolic process (GO:0000023);; Molecular Function: phosphoacetylglucosamine mutase activity (GO:0004610);; Cellular Component: cytosol (GO:0005829);; Cellular Component: chloroplast stroma (GO:0009570);; Biological Process: starch biosynthetic process (GO:0019252);; Biological Process: cellular response to water deprivation (GO:0042631);;	--	--	[G]	Carbohydrate transport and metabolism	Phosphoglucomutase/phosphomannomutase, alpha/beta/alpha domain I;; Phosphoglucomutase/phosphomannomutase, alpha/beta/alpha domain II;; Phosphoglucomutase/phosphomannomutase, alpha/beta/alpha domain III	--	G	Carbohydrate transport and metabolism	hypothetical protein OsI_22972 [Oryza sativa Indica Group]
6:17113813|17114199	--	--
6:25575032|25597934	--	--
6:30705916|30706427	BGIOSGA020637	[L]	Replication, recombination and repair	Molecular Function: magnesium ion binding (GO:0000287);; Molecular Function: damaged DNA binding (GO:0003684);; Molecular Function: DNA-directed DNA polymerase activity (GO:0003887);; Biological Process: DNA repair (GO:0006281);; Biological Process: cell adhesion (GO:0007155);; Cellular Component: plastid (GO:0009536);; Biological Process: trichome morphogenesis (GO:0010090);; Biological Process:…	K03515|0|osa:4341904|K03515 DNA repair protein REV1 [EC:2.7.7.-] | (RefSeq) P0532H03.8; DNA repair protein REV1	--	[L]	Replication, recombination and repair	impB/mucB/samB family;; BRCT domain, a BRCA1 C-terminus domain;; BRCA1 C Terminus (BRCT) domain;; twin BRCT domain;; impB/mucB/samB family C-terminal domain	DNA repair protein REV1 OS=Arabidopsis thaliana OX=3702 GN=REV1 PE=2 SV=1	L	Replication, recombination and repair	hypothetical protein OsI_24262 [Oryza sativa Indica Group]
7:3608036|3609102	BGIOSGA024747	[C]	Energy production and conversion	Molecular Function: catalytic activity (GO:0003824);; Cellular Component: mitochondrion (GO:0005739);; Biological Process: metabolic process (GO:0008152);;	K00167|2.92595e-90|osa:4342508|K00167 2-oxoisovalerate dehydrogenase E1 component beta subunit [EC:1.2.4.4] | (RefSeq) 2-oxoisovalerate dehydrogenase subunit beta 1, mitochondrial	Valine, leucine and isoleucine degradation (ko00280);; Propanoate metabolism (ko00640)	[C]	Energy production and conversion	Transketolase, pyrimidine binding domain;; Transketolase, C-terminal domain	2-oxoisovalerate dehydrogenase subunit beta 1, mitochondrial OS=Arabidopsis thaliana OX=3702 GN=BCDH BETA1 PE=2 SV=1	C	Energy production and conversion	hypothetical protein OsI_25052 [Oryza sativa Indica Group]
7:16063284|16065686	BGIOSGA024303	--	--	Molecular Function: ubiquitin-protein transferase activity (GO:0004842);; Cellular Component: plasma membrane (GO:0005886);; Molecular Function: zinc ion binding (GO:0008270);; Biological Process: protein ubiquitination (GO:0016567);; Biological Process: positive regulation of plant-type hypersensitive response (GO:0034052);;	K10636|0|osa:4343241|K10636 autocrine motility factor receptor [EC:2.3.2.27] | (RefSeq) OJ1136_F08.121; E3 ubiquitin protein ligase RIN2	Protein processing in endoplasmic reticulum (ko04141)	[O]	Posttranslational modification, protein turnover, chaperones	CUE domain;; Ring finger domain;; Zinc finger, C3HC4 type (RING finger);; Anaphase-promoting complex subunit 11 RING-H2 finger	E3 ubiquitin protein ligase RIN2 OS=Arabidopsis thaliana OX=3702 GN=RIN2 PE=1 SV=1	O	Posttranslational modification, protein turnover, chaperones	hypothetical protein OsI_26010 [Oryza sativa Indica Group]
7:17449651|17450960	--	--
7:21030120|21030979	Oryza_sativa_newGene_32874	[O]	Posttranslational modification, protein turnover, chaperones	Molecular Function: metalloendopeptidase activity (GO:0004222);; Molecular Function: zinc ion binding (GO:0008270);; Cellular Component: plastid (GO:0009536);; Biological Process: protein processing (GO:0016485);;	K01408|0|osa:4343660|K01408 insulysin [EC:3.4.24.56] | (RefSeq) zinc-metallopeptidase, peroxisomal	--	[O]	Posttranslational modification, protein turnover, chaperones	Middle or third domain of peptidase_M16;; Middle or third domain of peptidase_M16	Insulin-degrading enzyme-like 1, peroxisomal OS=Arabidopsis thaliana OX=3702 GN=PXM16 PE=2 SV=1	O	Posttranslational modification, protein turnover, chaperones	PREDICTED: zinc-metallopeptidase, peroxisomal isoform X2 [Oryza sativa Japonica Group]
7:24516169|24517204	BGIOSGA023845	[T]	Signal transduction mechanisms	Molecular Function: phosphorelay sensor kinase activity (GO:0000155);; Molecular Function: pyruvate dehydrogenase (acetyl-transferring) kinase activity (GO:0004740);; Molecular Function: ATP binding (GO:0005524);; Biological Process: signal transduction (GO:0007165);; Molecular Function: histidine phosphotransfer kinase activity (GO:0009927);; Biological Process: cellular cation homeostasis (GO:0…	K00898|0|osa:4344039|K00898 pyruvate dehydrogenase kinase 2/3/4 [EC:2.7.11.2] | (RefSeq) OJ1136_D11.126; pyruvate dehydrogenase (acetyl-transferring) kinase, mitochondrial	--	[T]	Signal transduction mechanisms	Mitochondrial branched-chain alpha-ketoacid dehydrogenase kinase;; Histidine kinase-, DNA gyrase B-, and HSP90-like ATPase	[Pyruvate dehydrogenase (acetyl-transferring)] kinase, mitochondrial OS=Arabidopsis thaliana OX=3702 GN=PDK PE=1 SV=1	T	Signal transduction mechanisms	PREDICTED: pyruvate dehydrogenase (acetyl-transferring) kinase, mitochondrial isoform X1 [Oryza sativa Japonica Group]
7:26274523|26274796	BGIOSGA026355	[DL]	Cell cycle control, cell division, chromosome partitioning;; Replication, recombination and repair	Molecular Function: magnesium ion binding (GO:0000287);; Molecular Function: GTPase activity (GO:0003924);; Molecular Function: GTP binding (GO:0005525);; Biological Process: obsolete GTP catabolic process (GO:0006184);; Biological Process: rRNA processing (GO:0006364);; Biological Process: response to light stimulus (GO:0009416);; Cellular Component: chloroplast stroma (GO:0009570);; Biological …	--	--	[R]	General function prediction only	GTP1/OBG;; 50S ribosome-binding GTPase;; Domain of unknown function (DUF1967);; Ferrous iron transport protein B	Probable GTP-binding protein OBGC1, chloroplastic OS=Oryza sativa subsp. japonica OX=39947 GN=OBGC1 PE=3 SV=1	S	Function unknown	PREDICTED: probable GTP-binding protein OBGC1, chloroplastic [Oryza sativa Japonica Group]
8:5251329|5319040	--	--
8:15853736|15857865	--	--
8:17248521|17266134	Oryza_sativa_newGene_35329,Oryza_sativa_newGene_35330	--
8:17332523|17383277	--	--
8:17593923|17612480	--	--
8:20488115|20509065	--	--
8:22830197|22830549	BGIOSGA026917	[M]	Cell wall/membrane/envelope biogenesis	Biological Process: response to cold (GO:0009409);; Biological Process: lignin biosynthetic process (GO:0009809);; Molecular Function: cinnamoyl-CoA reductase activity (GO:0016621);; Molecular Function: coenzyme binding (GO:0050662);; Biological Process: oxidation-reduction process (GO:0055114);;	K09753|0|osa:4345689|K09753 cinnamoyl-CoA reductase [EC:1.2.1.44] | (RefSeq) cinnamoyl-CoA reductase 1	Phenylpropanoid biosynthesis (ko00940)	[V]	Defense mechanisms	NAD dependent epimerase/dehydratase family;; 3-beta hydroxysteroid dehydrogenase/isomerase family;; NAD(P)H-binding;; NmrA-like family;; GDP-mannose 4,6 dehydratase;; Male sterility protein;; KR domain	Cinnamoyl-CoA reductase 1 OS=Arabidopsis thaliana OX=3702 GN=CCR1 PE=1 SV=1	M	Cell wall/membrane/envelope biogenesis	PREDICTED: cinnamoyl-CoA reductase 1 [Oryza sativa Japonica Group]
8:25505277|25506569	--	--
8:27371890|27392735	--	--
8:29567424|29568252	--	--
8:29762968|29763202	BGIOSGA029180	--	--	Biological Process: response to sucrose (GO:0009744);; Biological Process: response to glucose (GO:0009749);; Biological Process: response to fructose (GO:0009750);;	--	--	--	--	Dormancy/auxin associated protein	Dormancy-associated protein homolog 1 OS=Arabidopsis thaliana OX=3702 GN=DRMH1 PE=1 SV=1	S	Function unknown	hypothetical protein OsI_30240 [Oryza sativa Indica Group]
9:2441485|2442087	Oryza_sativa_newGene_38025	--	--	Molecular Function: DNA binding (GO:0003677);; Molecular Function: RNA binding (GO:0003723);; Molecular Function: RNA-directed DNA polymerase activity (GO:0003964);; Molecular Function: aspartic-type endopeptidase activity (GO:0004190);; Biological Process: RNA-dependent DNA biosynthetic process (GO:0006278);; Biological Process: DNA recombination (GO:0006310);; Biological Process: proteolysis (G…	--	--	[R]	General function prediction only	Reverse transcriptase (RNA-dependent DNA polymerase);; Retroviral aspartyl protease;; gag-polyprotein putative aspartyl protease;; Aspartyl protease;; Integrase core domain;; Chromo (CHRromatin Organisation MOdifier) domain;; Putative gypsy type transposon	Uncharacterized mitochondrial protein AtMg00860 OS=Arabidopsis thaliana OX=3702 GN=AtMg00860 PE=4 SV=1	L	Replication, recombination and repair	retrotransposon protein, putative, unclassified, expressed [Oryza sativa Japonica Group]
9:13013351|13013775	BGIOSGA030739	[T]	Signal transduction mechanisms	Molecular Function: protein serine/threonine kinase activity (GO:0004674);; Molecular Function: protein tyrosine kinase activity (GO:0004713);; Molecular Function: ATP binding (GO:0005524);; Biological Process: protein phosphorylation (GO:0006468);;	--	--	[T]	Signal transduction mechanisms	Protein tyrosine kinase;; Protein kinase domain	Cysteine-rich receptor-like protein kinase 10 OS=Arabidopsis thaliana OX=3702 GN=CRK10 PE=1 SV=3	T	Signal transduction mechanisms	hypothetical protein OsI_31327 [Oryza sativa Indica Group]
9:13856982|13857983	--	--
9:14657454|14658026	--	--
9:21290502|21293426	BGIOSGA029261	--	--	Molecular Function: ATP binding (GO:0005524);; Cellular Component: mitochondrion (GO:0005739);;	--	--	--	--	ATPase family associated with various cellular activities (AAA)	--	S	Function unknown	hypothetical protein OsI_32413 [Oryza sativa Indica Group]
9:21568939|21570163	BGIOSGA031304	--		Molecular Function: protein serine/threonine kinase activity (GO:0004674);; Molecular Function: ATP binding (GO:0005524);; Biological Process: protein phosphorylation (GO:0006468);;	--	--	--	--	Protein kinase domain;; Protein tyrosine kinase	U-box domain-containing protein 33 OS=Arabidopsis thaliana OX=3702 GN=PUB33 PE=2 SV=2	T	Signal transduction mechanisms	hypothetical protein OsI_32464 [Oryza sativa Indica Group]
AAAA02036392.1:8880|9385	--	--
CH398495.1:1857|3549	--	--
