# Supplementary material for: Systematic identification and characterization of circular RNAs involved in flag leaf senescence of rice
Source: Planta. 2021 Jan 7;253(2):26. doi: 10.1007/s00425-020-03544-6 (PMC7790769; doi:10.1007/s00425-020-03544-6)
Supplement: Supplementary file 7 — Supplementary file7 (XLSX 18 KB) [file 425_2020_3544_MOESM7_ESM.xlsx]

## Sheet: GO enrichment
GO enrichment analysis on 52 parental genes of 113 differentially expressed circRNAs
#Gene_Ontology_term		Cluter_frequency	Genome_frequency	P-value	Corrected_P-value	Gene IDs
Biological Process: proteolysis (GO:0006508);		7 out of 40 17.5%	1281 out of 21965 5.83200546323697%	0.00774146	0.650283	BGIOSGA032914;BGIOSGA003766;BGIOSGA015814;Oryza_sativa_newGene_38025;BGIOSGA016540;BGIOSGA005949;BGIOSGA008101
Biological Process: thylakoid membrane organization (GO:0010027);		3 out of 40 7.5%	174 out of 21965 0.792169360346005%	0.00389269	0.326986	BGIOSGA016540;BGIOSGA026355;BGIOSGA006009
Biological Process: response to freezing (GO:0050826);		2 out of 40 5%	61 out of 21965 0.277714545868427%	0.00552912	0.464446	BGIOSGA004735;BGIOSGA012397
Biological Process: chloroplast organization (GO:0009658);		2 out of 40 5%	93 out of 21965 0.42340086501252%	0.0124606	1	BGIOSGA006009;BGIOSGA026355
Biological Process: maltose metabolic process (GO:0000023);		2 out of 40 5%	100 out of 21965 0.45526974732529%	0.0143032	1	BGIOSGA022914;BGIOSGA016540
Biological Process: starch biosynthetic process (GO:0019252);		2 out of 40 5%	151 out of 21965 0.687457318461188%	0.0308789	1	BGIOSGA016540;BGIOSGA022914
Biological Process: vegetative to reproductive phase transition of meristem (GO:0010228);		2 out of 40 5%	191 out of 21965 0.869565217391304%	0.0472845	1	BGIOSGA020637;BGIOSGA006009
Biological Process: DNA repair (GO:0006281);		2 out of 40 5%	194 out of 21965 0.883223309811063%	0.0486206	1	BGIOSGA020637;BGIOSGA033869
Biological Process: response to water deprivation (GO:0009414);		2 out of 40 5%	196 out of 21965 0.892328704757569%	0.049519	1	BGIOSGA018214;BGIOSGA001680
Biological Process: negative regulation of protein sumoylation (GO:0033234);		1 out of 40 2.5%	1 out of 21965 0.0045526974732529%	0.00182108	0.152971	BGIOSGA005647
Biological Process: arginyl-tRNA aminoacylation (GO:0006420);		1 out of 40 2.5%	2 out of 21965 0.00910539494650581%	0.00363892	0.30567	BGIOSGA017954
Biological Process: positive regulation of plant-type hypersensitive response (GO:0034052);		1 out of 40 2.5%	2 out of 21965 0.00910539494650581%	0.00363892	0.30567	BGIOSGA024303
Biological Process: protein arginylation (GO:0016598);		1 out of 40 2.5%	2 out of 21965 0.00910539494650581%	0.00363892	0.30567	BGIOSGA017954
Biological Process: nicotinate nucleotide salvage (GO:0019358);		1 out of 40 2.5%	3 out of 21965 0.0136580924197587%	0.00545354	0.458098	BGIOSGA016430
Biological Process: lysyl-tRNA aminoacylation (GO:0006430);		1 out of 40 2.5%	3 out of 21965 0.0136580924197587%	0.00545354	0.458098	BGIOSGA006009
Biological Process: regulation of lipid catabolic process (GO:0050994);		1 out of 40 2.5%	3 out of 21965 0.0136580924197587%	0.00545354	0.458098	BGIOSGA017954
Biological Process: folic acid transport (GO:0015884);		1 out of 40 2.5%	8 out of 21965 0.0364215797860232%	0.0144784	1	BGIOSGA001680
Biological Process: poly(A)+ mRNA export from nucleus (GO:0016973);		1 out of 40 2.5%	9 out of 21965 0.0409742772592761%	0.0162738	1	BGIOSGA005647
Biological Process: cell wall pectin metabolic process (GO:0052546);		1 out of 40 2.5%	9 out of 21965 0.0409742772592761%	0.0162738	1	BGIOSGA007464
Biological Process: NAD biosynthetic process (GO:0009435);		1 out of 40 2.5%	10 out of 21965 0.045526974732529%	0.0180659	1	BGIOSGA016430
Biological Process: protein processing (GO:0016485);		1 out of 40 2.5%	10 out of 21965 0.045526974732529%	0.0180659	1	Oryza_sativa_newGene_32874
Biological Process: plant-type cell wall cellulose metabolic process (GO:0052541);		1 out of 40 2.5%	12 out of 21965 0.0546323696790348%	0.0216408	1	BGIOSGA007464
Biological Process: guanosine tetraphosphate metabolic process (GO:0015969);		1 out of 40 2.5%	12 out of 21965 0.0546323696790348%	0.0216408	1	BGIOSGA019233
Biological Process: photosystem II repair (GO:0010206);		1 out of 40 2.5%	13 out of 21965 0.0591850671522877%	0.0234234	1	BGIOSGA016540
Biological Process: transcription initiation from RNA polymerase II promoter (GO:0006367);		1 out of 40 2.5%	15 out of 21965 0.0682904620987935%	0.0269792	1	BGIOSGA031981
Biological Process: vesicle docking involved in exocytosis (GO:0006904);		1 out of 40 2.5%	16 out of 21965 0.0728431595720464%	0.0287524	1	BGIOSGA006535
Biological Process: acropetal auxin transport (GO:0010541);		1 out of 40 2.5%	16 out of 21965 0.0728431595720464%	0.0287524	1	BGIOSGA010981
Biological Process: regulation of seed germination (GO:0010029);		1 out of 40 2.5%	17 out of 21965 0.0773958570452993%	0.0305224	1	BGIOSGA017954
Biological Process: heme biosynthetic process (GO:0006783);		1 out of 40 2.5%	18 out of 21965 0.0819485545185522%	0.0322892	1	BGIOSGA033869
Biological Process: positive regulation of flavonoid biosynthetic process (GO:0009963);		1 out of 40 2.5%	18 out of 21965 0.0819485545185522%	0.0322892	1	BGIOSGA007464
Biological Process: vitamin E biosynthetic process (GO:0010189);		1 out of 40 2.5%	20 out of 21965 0.091053949465058%	0.0358135	1	BGIOSGA008025
Biological Process: gibberellin metabolic process (GO:0009685);		1 out of 40 2.5%	20 out of 21965 0.091053949465058%	0.0358135	1	BGIOSGA005991
Biological Process: DNA topological change (GO:0006265);		1 out of 40 2.5%	22 out of 21965 0.100159344411564%	0.0393253	1	BGIOSGA008196
Molecular Function: ATP binding (GO:0005524);		12 out of 40 30%	3683 out of 23596 15.6085777250381%	0.0160996	0.86938	BGIOSGA006009;BGIOSGA017954;BGIOSGA033172;BGIOSGA030739;BGIOSGA023845;BGIOSGA010981;BGIOSGA029261;BGIOSGA001680;BGIOSGA022638;BGIOSGA031304;BGIOSGA031532;BGIOSGA033869
Molecular Function: serine-type endopeptidase activity (GO:0004252);		4 out of 40 10%	182 out of 23596 0.771317172402102%	0.000251909	0.0136031	BGIOSGA008101;BGIOSGA015814;BGIOSGA032914;BGIOSGA016540
Molecular Function: magnesium ion binding (GO:0000287);		4 out of 40 10%	212 out of 23596 0.898457365655196%	0.000449254	0.0242597	BGIOSGA010739;BGIOSGA020637;BGIOSGA019590;BGIOSGA026355
Molecular Function: damaged DNA binding (GO:0003684);		2 out of 40 5%	41 out of 23596 0.173758264112561%	0.00220353	0.118991	BGIOSGA033869;BGIOSGA020637
Molecular Function: cysteine-type endopeptidase activity (GO:0004197);		2 out of 40 5%	42 out of 23596 0.177996270554331%	0.00231124	0.124807	BGIOSGA003766;BGIOSGA005949
Molecular Function: terpene synthase activity (GO:0010333);		2 out of 40 5%	57 out of 23596 0.241566367180878%	0.00421609	0.227669	BGIOSGA019590;BGIOSGA010739
Molecular Function: ATPase activity, coupled to transmembrane movement of substances (GO:0042626);		2 out of 40 5%	93 out of 23596 0.394134599084591%	0.0108755	0.587276	BGIOSGA010981;BGIOSGA001680
Molecular Function: arginyltransferase activity (GO:0004057);		1 out of 40 2.5%	2 out of 23596 0.00847601288353958%	0.0033876	0.182931	BGIOSGA017954
Molecular Function: pyruvate dehydrogenase (acetyl-transferring) kinase activity (GO:0004740);		1 out of 40 2.5%	2 out of 23596 0.00847601288353958%	0.0033876	0.182931	BGIOSGA023845
Molecular Function: arginine-tRNA ligase activity (GO:0004814);		1 out of 40 2.5%	2 out of 23596 0.00847601288353958%	0.0033876	0.182931	BGIOSGA017954
Molecular Function: phosphoacetylglucosamine mutase activity (GO:0004610);		1 out of 40 2.5%	3 out of 23596 0.0127140193253094%	0.00507721	0.274169	BGIOSGA022914
Molecular Function: lysine-tRNA ligase activity (GO:0004824);		1 out of 40 2.5%	3 out of 23596 0.0127140193253094%	0.00507721	0.274169	BGIOSGA006009
Molecular Function: C-20 gibberellin 2-beta-dioxygenase activity (GO:0052635);		1 out of 40 2.5%	3 out of 23596 0.0127140193253094%	0.00507721	0.274169	BGIOSGA005991
Molecular Function: nicotinate phosphoribosyltransferase activity (GO:0004516);		1 out of 40 2.5%	3 out of 23596 0.0127140193253094%	0.00507721	0.274169	BGIOSGA016430
Molecular Function: nicotinate-nucleotide diphosphorylase (carboxylating) activity (GO:0004514);		1 out of 40 2.5%	4 out of 23596 0.0169520257670792%	0.00676402	0.365257	BGIOSGA016430
Molecular Function: GTP diphosphokinase activity (GO:0008728);		1 out of 40 2.5%	5 out of 23596 0.021190032208849%	0.00844804	0.456194	BGIOSGA019233
Molecular Function: histidine phosphotransfer kinase activity (GO:0009927);		1 out of 40 2.5%	5 out of 23596 0.021190032208849%	0.00844804	0.456194	BGIOSGA023845
Molecular Function: folic acid transporter activity (GO:0008517);		1 out of 40 2.5%	6 out of 23596 0.0254280386506187%	0.0101293	0.546981	BGIOSGA001680
Molecular Function: DNA topoisomerase type I activity (GO:0003917);		1 out of 40 2.5%	7 out of 23596 0.0296660450923885%	0.0118077	0.637618	BGIOSGA008196
Molecular Function: starch binding (GO:2001070);		1 out of 40 2.5%	13 out of 23596 0.0550940837430073%	0.0218204	1	BGIOSGA017954
Molecular Function: cinnamoyl-CoA reductase activity (GO:0016621);		1 out of 40 2.5%	19 out of 23596 0.080522122393626%	0.0317341	1	BGIOSGA026917
Molecular Function: auxin efflux transmembrane transporter activity (GO:0010329);		1 out of 40 2.5%	25 out of 23596 0.105950161044245%	0.0415498	1	BGIOSGA010981
Molecular Function: motor activity (GO:0003774);		1 out of 40 2.5%	26 out of 23596 0.110188167486015%	0.0431762	1	BGIOSGA033172
Cellular Component: chloroplast (GO:0009507);		6 out of 33 18.1818181818182%	1236 out of 26734 4.62332610159348%	0.00365319	0.0913299	BGIOSGA006009;BGIOSGA005647;BGIOSGA032914;BGIOSGA006922;BGIOSGA019233;BGIOSGA007464
Cellular Component: nuclear pore (GO:0005643);		2 out of 33 6.06060606060606%	33 out of 26734 0.123438318246428%	0.000761701	0.0190425	BGIOSGA006922;BGIOSGA005647
Cellular Component: transcription factor TFIIE complex (GO:0005673);		1 out of 33 3.03030303030303%	2 out of 26734 0.0074811101967532%	0.00246729	0.0616822	BGIOSGA031981
Cellular Component: plant-type vacuole (GO:0000325);		1 out of 33 3.03030303030303%	38 out of 26734 0.142141093738311%	0.0458821	1	BGIOSGA001680
Cellular Component: lytic vacuole (GO:0000323);		1 out of 33 3.03030303030303%	14 out of 26734 0.0523677713772724%	0.0171475	0.428688	BGIOSGA003766
Cellular Component: myosin complex (GO:0016459);		1 out of 33 3.03030303030303%	18 out of 26734 0.0673299917707788%	0.0219942	0.549855	BGIOSGA033172
Cellular Component: cell plate (GO:0009504);		1 out of 33 3.03030303030303%	25 out of 26734 0.093513877459415%	0.0304202	0.760506	BGIOSGA033172

## Sheet: KEGG enrichment
KEGG enrichment analysis on 52 parental genes of 113 differentially expressed circRNAs
#Kegg_pathway	ko_id	Cluter_frequency	Genome_frequency	P-value	Corrected_P-value	rich_factor	Gene ID
Tropane, piperidine and pyridine alkaloid biosynthesis	ko00960	1 out of 10 10%	21 out of 5189 0.404702254769705%	0.039775	0.71595	24.7095	BGIOSGA008025
ABC transporters	ko02010	1 out of 10 10%	23 out of 5189 0.443245326652534%	0.0434878	0.78278	22.5609	BGIOSGA010981
Nicotinate and nicotinamide metabolism	ko00760	1 out of 10 10%	24 out of 5189 0.462516862593949%	0.0453393	0.816108	21.6208	BGIOSGA016430
