# Supplementary material for: Systematic identification and characterization of circular RNAs involved in flag leaf senescence of rice
Source: Planta. 2021 Jan 7;253(2):26. doi: 10.1007/s00425-020-03544-6 (PMC7790769; doi:10.1007/s00425-020-03544-6)
Supplement: Supplementary file 8 — Supplementary file8 (XLSX 3048 KB) [file 425_2020_3544_MOESM8_ESM.xlsx]

## Sheet: Sheet1
Table S7. The 9412 identified differentially expressed mRNAs between ten pairwise comparison groups in five stages
#ID	FL1-1_FPKM	FL1-2_FPKM	FL1-3_FPKM	FL2-1_FPKM	FL2-2_FPKM	FL2-3_FPKM	FL3-1_FPKM	FL3-2_FPKM	FL3-3_FPKM	FL4-1_FPKM	FL4-2_FPKM	FL4-3_FPKM	FL5-1_FPKM	FL5-2_FPKM	FL5-3_FPKM	COG_class	COG_class_annotation	GO_annotation	KEGG_annotation	KEGG_pathway_annotation	KOG_class	KOG_class_annotation	Pfam_annotation	Swiss_Prot_annotation	eggNOG_class	eggNOG_class_annotation	NR_annotation	GO_second_level_annotation
BGIOSGA019463	12.6737	13.4545	14.6268	13.4939	14.0695	14.1766	3.31642	3.39207	3.15143	11.5672	11.637	11.5743	7.34911	7.08123	6.79484	--	--	Molecular Function: transporter activity (GO:0005215);; Biological Process: carbohydrate transport (GO:0008643);; Cellular Component: integral component of membrane (GO:0016021);; Cellular Component: chloroplast membrane (GO:0031969);;	K15283|0|osa:4338191|K15283 solute carrier family 35, member E1 | (RefSeq) triose phosphate/phosphate translocator TPT, chloroplastic-like	--	[GE]	Carbohydrate transport and metabolism;; Amino acid transport and metabolism	Triose-phosphate Transporter family;; EamA-like transporter family	Triose phosphate/phosphate translocator TPT, chloroplastic OS=Oryza sativa subsp. japonica OX=39947 GN=TPT PE=2 SV=1	S	Function unknown	PREDICTED: triose phosphate/phosphate translocator TPT, chloroplastic-like [Oryza sativa Japonica Group]	molecular function: transporter activity (GO:0005215);; biological process: single-organism process (GO:0044699);; biological process: localization (GO:0051179);; cellular component: membrane (GO:0016020);; cellular component: membrane part (GO:0044425);; cellular component: cell (GO:0005623);; cellular component: organelle (GO:0043226);; cellular component: organelle part (GO:0044422);; cellular…
BGIOSGA033329	7.45904	7.71054	9.42227	6.34739	5.12353	5.24214	13.4403	10.6145	11.6812	4.28912	4.79437	2.95871	3.61481	4.89422	4.67267	[O]	Posttranslational modification, protein turnover, chaperones	Molecular Function: glutathione transferase activity (GO:0004364);; Cellular Component: chloroplast (GO:0009507);; Biological Process: de-etiolation (GO:0009704);; Biological Process: response to cadmium ion (GO:0046686);; Biological Process: lateral root development (GO:0048527);; Biological Process: response to growth hormone (GO:0060416);; Biological Process: response to karrikin (GO:0080167);;	K00799|3.65848e-144|dosa:Os10t0528400-01|K00799 glutathione S-transferase [EC:2.5.1.18] | (RAP-DB) Os10g0528400, GSTU29, TAU_GLUTATHIONE_S-TRANSFERASE_3, TAU_GLUTATHIONE_S-TRANSFERASE_29, GSTU3; Glutathione S-transferase, C-terminal-like domain containing protein.	Glutathione metabolism (ko00480)	[O]	Posttranslational modification, protein turnover, chaperones	Glutathione S-transferase, N-terminal domain;; Glutathione S-transferase, N-terminal domain;; Glutathione S-transferase, N-terminal domain;; Glutathione S-transferase, C-terminal domain;; Glutathione S-transferase, C-terminal domain	Probable glutathione S-transferase GSTU6 OS=Oryza sativa subsp. japonica OX=39947 GN=GSTU6 PE=2 SV=2	O	Posttranslational modification, protein turnover, chaperones	tau class GST protein 3 [Oryza sativa Indica Group]	biological process: metabolic process (GO:0008152);; molecular function: catalytic activity (GO:0003824);; cellular component: cell (GO:0005623);; cellular component: organelle (GO:0043226);; cellular component: cell part (GO:0044464);; biological process: response to stimulus (GO:0050896);; biological process: multicellular organismal process (GO:0032501);; biological process: developmental proc…
BGIOSGA026621	1.15312	1.00356	1.48141	0.429052	0.597389	0.573428	2.02544	2.23843	2.21039	1.00692	1.06866	0.617467	1.54847	0.997459	1.17147	[M]	Cell wall/membrane/envelope biogenesis	Cellular Component: mitochondrion (GO:0005739);; Biological Process: carbohydrate metabolic process (GO:0005975);; Molecular Function: racemase and epimerase activity, acting on carbohydrates and derivatives (GO:0016857);; Biological Process: cellular metabolic process (GO:0044237);; Molecular Function: coenzyme binding (GO:0050662);;	K08679|0|osa:4346094|K08679 UDP-glucuronate 4-epimerase [EC:5.1.3.6] | (RefSeq) OJ1191_A10.124; UDP-glucuronate 4-epimerase 6	Starch and sucrose metabolism (ko00500);; Amino sugar and nucleotide sugar metabolism (ko00520)	[M]	Cell wall/membrane/envelope biogenesis	NAD dependent epimerase/dehydratase family;; GDP-mannose 4,6 dehydratase;; RmlD substrate binding domain;; 3-beta hydroxysteroid dehydrogenase/isomerase family;; Polysaccharide biosynthesis protein;; Male sterility protein	UDP-glucuronate 4-epimerase 6 OS=Arabidopsis thaliana OX=3702 GN=GAE6 PE=1 SV=1	M	Cell wall/membrane/envelope biogenesis	hypothetical protein OsI_29969 [Oryza sativa Indica Group]	cellular component: cell (GO:0005623);; cellular component: organelle (GO:0043226);; cellular component: cell part (GO:0044464);; biological process: metabolic process (GO:0008152);; molecular function: catalytic activity (GO:0003824);; biological process: cellular process (GO:0009987);; molecular function: binding (GO:0005488)
Oryza_sativa_newGene_11113	0.844759	0.986376	1.10362	1.00391	1.07038	1.50585	0.442529	0.681161	0.717893	2.43837	1.88641	1.48775	1.7942	1.75649	2.13575	--	--	Molecular Function: binding (GO:0005488);; Cellular Component: mitochondrion (GO:0005739);;	--	--	[R]	General function prediction only	zinc-binding in reverse transcriptase	--	S	Function unknown	hypothetical protein OsI_29212 [Oryza sativa Indica Group]	molecular function: binding (GO:0005488);; cellular component: cell (GO:0005623);; cellular component: organelle (GO:0043226);; cellular component: cell part (GO:0044464)
BGIOSGA009443	0.275937	0.240886	0.107834	0.228686	0.334521	0.308397	0.378367	0.487556	0.087721	0.394489	0.248608	0.461226	0.908459	0.682106	0.696506	[T]	Signal transduction mechanisms	Molecular Function: acid phosphatase activity (GO:0003993);; Biological Process: metabolic process (GO:0008152);; Molecular Function: 4-phytase activity (GO:0008707);; Molecular Function: pyridoxal phosphate binding (GO:0030170);; Molecular Function: metal ion binding (GO:0046872);;	--	--	[G]	Carbohydrate transport and metabolism	Calcineurin-like phosphoesterase;; Purple acid Phosphatase, N-terminal domain;; Iron/zinc purple acid phosphatase-like protein C	Purple acid phosphatase 15 OS=Arabidopsis thaliana OX=3702 GN=PAP15 PE=1 SV=1	S	Function unknown	hypothetical protein OsI_14321 [Oryza sativa Indica Group]	biological process: metabolic process (GO:0008152);; biological process: cellular process (GO:0009987);; molecular function: catalytic activity (GO:0003824);; molecular function: binding (GO:0005488)
BGIOSGA017356	33.3174	30.4391	34.909	10.9759	11.6226	29.4135	3.08506	2.87246	3.07538	6.93708	7.30658	7.12535	1.02178	0.647621	1.21729	[IQR]	Lipid transport and metabolism;; Secondary metabolites biosynthesis, transport and catabolism;; General function prediction only	Molecular Function: NADPH dehydrogenase activity (GO:0003959);; Cellular Component: chloroplast thylakoid membrane (GO:0009535);; Biological Process: response to ethylene (GO:0009723);; Cellular Component: chloroplast envelope (GO:0009941);; Biological Process: photosynthesis (GO:0015979);; Biological Process: chlorophyll biosynthetic process (GO:0015995);; Molecular Function: protochlorophyllide…	K00218|0|osa:4337415|K00218 protochlorophyllide reductase [EC:1.3.1.33] | (RefSeq) OsJ_16634, PORA; protochlorophyllide reductase A, chloroplastic	Porphyrin and chlorophyll metabolism (ko00860)	[Q]	Secondary metabolites biosynthesis, transport and catabolism	short chain dehydrogenase;; Enoyl-(Acyl carrier protein) reductase;; KR domain	Protochlorophyllide reductase A, chloroplastic OS=Oryza sativa subsp. japonica OX=39947 GN=PORA PE=2 SV=1	S	Function unknown	H0801D08.7 [Oryza sativa]	biological process: metabolic process (GO:0008152);; biological process: single-organism process (GO:0044699);; molecular function: catalytic activity (GO:0003824);; cellular component: cell (GO:0005623);; cellular component: membrane (GO:0016020);; cellular component: organelle (GO:0043226);; cellular component: organelle part (GO:0044422);; cellular component: cell part (GO:0044464);; biologica…
Oryza_sativa_newGene_29865	0.38229	0.175006	0.239615	0.328518	0.638343	0.577771	0.712092	0.914679	0.579289	0.058542	0.191	0.435144	0.667058	0.651582	0.227959	--	--	Molecular Function: RNA polymerase III activity (GO:0001056);; Molecular Function: nucleic acid binding (GO:0003676);; Molecular Function: RNA-DNA hybrid ribonuclease activity (GO:0004523);; Cellular Component: DNA-directed RNA polymerase III complex (GO:0005666);; Biological Process: transcription, DNA-templated (GO:0006351);; Biological Process: DNA integration (GO:0015074);; Biological Process…	K16251|1.79567e-15|osa:4328330|K16251 DNA-directed RNA polymerase V subunit 1 [EC:2.7.7.6] | (RefSeq) DNA-directed RNA polymerase V subunit 1	--	[K]	Transcription	RNA polymerase Rpb1, domain 2	DNA-directed RNA polymerase V subunit 1 OS=Arabidopsis thaliana OX=3702 GN=NRPE1 PE=1 SV=1	--	--	hypothetical protein OsI_01423 [Oryza sativa Indica Group]	biological process: metabolic process (GO:0008152);; biological process: cellular process (GO:0009987);; molecular function: catalytic activity (GO:0003824);; molecular function: binding (GO:0005488);; cellular component: cell (GO:0005623);; cellular component: membrane-enclosed lumen (GO:0031974);; cellular component: macromolecular complex (GO:0032991);; cellular component: organelle (GO:004322…
BGIOSGA016801	7.3472	8.20448	8.31677	7.07722	7.10595	7.00383	4.84263	4.83204	5.00143	4.55245	4.52702	4.85252	3.02794	3.63848	4.43965	[T]	Signal transduction mechanisms	Molecular Function: ATP binding (GO:0005524);; Biological Process: obsolete ATP catabolic process (GO:0006200);; Cellular Component: external side of plasma membrane (GO:0009897);; Molecular Function: ATPase-coupled organic phosphonate transmembrane transporter activity (GO:0015416);; Biological Process: cutin transport (GO:0080051);;	--	--	[Q]	Secondary metabolites biosynthesis, transport and catabolism	ABC-2 type transporter;; ABC transporter;; AAA domain, putative AbiEii toxin, Type IV TA system;; P-loop containing region of AAA domain	ABC transporter G family member 11 OS=Arabidopsis thaliana OX=3702 GN=ABCG11 PE=1 SV=1	V	Defense mechanisms	PREDICTED: ABC transporter G family member 11 isoform X2 [Oryza sativa Japonica Group]	molecular function: binding (GO:0005488);; biological process: metabolic process (GO:0008152);; biological process: cellular process (GO:0009987);; biological process: single-organism process (GO:0044699);; cellular component: cell (GO:0005623);; cellular component: membrane (GO:0016020);; cellular component: membrane part (GO:0044425);; cellular component: cell part (GO:0044464);; biological pro…
BGIOSGA005879	0	0.185225	0.109795	0.0031	0.437067	0.420619	0.434179	0.852149	0.769017	0.212578	0.037186	0.252602	0.006704	0	0.032021	--	--	--	--	--	--	--	--	--	S	Function unknown	PREDICTED: uncharacterized protein LOC4330255 [Oryza sativa Japonica Group]	--
BGIOSGA024096	1344.63	1325.53	1511.77	1115.74	1099.28	1564.5	210.115	220.236	224.556	963.156	986.45	859.46	507.522	465.044	523.741	--	--	Cellular Component: chloroplast thylakoid membrane (GO:0009535);; Biological Process: response to blue light (GO:0009637);; Biological Process: photosynthesis, light harvesting (GO:0009765);; Cellular Component: chloroplast envelope (GO:0009941);; Biological Process: response to red light (GO:0010114);; Biological Process: response to far red light (GO:0010218);; Cellular Component: plastoglobule…	K08915|0|osa:4343583|K08915 light-harvesting complex II chlorophyll a/b binding protein 4 | (RefSeq) RCABP69; chlorophyll a-b binding protein CP29.1, chloroplastic	Photosynthesis - antenna proteins (ko00196)	--	--	Chlorophyll A-B binding protein	Chlorophyll a-b binding protein CP29.1, chloroplastic OS=Arabidopsis thaliana OX=3702 GN=LHCB4.1 PE=1 SV=1	I	Lipid transport and metabolism	PREDICTED: chlorophyll a-b binding protein CP29.1, chloroplastic [Oryza sativa Japonica Group]	cellular component: cell (GO:0005623);; cellular component: membrane (GO:0016020);; cellular component: organelle (GO:0043226);; cellular component: organelle part (GO:0044422);; cellular component: cell part (GO:0044464);; biological process: response to stimulus (GO:0050896);; biological process: metabolic process (GO:0008152);; biological process: cellular process (GO:0009987);; molecular func…
BGIOSGA002477	1.76044	2.70455	1.58	1.19497	1.02821	1.44078	3.31792	3.6018	4.3919	12.1649	13.6126	10.0737	23.7091	18.3903	21.7309	--	--	Molecular Function: serine-type endopeptidase inhibitor activity (GO:0004867);; Cellular Component: extracellular region (GO:0005576);; Cellular Component: plastid (GO:0009536);; Biological Process: negative regulation of peptidase activity (GO:0010466);; Cellular Component: cytoplasmic vesicle (GO:0016023);;	--	--	--	--	Bowman-Birk serine protease inhibitor family	Bowman-Birk type bran trypsin inhibitor OS=Oryza sativa subsp. japonica OX=39947 GN=RBBI3.3 PE=1 SV=2	--	--	putative Bowman Birk trypsin inhibitor [Oryza sativa Indica Group]	biological process: biological regulation (GO:0065007);; molecular function: enzyme regulator activity (GO:0030234);; cellular component: extracellular region (GO:0005576);; cellular component: cell (GO:0005623);; cellular component: organelle (GO:0043226);; cellular component: cell part (GO:0044464)
BGIOSGA037002	0.083196	0	0.112458	0	0	0	0.240972	0	0.099407	0	0	0	0.144031	0.130783	0	[I]	Lipid transport and metabolism	Cellular Component: cytoplasmic vesicle (GO:0016023);; Molecular Function: hydrolase activity (GO:0016787);;	--	--	--	--	Serine aminopeptidase, S33;; Alpha/beta hydrolase family;; alpha/beta hydrolase fold	--	S	Function unknown	hypothetical protein OsI_37488 [Oryza sativa Indica Group]	cellular component: cell (GO:0005623);; cellular component: organelle (GO:0043226);; cellular component: cell part (GO:0044464);; biological process: metabolic process (GO:0008152);; molecular function: catalytic activity (GO:0003824)
BGIOSGA002645	0	0	0.159552	0	0	0	0.364793	0.317991	0.30707	0	0	0	0	0	0	--	--	Molecular Function: protein serine/threonine kinase activity (GO:0004674);; Molecular Function: protein tyrosine kinase activity (GO:0004713);; Molecular Function: ATP binding (GO:0005524);; Biological Process: protein phosphorylation (GO:0006468);; Cellular Component: plastid (GO:0009536);; Cellular Component: cytoplasmic vesicle (GO:0016023);;	--	--	--	--	--	Rust resistance kinase Lr10 OS=Triticum aestivum OX=4565 GN=LRK10 PE=2 SV=1	--	--	hypothetical protein OsI_00124 [Oryza sativa Indica Group]	biological process: metabolic process (GO:0008152);; biological process: cellular process (GO:0009987);; molecular function: catalytic activity (GO:0003824);; molecular function: binding (GO:0005488);; cellular component: cell (GO:0005623);; cellular component: organelle (GO:0043226);; cellular component: cell part (GO:0044464)
BGIOSGA008331	2.62139	2.55755	3.0643	3.58126	3.12393	4.16736	17.0737	17.167	17.9284	5.60203	4.24735	4.00568	8.41683	6.15763	7.21083	--	--	Molecular Function: inositol-1,4,5-trisphosphate 6-kinase activity (GO:0000823);; Cellular Component: nucleus (GO:0005634);; Cellular Component: plasma membrane (GO:0005886);; Molecular Function: inositol-1,4,5-trisphosphate 3-kinase activity (GO:0008440);; Biological Process: pollen germination (GO:0009846);; Biological Process: pollen tube growth (GO:0009860);; Biological Process: myo-inositol …	K00915|2.23446e-149|osa:4329509|K00915 inositol-polyphosphate multikinase [EC:2.7.1.140 2.7.1.151] | (RefSeq) IPK2, OsIPK2, OsJ_06957, P0415B12.9; inositol polyphosphate multikinase IPK2	Inositol phosphate metabolism (ko00562);; Phosphatidylinositol signaling system (ko04070)	[KIT]	Transcription;; Lipid transport and metabolism;; Signal transduction mechanisms	Inositol polyphosphate kinase	Inositol polyphosphate multikinase IPK2 OS=Oryza sativa subsp. japonica OX=39947 GN=IPK2 PE=2 SV=1	S	Function unknown	PREDICTED: inositol polyphosphate multikinase IPK2 [Oryza sativa Japonica Group]	biological process: metabolic process (GO:0008152);; biological process: cellular process (GO:0009987);; molecular function: catalytic activity (GO:0003824);; cellular component: cell (GO:0005623);; cellular component: organelle (GO:0043226);; cellular component: cell part (GO:0044464);; cellular component: membrane (GO:0016020);; biological process: multicellular organismal process (GO:0032501);…
Oryza_sativa_newGene_29887	0.749284	0.651212	0.725889	1.09697	1.03117	0.79322	0.401867	0.464011	0.398427	0.96245	0.903531	1.31419	1.85664	1.23895	1.59556	--	--	--	--	--	--	--	--	--	--	--	PREDICTED: F-box/LRR-repeat protein 25 [Oryza sativa Japonica Group]	--
BGIOSGA027817	15.7788	19.857	19.143	20.6914	21.7965	22.8513	9.90954	11.6317	8.40829	15.3752	15.7137	15.0795	20.1681	16.5571	20.7789	--	--	Cellular Component: integral component of membrane (GO:0016021);; Cellular Component: cytoplasmic vesicle (GO:0016023);;	--	--	[C]	Energy production and conversion	Eukaryotic cytochrome b561	Ascorbate-specific transmembrane electron transporter 1 OS=Zea mays OX=4577 GN=ZCYB PE=1 SV=1	O	Posttranslational modification, protein turnover, chaperones	PREDICTED: ascorbate-specific transmembrane electron transporter 1 [Oryza sativa Japonica Group]	cellular component: membrane (GO:0016020);; cellular component: membrane part (GO:0044425);; cellular component: cell (GO:0005623);; cellular component: organelle (GO:0043226);; cellular component: cell part (GO:0044464)
BGIOSGA027955	2.59152	2.8509	2.68305	4.8685	5.19196	3.89123	53.6115	49.0278	48.4947	16.0579	15.2976	15.8322	23.8176	23.0916	23.7642	[K]	Transcription	Cellular Component: membrane (GO:0016020);; Cellular Component: cytoplasmic vesicle (GO:0016023);;	--	--	[R]	General function prediction only	Leucine rich repeat;; Leucine Rich repeats (2 copies);; Leucine Rich Repeat;; Leucine rich repeat N-terminal domain	Receptor-like protein EIX1 OS=Solanum lycopersicum OX=4081 GN=EIX1 PE=2 SV=2	S	Function unknown	hypothetical protein OsI_27741 [Oryza sativa Indica Group]	cellular component: membrane (GO:0016020);; cellular component: cell (GO:0005623);; cellular component: organelle (GO:0043226);; cellular component: cell part (GO:0044464)
BGIOSGA009779	2.06902	2.59129	1.61661	1.58111	1.23087	1.36572	0.111607	0.276826	0.249034	0.34746	0.559519	0.202101	0.191069	0.097268	0.182644	--	--	Molecular Function: copper ion binding (GO:0005507);; Molecular Function: electron carrier activity (GO:0009055);; Cellular Component: cytoplasmic vesicle (GO:0016023);; Biological Process: electron transport chain (GO:0022900);;	--	--	--	--	Plastocyanin-like domain	Lamin-like protein OS=Arabidopsis thaliana OX=3702 GN=At5g15350 PE=1 SV=1	S	Function unknown	PREDICTED: lamin-like protein [Oryza sativa Japonica Group]	molecular function: binding (GO:0005488);; molecular function: electron carrier activity (GO:0009055);; cellular component: cell (GO:0005623);; cellular component: organelle (GO:0043226);; cellular component: cell part (GO:0044464);; biological process: metabolic process (GO:0008152);; biological process: cellular process (GO:0009987);; biological process: single-organism process (GO:0044699)
BGIOSGA020757	2.22483	2.64673	2.9341	3.05975	3.69516	4.2067	7.78979	7.53554	7.52377	5.46167	5.59156	5.16349	5.03268	5.03259	4.97436	[IQ]	Lipid transport and metabolism;; Secondary metabolites biosynthesis, transport and catabolism	Molecular Function: ATP binding (GO:0005524);; Biological Process: phenylpropanoid metabolic process (GO:0009698);; Molecular Function: 4-coumarate-CoA ligase activity (GO:0016207);;	K01904|0|osa:4341718|K01904 4-coumarate--CoA ligase [EC:6.2.1.12] | (RefSeq) 4CL4, Os4CL4; probable 4-coumarate--CoA ligase 4	Ubiquinone and other terpenoid-quinone biosynthesis (ko00130);; Phenylalanine metabolism (ko00360);; Phenylpropanoid biosynthesis (ko00940)	[I]	Lipid transport and metabolism	AMP-binding enzyme;; AMP-binding enzyme C-terminal domain	Probable 4-coumarate--CoA ligase 4 OS=Oryza sativa subsp. japonica OX=39947 GN=4CL4 PE=2 SV=1	IQ	Lipid transport and metabolism;; Secondary metabolites biosynthesis, transport and catabolism	hypothetical protein OsI_23962 [Oryza sativa Indica Group]	molecular function: binding (GO:0005488);; biological process: metabolic process (GO:0008152);; biological process: cellular process (GO:0009987);; biological process: single-organism process (GO:0044699);; molecular function: catalytic activity (GO:0003824)
BGIOSGA008475	0.567283	0.434901	0.666323	0.595822	0.313928	0.411018	0.278801	0.322367	0.274391	0.718492	0.505546	0.482784	0.277235	0.180846	0.202126	[G]	Carbohydrate transport and metabolism	Cellular Component: integral component of membrane (GO:0016021);; Molecular Function: substrate-specific transmembrane transporter activity (GO:0022891);; Biological Process: transmembrane transport (GO:0055085);;	--	--	[R]	General function prediction only	Sugar (and other) transporter;; Major Facilitator Superfamily;; Fungal trichothecene efflux pump (TRI12)	Sugar transport protein MST1 OS=Oryza sativa subsp. japonica OX=39947 GN=MST1 PE=2 SV=1	G	Carbohydrate transport and metabolism	hypothetical protein OsI_07761 [Oryza sativa Indica Group]	cellular component: membrane (GO:0016020);; cellular component: membrane part (GO:0044425);; biological process: cellular process (GO:0009987);; biological process: single-organism process (GO:0044699);; biological process: localization (GO:0051179);; molecular function: transporter activity (GO:0005215)
BGIOSGA027794	0.366641	0.305606	0.494505	0.549223	0.318486	0.649395	1.05892	1.28946	1.23358	0.737902	0.674737	0.843383	0.987076	0.80843	1.07989	--	--	Molecular Function: zinc ion binding (GO:0008270);;	--	--	--	--	F-box domain	F-box protein At5g39450 OS=Arabidopsis thaliana OX=3702 GN=At5g39450 PE=2 SV=1	S	Function unknown	hypothetical protein OsI_27511 [Oryza sativa Indica Group]	molecular function: binding (GO:0005488)
BGIOSGA032070	0.097639	0.072982	0.089462	0.061297	0.016688	0.071709	0.015953	0	0	0	0.005941	0	0	0	0.031581	--	--	Molecular Function: DNA binding (GO:0003677);; Molecular Function: ATP binding (GO:0005524);; Biological Process: DNA recombination (GO:0006310);; Biological Process: apoptotic process (GO:0006915);; Biological Process: defense response (GO:0006952);; Molecular Function: zinc ion binding (GO:0008270);; Biological Process: DNA integration (GO:0015074);; Molecular Function: ADP binding (GO:0043531)…	--	--	[T]	Signal transduction mechanisms	NB-ARC domain	Disease resistance protein RPP13 OS=Arabidopsis thaliana OX=3702 GN=RPP13 PE=2 SV=2	S	Function unknown	hypothetical protein OsI_33231 [Oryza sativa Indica Group]	molecular function: binding (GO:0005488);; biological process: metabolic process (GO:0008152);; biological process: cellular process (GO:0009987);; biological process: single-organism process (GO:0044699);; biological process: response to stimulus (GO:0050896)
BGIOSGA007670	7.26018	5.44131	7.6308	4.97704	4.34683	6.58361	31.3166	28.5389	24.0602	7.24737	6.5321	5.39476	7.99659	7.34606	11.7257	--	--	Molecular Function: transcription factor activity, sequence-specific DNA binding (GO:0003700);; Cellular Component: nucleus (GO:0005634);; Biological Process: regulation of transcription, DNA-templated (GO:0006355);; Biological Process: defense response (GO:0006952);; Biological Process: gibberellin metabolic process (GO:0009685);; Molecular Function: sequence-specific DNA binding (GO:0043565);;	--	--	--	--	WRKY DNA -binding domain	WRKY transcription factor WRKY71 OS=Oryza sativa subsp. indica OX=39946 GN=WRKY71 PE=1 SV=1	K	Transcription	RecName: Full=WRKY transcription factor WRKY71; Short=OsWRKY71	biological process: biological regulation (GO:0065007);; molecular function: nucleic acid binding transcription factor activity (GO:0001071);; cellular component: cell (GO:0005623);; cellular component: organelle (GO:0043226);; cellular component: cell part (GO:0044464);; biological process: response to stimulus (GO:0050896);; biological process: metabolic process (GO:0008152);; biological proces…
BGIOSGA008974	0.552618	0.759838	1.03302	2.14528	1.82163	2.1946	3.21559	5.1795	3.36256	1.4884	3.35275	1.6362	1.97772	1.39026	2.75971	--	--	Cellular Component: cytoplasmic vesicle (GO:0016023);;	--	--	--	--	GDSL/SGNH-like Acyl-Esterase family found in Pmr5 and Cas1p;; PMR5 N terminal Domain	Protein trichome birefringence-like 21 OS=Arabidopsis thaliana OX=3702 GN=TBL21 PE=3 SV=1	S	Function unknown	hypothetical protein OsI_08790 [Oryza sativa Indica Group]	cellular component: cell (GO:0005623);; cellular component: organelle (GO:0043226);; cellular component: cell part (GO:0044464)
BGIOSGA024614	4.12197	4.74311	4.19112	4.50456	4.2485	4.53475	1.76751	1.53861	1.80412	4.77416	4.16477	4.74667	4.52989	4.83977	4.37775	[R]	General function prediction only	Biological Process: embryo development ending in seed dormancy (GO:0009793);;	--	--	[R]	General function prediction only	PPR repeat family;; PPR repeat;; Pentatricopeptide repeat domain;; PPR repeat;; Pentacotripeptide-repeat region of PRORP;; Tetratricopeptide repeat;; Tetratricopeptide repeat;; Vacuolar sorting protein 39 domain 1	Pentatricopeptide repeat-containing protein At2g41720 OS=Arabidopsis thaliana OX=3702 GN=EMB2654 PE=2 SV=1	S	Function unknown	hypothetical protein OsI_25362 [Oryza sativa Indica Group]	biological process: reproductive process (GO:0022414);; biological process: multicellular organismal process (GO:0032501);; biological process: developmental process (GO:0032502);; biological process: single-organism process (GO:0044699)
BGIOSGA015346	0.20255	0.277856	0.197991	0.209929	0.191413	0.288314	0.198499	0.19715	0.233337	0.206185	0.248846	0.186888	6.17499	5.44528	0.238017	--	--	Cellular Component: mitochondrion (GO:0005739);; Biological Process: metabolic process (GO:0008152);; Molecular Function: trans-zeatin O-beta-D-glucosyltransferase activity (GO:0050403);; Molecular Function: cis-zeatin O-beta-D-glucosyltransferase activity (GO:0050502);;	--	--	[GC]	Carbohydrate transport and metabolism;; Energy production and conversion	UDP-glucoronosyl and UDP-glucosyl transferase	UDP-glycosyltransferase 85A3 OS=Arabidopsis thaliana OX=3702 GN=UGT85A3 PE=2 SV=2	S	Function unknown	hypothetical protein OsI_15353 [Oryza sativa Indica Group]	cellular component: cell (GO:0005623);; cellular component: organelle (GO:0043226);; cellular component: cell part (GO:0044464);; biological process: metabolic process (GO:0008152);; molecular function: catalytic activity (GO:0003824)
BGIOSGA015985	0.062372	0.020714	0.137869	0.062168	0	0.045244	0	0	0	0	0	0	0	0	0	--	--	Cellular Component: cytoplasmic vesicle (GO:0016023);;	--	--	--	--	Salt stress response/antifungal	Cysteine-rich repeat secretory protein 38 OS=Arabidopsis thaliana OX=3702 GN=CRRSP38 PE=2 SV=1	S	Function unknown	OSJNBb0051N19.5 [Oryza sativa Japonica Group]	cellular component: cell (GO:0005623);; cellular component: organelle (GO:0043226);; cellular component: cell part (GO:0044464)
BGIOSGA004108	2.32069	2.87054	2.95867	2.5291	2.57487	2.59553	7.67058	3.99405	7.30712	18.0178	2.89347	3.59972	22.8913	26.0771	5.59899	[C]	Energy production and conversion	Molecular Function: copper ion binding (GO:0005507);; Cellular Component: cell wall (GO:0005618);; Cellular Component: mitochondrion (GO:0005739);; Biological Process: tricarboxylic acid cycle (GO:0006099);; Biological Process: malate metabolic process (GO:0006108);; Biological Process: response to cold (GO:0009409);; Cellular Component: chloroplast (GO:0009507);; Biological Process: response to …	K00026|0|osa:4326249|K00026 malate dehydrogenase [EC:1.1.1.37] | (RefSeq) OJ1316_H05.27, P0047B08.9; malate dehydrogenase, mitochondrial	Citrate cycle (TCA cycle) (ko00020);; Cysteine and methionine metabolism (ko00270);; Pyruvate metabolism (ko00620);; Glyoxylate and dicarboxylate metabolism (ko00630);; Carbon fixation in photosynthetic organisms (ko00710);; Carbon metabolism (ko01200)	[C]	Energy production and conversion	lactate/malate dehydrogenase, alpha/beta C-terminal domain;; lactate/malate dehydrogenase, NAD binding domain	Malate dehydrogenase, mitochondrial OS=Fragaria ananassa OX=3747 GN=MMDHI PE=1 SV=1	C	Energy production and conversion	PREDICTED: malate dehydrogenase, mitochondrial [Oryza sativa Japonica Group]	molecular function: binding (GO:0005488);; cellular component: cell (GO:0005623);; cellular component: cell part (GO:0044464);; cellular component: organelle (GO:0043226);; biological process: metabolic process (GO:0008152);; biological process: cellular process (GO:0009987);; biological process: single-organism process (GO:0044699);; biological process: response to stimulus (GO:0050896);; cellul…
BGIOSGA034345	2.37278	2.66987	2.72328	2.74449	2.61677	3.08914	8.40088	8.22603	8.27223	4.22145	4.1853	3.5307	5.10361	3.99086	4.33951	--	--	--	--	--	--	--	--	--	S	Function unknown	hypothetical protein OsI_35455 [Oryza sativa Indica Group]	--
BGIOSGA020204	1.08337	0.907158	1.06599	1.45699	1.6345	2.28386	5.54254	5.93199	7.49159	1.13123	1.44961	2.12283	1.85419	1.81994	2.2758	--	--	Cellular Component: plastid (GO:0009536);;	--	--	--	--	VQ motif	VQ motif-containing protein 4 OS=Arabidopsis thaliana OX=3702 GN=VQ4 PE=1 SV=1	S	Function unknown	PREDICTED: VQ motif-containing protein 4 [Oryza sativa Japonica Group]	cellular component: cell (GO:0005623);; cellular component: organelle (GO:0043226);; cellular component: cell part (GO:0044464)
BGIOSGA011667	2.48357	2.70917	2.38393	0.898157	1.20928	1.4516	1.35454	1.67077	1.30016	1.2818	1.06827	1.12395	1.21855	1.21105	1.34495	--	--	Molecular Function: GTPase activity (GO:0003924);; Molecular Function: structural constituent of cytoskeleton (GO:0005200);; Molecular Function: GTP binding (GO:0005525);; Cellular Component: cell wall (GO:0005618);; Cellular Component: nucleolus (GO:0005730);; Cellular Component: mitochondrion (GO:0005739);; Cellular Component: vacuole (GO:0005773);; Cellular Component: Golgi apparatus (GO:00057…	K07375|0|osa:4331315|K07375 tubulin beta | (RefSeq) TUB2, TUBB2; tubulin beta-2 chain	Phagosome (ko04145)	[Z]	Cytoskeleton	Tubulin/FtsZ family, GTPase domain;; Tubulin C-terminal domain	Tubulin beta-2 chain OS=Oryza sativa subsp. japonica OX=39947 GN=TUBB2 PE=2 SV=1	Z	Cytoskeleton	hypothetical protein OsI_09642 [Oryza sativa Indica Group]	biological process: metabolic process (GO:0008152);; molecular function: catalytic activity (GO:0003824);; molecular function: structural molecule activity (GO:0005198);; molecular function: binding (GO:0005488);; cellular component: cell (GO:0005623);; cellular component: cell part (GO:0044464);; cellular component: organelle (GO:0043226);; cellular component: organelle part (GO:0044422);; cellu…
BGIOSGA033357	29.4252	26.0975	33.3672	38.1798	39.2051	44.6157	202.99	189.275	235.177	31.2991	36.3085	28.4228	25.8489	24.0802	30.2252	[Q]	Secondary metabolites biosynthesis, transport and catabolism	Molecular Function: oxidoreductase activity, acting on paired donors, with incorporation or reduction of molecular oxygen, 2-oxoglutarate as one donor, and incorporation of one atom each of oxygen into both donors (GO:0016706);; Biological Process: oxidation-reduction process (GO:0055114);;	--	--	[QR]	Secondary metabolites biosynthesis, transport and catabolism;; General function prediction only	2OG-Fe(II) oxygenase superfamily;; non-haem dioxygenase in morphine synthesis N-terminal	Flavanone 3-dioxygenase 2 OS=Oryza sativa subsp. japonica OX=39947 GN=F3H-2 PE=1 SV=1	S	Function unknown	PREDICTED: flavonol synthase/flavanone 3-hydroxylase [Oryza sativa Japonica Group]	biological process: metabolic process (GO:0008152);; biological process: single-organism process (GO:0044699);; molecular function: catalytic activity (GO:0003824)
BGIOSGA019881	2.48416	2.10217	2.47942	2.88556	2.76873	3.15671	6.86791	7.41682	7.63112	3.76543	3.83413	3.79717	5.08505	3.7378	5.64507	--	--	--	--	--	--	--	Replication protein A interacting C-terminal;; Replication protein A interacting middle;; Replication protein A interacting N-terminal	--	S	Function unknown	hypothetical protein OsI_19983 [Oryza sativa Indica Group]	--
BGIOSGA004842	1.06759	0.990593	1.04943	2.61413	2.10015	2.09389	2.34478	2.8497	3.20345	12.1464	15.1135	11.8353	6.81075	6.2708	8.98747	[C]	Energy production and conversion	Molecular Function: electron carrier activity (GO:0009055);; Cellular Component: plastid (GO:0009536);; Biological Process: electron transport chain (GO:0022900);; Molecular Function: metal ion binding (GO:0046872);; Molecular Function: 2 iron, 2 sulfur cluster binding (GO:0051537);;	K02639|7.11762e-101|osa:9270637|K02639 ferredoxin | (RefSeq) ferredoxin, root R-B1	Photosynthesis (ko00195)	--	--	2Fe-2S iron-sulfur cluster binding domain	Ferredoxin-6, chloroplastic OS=Zea mays OX=4577 GN=FDX6 PE=2 SV=1	C	Energy production and conversion	PREDICTED: ferredoxin, root R-B1 [Oryza sativa Japonica Group]	molecular function: electron carrier activity (GO:0009055);; cellular component: cell (GO:0005623);; cellular component: organelle (GO:0043226);; cellular component: cell part (GO:0044464);; biological process: metabolic process (GO:0008152);; biological process: cellular process (GO:0009987);; biological process: single-organism process (GO:0044699);; molecular function: binding (GO:0005488)
BGIOSGA024927	2.5011	2.9985	3.24882	2.86996	3.30104	3.40586	1.25838	1.41203	1.24924	1.70956	2.32723	1.64183	1.28356	1.98104	1.13987	--	--	Molecular Function: N-acetyltransferase activity (GO:0008080);; Biological Process: metabolic process (GO:0008152);; Biological Process: photomorphogenesis (GO:0009640);; Biological Process: response to ethylene (GO:0009723);; Biological Process: auxin-activated signaling pathway (GO:0009734);; Biological Process: unidimensional cell growth (GO:0009826);;	--	--	--	--	Acetyltransferase (GNAT) family;; FR47-like protein	Probable N-acetyltransferase HLS1 OS=Arabidopsis thaliana OX=3702 GN=HLS1 PE=1 SV=1	--	--	hypothetical protein OsI_24681 [Oryza sativa Indica Group]	biological process: metabolic process (GO:0008152);; molecular function: catalytic activity (GO:0003824);; biological process: multicellular organismal process (GO:0032501);; biological process: developmental process (GO:0032502);; biological process: single-organism process (GO:0044699);; biological process: response to stimulus (GO:0050896);; biological process: cellular process (GO:0009987);; …
BGIOSGA033084	3.11398	2.80706	3.27599	2.24355	2.76295	3.23664	1.12559	1.79088	1.99992	4.20762	3.79891	4.25913	4.6974	5.36569	4.93672	--	--	Molecular Function: DNA binding (GO:0003677);; Cellular Component: nucleus (GO:0005634);; Cellular Component: mitochondrion (GO:0005739);; Cellular Component: chloroplast (GO:0009507);; Cellular Component: plastid chromosome (GO:0009508);; Cellular Component: membrane (GO:0016020);; Biological Process: mRNA modification (GO:0016556);; Biological Process: transcription from plastid promoter (GO:00…	--	--	--	--	SAP domain;; Pentacotripeptide-repeat region of PRORP;; PPR repeat family	Pentatricopeptide repeat-containing protein At1g12620 OS=Arabidopsis thaliana OX=3702 GN=At1g12620 PE=2 SV=1	S	Function unknown	hypothetical protein OsI_33922 [Oryza sativa Indica Group]	molecular function: binding (GO:0005488);; cellular component: cell (GO:0005623);; cellular component: organelle (GO:0043226);; cellular component: cell part (GO:0044464);; cellular component: organelle part (GO:0044422);; cellular component: membrane (GO:0016020);; biological process: metabolic process (GO:0008152);; biological process: cellular process (GO:0009987);; biological process: single-…
BGIOSGA009243	2.48431	2.00982	2.35025	2.0116	2.5055	2.83543	7.29722	6.70951	6.6933	4.60323	5.29572	5.1304	5.18291	6.15246	4.60557	[H]	Coenzyme transport and metabolism	Molecular Function: serine C-palmitoyltransferase activity (GO:0004758);; Cellular Component: endoplasmic reticulum membrane (GO:0005789);; Cellular Component: integral component of membrane (GO:0016021);; Cellular Component: cytoplasmic vesicle (GO:0016023);; Biological Process: cell growth (GO:0016049);; Biological Process: sphingolipid biosynthetic process (GO:0030148);; Molecular Function: py…	K00654|0|osa:4331075|K00654 serine palmitoyltransferase [EC:2.3.1.50] | (RefSeq) OJ1111_C07.25, OsJ_08792; long chain base biosynthesis protein 1b	Sphingolipid metabolism (ko00600)	[O]	Posttranslational modification, protein turnover, chaperones	Aminotransferase class I and II	Long chain base biosynthesis protein 1b OS=Oryza sativa subsp. japonica OX=39947 GN=Os02g0806900 PE=2 SV=1	H	Coenzyme transport and metabolism	hypothetical protein OsI_09357 [Oryza sativa Indica Group]	biological process: metabolic process (GO:0008152);; molecular function: catalytic activity (GO:0003824);; cellular component: cell (GO:0005623);; cellular component: membrane (GO:0016020);; cellular component: organelle (GO:0043226);; cellular component: organelle part (GO:0044422);; cellular component: membrane part (GO:0044425);; cellular component: cell part (GO:0044464);; biological process:…
BGIOSGA031694	0.065308	0.113744	0.026219	0.075515	0.142184	0.109556	0	0.135472	0.032989	0	0	0	0.28362	0.015549	0.117704	--	--	--	--	--	--	--	--	--	S	Function unknown	hypothetical protein OsI_34022 [Oryza sativa Indica Group]	--
BGIOSGA000097	0.112911	0.161432	0.133479	0.051576	0.030338	0.017489	0.133646	0.285166	0.534623	0.518378	1.61247	0.626956	3.97031	2.73517	3.78017	--	--	Molecular Function: DNA binding (GO:0003677);; Cellular Component: nucleus (GO:0005634);; Molecular Function: protein dimerization activity (GO:0046983);;	--	--	--	--	Helix-loop-helix DNA-binding domain	Protein IRON-RELATED TRANSCRIPTION FACTOR 2 OS=Oryza sativa subsp. indica OX=39946 GN=IRO2 PE=3 SV=1	K	Transcription	PREDICTED: transcription factor bHLH100 [Oryza sativa Japonica Group]	molecular function: binding (GO:0005488);; cellular component: cell (GO:0005623);; cellular component: organelle (GO:0043226);; cellular component: cell part (GO:0044464)
BGIOSGA017946	0.529753	0.982179	0.893476	0.927057	0.804288	2.46078	0.931452	0.965298	0.795988	0.442824	0.62042	0.82294	0.680004	0.440092	0.375261	--	--	Molecular Function: transferase activity, transferring acyl groups other than amino-acyl groups (GO:0016747);;	--	--	--	--	Transferase family	Uncharacterized acetyltransferase At3g50280 OS=Arabidopsis thaliana OX=3702 GN=At3g50280 PE=3 SV=1	S	Function unknown	hypothetical protein OsI_20158 [Oryza sativa Indica Group]	biological process: metabolic process (GO:0008152);; molecular function: catalytic activity (GO:0003824)
BGIOSGA017876	0.234938	0.219214	0.278535	0.575318	0.638033	0.415147	13.2953	12.3927	13.3989	1.37173	1.01129	1.19195	4.40325	4.04835	4.5645	--	--	Molecular Function: transcription factor activity, sequence-specific DNA binding (GO:0003700);; Biological Process: regulation of transcription, DNA-templated (GO:0006355);; Cellular Component: plastid (GO:0009536);; Molecular Function: sequence-specific DNA binding (GO:0043565);;	K13424|0|osa:4339092|K13424 WRKY transcription factor 33 | (RefSeq) probable WRKY transcription factor 33	Plant-pathogen interaction (ko04626)	--	--	WRKY DNA -binding domain	WRKY transcription factor WRKY24 OS=Oryza sativa subsp. japonica OX=39947 GN=WRKY24 PE=2 SV=1	K	Transcription	PREDICTED: probable WRKY transcription factor 33 [Oryza sativa Japonica Group]	biological process: biological regulation (GO:0065007);; molecular function: nucleic acid binding transcription factor activity (GO:0001071);; cellular component: cell (GO:0005623);; cellular component: organelle (GO:0043226);; cellular component: cell part (GO:0044464);; molecular function: binding (GO:0005488)
BGIOSGA032401	0.104957	0.088295	0.054532	0.038803	0	0	0.107987	0.019713	0	0.013955	0	0	0	0	0	--	--	Cellular Component: mitochondrion (GO:0005739);; Molecular Function: transferase activity, transferring acyl groups other than amino-acyl groups (GO:0016747);;	--	--	--	--	Transferase family	Spermidine hydroxycinnamoyltransferase 2 OS=Oryza sativa subsp. japonica OX=39947 GN=Os12g0458100 PE=3 SV=1	S	Function unknown	hypothetical protein OsI_32512 [Oryza sativa Indica Group]	cellular component: cell (GO:0005623);; cellular component: organelle (GO:0043226);; cellular component: cell part (GO:0044464);; biological process: metabolic process (GO:0008152);; molecular function: catalytic activity (GO:0003824)
BGIOSGA034632	0.208441	0.651667	0.517968	0.538525	0.39067	1.14519	0.814603	0.08145	0.796752	1.65522	2.13493	1.4185	1.10497	1.65733	1.70379	--	--	Cellular Component: integral component of membrane (GO:0016021);;	--	--	--	--	Hypoxia induced protein conserved region	--	S	Function unknown	hypothetical protein OsI_34836 [Oryza sativa Indica Group]	cellular component: membrane (GO:0016020);; cellular component: membrane part (GO:0044425)
BGIOSGA036545	0	0	0	0	0.02919	0.031796	0.039875	0.144691	0.096661	0	0	0	0	0.012261	0.037106	--	--	--	--	--	--	--	--	--	S	Function unknown	hypothetical protein OsI_37644 [Oryza sativa Indica Group]	--
BGIOSGA034855	0.677285	0.3504	0.337826	0.535239	0.665032	0.324061	0.516078	0.234118	0.297751	0.242077	0.098944	0.216456	0.576619	0.290637	0.382238	--	--	Biological Process: regulation of transcription, DNA-templated (GO:0006355);;	--	--	--	--	GRAS domain family	Nodulation-signaling pathway 2 protein OS=Medicago truncatula OX=3880 GN=NSP2 PE=1 SV=1	K	Transcription	hypothetical protein OsI_35212 [Oryza sativa Indica Group]	biological process: biological regulation (GO:0065007)
Oryza_sativa_newGene_40243	0.952462	0.944875	1.47175	0.431928	1.23711	1.06946	0.107923	0	0.104049	1.4204	1.11534	1.01184	0.532078	0.689016	0.568427	--	--	--	--	--	--	--	--	--	--	--	--	--
BGIOSGA019516	0.581731	0.918185	0.772273	0.809987	0.659404	1.10722	1.59083	1.06189	1.91395	2.0208	1.54788	1.53897	2.06649	2.68454	2.72272	--	--	Cellular Component: endoplasmic reticulum (GO:0005783);; Cellular Component: plasma membrane (GO:0005886);; Biological Process: single fertilization (GO:0007338);; Cellular Component: integral component of membrane (GO:0016021);;	--	--	--	--	Male gamete fusion factor	Protein HAPLESS 2-A OS=Oryza sativa subsp. japonica OX=39947 GN=HAP2A PE=2 SV=1	S	Function unknown	hypothetical protein OsI_19239 [Oryza sativa Indica Group]	cellular component: cell (GO:0005623);; cellular component: organelle (GO:0043226);; cellular component: cell part (GO:0044464);; cellular component: membrane (GO:0016020);; biological process: reproduction (GO:0000003);; biological process: reproductive process (GO:0022414);; biological process: single-organism process (GO:0044699);; biological process: multi-organism process (GO:0051704);; cell…
BGIOSGA023489	4.09428	3.29682	2.90068	2.20914	2.09459	3.36625	1.8716	1.80026	2.1635	1.86632	1.76812	2.00504	3.58831	3.30194	3.35042	--	--	Cellular Component: mitochondrion (GO:0005739);; Biological Process: sterol biosynthetic process (GO:0016126);; Biological Process: pentacyclic triterpenoid biosynthetic process (GO:0019745);;	--	--	[R]	General function prediction only	C2 domain;; Synaptotagmin-like mitochondrial-lipid-binding domain	Synaptotagmin-3 OS=Arabidopsis thaliana OX=3702 GN=SYT3 PE=2 SV=1	S	Function unknown	hypothetical protein OsI_24227 [Oryza sativa Indica Group]	cellular component: cell (GO:0005623);; cellular component: organelle (GO:0043226);; cellular component: cell part (GO:0044464);; biological process: metabolic process (GO:0008152);; biological process: single-organism process (GO:0044699);; biological process: cellular process (GO:0009987)
BGIOSGA016393	4.1745	4.57781	4.50818	3.2405	3.25161	4.08107	2.68705	2.83073	2.8301	2.18205	2.19426	2.38966	0.775594	1.22254	1.521	[T]	Signal transduction mechanisms	Molecular Function: protein serine/threonine kinase activity (GO:0004674);; Molecular Function: ATP binding (GO:0005524);; Biological Process: protein phosphorylation (GO:0006468);; Cellular Component: cytoplasmic vesicle (GO:0016023);; Biological Process: recognition of pollen (GO:0048544);;	--	--	--	--	Protein kinase domain;; Protein tyrosine kinase;; D-mannose binding lectin;; S-locus glycoprotein domain;; PAN-like domain	G-type lectin S-receptor-like serine/threonine-protein kinase At2g19130 OS=Arabidopsis thaliana OX=3702 GN=At2g19130 PE=2 SV=1	T	Signal transduction mechanisms	hypothetical protein OsI_15863 [Oryza sativa Indica Group]	biological process: metabolic process (GO:0008152);; biological process: cellular process (GO:0009987);; molecular function: catalytic activity (GO:0003824);; molecular function: binding (GO:0005488);; cellular component: cell (GO:0005623);; cellular component: organelle (GO:0043226);; cellular component: cell part (GO:0044464);; biological process: single-organism process (GO:0044699)
BGIOSGA012219	1.78601	2.08513	2.3742	0.861499	0.907614	1.63678	1.58777	1.52128	1.65739	1.15549	1.57187	1.68646	2.76107	3.27888	3.35102	--	--	Cellular Component: cytoplasmic vesicle (GO:0016023);;	--	--	--	--	Thaumatin family	Thaumatin-like protein 1 OS=Prunus persica OX=3760 PE=2 SV=1	S	Function unknown	hypothetical protein OsI_10722 [Oryza sativa Indica Group]	cellular component: cell (GO:0005623);; cellular component: organelle (GO:0043226);; cellular component: cell part (GO:0044464)
BGIOSGA029708	0.481377	0.558261	0.536574	0.491019	0.391559	0.614374	0.267201	0.322525	0.249256	0.479952	0.473833	0.368696	0.390441	0.124655	0.183197	--	--	Cellular Component: Golgi apparatus (GO:0005794);; Biological Process: protein glycosylation (GO:0006486);; Molecular Function: galactosyltransferase activity (GO:0008378);; Cellular Component: integral component of membrane (GO:0016021);; Cellular Component: cytoplasmic vesicle (GO:0016023);;	--	--	[G]	Carbohydrate transport and metabolism	Galactosyltransferase;; Fringe-like	Hydroxyproline O-galactosyltransferase GALT3 OS=Arabidopsis thaliana OX=3702 GN=GALT3 PE=2 SV=1	S	Function unknown	hypothetical protein OsI_31479 [Oryza sativa Indica Group]	cellular component: cell (GO:0005623);; cellular component: organelle (GO:0043226);; cellular component: cell part (GO:0044464);; biological process: metabolic process (GO:0008152);; biological process: cellular process (GO:0009987);; biological process: single-organism process (GO:0044699);; molecular function: catalytic activity (GO:0003824);; cellular component: membrane (GO:0016020);; cellula…
BGIOSGA002432	12.4606	13.6057	14.7396	6.69597	7.59247	8.57505	2.56947	2.96256	4.10089	5.84444	4.77663	4.39719	2.6078	2.71686	2.55957	[MR]	Cell wall/membrane/envelope biogenesis;; General function prediction only	Biological Process: metabolic process (GO:0008152);; Cellular Component: chloroplast (GO:0009507);; Molecular Function: isomerase activity (GO:0016853);;	--	--	--	--	Enolase C-terminal domain-like;; Mandelate racemase / muconate lactonizing enzyme, N-terminal domain;; Methylaspartate ammonia-lyase C-terminus	L-Ala-D/L-amino acid epimerase OS=Populus trichocarpa OX=3694 GN=POPTR_0012s05040g PE=3 SV=2	M	Cell wall/membrane/envelope biogenesis	hypothetical protein OsI_00311 [Oryza sativa Indica Group]	biological process: metabolic process (GO:0008152);; cellular component: cell (GO:0005623);; cellular component: organelle (GO:0043226);; cellular component: cell part (GO:0044464);; molecular function: catalytic activity (GO:0003824)
BGIOSGA011985	4.5032	4.11693	4.83662	2.62198	3.27046	4.13246	1.81876	1.98832	2.08569	1.87232	1.81085	1.80519	1.24257	1.17881	1.18734	[Q]	Secondary metabolites biosynthesis, transport and catabolism	Biological Process: very long-chain fatty acid metabolic process (GO:0000038);; Cellular Component: endoplasmic reticulum (GO:0005783);; Biological Process: fatty acid biosynthetic process (GO:0006633);; Biological Process: response to cold (GO:0009409);; Biological Process: response to light stimulus (GO:0009416);; Biological Process: epidermal cell differentiation (GO:0009913);; Cellular Compon…	K15397|0|sita:101778938|K15397 3-ketoacyl-CoA synthase [EC:2.3.1.199] | (RefSeq) 3-ketoacyl-CoA synthase 10-like	Fatty acid elongation (ko00062)	--	--	FAE1/Type III polyketide synthase-like protein;; 3-Oxoacyl-[acyl-carrier-protein (ACP)] synthase III C terminal;; Chalcone and stilbene synthases, C-terminal domain	3-ketoacyl-CoA synthase 10 OS=Arabidopsis thaliana OX=3702 GN=FDH PE=1 SV=2	I	Lipid transport and metabolism	3-ketoacyl-CoA synthase 10 [Setaria italica]	biological process: metabolic process (GO:0008152);; biological process: cellular process (GO:0009987);; biological process: single-organism process (GO:0044699);; cellular component: cell (GO:0005623);; cellular component: organelle (GO:0043226);; cellular component: cell part (GO:0044464);; biological process: response to stimulus (GO:0050896);; biological process: developmental process (GO:003…
BGIOSGA033858	10.9639	12.4747	12.293	18.3426	17.9	25.7835	38.851	37.5889	41.2795	48.4179	48.3339	44.1769	67.4542	69.3549	68.8812	[T]	Signal transduction mechanisms	Molecular Function: peroxidase activity (GO:0004601);; Molecular Function: calcium ion binding (GO:0005509);; Cellular Component: vacuole (GO:0005773);; Cellular Component: integral component of plasma membrane (GO:0005887);; Biological Process: aerobic respiration (GO:0009060);; Biological Process: response to heat (GO:0009408);; Biological Process: root epidermal cell differentiation (GO:001005…	K13447|0|osa:107278041|K13447 respiratory burst oxidase [EC:1.6.3.- 1.11.1.-] | (RefSeq) respiratory burst oxidase homolog protein B-like	Plant-pathogen interaction (ko04626)	[PQ]	Inorganic ion transport and metabolism;; Secondary metabolites biosynthesis, transport and catabolism	Ferric reductase NAD binding domain;; FAD-binding domain;; Respiratory burst NADPH oxidase;; Ferric reductase like transmembrane component	Respiratory burst oxidase homolog protein C OS=Solanum tuberosum OX=4113 GN=RBOHC PE=1 SV=2	U	Intracellular trafficking, secretion, and vesicular transport	hypothetical protein OsI_36373 [Oryza sativa Indica Group]	biological process: metabolic process (GO:0008152);; biological process: single-organism process (GO:0044699);; molecular function: catalytic activity (GO:0003824);; molecular function: antioxidant activity (GO:0016209);; molecular function: binding (GO:0005488);; cellular component: cell (GO:0005623);; cellular component: organelle (GO:0043226);; cellular component: cell part (GO:0044464);; cell…
BGIOSGA036701	0.749317	0.717139	0.449115	0.837981	1.41322	1.00557	9.41773	8.0727	8.39369	1.63974	1.38334	1.32053	1.40225	1.00469	1.50235	--	--	--	--	--	--	--	Late embryogenesis abundant protein	NDR1/HIN1-like protein 13 OS=Arabidopsis thaliana OX=3702 GN=NHL13 PE=2 SV=1	S	Function unknown	PREDICTED: uncharacterized protein LOC4351391 [Oryza sativa Japonica Group]	--
BGIOSGA020403	0.460628	0.500602	0.269314	0.478241	0.463349	0.344799	4.55817	5.03604	4.35102	0.604629	0.309893	0.507248	0.716447	0.603402	0.735275	--	--	Molecular Function: transcription factor activity, sequence-specific DNA binding (GO:0003700);; Biological Process: regulation of transcription, DNA-templated (GO:0006355);; Molecular Function: sequence-specific DNA binding (GO:0043565);;	--	--	--	--	WRKY DNA -binding domain	Probable WRKY transcription factor 41 OS=Arabidopsis thaliana OX=3702 GN=WRKY41 PE=2 SV=2	S	Function unknown	hypothetical protein OsI_21060 [Oryza sativa Indica Group]	biological process: biological regulation (GO:0065007);; molecular function: nucleic acid binding transcription factor activity (GO:0001071);; molecular function: binding (GO:0005488)
BGIOSGA003051	0.114568	0.192123	0.163221	0.182616	0.424033	0.850687	1.01935	0.961623	1.09597	2.81184	2.78491	2.94049	6.69252	4.33772	6.98559	--	--	Molecular Function: monooxygenase activity (GO:0004497);; Molecular Function: iron ion binding (GO:0005506);; Molecular Function: electron carrier activity (GO:0009055);; Cellular Component: cytoplasmic vesicle (GO:0016023);; Molecular Function: oxidoreductase activity, acting on paired donors, with incorporation or reduction of molecular oxygen (GO:0016705);; Molecular Function: heme binding (GO…	--	--	[Q]	Secondary metabolites biosynthesis, transport and catabolism	Cytochrome P450	Cytochrome P450 71A21 OS=Arabidopsis thaliana OX=3702 GN=CYP71A21 PE=2 SV=1	Q	Secondary metabolites biosynthesis, transport and catabolism	hypothetical protein OsI_00986 [Oryza sativa Indica Group]	biological process: metabolic process (GO:0008152);; biological process: single-organism process (GO:0044699);; molecular function: catalytic activity (GO:0003824);; molecular function: binding (GO:0005488);; molecular function: electron carrier activity (GO:0009055);; cellular component: cell (GO:0005623);; cellular component: organelle (GO:0043226);; cellular component: cell part (GO:0044464)
BGIOSGA024477	0	0	0	0.488387	0.648757	0.186827	0	0.227763	0	0	0	0	0	0	0	--	--	Cellular Component: cytoplasmic vesicle (GO:0016023);;	--	--	--	--	--	--	S	Function unknown	PREDICTED: uncharacterized protein LOC4342927 [Oryza sativa Japonica Group]	cellular component: cell (GO:0005623);; cellular component: organelle (GO:0043226);; cellular component: cell part (GO:0044464)
BGIOSGA006225	0.613142	0.890759	0.671684	1.02514	0.845748	0.971751	2.71864	2.06831	2.86515	1.48346	1.41955	1.5331	1.89092	1.96058	2.14665	--	--	Cellular Component: mitochondrion (GO:0005739);; Cellular Component: Golgi apparatus (GO:0005794);; Biological Process: protein glycosylation (GO:0006486);; Cellular Component: integral component of membrane (GO:0016021);; Molecular Function: beta-1,3-galactosyltransferase activity (GO:0048531);;	K20855|0|osa:4329712|K20855 beta-1,3-galactosyltransferase 1/2/3/4/5/7/8 [EC:2.4.1.-] | (RefSeq) beta-1,3-galactosyltransferase 7	--	[G]	Carbohydrate transport and metabolism	Galactosyltransferase;; Domain of unknown function (DUF4094)	Beta-1,3-galactosyltransferase 7 OS=Arabidopsis thaliana OX=3702 GN=B3GALT7 PE=2 SV=1	S	Function unknown	PREDICTED: beta-1,3-galactosyltransferase 7 [Oryza sativa Japonica Group]	cellular component: cell (GO:0005623);; cellular component: organelle (GO:0043226);; cellular component: cell part (GO:0044464);; biological process: metabolic process (GO:0008152);; biological process: cellular process (GO:0009987);; biological process: single-organism process (GO:0044699);; cellular component: membrane (GO:0016020);; cellular component: membrane part (GO:0044425);; molecular fu…
BGIOSGA016354	1.05368	2.14191	1.64904	1.25799	1.18497	1.33689	0.502926	0.534992	0.608773	0.353759	0.38849	0.392401	0.165564	0.240388	0.241302	[T]	Signal transduction mechanisms	Cellular Component: endoplasmic reticulum (GO:0005783);; Molecular Function: hydrolase activity (GO:0016787);;	--	--	--	--	alpha/beta hydrolase fold;; Serine aminopeptidase, S33	--	S	Function unknown	H0717B12.6 [Oryza sativa]	cellular component: cell (GO:0005623);; cellular component: organelle (GO:0043226);; cellular component: cell part (GO:0044464);; biological process: metabolic process (GO:0008152);; molecular function: catalytic activity (GO:0003824)
BGIOSGA000209	0.340352	0.446913	1.03718	0.339542	0.323477	0.332643	1.51297	0.893587	1.27361	0.416739	0.957402	0.776882	0.465482	0.498689	0.150425	--	--	Biological Process: metal ion transport (GO:0030001);; Molecular Function: metal ion binding (GO:0046872);;	--	--	--	--	Heavy-metal-associated domain	--	S	Function unknown	hypothetical protein OsI_05024 [Oryza sativa Indica Group]	biological process: single-organism process (GO:0044699);; biological process: localization (GO:0051179);; molecular function: binding (GO:0005488)
BGIOSGA018582	1.15548	1.68031	1.25689	1.20104	0.956035	2.25081	0.075036	0.088456	0.085191	0.159389	0.202037	0.139739	0	0	0.079195	--	--	Cellular Component: integral component of plasma membrane (GO:0005887);; Biological Process: carbohydrate transport (GO:0008643);; Cellular Component: plastid (GO:0009536);; Molecular Function: sugar transmembrane transporter activity (GO:0051119);;	K15382|4.23644e-152|dosa:Os05t0214300-00|K15382 solute carrier family 50 (sugar transporter) | (RAP-DB) Os05g0214300; Similar to Bidirectional sugar transporter SWEET3a.	--	[R]	General function prediction only	Sugar efflux transporter for intercellular exchange	Bidirectional sugar transporter SWEET3a OS=Oryza sativa subsp. japonica OX=39947 GN=SWEET3A PE=3 SV=2	U	Intracellular trafficking, secretion, and vesicular transport	hypothetical protein OsI_18898 [Oryza sativa Indica Group]	cellular component: cell (GO:0005623);; cellular component: membrane (GO:0016020);; cellular component: membrane part (GO:0044425);; cellular component: cell part (GO:0044464);; biological process: single-organism process (GO:0044699);; biological process: localization (GO:0051179);; cellular component: organelle (GO:0043226);; biological process: cellular process (GO:0009987);; molecular functio…
BGIOSGA029517	1.34462	1.22751	1.54342	1.60073	1.59923	1.96859	4.13646	3.30054	3.9061	3.25819	2.87005	2.91165	3.75743	2.99005	4.04348	[O]	Posttranslational modification, protein turnover, chaperones	--	--	--	[O]	Posttranslational modification, protein turnover, chaperones	X-domain of DnaJ-containing;; DnaJ domain	Chaperone protein dnaJ 10 OS=Arabidopsis thaliana OX=3702 GN=ATJ10 PE=2 SV=2	O	Posttranslational modification, protein turnover, chaperones	PREDICTED: chaperone protein dnaJ 10 isoform X1 [Oryza sativa Japonica Group]	--
BGIOSGA025191	0.80193	0.891292	0.699093	0.366057	0.527201	0.916807	0.941945	1.00733	0.911056	0.143915	0.083962	0.067704	0.522729	0.190892	0.14024	[R]	General function prediction only	Cellular Component: vacuole (GO:0005773);; Cellular Component: cytoplasmic vesicle (GO:0016023);;	--	--	[MW]	Cell wall/membrane/envelope biogenesis;; Extracellular structures	Fasciclin domain	Fasciclin-like arabinogalactan protein 15 OS=Arabidopsis thaliana OX=3702 GN=FLA15 PE=2 SV=1	M	Cell wall/membrane/envelope biogenesis	hypothetical protein OsI_24980 [Oryza sativa Indica Group]	cellular component: cell (GO:0005623);; cellular component: organelle (GO:0043226);; cellular component: cell part (GO:0044464)
BGIOSGA017514	79.0065	81.9218	85.4929	87.8443	93.7287	77.8262	60.2099	62.2004	62.466	49.5892	46.2851	50.9226	48.6884	47.2197	48.4862	[R]	General function prediction only	Molecular Function: GTPase activity (GO:0003924);; Molecular Function: GTP binding (GO:0005525);; Cellular Component: cell wall (GO:0005618);; Cellular Component: nucleolus (GO:0005730);; Cellular Component: Golgi apparatus (GO:0005794);; Cellular Component: plasma membrane (GO:0005886);; Biological Process: obsolete GTP catabolic process (GO:0006184);; Biological Process: mRNA export from nucleu…	K07936|4.07838e-143|osa:4339683|K07936 GTP-binding nuclear protein Ran | (RefSeq) OJ1268_B08.8, OsJ_018847, OsRan1, OsRan2, RAN2, Ran; GTP-binding nuclear protein Ran-2	Ribosome biogenesis in eukaryotes (ko03008);; RNA transport (ko03013)	[U]	Intracellular trafficking, secretion, and vesicular transport	Ras family;; Ras of Complex, Roc, domain of DAPkinase;; ADP-ribosylation factor family;; RNA helicase	GTP-binding nuclear protein Ran-2 OS=Oryza sativa subsp. japonica OX=39947 GN=RAN2 PE=2 SV=1	S	Function unknown	PREDICTED: GTP-binding nuclear protein Ran-2 [Oryza brachyantha]	biological process: metabolic process (GO:0008152);; molecular function: catalytic activity (GO:0003824);; molecular function: binding (GO:0005488);; cellular component: cell (GO:0005623);; cellular component: cell part (GO:0044464);; cellular component: organelle (GO:0043226);; cellular component: organelle part (GO:0044422);; cellular component: membrane (GO:0016020);; biological process: cellu…
BGIOSGA017784	1.04547	1.25361	1.62555	2.43689	2.14574	2.28975	3.70424	3.44153	3.34696	4.19322	3.88694	3.78438	2.92894	3.48394	3.00181	[T]	Signal transduction mechanisms	Molecular Function: protein serine/threonine kinase activity (GO:0004674);; Molecular Function: ATP binding (GO:0005524);; Biological Process: protein phosphorylation (GO:0006468);;	--	--	[T]	Signal transduction mechanisms	Protein tyrosine kinase;; Protein kinase domain	Probable serine/threonine-protein kinase PBL23 OS=Arabidopsis thaliana OX=3702 GN=PBL23 PE=2 SV=1	T	Signal transduction mechanisms	PREDICTED: serine/threonine-protein kinase CDL1 [Oryza sativa Japonica Group]	biological process: metabolic process (GO:0008152);; biological process: cellular process (GO:0009987);; molecular function: catalytic activity (GO:0003824);; molecular function: binding (GO:0005488)
BGIOSGA001828	0.823939	1.31404	0.958827	1.7629	1.28424	1.25162	1.19943	1.26364	1.00525	0.686126	0.732967	0.946123	0.740946	1.9935	1.33993	--	--	Molecular Function: protein serine/threonine kinase activity (GO:0004674);; Molecular Function: ATP binding (GO:0005524);; Biological Process: protein phosphorylation (GO:0006468);; Cellular Component: plastid (GO:0009536);; Biological Process: embryo sac development (GO:0009553);; Biological Process: stomatal complex morphogenesis (GO:0010103);; Cellular Component: integral component of membrane…	--	--	--	--	--	LRR receptor-like serine/threonine-protein kinase ERL1 OS=Arabidopsis thaliana OX=3702 GN=ERL1 PE=1 SV=1	--	--	hypothetical protein OsI_01530 [Oryza sativa Indica Group]	biological process: metabolic process (GO:0008152);; biological process: cellular process (GO:0009987);; molecular function: catalytic activity (GO:0003824);; molecular function: binding (GO:0005488);; cellular component: cell (GO:0005623);; cellular component: organelle (GO:0043226);; cellular component: cell part (GO:0044464);; biological process: multicellular organismal process (GO:0032501);;…
BGIOSGA017611	0.606856	0.326282	0.212608	0.681414	0.245059	1.07585	0	0.174901	0.103551	0.294719	0.673071	0.404997	0.18379	0.103116	0.128619	--	--	Cellular Component: mitochondrion (GO:0005739);;	--	--	--	--	--	--	--	--	hypothetical protein OsI_20894 [Oryza sativa Indica Group]	cellular component: cell (GO:0005623);; cellular component: organelle (GO:0043226);; cellular component: cell part (GO:0044464)
BGIOSGA017355	0.130373	0.190975	0.223785	0.140768	0.214204	0.416097	0.163193	0.169043	0.081667	0.100877	0.244568	0.082015	0.066857	0	0.04163	[R]	General function prediction only	--	K20241|0|osa:4337413|K20241 WD repeat-containing protein 44 | (RefSeq) WD repeat-containing protein 44	--	[S]	Function unknown	WD domain, G-beta repeat;; Anaphase-promoting complex subunit 4 WD40 domain	COMPASS-like H3K4 histone methylase component WDR5B OS=Arabidopsis thaliana OX=3702 GN=WDR5B PE=1 SV=1	S	Function unknown	hypothetical protein OsI_17932 [Oryza sativa Indica Group]	--
Oryza_sativa_newGene_21709	0.033248	0.03023	0.038451	0.126312	0.061819	0.173943	2.09213	1.75171	2.01266	0.587859	0.557941	0.489262	1.57069	0.990557	1.22339	--	--	Molecular Function: serine-type endopeptidase activity (GO:0004252);; Cellular Component: cell wall (GO:0005618);; Biological Process: proteolysis (GO:0006508);;	--	--	--	--	Linear amide C-N hydrolases, choloylglycine hydrolase family	--	--	--	Ulp1 protease-like protein [Oryza sativa Japonica Group]	biological process: metabolic process (GO:0008152);; molecular function: catalytic activity (GO:0003824);; cellular component: cell (GO:0005623);; cellular component: cell part (GO:0044464)
BGIOSGA035313	0.372735	0.536401	0.556211	0.321222	0.960374	0.549194	7.14148	7.00763	7.72587	1.42226	1.00708	1.0471	0.353693	0.241273	0	--	--	Biological Process: protein glycosylation (GO:0006486);; Molecular Function: galactosyltransferase activity (GO:0008378);; Cellular Component: membrane (GO:0016020);; Cellular Component: cytoplasmic vesicle (GO:0016023);;	--	--	--	--	--	TPD1 protein homolog 1A OS=Oryza sativa subsp. japonica OX=39947 GN=TDL1A PE=1 SV=1	S	Function unknown	PREDICTED: uncharacterized protein LOC4350562 [Oryza sativa Japonica Group]	biological process: metabolic process (GO:0008152);; biological process: cellular process (GO:0009987);; biological process: single-organism process (GO:0044699);; molecular function: catalytic activity (GO:0003824);; cellular component: membrane (GO:0016020);; cellular component: cell (GO:0005623);; cellular component: organelle (GO:0043226);; cellular component: cell part (GO:0044464)
BGIOSGA025510	2.20282	2.6376	2.95625	2.13635	1.7729	2.82023	6.58997	5.28717	6.62645	4.51928	4.487	3.86243	4.82249	5.02909	4.41105	--	--	Cellular Component: protein phosphatase type 2A complex (GO:0000159);; Cellular Component: nucleolus (GO:0005730);; Cellular Component: peroxisome (GO:0005777);; Cellular Component: cytosol (GO:0005829);; Biological Process: signal transduction (GO:0007165);; Molecular Function: protein phosphatase regulator activity (GO:0008601);; Cellular Component: plastid (GO:0009536);;	K11584|0|osa:4342912|K11584 serine/threonine-protein phosphatase 2A regulatory subunit B' | (RefSeq) serine/threonine protein phosphatase 2A 57 kDa regulatory subunit B' theta isoform	mRNA surveillance pathway (ko03015)	[T]	Signal transduction mechanisms	Protein phosphatase 2A regulatory B subunit (B56 family)	Serine/threonine protein phosphatase 2A 57 kDa regulatory subunit B&apos; theta isoform OS=Arabidopsis thaliana OX=3702 GN=B&apos;THETA PE=1 SV=2	T	Signal transduction mechanisms	PREDICTED: serine/threonine protein phosphatase 2A 57 kDa regulatory subunit B&apos; theta isoform [Oryza sativa Japonica Group]	cellular component: cell (GO:0005623);; cellular component: macromolecular complex (GO:0032991);; cellular component: cell part (GO:0044464);; cellular component: organelle (GO:0043226);; cellular component: organelle part (GO:0044422);; biological process: cellular process (GO:0009987);; biological process: response to stimulus (GO:0050896);; biological process: biological regulation (GO:0065007…
BGIOSGA028032	0.269393	0.191895	0.17396	0.131745	0.343827	0.219797	0.570214	0.346835	0.334481	0.144826	0.167541	0.11201	0.377485	0.251973	0.600429	[J]	Translation, ribosomal structure and biogenesis	Molecular Function: structural constituent of ribosome (GO:0003735);; Cellular Component: mitochondrion (GO:0005739);; Biological Process: DNA-templated transcription, elongation (GO:0006354);; Biological Process: translation (GO:0006412);; Cellular Component: large ribosomal subunit (GO:0015934);; Cellular Component: integral component of membrane (GO:0016021);; Cellular Component: cytoplasmic v…	K02871|1.28817e-118|osa:107276303|K02871 large subunit ribosomal protein L13 | (RefSeq) 50S ribosomal protein L13-like	--	[J]	Translation, ribosomal structure and biogenesis	Ribosomal protein L13	50S ribosomal protein L13, chloroplastic OS=Porphyra purpurea OX=2787 GN=rpl13 PE=3 SV=1	J	Translation, ribosomal structure and biogenesis	hypothetical protein OsI_27916 [Oryza sativa Indica Group]	molecular function: structural molecule activity (GO:0005198);; cellular component: cell (GO:0005623);; cellular component: organelle (GO:0043226);; cellular component: cell part (GO:0044464);; biological process: metabolic process (GO:0008152);; biological process: cellular process (GO:0009987);; cellular component: macromolecular complex (GO:0032991);; cellular component: organelle part (GO:004…
BGIOSGA011729	0.787243	1.21834	1.34611	1.10633	0.726877	1.33244	0.706121	0.467011	0.642205	0.468256	0.33429	0.307439	0.511906	0.345601	0.163837	[I]	Lipid transport and metabolism	Molecular Function: hydroxymethylglutaryl-CoA synthase activity (GO:0004421);; Biological Process: isoprenoid biosynthetic process (GO:0008299);;	K01641|0|osa:4331418|K01641 hydroxymethylglutaryl-CoA synthase [EC:2.3.3.10] | (RefSeq) hydroxymethylglutaryl-CoA synthase	Synthesis and degradation of ketone bodies (ko00072);; Valine, leucine and isoleucine degradation (ko00280);; Butanoate metabolism (ko00650);; Terpenoid backbone biosynthesis (ko00900)	[I]	Lipid transport and metabolism	Hydroxymethylglutaryl-coenzyme A synthase C terminal;; Hydroxymethylglutaryl-coenzyme A synthase N terminal;; 3-Oxoacyl-[acyl-carrier-protein (ACP)] synthase III C terminal	Hydroxymethylglutaryl-CoA synthase OS=Arabidopsis thaliana OX=3702 GN=HMGS PE=1 SV=2	I	Lipid transport and metabolism	hypothetical protein OsI_09754 [Oryza sativa Indica Group]	biological process: metabolic process (GO:0008152);; molecular function: catalytic activity (GO:0003824);; biological process: cellular process (GO:0009987);; biological process: single-organism process (GO:0044699)
Oryza_sativa_newGene_23775	0	0.067276	0.016321	0.038249	0.040383	0.057628	0.179443	0.208275	0.124307	0.148532	0.183734	0.117981	0.223125	0.298444	0.694021	--	--	--	--	--	--	--	--	--	--	--	--	--
BGIOSGA018056	0.515875	0.508376	0.676085	0.27472	0.083182	0.235706	0.659035	0.367379	0.44037	0.341299	0.314027	0.263157	0.230382	0.16543	0.334658	[O]	Posttranslational modification, protein turnover, chaperones	Molecular Function: glutathione transferase activity (GO:0004364);;	K00799|3.58886e-157|osa:4338787|K00799 glutathione S-transferase [EC:2.5.1.18] | (RefSeq) glutathione transferase GST 23	--	[O]	Posttranslational modification, protein turnover, chaperones	Glutathione S-transferase, N-terminal domain;; Glutathione S-transferase, N-terminal domain;; Glutathione S-transferase, N-terminal domain;; Glutathione S-transferase, C-terminal domain;; Glutathione S-transferase, C-terminal domain	Glutathione transferase GST 23 OS=Zea mays OX=4577 PE=2 SV=1	O	Posttranslational modification, protein turnover, chaperones	hypothetical protein OsI_19958 [Oryza sativa Indica Group]	biological process: metabolic process (GO:0008152);; molecular function: catalytic activity (GO:0003824)
BGIOSGA007412	0.407073	0.180925	0.237374	0.059468	0	0.021639	0	0	0	0	0	0	0.040969	0	0	--	--	Molecular Function: magnesium ion binding (GO:0000287);; Biological Process: metabolic process (GO:0008152);; Cellular Component: plastid (GO:0009536);; Molecular Function: terpene synthase activity (GO:0010333);;	K15086|0|osa:4328124|K15086 (3S)-linalool synthase [EC:4.2.3.25] | (RefSeq) LIS, OJ1020_C02.21, OsLIS; S-(+)-linalool synthase, chloroplastic	--	--	--	Terpene synthase family, metal binding domain;; Terpene synthase, N-terminal domain	S-(+)-linalool synthase, chloroplastic OS=Oryza sativa subsp. japonica OX=39947 GN=LIS PE=2 SV=1	S	Function unknown	PREDICTED: S-(+)-linalool synthase, chloroplastic [Oryza sativa Japonica Group]	molecular function: binding (GO:0005488);; biological process: metabolic process (GO:0008152);; cellular component: cell (GO:0005623);; cellular component: organelle (GO:0043226);; cellular component: cell part (GO:0044464);; molecular function: catalytic activity (GO:0003824)
BGIOSGA008494	0.368928	0	1.04511	0.022171	0.067814	0.023664	0.991261	0.62088	0.429073	0.461958	0.143664	0.598909	0.641107	0.573823	0.911995	--	--	Molecular Function: DNA binding (GO:0003677);; Molecular Function: transcription factor activity, sequence-specific DNA binding (GO:0003700);; Cellular Component: nucleus (GO:0005634);; Biological Process: regulation of transcription, DNA-templated (GO:0006355);; Biological Process: response to nutrient (GO:0007584);; Molecular Function: transcription factor binding (GO:0008134);; Biological Proc…	K09264|9.21416e-173|osa:4329771|K09264 MADS-box transcription factor, plant | (RefSeq) MADS27; MADS-box transcription factor 27	--	[K]	Transcription	K-box region;; SRF-type transcription factor (DNA-binding and dimerisation domain)	MADS-box transcription factor 27 OS=Oryza sativa subsp. japonica OX=39947 GN=MADS27 PE=2 SV=2	K	Transcription	hypothetical protein OsI_07801 [Oryza sativa Indica Group]	molecular function: binding (GO:0005488);; biological process: biological regulation (GO:0065007);; molecular function: nucleic acid binding transcription factor activity (GO:0001071);; cellular component: cell (GO:0005623);; cellular component: organelle (GO:0043226);; cellular component: cell part (GO:0044464);; biological process: response to stimulus (GO:0050896);; biological process: cellula…
BGIOSGA017029	11.9001	12.5084	14.453	14.9752	11.706	16.3822	4.2525	4.32783	5.40478	8.96873	6.94071	9.30305	6.06529	4.55981	5.95528	--	--	Biological Process: defense response (GO:0006952);; Biological Process: response to biotic stimulus (GO:0009607);;	--	--	--	--	Pathogenesis-related protein Bet v I family	S-norcoclaurine synthase 2 OS=Coptis japonica OX=3442 GN=PR10A PE=2 SV=2	S	Function unknown	hypothetical protein OsI_17207 [Oryza sativa Indica Group]	biological process: response to stimulus (GO:0050896)
BGIOSGA005195	1.27	1.05823	0.517856	0.708972	0.284668	0.269036	0.036566	0.383571	0.006671	0.011106	0.379293	0.093703	0.020393	0.051379	0.192863	--	--	Cellular Component: plastid (GO:0009536);;	--	--	--	--	--	--	S	Function unknown	hypothetical protein OsI_05251 [Oryza sativa Indica Group]	cellular component: cell (GO:0005623);; cellular component: organelle (GO:0043226);; cellular component: cell part (GO:0044464)
BGIOSGA014467	8.04532	8.75262	7.27865	5.50987	6.27794	5.14322	9.25718	10.5732	9.51396	2.52461	2.76859	2.72775	3.32327	3.19758	3.30381	--	--	--	--	--	--	--	zinc-finger of the FCS-type, C2-C2	Protein MARD1 OS=Arabidopsis thaliana OX=3702 GN=MARD1 PE=2 SV=2	S	Function unknown	PREDICTED: uncharacterized protein LOC4336795 [Oryza sativa Japonica Group]	--
BGIOSGA033851	0.032452	0.125442	0.259781	0.023575	0.006188	0.16995	0.837649	0.647414	0.738092	0	0.139262	0.056108	0.347108	0.160656	0	--	--	Molecular Function: zinc ion binding (GO:0008270);;	K19042|3.64627e-23|osa:9267164|K19042 E3 ubiquitin-protein ligase BOI and related proteins [EC:2.3.2.27] | (RefSeq) E3 ubiquitin-protein ligase BOI	--	--	--	--	--	--	--	hypothetical protein OsI_36398 [Oryza sativa Indica Group]	molecular function: binding (GO:0005488)
BGIOSGA037077	0.449981	0.239157	0.576462	0.188321	0.345999	1.10816	0.086652	0.114034	0.1759	0.363066	0.549272	0.537714	0.248089	0.2824	0.308167	--	--	Molecular Function: transcription factor activity, sequence-specific DNA binding (GO:0003700);; Biological Process: regulation of transcription, DNA-templated (GO:0006355);;	--	--	--	--	TCP family transcription factor	Transcription factor TCP22 OS=Arabidopsis thaliana OX=3702 GN=TCP22 PE=2 SV=1	--	--	hypothetical protein OsI_37642 [Oryza sativa Indica Group]	biological process: biological regulation (GO:0065007);; molecular function: nucleic acid binding transcription factor activity (GO:0001071)
BGIOSGA022003	20.7618	22.2294	24.7208	17.8837	17.3231	22.6115	4.8167	5.51473	5.73445	13.1372	13.2012	11.4681	15.5302	11.9821	15.1658	[H]	Coenzyme transport and metabolism	Biological Process: rRNA processing (GO:0006364);; Cellular Component: chloroplast thylakoid membrane (GO:0009535);; Cellular Component: chloroplast envelope (GO:0009941);; Biological Process: regulation of proton transport (GO:0010155);; Biological Process: photosynthesis (GO:0015979);; Biological Process: chlorophyll biosynthetic process (GO:0015995);; Biological Process: isopentenyl diphosphat…	K03428|2.87044e-129|osa:4340015|K03428 magnesium-protoporphyrin O-methyltransferase [EC:2.1.1.11] | (RefSeq) 134P10.4; magnesium protoporphyrin IX methyltransferase, chloroplastic	Porphyrin and chlorophyll metabolism (ko00860)	[H]	Coenzyme transport and metabolism	Magnesium-protoporphyrin IX methyltransferase C-terminus;; Methyltransferase domain;; Methyltransferase domain;; Methyltransferase domain;; Methyltransferase domain;; Methyltransferase domain;; Ribosomal protein L11 methyltransferase (PrmA);; Mycolic acid cyclopropane synthetase;; Methyltransferase small domain;; CheR methyltransferase, SAM binding domain	Magnesium protoporphyrin IX methyltransferase, chloroplastic OS=Arabidopsis thaliana OX=3702 GN=CHLM PE=1 SV=1	H	Coenzyme transport and metabolism	hypothetical protein OsI_21498 [Oryza sativa Indica Group]	biological process: metabolic process (GO:0008152);; biological process: cellular process (GO:0009987);; cellular component: cell (GO:0005623);; cellular component: membrane (GO:0016020);; cellular component: organelle (GO:0043226);; cellular component: organelle part (GO:0044422);; cellular component: cell part (GO:0044464);; biological process: biological regulation (GO:0065007);; biological pr…
BGIOSGA027308	0	0.703771	0.295613	0	0	0	0.389409	0.41937	0	0.284191	0.254087	0	0.620035	0.625813	0.556385	--	--	Cellular Component: mitochondrion (GO:0005739);;	--	--	--	--	--	--	--	--	hypothetical protein OsI_28551 [Oryza sativa Indica Group]	cellular component: cell (GO:0005623);; cellular component: organelle (GO:0043226);; cellular component: cell part (GO:0044464)
BGIOSGA013708	0.151932	0.173374	0.244662	0.416604	0.254335	0.257304	4.18238	4.16971	0.491899	0.392146	0.36066	0.38042	2.71507	0.437617	0.278424	[K]	Transcription	Molecular Function: protein kinase activity (GO:0004672);; Molecular Function: ATP binding (GO:0005524);; Biological Process: protein phosphorylation (GO:0006468);; Cellular Component: integral component of membrane (GO:0016021);; Cellular Component: cytoplasmic vesicle (GO:0016023);;	--	--	--	--	Protein tyrosine kinase;; Protein kinase domain;; Leucine rich repeat;; Leucine Rich repeats (2 copies);; Leucine Rich Repeat	Probable inactive leucine-rich repeat receptor-like protein kinase At3g03770 OS=Arabidopsis thaliana OX=3702 GN=At3g03770 PE=2 SV=1	T	Signal transduction mechanisms	hypothetical protein OsI_13849 [Oryza sativa Indica Group]	biological process: metabolic process (GO:0008152);; biological process: cellular process (GO:0009987);; molecular function: catalytic activity (GO:0003824);; molecular function: binding (GO:0005488);; cellular component: membrane (GO:0016020);; cellular component: membrane part (GO:0044425);; cellular component: cell (GO:0005623);; cellular component: organelle (GO:0043226);; cellular component:…
BGIOSGA016908	0.13309	0.05342	0.082781	0.098795	0.054697	0.090254	3.28883	3.12313	4.24094	0.798123	0.68594	0.751475	0.715996	0.819754	0.866316	--	--	Molecular Function: protein serine/threonine kinase activity (GO:0004674);; Molecular Function: ATP binding (GO:0005524);; Biological Process: protein phosphorylation (GO:0006468);; Cellular Component: cytoplasmic vesicle (GO:0016023);; Molecular Function: polysaccharide binding (GO:0030247);;	--	--	[T]	Signal transduction mechanisms	Wall-associated receptor kinase galacturonan-binding	Wall-associated receptor kinase-like 14 OS=Arabidopsis thaliana OX=3702 GN=WAKL14 PE=2 SV=2	T	Signal transduction mechanisms	hypothetical protein OsI_16950 [Oryza sativa Indica Group]	biological process: metabolic process (GO:0008152);; biological process: cellular process (GO:0009987);; molecular function: catalytic activity (GO:0003824);; molecular function: binding (GO:0005488);; cellular component: cell (GO:0005623);; cellular component: organelle (GO:0043226);; cellular component: cell part (GO:0044464)
BGIOSGA033584	0.577958	0.324958	0.70185	1.18997	0.474373	1.42895	8.90203	15.3132	8.2579	1.48279	3.83478	2.89292	3.7793	2.92503	0.783828	--	--	--	--	--	--	--	--	--	S	Function unknown	hypothetical protein OsI_36932 [Oryza sativa Indica Group]	--
BGIOSGA024759	0.882565	0.827633	0.91396	1.24418	1.09468	1.0744	0.668045	0.376928	0.544698	0.923064	0.625821	0.73323	0.534265	0.452199	0.362757	--	--	Cellular Component: membrane (GO:0016020);;	--	--	--	--	--	--	--	--	PREDICTED: uncharacterized protein LOC4342484 [Oryza sativa Japonica Group]	cellular component: membrane (GO:0016020)
BGIOSGA020779	0.669238	0.91003	1.14078	1.40834	1.65797	3.44319	1.44665	1.62773	1.98347	2.91451	3.90123	3.08315	1.54709	1.6047	1.54196	--	--	--	--	--	--	--	--	--	S	Function unknown	hypothetical protein OsI_23907 [Oryza sativa Indica Group]	--
BGIOSGA013890	16.3795	19.7285	20.3045	15.4967	15.3259	17.4527	48.9356	47.2685	45.8101	36.2515	38.603	42.5036	34.2775	34.1328	34.9281	[C]	Energy production and conversion	Molecular Function: electron carrier activity (GO:0009055);; Cellular Component: chloroplast (GO:0009507);; Biological Process: electron transport chain (GO:0022900);; Molecular Function: metal ion binding (GO:0046872);; Molecular Function: 2 iron, 2 sulfur cluster binding (GO:0051537);;	K02639|6.50011e-97|osa:4334701|K02639 ferredoxin | (RefSeq) ferredoxin-3, chloroplastic	Photosynthesis (ko00195)	--	--	2Fe-2S iron-sulfur cluster binding domain	Ferredoxin-3, chloroplastic OS=Zea mays OX=4577 GN=FDX3 PE=1 SV=1	C	Energy production and conversion	PREDICTED: ferredoxin-3, chloroplastic [Oryza sativa Japonica Group]	molecular function: electron carrier activity (GO:0009055);; cellular component: cell (GO:0005623);; cellular component: organelle (GO:0043226);; cellular component: cell part (GO:0044464);; biological process: metabolic process (GO:0008152);; biological process: cellular process (GO:0009987);; biological process: single-organism process (GO:0044699);; molecular function: binding (GO:0005488)
Oryza_sativa_newGene_20332	0.088616	0	0	0.037601	0.406877	0.298054	0	0	0	0	0	0	0	0	0	--	--	Molecular Function: nucleic acid binding (GO:0003676);; Molecular Function: protein serine/threonine kinase activity (GO:0004674);; Molecular Function: ATP binding (GO:0005524);; Biological Process: protein phosphorylation (GO:0006468);; Molecular Function: zinc ion binding (GO:0008270);; Cellular Component: integral component of membrane (GO:0016021);;	K04733|6.02747e-60|dosa:Os04t0177000-00|K04733 interleukin-1 receptor-associated kinase 4 [EC:2.7.11.1] | (RAP-DB) Os04g0177000; Similar to Stress-induced receptor-like kinase 2.	--	[T]	Signal transduction mechanisms	--	Probable receptor-like protein kinase At5g39030 OS=Arabidopsis thaliana OX=3702 GN=At5g39030 PE=2 SV=1	T	Signal transduction mechanisms	hypothetical protein OsJ_13995 [Oryza sativa Japonica Group]	molecular function: binding (GO:0005488);; biological process: metabolic process (GO:0008152);; biological process: cellular process (GO:0009987);; molecular function: catalytic activity (GO:0003824);; cellular component: membrane (GO:0016020);; cellular component: membrane part (GO:0044425)
BGIOSGA023687	0.143815	0.241822	0.342401	0.035254	0.070662	0.328852	0.558615	0.677968	1.04733	2.01858	1.87844	1.96592	3.95366	5.16495	3.43075	[M]	Cell wall/membrane/envelope biogenesis	Biological Process: response to heat (GO:0009408);; Biological Process: response to cold (GO:0009409);; Biological Process: response to water deprivation (GO:0009414);; Biological Process: response to high light intensity (GO:0009644);; Biological Process: response to hydrogen peroxide (GO:0042542);; Molecular Function: inositol 3-alpha-galactosyltransferase activity (GO:0047216);;	K18819|0|osa:4344351|K18819 inositol 3-alpha-galactosyltransferase [EC:2.4.1.123] | (RefSeq) OJ1150_E04.126, OJ1165_F02.103; galactinol synthase 2	Galactose metabolism (ko00052)	[G]	Carbohydrate transport and metabolism	Glycosyl transferase family 8	Galactinol synthase 2 OS=Solanum lycopersicum OX=4081 GN=GOLS2 PE=2 SV=1	O	Posttranslational modification, protein turnover, chaperones	hypothetical protein OsI_27402 [Oryza sativa Indica Group]	biological process: response to stimulus (GO:0050896);; biological process: metabolic process (GO:0008152);; molecular function: catalytic activity (GO:0003824)
BGIOSGA029765	19.9503	19.4964	22.0963	17.386	16.9475	25.3617	9.74058	10.4246	10.897	17.3341	17.1359	15.7761	13.1035	10.3488	12.8527	--	--	Molecular Function: DNA binding (GO:0003677);;	--	--	--	--	ZF-HD protein dimerisation region	Zinc-finger homeodomain protein 9 OS=Oryza sativa subsp. japonica OX=39947 GN=ZHD9 PE=3 SV=2	S	Function unknown	hypothetical protein OsI_31360 [Oryza sativa Indica Group]	molecular function: binding (GO:0005488)
BGIOSGA016495	1.66926	1.61845	1.78557	1.1769	1.18146	1.7715	0.887243	1.10579	0.849956	0.971803	2.38466	1.60737	0.918609	0.998396	0.836345	[E]	Amino acid transport and metabolism	Molecular Function: glutamate decarboxylase activity (GO:0004351);; Biological Process: glutamate metabolic process (GO:0006536);; Biological Process: response to salt stress (GO:0009651);; Molecular Function: oxidoreductase activity (GO:0016491);; Molecular Function: pyridoxal phosphate binding (GO:0030170);; Biological Process: oxidation-reduction process (GO:0055114);;	K01580|0|osa:4335977|K01580 glutamate decarboxylase [EC:4.1.1.15] | (RefSeq) GAD; glutamate decarboxylase 4	Alanine, aspartate and glutamate metabolism (ko00250);; beta-Alanine metabolism (ko00410);; Taurine and hypotaurine metabolism (ko00430);; Butanoate metabolism (ko00650)	[E]	Amino acid transport and metabolism	Pyridoxal-dependent decarboxylase conserved domain;; Aminotransferase class-V	Glutamate decarboxylase OS=Petunia hybrida OX=4102 GN=GAD PE=1 SV=1	E	Amino acid transport and metabolism	PREDICTED: glutamate decarboxylase 4 [Oryza sativa Japonica Group]	biological process: metabolic process (GO:0008152);; molecular function: catalytic activity (GO:0003824);; biological process: cellular process (GO:0009987);; biological process: single-organism process (GO:0044699);; biological process: response to stimulus (GO:0050896);; molecular function: binding (GO:0005488)
BGIOSGA036264	1.72225	1.42118	1.80431	0.903185	1.62691	0.842577	0.103971	0.365936	0.252877	1.9803	1.23297	1.70531	2.78832	1.82679	1.86736	--	--	Molecular Function: voltage-gated chloride channel activity (GO:0005247);; Biological Process: chloride transport (GO:0006821);; Molecular Function: nitrate transmembrane transporter activity (GO:0015112);; Cellular Component: integral component of membrane (GO:0016021);; Molecular Function: adenyl nucleotide binding (GO:0030554);; Biological Process: transmembrane transport (GO:0055085);;	--	--	[P]	Inorganic ion transport and metabolism	--	Chloride channel protein CLC-a OS=Arabidopsis thaliana OX=3702 GN=CLC-A PE=1 SV=2	P	Inorganic ion transport and metabolism	hypothetical protein OsI_38196 [Oryza sativa Indica Group]	biological process: cellular process (GO:0009987);; biological process: single-organism process (GO:0044699);; biological process: localization (GO:0051179);; biological process: biological regulation (GO:0065007);; molecular function: transporter activity (GO:0005215);; cellular component: membrane (GO:0016020);; cellular component: membrane part (GO:0044425);; molecular function: binding (GO:00…
BGIOSGA031565	0.741031	0.629629	0.720821	0.58722	0.77078	0.647176	40.3087	40.3594	38.9168	21.4307	21.3069	21.0414	42.5692	36.5095	44.0458	--	--	Molecular Function: iron ion binding (GO:0005506);; Cellular Component: endoplasmic reticulum (GO:0005783);; Molecular Function: electron carrier activity (GO:0009055);; Biological Process: response to UV-B (GO:0010224);; Molecular Function: oxidoreductase activity, acting on paired donors, with incorporation or reduction of molecular oxygen (GO:0016705);; Molecular Function: heme binding (GO:002…	K09755|8.80141e-170|osa:4349097|K09755 ferulate-5-hydroxylase [EC:1.14.-.-] | (RefSeq) cytochrome P450 84A1	Phenylpropanoid biosynthesis (ko00940)	[Q]	Secondary metabolites biosynthesis, transport and catabolism	Cytochrome P450	Cytochrome P450 84A1 OS=Arabidopsis thaliana OX=3702 GN=CYP84A1 PE=1 SV=1	Q	Secondary metabolites biosynthesis, transport and catabolism	hypothetical protein OsI_34296 [Oryza sativa Indica Group]	molecular function: binding (GO:0005488);; cellular component: cell (GO:0005623);; cellular component: organelle (GO:0043226);; cellular component: cell part (GO:0044464);; molecular function: electron carrier activity (GO:0009055);; biological process: response to stimulus (GO:0050896);; biological process: metabolic process (GO:0008152);; biological process: single-organism process (GO:0044699)…
BGIOSGA026763	2.24288	1.52104	2.09981	1.67806	2.54135	3.69798	0.910055	1.02335	1.2009	1.87451	1.17347	1.94266	0.587799	0.5069	0.798442	[T]	Signal transduction mechanisms	--	--	--	[R]	General function prediction only	Serine aminopeptidase, S33;; alpha/beta hydrolase fold;; Prolyl oligopeptidase family;; Serine hydrolase (FSH1)	--	S	Function unknown	PREDICTED: alpha/beta hydrolase domain-containing protein 17B isoform X1 [Oryza sativa Japonica Group]	--
BGIOSGA014296	0.008815	0	0.027045	0.027479	0.003539	0	0.079049	0.067542	0.064163	0	0.00973	0.017689	0.066521	0.065848	0.030862	[S]	Function unknown	Molecular Function: DNA binding (GO:0003677);; Molecular Function: helicase activity (GO:0004386);; Molecular Function: ATP binding (GO:0005524);; Molecular Function: zinc ion binding (GO:0008270);;	--	--	[KL]	Transcription;; Replication, recombination and repair	SNF2 family N-terminal domain;; Helicase conserved C-terminal domain;; Zinc finger, C3HC4 type (RING finger)	Helicase-like transcription factor CHR28 OS=Arabidopsis thaliana OX=3702 GN=CHR28 PE=1 SV=1	L	Replication, recombination and repair	PREDICTED: helicase-like transcription factor CHR28 [Oryza sativa Japonica Group]	molecular function: binding (GO:0005488);; biological process: metabolic process (GO:0008152);; molecular function: catalytic activity (GO:0003824)
BGIOSGA004269	0.315096	0.184465	0.304196	0.110388	0.068544	0.062362	0.221959	0.166844	0.156918	0.615736	0.537764	0.569768	2.27342	2.10467	2.16011	[T]	Signal transduction mechanisms	Molecular Function: protein serine/threonine kinase activity (GO:0004674);; Molecular Function: ATP binding (GO:0005524);; Cellular Component: mitochondrion (GO:0005739);; Biological Process: protein phosphorylation (GO:0006468);;	--	--	[T]	Signal transduction mechanisms	Protein kinase domain;; Protein tyrosine kinase	Mitogen-activated protein kinase kinase kinase 17 OS=Arabidopsis thaliana OX=3702 GN=MAPKKK17 PE=1 SV=1	T	Signal transduction mechanisms	hypothetical protein OsI_03400 [Oryza sativa Indica Group]	biological process: metabolic process (GO:0008152);; biological process: cellular process (GO:0009987);; molecular function: catalytic activity (GO:0003824);; molecular function: binding (GO:0005488);; cellular component: cell (GO:0005623);; cellular component: organelle (GO:0043226);; cellular component: cell part (GO:0044464)
BGIOSGA002299	0.946066	1.25135	1.37749	0.73686	0.837119	1.23178	0.258172	0.269375	0.277505	0.288976	0.278041	0.255528	0.395192	0.174753	0.334916	[M]	Cell wall/membrane/envelope biogenesis	Molecular Function: protein serine/threonine kinase activity (GO:0004674);; Molecular Function: ATP binding (GO:0005524);; Cellular Component: plasma membrane (GO:0005886);; Biological Process: protein phosphorylation (GO:0006468);; Cellular Component: integral component of membrane (GO:0016021);; Cellular Component: cytoplasmic vesicle (GO:0016023);;	--	--	--	--	Protein kinase domain;; Protein tyrosine kinase;; Leucine rich repeat;; Leucine rich repeat N-terminal domain	Protein NSP-INTERACTING KINASE 3 OS=Arabidopsis thaliana OX=3702 GN=NIK3 PE=1 SV=1	T	Signal transduction mechanisms	PREDICTED: protein NSP-INTERACTING KINASE 3 [Oryza sativa Japonica Group]	biological process: metabolic process (GO:0008152);; biological process: cellular process (GO:0009987);; molecular function: catalytic activity (GO:0003824);; molecular function: binding (GO:0005488);; cellular component: cell (GO:0005623);; cellular component: membrane (GO:0016020);; cellular component: cell part (GO:0044464);; cellular component: membrane part (GO:0044425);; cellular component:…
BGIOSGA032390	10.0523	8.88341	8.98583	12.0533	14.3229	11.4508	15.2906	11.0723	8.56699	25.3429	23.8688	18.9764	23.7264	21.2269	21.9494	[E]	Amino acid transport and metabolism	Molecular Function: transporter activity (GO:0005215);; Biological Process: oligopeptide transport (GO:0006857);; Cellular Component: membrane (GO:0016020);;	--	--	[E]	Amino acid transport and metabolism	POT family;; Major Facilitator Superfamily	Protein NRT1/ PTR FAMILY 8.3 OS=Arabidopsis thaliana OX=3702 GN=NPF8.3 PE=1 SV=1	E	Amino acid transport and metabolism	hypothetical protein OsI_32536 [Oryza sativa Indica Group]	molecular function: transporter activity (GO:0005215);; biological process: single-organism process (GO:0044699);; biological process: localization (GO:0051179);; cellular component: membrane (GO:0016020)
BGIOSGA033476	46.9011	54.3205	65.8477	39.6426	36.0296	62.6993	94.2989	80.4721	80.1726	161.836	171.459	167.853	19.6987	18.1776	17.6418	--	--	Cellular Component: cytoplasmic vesicle (GO:0016023);;	--	--	--	--	--	--	--	--	expressed protein [Oryza sativa Japonica Group]	cellular component: cell (GO:0005623);; cellular component: organelle (GO:0043226);; cellular component: cell part (GO:0044464)
BGIOSGA030205	0.073445	0.208084	0.215747	0.139961	0.043489	0.103189	0.106059	0.1601	0.494852	0.341304	0.351531	0.498517	0.525483	0.4828	0.383364	[T]	Signal transduction mechanisms	Molecular Function: ATP binding (GO:0005524);; Biological Process: obsolete ATP catabolic process (GO:0006200);; Cellular Component: plastid (GO:0009536);; Cellular Component: membrane (GO:0016020);; Molecular Function: ATPase activity (GO:0016887);;	--	--	[Q]	Secondary metabolites biosynthesis, transport and catabolism	ABC-2 type transporter;; ABC transporter;; AAA domain, putative AbiEii toxin, Type IV TA system	ABC transporter G family member 11 OS=Arabidopsis thaliana OX=3702 GN=ABCG11 PE=1 SV=1	V	Defense mechanisms	hypothetical protein OsI_30441 [Oryza sativa Indica Group]	molecular function: binding (GO:0005488);; biological process: metabolic process (GO:0008152);; biological process: cellular process (GO:0009987);; biological process: single-organism process (GO:0044699);; cellular component: cell (GO:0005623);; cellular component: organelle (GO:0043226);; cellular component: cell part (GO:0044464);; cellular component: membrane (GO:0016020);; molecular function…
BGIOSGA026622	0	0	0	0	0	0	0	0.816484	0	0	0	0	0.767545	0	0.83684	[M]	Cell wall/membrane/envelope biogenesis	Cellular Component: mitochondrion (GO:0005739);; Biological Process: carbohydrate metabolic process (GO:0005975);; Molecular Function: racemase and epimerase activity, acting on carbohydrates and derivatives (GO:0016857);; Biological Process: cellular metabolic process (GO:0044237);; Molecular Function: coenzyme binding (GO:0050662);;	K08679|1.52576e-179|osa:4346094|K08679 UDP-glucuronate 4-epimerase [EC:5.1.3.6] | (RefSeq) OJ1191_A10.124; UDP-glucuronate 4-epimerase 6	Starch and sucrose metabolism (ko00500);; Amino sugar and nucleotide sugar metabolism (ko00520)	[M]	Cell wall/membrane/envelope biogenesis	NAD dependent epimerase/dehydratase family;; GDP-mannose 4,6 dehydratase	UDP-glucuronate 4-epimerase 6 OS=Arabidopsis thaliana OX=3702 GN=GAE6 PE=1 SV=1	M	Cell wall/membrane/envelope biogenesis	hypothetical protein OsI_29968 [Oryza sativa Indica Group]	cellular component: cell (GO:0005623);; cellular component: organelle (GO:0043226);; cellular component: cell part (GO:0044464);; biological process: metabolic process (GO:0008152);; molecular function: catalytic activity (GO:0003824);; biological process: cellular process (GO:0009987);; molecular function: binding (GO:0005488)
BGIOSGA017137	3.55976	2.46155	4.08011	5.00874	4.49766	3.84708	20.0442	19.9247	18.9686	7.50415	7.596	7.20916	10.6359	10.9264	10.873	[M]	Cell wall/membrane/envelope biogenesis	Molecular Function: UDP-glucose 4-epimerase activity (GO:0003978);; Biological Process: galactose metabolic process (GO:0006012);; Cellular Component: integral component of membrane (GO:0016021);; Cellular Component: Golgi cisterna membrane (GO:0032580);; Biological Process: UDP-L-arabinose biosynthetic process (GO:0033358);; Biological Process: capsule polysaccharide biosynthetic process (GO:004…	K12448|0|osa:4337011|K12448 UDP-arabinose 4-epimerase [EC:5.1.3.5] | (RefSeq) OsUEL-2, UEL-2; probable UDP-arabinose 4-epimerase 2	Amino sugar and nucleotide sugar metabolism (ko00520)	[M]	Cell wall/membrane/envelope biogenesis	GDP-mannose 4,6 dehydratase;; NAD dependent epimerase/dehydratase family;; Polysaccharide biosynthesis protein;; 3-beta hydroxysteroid dehydrogenase/isomerase family;; RmlD substrate binding domain;; NAD(P)H-binding;; Male sterility protein	Probable UDP-arabinose 4-epimerase 2 OS=Oryza sativa subsp. japonica OX=39947 GN=UEL-2 PE=2 SV=1	M	Cell wall/membrane/envelope biogenesis	hypothetical protein OsI_17430 [Oryza sativa Indica Group]	biological process: metabolic process (GO:0008152);; molecular function: catalytic activity (GO:0003824);; biological process: single-organism process (GO:0044699);; cellular component: membrane (GO:0016020);; cellular component: membrane part (GO:0044425);; cellular component: cell (GO:0005623);; cellular component: organelle (GO:0043226);; cellular component: organelle part (GO:0044422);; cellu…
BGIOSGA014724	0.563163	0.340831	0.502216	0.812913	0.280638	0.542689	0.156239	0.39586	0.451688	0.718788	0.698062	0.934816	0.257696	0.256165	0.193522	[G]	Carbohydrate transport and metabolism	Cellular Component: mitochondrion (GO:0005739);; Biological Process: carbohydrate metabolic process (GO:0005975);; Biological Process: lipid metabolic process (GO:0006629);; Molecular Function: beta-glucosidase activity (GO:0008422);; Cellular Component: plastid (GO:0009536);; Cellular Component: cytoplasmic vesicle (GO:0016023);; Molecular Function: hydrolase activity, acting on ester bonds (GO:…	--	--	[G]	Carbohydrate transport and metabolism	Glycosyl hydrolase family 1	Putative beta-glucosidase 15 OS=Oryza sativa subsp. japonica OX=39947 GN=BGLU15 PE=5 SV=2	G	Carbohydrate transport and metabolism	hypothetical protein OsI_16625 [Oryza sativa Indica Group]	cellular component: cell (GO:0005623);; cellular component: organelle (GO:0043226);; cellular component: cell part (GO:0044464);; biological process: metabolic process (GO:0008152);; biological process: single-organism process (GO:0044699);; molecular function: catalytic activity (GO:0003824)
BGIOSGA027061	0	0	0	0.150824	0.056409	0.036478	0	0	0	0.054241	0	0.035959	0.127753	0	0	[O]	Posttranslational modification, protein turnover, chaperones	Biological Process: protein folding (GO:0006457);; Biological Process: response to stress (GO:0006950);; Molecular Function: heat shock protein binding (GO:0031072);; Molecular Function: unfolded protein binding (GO:0051082);;	K09510|0|osa:4345413|K09510 DnaJ homolog subfamily B member 4 | (RefSeq) P0436B06.2; dnaJ homolog subfamily B member 1	--	[O]	Posttranslational modification, protein turnover, chaperones	DnaJ C terminal domain;; DnaJ domain	DnaJ protein ERDJ3B OS=Arabidopsis thaliana OX=3702 GN=ERDJ3B PE=1 SV=1	O	Posttranslational modification, protein turnover, chaperones	hypothetical protein OsI_29038 [Oryza sativa Indica Group]	biological process: metabolic process (GO:0008152);; biological process: cellular process (GO:0009987);; biological process: response to stimulus (GO:0050896);; molecular function: binding (GO:0005488)
BGIOSGA004763	7.4763	7.60165	8.37715	5.83019	5.49154	7.90265	4.76783	4.65569	4.87413	5.20455	5.72743	5.23752	4.93956	5.41597	5.64065	--	--	Biological Process: developmental process (GO:0032502);;	--	--	--	--	Plant protein 1589 of unknown function (A_thal_3526)	--	S	Function unknown	PREDICTED: uncharacterized protein LOC4327369 isoform X1 [Oryza sativa Japonica Group]	biological process: developmental process (GO:0032502)
BGIOSGA017675	1.5132	0.965491	1.48942	0.905083	1.25755	0.58811	0.412605	0.815751	1.01373	1.03911	1.3558	1.20036	1.29617	0.667574	1.16159	[G]	Carbohydrate transport and metabolism	Molecular Function: glucokinase activity (GO:0004340);; Molecular Function: ATP binding (GO:0005524);; Cellular Component: nucleus (GO:0005634);; Cellular Component: mitochondrion (GO:0005739);; Cellular Component: vacuole (GO:0005773);; Cellular Component: plasma membrane (GO:0005886);; Biological Process: glycolytic process (GO:0006096);; Molecular Function: zinc ion binding (GO:0008270);; Mole…	K00844|0|osa:4339420|K00844 hexokinase [EC:2.7.1.1] | (RefSeq) HXK2, HXK3; hexokinase-2	Glycolysis / Gluconeogenesis (ko00010);; Fructose and mannose metabolism (ko00051);; Galactose metabolism (ko00052);; Starch and sucrose metabolism (ko00500);; Amino sugar and nucleotide sugar metabolism (ko00520);; Carbon metabolism (ko01200)	[G]	Carbohydrate transport and metabolism	Hexokinase;; Hexokinase	Hexokinase-2 OS=Oryza sativa subsp. japonica OX=39947 GN=HXK2 PE=2 SV=1	G	Carbohydrate transport and metabolism	hypothetical protein OsI_20748 [Oryza sativa Indica Group]	biological process: metabolic process (GO:0008152);; biological process: cellular process (GO:0009987);; molecular function: catalytic activity (GO:0003824);; molecular function: binding (GO:0005488);; cellular component: cell (GO:0005623);; cellular component: organelle (GO:0043226);; cellular component: cell part (GO:0044464);; cellular component: membrane (GO:0016020);; biological process: sin…
BGIOSGA037722	0.555121	0.073346	0.293576	0.055671	0.230869	0.209247	0.247836	0.113108	1.74069	0.739823	0.797708	0.797876	0.089325	1.57167	0.183169	--	--	Molecular Function: protein serine/threonine kinase activity (GO:0004674);; Molecular Function: ATP binding (GO:0005524);; Biological Process: protein phosphorylation (GO:0006468);; Cellular Component: cytoplasmic vesicle (GO:0016023);;	--	--	[T]	Signal transduction mechanisms	--	Wall-associated receptor kinase-like 14 OS=Arabidopsis thaliana OX=3702 GN=WAKL14 PE=2 SV=2	T	Signal transduction mechanisms	hypothetical protein OsI_38971 [Oryza sativa Indica Group]	biological process: metabolic process (GO:0008152);; biological process: cellular process (GO:0009987);; molecular function: catalytic activity (GO:0003824);; molecular function: binding (GO:0005488);; cellular component: cell (GO:0005623);; cellular component: organelle (GO:0043226);; cellular component: cell part (GO:0044464)
BGIOSGA000178	1.92239	1.31503	1.55542	1.66157	1.65132	1.98256	7.87555	6.22294	7.52419	0.79159	2.23757	2.23356	2.64932	2.48015	2.34166	[O]	Posttranslational modification, protein turnover, chaperones	Molecular Function: glutathione transferase activity (GO:0004364);; Biological Process: toxin catabolic process (GO:0009407);;	K00799|3.83394e-124|osa:4326828|K00799 glutathione S-transferase [EC:2.5.1.18] | (RefSeq) glutathione S-transferase 3	Glutathione metabolism (ko00480)	[O]	Posttranslational modification, protein turnover, chaperones	Glutathione S-transferase, C-terminal domain;; Glutathione S-transferase, N-terminal domain;; Glutathione S-transferase, N-terminal domain;; Glutathione S-transferase, C-terminal domain;; Glutathione S-transferase, N-terminal domain;; Glutathione S-transferase, C-terminal domain	Glutathione S-transferase 3 OS=Zea mays OX=4577 GN=GST3 PE=1 SV=4	O	Posttranslational modification, protein turnover, chaperones	hypothetical protein OsI_05077 [Oryza sativa Indica Group]	biological process: metabolic process (GO:0008152);; molecular function: catalytic activity (GO:0003824);; biological process: cellular process (GO:0009987);; biological process: single-organism process (GO:0044699)
BGIOSGA004404	0.242828	0.142823	0.260579	0.206097	0	0.037126	0.265579	0.990138	1.08544	0.680445	1.11189	1.34755	6.05878	5.86792	5.57217	--	--	Molecular Function: transcription factor activity, sequence-specific DNA binding (GO:0003700);; Biological Process: regulation of transcription, DNA-templated (GO:0006355);; Molecular Function: sequence-specific DNA binding (GO:0043565);;	--	--	--	--	WRKY DNA -binding domain	Probable WRKY transcription factor 24 OS=Arabidopsis thaliana OX=3702 GN=WRKY24 PE=2 SV=1	K	Transcription	PREDICTED: probable WRKY transcription factor 24 [Oryza sativa Japonica Group]	biological process: biological regulation (GO:0065007);; molecular function: nucleic acid binding transcription factor activity (GO:0001071);; molecular function: binding (GO:0005488)
BGIOSGA013241	4.80441	4.9517	5.59395	4.18234	4.71239	5.33385	3.92255	4.32666	3.75029	2.66138	3.64555	3.22498	4.40932	3.97042	4.85884	--	--	Cellular Component: integral component of membrane (GO:0016021);; Biological Process: transmembrane transport (GO:0055085);;	K13754|0|osa:4333615|K13754 solute carrier family 24 (sodium/potassium/calcium exchanger), member 6 | (RefSeq) cation/calcium exchanger 1	--	[P]	Inorganic ion transport and metabolism	Sodium/calcium exchanger protein	Cation/calcium exchanger 1 OS=Arabidopsis thaliana OX=3702 GN=CCX1 PE=2 SV=1	P	Inorganic ion transport and metabolism	hypothetical protein OsI_12859 [Oryza sativa Indica Group]	cellular component: membrane (GO:0016020);; cellular component: membrane part (GO:0044425);; biological process: cellular process (GO:0009987);; biological process: single-organism process (GO:0044699);; biological process: localization (GO:0051179)
BGIOSGA030906	0.098061	0.530009	0.26814	0.475373	0	0.30832	0	0	0	0	0	0	0	0	0	[G]	Carbohydrate transport and metabolism	Molecular Function: alpha-amylase activity (GO:0004556);; Molecular Function: calcium ion binding (GO:0005509);; Biological Process: starch catabolic process (GO:0005983);; Biological Process: sucrose catabolic process (GO:0005987);; Biological Process: response to abscisic acid (GO:0009737);; Biological Process: response to gibberellin (GO:0009739);; Cellular Component: cytoplasmic vesicle (GO:0…	K01176|0|osa:4347265|K01176 alpha-amylase [EC:3.2.1.1] | (RefSeq) AMY1.7, AMY3B, OsJ_29632, RAmy3C; alpha-amylase isozyme 3C	Starch and sucrose metabolism (ko00500)	[G]	Carbohydrate transport and metabolism	Alpha-amylase C-terminal beta-sheet domain;; Alpha amylase, catalytic domain	Alpha-amylase isozyme 3C OS=Oryza sativa subsp. japonica OX=39947 GN=AMY1.7 PE=2 SV=2	G	Carbohydrate transport and metabolism	hypothetical protein OsI_31649 [Oryza sativa Indica Group]	biological process: metabolic process (GO:0008152);; molecular function: catalytic activity (GO:0003824);; molecular function: binding (GO:0005488);; biological process: cellular process (GO:0009987);; biological process: single-organism process (GO:0044699);; biological process: response to stimulus (GO:0050896);; cellular component: cell (GO:0005623);; cellular component: organelle (GO:0043226)…
BGIOSGA009350	0.034676	0.038786	0.030031	0.220067	0.026557	0.052083	0.029685	0.024578	0.027832	0.761748	0.12251	0.025008	0.091327	0.020714	0.125672	[E]	Amino acid transport and metabolism	Molecular Function: homoserine kinase activity (GO:0004413);; Molecular Function: ATP binding (GO:0005524);; Cellular Component: mitochondrion (GO:0005739);; Biological Process: threonine metabolic process (GO:0006566);; Cellular Component: chloroplast stroma (GO:0009570);; Biological Process: response to bacterium (GO:0009617);; Biological Process: response to fungus (GO:0009620);; Biological Pr…	K00872|0|osa:4331255|K00872 homoserine kinase [EC:2.7.1.39] | (RefSeq) OJ1149_C12.16; homoserine kinase	Glycine, serine and threonine metabolism (ko00260);; Biosynthesis of amino acids (ko01230)	[E]	Amino acid transport and metabolism	GHMP kinases N terminal domain;; GHMP kinases C terminal	Homoserine kinase OS=Arabidopsis thaliana OX=3702 GN=HSK PE=1 SV=1	E	Amino acid transport and metabolism	PREDICTED: homoserine kinase [Oryza sativa Japonica Group]	biological process: metabolic process (GO:0008152);; biological process: cellular process (GO:0009987);; molecular function: catalytic activity (GO:0003824);; molecular function: binding (GO:0005488);; cellular component: cell (GO:0005623);; cellular component: organelle (GO:0043226);; cellular component: cell part (GO:0044464);; biological process: single-organism process (GO:0044699);; cellular…
Oryza_sativa_newGene_34149	2.01298	1.46375	2.87249	2.24595	2.51814	2.99584	1.6161	1.16385	2.10795	1.08247	3.52338	2.31117	2.05132	2.20435	3.11373	--	--	Biological Process: telomere maintenance (GO:0000723);; Molecular Function: DNA helicase activity (GO:0003678);; Biological Process: DNA repair (GO:0006281);; Biological Process: DNA duplex unwinding (GO:0032508);;	--	--	--	--	--	--	--	--	Os08g0221300, partial [Oryza sativa Japonica Group]	biological process: metabolic process (GO:0008152);; biological process: cellular process (GO:0009987);; biological process: single-organism process (GO:0044699);; biological process: biological regulation (GO:0065007);; biological process: cellular component organization or biogenesis (GO:0071840);; molecular function: catalytic activity (GO:0003824);; biological process: response to stimulus (G…
BGIOSGA020495	3.0841	3.34366	2.93589	2.26112	2.47575	2.59149	1.75734	1.35165	1.50098	1.98249	1.83294	2.01225	2.64384	3.10324	2.55755	[V]	Defense mechanisms	Molecular Function: ATP binding (GO:0005524);; Cellular Component: plasma membrane (GO:0005886);; Biological Process: obsolete ATP catabolic process (GO:0006200);; Cellular Component: cytoplasmic vesicle (GO:0016023);; Molecular Function: ATPase activity (GO:0016887);;	--	--	[Q]	Secondary metabolites biosynthesis, transport and catabolism	ABC transporter	ABC transporter G family member 28 OS=Arabidopsis thaliana OX=3702 GN=ABCG28 PE=3 SV=1	V	Defense mechanisms	hypothetical protein OsI_24554 [Oryza sativa Indica Group]	molecular function: binding (GO:0005488);; cellular component: cell (GO:0005623);; cellular component: membrane (GO:0016020);; cellular component: cell part (GO:0044464);; biological process: metabolic process (GO:0008152);; biological process: cellular process (GO:0009987);; biological process: single-organism process (GO:0044699);; cellular component: organelle (GO:0043226);; molecular function…
BGIOSGA020055	24.5642	23.9599	29.2447	22.617	22.166	30.5021	12.6868	14.163	13.785	25.2086	27.4626	24.7316	30.5946	28.6131	32.0078	[T]	Signal transduction mechanisms	Molecular Function: protein serine/threonine kinase activity (GO:0004674);; Molecular Function: ATP binding (GO:0005524);; Biological Process: protein phosphorylation (GO:0006468);; Cellular Component: thylakoid (GO:0009579);; Biological Process: photosystem II stabilization (GO:0042549);;	--	--	[R]	General function prediction only	Protein kinase domain;; Protein tyrosine kinase	Serine/threonine-protein kinase STN8, chloroplastic OS=Arabidopsis thaliana OX=3702 GN=STN8 PE=2 SV=1	T	Signal transduction mechanisms	PREDICTED: serine/threonine-protein kinase STN8, chloroplastic [Oryza sativa Japonica Group]	biological process: metabolic process (GO:0008152);; biological process: cellular process (GO:0009987);; molecular function: catalytic activity (GO:0003824);; molecular function: binding (GO:0005488);; cellular component: cell (GO:0005623);; cellular component: cell part (GO:0044464);; biological process: biological regulation (GO:0065007)
BGIOSGA003791	0	0	0	0	0	0	0.021704	0.284168	0.10647	0.113087	0	0	0	0	0	--	--	Molecular Function: zinc ion binding (GO:0008270);;	--	--	[O]	Posttranslational modification, protein turnover, chaperones	Zinc finger, C3HC4 type (RING finger)	--	--	--	hypothetical protein OsI_02485 [Oryza sativa Indica Group]	molecular function: binding (GO:0005488)
BGIOSGA020568	0.84604	0.996969	0.705782	1.48117	1.05345	1.04132	1.45084	1.65538	1.42649	2.51296	1.97673	2.19273	3.54439	2.90243	3.42537	--	--	--	--	--	--	--	--	--	S	Function unknown	hypothetical protein OsI_24394 [Oryza sativa Indica Group]	--
BGIOSGA012663	0.417613	0.740563	0.480626	0.536339	0.398941	0.543067	0.617847	0.351544	0.363749	0.148081	0.183933	0.155537	0.52848	0.419406	0.196909	[R]	General function prediction only	Molecular Function: endonuclease activity (GO:0004519);; Molecular Function: exonuclease activity (GO:0004527);; Cellular Component: mitochondrion (GO:0005739);; Cellular Component: plastid (GO:0009536);;	--	--	--	--	Endonuclease/Exonuclease/phosphatase family	--	S	Function unknown	hypothetical protein OsI_11658 [Oryza sativa Indica Group]	biological process: metabolic process (GO:0008152);; biological process: cellular process (GO:0009987);; molecular function: catalytic activity (GO:0003824);; cellular component: cell (GO:0005623);; cellular component: organelle (GO:0043226);; cellular component: cell part (GO:0044464)
BGIOSGA017613	0.261566	0.410104	0.52151	0.601007	0.753359	0.494954	0.188981	0.112059	0.116482	0.25694	0.292294	0.169251	0.577896	0.429695	0.593383	[J]	Translation, ribosomal structure and biogenesis	Molecular Function: ATP binding (GO:0005524);; Cellular Component: mitochondrion (GO:0005739);; Biological Process: tRNA processing (GO:0008033);; Cellular Component: plastid (GO:0009536);; Molecular Function: transferase activity (GO:0016740);;	K10760|0|osa:4339535|K10760 adenylate dimethylallyltransferase (cytokinin synthase) [EC:2.5.1.27 2.5.1.112] | (RefSeq) OsIPT7; adenylate isopentenyltransferase	Zeatin biosynthesis (ko00908)	[J]	Translation, ribosomal structure and biogenesis	IPP transferase;; Isopentenyl transferase;; AAA domain	Adenylate isopentenyltransferase 1, chloroplastic OS=Arabidopsis thaliana OX=3702 GN=IPT1 PE=1 SV=2	J	Translation, ribosomal structure and biogenesis	unknown protein [Oryza sativa Japonica Group]	molecular function: binding (GO:0005488);; cellular component: cell (GO:0005623);; cellular component: organelle (GO:0043226);; cellular component: cell part (GO:0044464);; biological process: metabolic process (GO:0008152);; biological process: cellular process (GO:0009987);; molecular function: catalytic activity (GO:0003824)
BGIOSGA021849	0	0	0.004527	0.02201	0.064782	0.01591	0.405943	0.570988	0.425977	0.415148	0.549806	0.681961	1.28477	2.13854	0.856346	--	--	Molecular Function: DNA binding (GO:0003677);; Molecular Function: transcription factor activity, sequence-specific DNA binding (GO:0003700);; Cellular Component: nucleus (GO:0005634);; Biological Process: regulation of transcription, DNA-templated (GO:0006355);; Biological Process: flower development (GO:0009908);; Biological Process: cell differentiation (GO:0030154);; Molecular Function: prote…	--	--	[K]	Transcription	SRF-type transcription factor (DNA-binding and dimerisation domain);; K-box region	MADS-box transcription factor 5 OS=Oryza sativa subsp. japonica OX=39947 GN=MADS5 PE=1 SV=1	K	Transcription	PREDICTED: MADS-box transcription factor 5 [Oryza sativa Japonica Group]	molecular function: binding (GO:0005488);; biological process: biological regulation (GO:0065007);; molecular function: nucleic acid binding transcription factor activity (GO:0001071);; cellular component: cell (GO:0005623);; cellular component: organelle (GO:0043226);; cellular component: cell part (GO:0044464);; biological process: reproductive process (GO:0022414);; biological process: multice…
BGIOSGA017749	1.55424	1.59139	1.73871	2.12038	2.02419	2.32515	4.64585	4.05084	4.15088	3.70655	3.75867	4.21039	5.07327	5.19481	5.42995	--	--	Molecular Function: catalytic activity (GO:0003824);; Biological Process: defense response (GO:0006952);; Molecular Function: ADP binding (GO:0043531);;	--	--	[T]	Signal transduction mechanisms	Transcription factor regulating root and shoot growth via Pin3;; NB-ARC domain;; AAA domain	Disease resistance protein RPP13 OS=Arabidopsis thaliana OX=3702 GN=RPP13 PE=2 SV=2	S	Function unknown	hypothetical protein OsI_20559 [Oryza sativa Indica Group]	molecular function: catalytic activity (GO:0003824);; biological process: response to stimulus (GO:0050896);; molecular function: binding (GO:0005488)
BGIOSGA036667	0.041401	0.043513	0.022256	0.158584	0.174276	0.230035	0.231958	0.157546	0.097167	0.226071	0.166672	0.402384	0.116122	0.086131	0.166209	--	--	Cellular Component: mitochondrion (GO:0005739);; Biological Process: defense response (GO:0006952);; Cellular Component: cytoplasmic vesicle (GO:0016023);; Molecular Function: hydrolase activity (GO:0016787);; Molecular Function: ADP binding (GO:0043531);;	--	--	--	--	Myb/SANT-like DNA-binding domain	--	--	--	hypothetical protein OsI_37396 [Oryza sativa Indica Group]	cellular component: cell (GO:0005623);; cellular component: organelle (GO:0043226);; cellular component: cell part (GO:0044464);; biological process: response to stimulus (GO:0050896);; biological process: metabolic process (GO:0008152);; molecular function: catalytic activity (GO:0003824);; molecular function: binding (GO:0005488)
BGIOSGA020599	0.056294	0.917099	0.418126	0.532073	1.00958	0.802657	0.241788	0.796464	0.63809	1.47875	2.22008	1.8337	0.741181	0.652828	1.06465	--	--	Cellular Component: plastid (GO:0009536);;	--	--	--	--	--	--	--	--	unknown protein [Oryza sativa Japonica Group]	cellular component: cell (GO:0005623);; cellular component: organelle (GO:0043226);; cellular component: cell part (GO:0044464)
BGIOSGA031111	1.4511	1.52679	1.36785	1.16442	1.48138	0.989915	7.18856	6.6526	7.38002	4.30175	3.92891	3.62923	3.53526	3.02597	3.1934	[I]	Lipid transport and metabolism	Molecular Function: hydroxymethylglutaryl-CoA synthase activity (GO:0004421);; Biological Process: isoprenoid biosynthetic process (GO:0008299);;	K01641|0|osa:4347614|K01641 hydroxymethylglutaryl-CoA synthase [EC:2.3.3.10] | (RefSeq) hydroxymethylglutaryl-CoA synthase	Synthesis and degradation of ketone bodies (ko00072);; Valine, leucine and isoleucine degradation (ko00280);; Butanoate metabolism (ko00650);; Terpenoid backbone biosynthesis (ko00900)	[I]	Lipid transport and metabolism	Hydroxymethylglutaryl-coenzyme A synthase C terminal;; Hydroxymethylglutaryl-coenzyme A synthase N terminal;; 3-Oxoacyl-[acyl-carrier-protein (ACP)] synthase III C terminal	Hydroxymethylglutaryl-CoA synthase OS=Arabidopsis thaliana OX=3702 GN=HMGS PE=1 SV=2	I	Lipid transport and metabolism	hypothetical protein OsI_32080 [Oryza sativa Indica Group]	biological process: metabolic process (GO:0008152);; molecular function: catalytic activity (GO:0003824);; biological process: cellular process (GO:0009987);; biological process: single-organism process (GO:0044699)
BGIOSGA033181	0.008712	0.241806	0	0	0	0.029001	0.990123	0.643003	0.491746	0.063543	0.049697	0	0.203466	0	0	--	--	Cellular Component: extracellular region (GO:0005576);;	--	--	--	--	--	Ripening-related protein 3 OS=Oryza sativa subsp. japonica OX=39947 GN=Os10g0490100 PE=2 SV=1	S	Function unknown	hypothetical protein OsI_34127 [Oryza sativa Indica Group]	cellular component: extracellular region (GO:0005576)
BGIOSGA033435	1.76993	1.59329	1.96042	2.2431	1.45018	4.62055	0.700752	0.699768	0.777044	5.20774	5.46335	4.36715	3.31318	2.8146	4.19817	--	--	Molecular Function: phospholipid binding (GO:0005543);;	--	--	--	--	Auxin canalisation	--	--	--	hypothetical protein OsI_34633 [Oryza sativa Indica Group]	molecular function: binding (GO:0005488)
BGIOSGA003498	9.32989	10.0291	10.2438	17.1111	17.4184	18.8872	5.74495	6.09913	6.24904	31.5699	32.7165	30.168	24.0065	23.4727	26.1494	[C]	Energy production and conversion	Cellular Component: mitochondrion (GO:0005739);; Cellular Component: chloroplast stroma (GO:0009570);; Biological Process: response to nitrate (GO:0010167);; Biological Process: nitrate transport (GO:0015706);; Cellular Component: membrane (GO:0016020);; Biological Process: cysteine biosynthetic process (GO:0019344);; Molecular Function: heme binding (GO:0020037);; Biological Process: electron tr…	K00366|0|osa:4326014|K00366 ferredoxin-nitrite reductase [EC:1.7.7.1] | (RefSeq) ferredoxin--nitrite reductase, chloroplastic	Nitrogen metabolism (ko00910)	[P]	Inorganic ion transport and metabolism	Nitrite and sulphite reductase 4Fe-4S domain;; Nitrite/Sulfite reductase ferredoxin-like half domain	Ferredoxin--nitrite reductase, chloroplastic OS=Oryza sativa subsp. japonica OX=39947 GN=Os01g0357100 PE=2 SV=1	C	Energy production and conversion	hypothetical protein OsI_01871 [Oryza sativa Indica Group]	cellular component: cell (GO:0005623);; cellular component: organelle (GO:0043226);; cellular component: cell part (GO:0044464);; cellular component: organelle part (GO:0044422);; biological process: response to stimulus (GO:0050896);; biological process: single-organism process (GO:0044699);; biological process: localization (GO:0051179);; cellular component: membrane (GO:0016020);; biological p…
BGIOSGA015994	4.00576	3.91794	5.37642	4.55288	4.04137	3.51058	2.48668	2.9323	3.11758	1.03062	1.04425	0.866629	0.349296	0.105786	0.677619	--	--	Molecular Function: iron ion binding (GO:0005506);; Cellular Component: endoplasmic reticulum (GO:0005783);; Molecular Function: electron carrier activity (GO:0009055);; Cellular Component: cytoplasmic vesicle (GO:0016023);; Molecular Function: oxidoreductase activity, acting on paired donors, with incorporation or reduction of molecular oxygen, NAD(P)H as one donor, and incorporation of one atom…	--	--	[Q]	Secondary metabolites biosynthesis, transport and catabolism	--	Tyrosine N-monooxygenase OS=Sorghum bicolor OX=4558 GN=CYP79A1 PE=1 SV=3	Q	Secondary metabolites biosynthesis, transport and catabolism	hypothetical protein OsI_15061 [Oryza sativa Indica Group]	molecular function: binding (GO:0005488);; cellular component: cell (GO:0005623);; cellular component: organelle (GO:0043226);; cellular component: cell part (GO:0044464);; molecular function: electron carrier activity (GO:0009055);; biological process: metabolic process (GO:0008152);; biological process: single-organism process (GO:0044699);; molecular function: catalytic activity (GO:0003824);;…
BGIOSGA001294	0.211343	0.168486	0.050882	0.15344	0.148671	0.297281	0.024521	0.014445	0	0.072508	0.172398	0.053852	0	0.044867	0	[E]	Amino acid transport and metabolism	Molecular Function: oxidoreductase activity (GO:0016491);; Biological Process: oxidation-reduction process (GO:0055114);;	--	--	[R]	General function prediction only	FAD dependent oxidoreductase	--	E	Amino acid transport and metabolism	hypothetical protein OsI_02675 [Oryza sativa Indica Group]	biological process: metabolic process (GO:0008152);; molecular function: catalytic activity (GO:0003824);; biological process: single-organism process (GO:0044699)
BGIOSGA012581	0	0	0.045533	4.33706	6.2452	0.781491	0.310729	0	0	0.187366	0	0.066676	0.180881	0.23956	0.083631	--	--	Cellular Component: cytoplasmic vesicle (GO:0016023);;	--	--	--	--	--	--	S	Function unknown	PREDICTED: uncharacterized protein LOC9266629 [Oryza sativa Japonica Group]	cellular component: cell (GO:0005623);; cellular component: organelle (GO:0043226);; cellular component: cell part (GO:0044464)
BGIOSGA018223	0.031644	0.142974	0.161267	0.091283	0.086077	0.155866	0	0	0.0117	0	0	0	0.118136	0.025253	0.078707	--	--	--	--	--	--	--	--	--	--	--	hypothetical protein OsI_19600 [Oryza sativa Indica Group]	--
BGIOSGA033111	3.62895	4.20565	5.19238	5.12324	5.34546	6.71441	18.9477	19.8997	20.4179	10.0808	10.8194	11.4453	11.8238	10.8276	10.5822	[E]	Amino acid transport and metabolism	Biological Process: response to wounding (GO:0009611);; Biological Process: response to nematode (GO:0009624);; Biological Process: response to abscisic acid (GO:0009737);; Biological Process: response to salicylic acid (GO:0009751);; Biological Process: response to jasmonic acid (GO:0009753);; Cellular Component: membrane (GO:0016020);; Biological Process: hyperosmotic salinity response (GO:0042…	--	--	[E]	Amino acid transport and metabolism	POT family	Protein NRT1/ PTR FAMILY 5.2 OS=Arabidopsis thaliana OX=3702 GN=NPF5.2 PE=2 SV=1	E	Amino acid transport and metabolism	hypothetical protein OsI_33990 [Oryza sativa Indica Group]	biological process: response to stimulus (GO:0050896);; biological process: multi-organism process (GO:0051704);; cellular component: membrane (GO:0016020);; biological process: single-organism process (GO:0044699);; biological process: localization (GO:0051179);; molecular function: transporter activity (GO:0005215)
BGIOSGA003803	0.60312	0.61666	0.737396	1.05136	0.954866	2.48399	1.163	1.36477	1.29128	1.89983	1.65973	1.69321	1.52891	1.2815	1.37548	--	--	Molecular Function: nucleic acid binding (GO:0003676);; Molecular Function: metal ion binding (GO:0046872);;	--	--	[R]	General function prediction only	Zinc finger, C2H2 type;; Zinc-finger double-stranded RNA-binding	Protein indeterminate-domain 7 OS=Arabidopsis thaliana OX=3702 GN=IDD7 PE=2 SV=1	S	Function unknown	hypothetical protein OsI_02513 [Oryza sativa Indica Group]	molecular function: binding (GO:0005488)
BGIOSGA024384	0.087583	0.101543	0.146556	0.202286	0.155053	0.148587	0.530064	0.665809	0.588956	0.367589	0.233311	0.244842	0.236598	0.334327	0.476263	[R]	General function prediction only	Molecular Function: ATP binding (GO:0005524);; Biological Process: defense response (GO:0006952);; Molecular Function: nucleoside-triphosphatase activity (GO:0017111);; Molecular Function: ADP binding (GO:0043531);;	--	--	[T]	Signal transduction mechanisms	NB-ARC domain;; Leucine Rich repeats (2 copies)	Putative disease resistance protein At3g14460 OS=Arabidopsis thaliana OX=3702 GN=At3g14460 PE=3 SV=1	S	Function unknown	hypothetical protein OsI_25832 [Oryza sativa Indica Group]	molecular function: binding (GO:0005488);; biological process: response to stimulus (GO:0050896);; biological process: metabolic process (GO:0008152);; molecular function: catalytic activity (GO:0003824)
BGIOSGA002368	0.284197	0.059607	0.223885	0.329601	0.496447	0.513434	0.849153	0.767979	1.16295	0.309631	0.342965	0.460283	0.642716	0.319477	0.39665	[I]	Lipid transport and metabolism	Biological Process: metabolic process (GO:0008152);; Molecular Function: hydrolase activity (GO:0016787);;	--	--	[V]	Defense mechanisms	alpha/beta hydrolase fold;; Carboxylesterase family	Probable carboxylesterase 15 OS=Arabidopsis thaliana OX=3702 GN=CXE15 PE=2 SV=1	I	Lipid transport and metabolism	hypothetical protein OsI_00460 [Oryza sativa Indica Group]	biological process: metabolic process (GO:0008152);; molecular function: catalytic activity (GO:0003824)
BGIOSGA034901	6.778	7.39435	7.74247	8.32974	8.49911	9.05117	5.43397	6.06502	5.77621	15.0875	14.7378	16.1486	7.21629	7.67647	7.65774	[K]	Transcription	Molecular Function: protein serine/threonine kinase activity (GO:0004674);; Molecular Function: ATP binding (GO:0005524);; Biological Process: protein phosphorylation (GO:0006468);; Cellular Component: integral component of membrane (GO:0016021);; Cellular Component: cytoplasmic vesicle (GO:0016023);;	--	--	--	--	Leucine rich repeat;; Protein kinase domain;; Protein tyrosine kinase;; Leucine Rich repeats (2 copies);; Leucine rich repeat N-terminal domain;; Leucine Rich Repeat	Probable LRR receptor-like serine/threonine-protein kinase At3g47570 OS=Arabidopsis thaliana OX=3702 GN=At3g47570 PE=2 SV=1	S	Function unknown	hypothetical protein OsI_35296 [Oryza sativa Indica Group]	biological process: metabolic process (GO:0008152);; biological process: cellular process (GO:0009987);; molecular function: catalytic activity (GO:0003824);; molecular function: binding (GO:0005488);; cellular component: membrane (GO:0016020);; cellular component: membrane part (GO:0044425);; cellular component: cell (GO:0005623);; cellular component: organelle (GO:0043226);; cellular component:…
BGIOSGA019799	10.7459	9.93009	9.83447	9.83886	8.66451	9.26083	4.66534	4.30937	4.59252	8.45518	7.54649	8.51366	7.2923	8.20083	7.8608	[L]	Replication, recombination and repair	Molecular Function: GTPase activity (GO:0003924);; Molecular Function: thiamine-phosphate diphosphorylase activity (GO:0004789);; Molecular Function: GTP binding (GO:0005525);; Biological Process: obsolete GTP catabolic process (GO:0006184);; Biological Process: rRNA processing (GO:0006364);; Biological Process: thiamine biosynthetic process (GO:0009228);; Biological Process: embryo development e…	--	--	[O]	Posttranslational modification, protein turnover, chaperones	Dynamin family;; 50S ribosome-binding GTPase;; Elongation factor Tu GTP binding domain	Probable transmembrane GTPase FZO-like, chloroplastic OS=Arabidopsis thaliana OX=3702 GN=FZL PE=1 SV=1	S	Function unknown	hypothetical protein OsI_19825 [Oryza sativa Indica Group]	biological process: metabolic process (GO:0008152);; molecular function: catalytic activity (GO:0003824);; molecular function: binding (GO:0005488);; biological process: cellular process (GO:0009987);; biological process: single-organism process (GO:0044699);; biological process: reproductive process (GO:0022414);; biological process: multicellular organismal process (GO:0032501);; biological pro…
BGIOSGA037088	0.027684	0.040119	0	4.20722	4.98514	1.80854	0.069591	0	0.036795	0	0	0.061883	0.091557	0.076304	0	[O]	Posttranslational modification, protein turnover, chaperones	Molecular Function: structural molecule activity (GO:0005198);; Molecular Function: iron ion binding (GO:0005506);; Cellular Component: chloroplast stroma (GO:0009570);; Biological Process: chloroplast organization (GO:0009658);; Biological Process: iron-sulfur cluster assembly (GO:0016226);; Molecular Function: iron-sulfur cluster binding (GO:0051536);;	--	--	[O]	Posttranslational modification, protein turnover, chaperones	NifU-like domain	NifU-like protein 1, chloroplastic OS=Oryza sativa subsp. japonica OX=39947 GN=NIFU1 PE=1 SV=1	O	Posttranslational modification, protein turnover, chaperones	PREDICTED: nifU-like protein 1, chloroplastic [Oryza sativa Japonica Group]	molecular function: structural molecule activity (GO:0005198);; molecular function: binding (GO:0005488);; cellular component: cell (GO:0005623);; cellular component: organelle (GO:0043226);; cellular component: organelle part (GO:0044422);; cellular component: cell part (GO:0044464);; biological process: cellular process (GO:0009987);; biological process: cellular component organization or bioge…
BGIOSGA037596	0.253346	0.215932	0.20359	0.226024	0.242007	0.29013	0.084667	0.28187	0.184338	0.131383	0.161323	0.138643	0.079263	0.148118	0.138127	[V]	Defense mechanisms	Molecular Function: ATP binding (GO:0005524);; Cellular Component: plasma membrane (GO:0005886);; Biological Process: obsolete ATP catabolic process (GO:0006200);; Cellular Component: integral component of membrane (GO:0016021);; Molecular Function: ATPase activity, coupled to transmembrane movement of substances (GO:0042626);; Biological Process: transmembrane transport (GO:0055085);;	--	--	[Q]	Secondary metabolites biosynthesis, transport and catabolism	ABC transporter;; ABC transporter transmembrane region;; RecF/RecN/SMC N terminal domain;; P-loop containing region of AAA domain;; 50S ribosome-binding GTPase;; AAA domain;; AAA domain, putative AbiEii toxin, Type IV TA system;; Dynamin family;; Type II/IV secretion system protein	ABC transporter C family member 10 OS=Arabidopsis thaliana OX=3702 GN=ABCC10 PE=2 SV=2	V	Defense mechanisms	hypothetical protein OsI_38732 [Oryza sativa Indica Group]	molecular function: binding (GO:0005488);; cellular component: cell (GO:0005623);; cellular component: membrane (GO:0016020);; cellular component: cell part (GO:0044464);; biological process: metabolic process (GO:0008152);; biological process: cellular process (GO:0009987);; biological process: single-organism process (GO:0044699);; cellular component: membrane part (GO:0044425);; biological pro…
BGIOSGA033971	4.73275	5.35828	4.59422	7.53844	6.67628	7.42751	13.2277	13.1135	13.1482	13.8768	13.616	13.5046	13.1258	13.852	13.4489	[R]	General function prediction only	Cellular Component: mitochondrion (GO:0005739);; Biological Process: defense response (GO:0006952);; Cellular Component: plastid (GO:0009536);; Molecular Function: ADP binding (GO:0043531);;	--	--	[T]	Signal transduction mechanisms	NB-ARC domain;; Leucine Rich repeats (2 copies)	Putative disease resistance protein RGA3 OS=Solanum bulbocastanum OX=147425 GN=RGA3 PE=2 SV=2	S	Function unknown	hypothetical protein OsI_36159 [Oryza sativa Indica Group]	cellular component: cell (GO:0005623);; cellular component: organelle (GO:0043226);; cellular component: cell part (GO:0044464);; biological process: response to stimulus (GO:0050896);; molecular function: binding (GO:0005488)
BGIOSGA034852	0.153579	0.209658	0.229689	0.023154	0.122164	0.130071	0.161801	0.216429	0.353094	0.933238	0.431669	0.410854	0.282872	0.254457	0.151124	--	--	--	--	--	--	--	--	--	--	--	PREDICTED: vegetative cell wall protein gp1 [Oryza sativa Japonica Group]	--
BGIOSGA016694	26.6367	27.4682	30.616	24.4765	23.5483	30.7716	14.9453	15.354	16.336	20.9749	21.3579	18.5045	13.1227	12.0946	14.7775	--	--	Cellular Component: intracellular (GO:0005622);; Molecular Function: zinc ion binding (GO:0008270);;	--	--	[K]	Transcription	CCT motif;; B-box zinc finger	Zinc finger protein CONSTANS-LIKE 3 OS=Arabidopsis thaliana OX=3702 GN=COL3 PE=1 SV=1	K	Transcription	OSIGBa0092E01.11 [Oryza sativa]	cellular component: cell (GO:0005623);; cellular component: cell part (GO:0044464);; molecular function: binding (GO:0005488)
BGIOSGA026689	0.673106	1.11918	1.35162	0.711102	0.563384	0.829944	1.15971	1.17754	0.705521	1.38006	0.901733	0.480119	2.32028	2.38766	2.20323	--	--	--	--	--	--	--	--	--	S	Function unknown	PREDICTED: uncharacterized protein LOC4346011 [Oryza sativa Japonica Group]	--
BGIOSGA021701	7.82635	8.77212	8.50143	12.1168	12.2506	10.7068	28.9374	26.385	25.6853	14.9843	14.0047	13.0365	12.145	13.4216	13.3872	--	--	Molecular Function: ion channel activity (GO:0005216);; Biological Process: ion transport (GO:0006811);; Biological Process: response to nematode (GO:0009624);; Cellular Component: integral component of membrane (GO:0016021);; Biological Process: transmembrane transport (GO:0055085);;	--	--	[PT]	Inorganic ion transport and metabolism;; Signal transduction mechanisms	Ion transport protein	Probable cyclic nucleotide-gated ion channel 20, chloroplastic OS=Arabidopsis thaliana OX=3702 GN=CNGC20 PE=2 SV=1	S	Function unknown	PREDICTED: probable cyclic nucleotide-gated ion channel 20, chloroplastic [Oryza sativa Japonica Group]	biological process: cellular process (GO:0009987);; biological process: single-organism process (GO:0044699);; biological process: localization (GO:0051179);; molecular function: transporter activity (GO:0005215);; biological process: response to stimulus (GO:0050896);; biological process: multi-organism process (GO:0051704);; cellular component: membrane (GO:0016020);; cellular component: membra…
BGIOSGA011656	1.25422	1.42591	0.957962	1.82566	1.22002	4.10577	0.616085	0.801091	0.342322	2.96565	2.43627	2.66178	1.64207	1.41751	1.13319	--	--	Molecular Function: protein kinase activity (GO:0004672);; Molecular Function: ATP binding (GO:0005524);; Biological Process: protein phosphorylation (GO:0006468);; Cellular Component: plastid (GO:0009536);; Cellular Component: cytoplasmic vesicle (GO:0016023);; Molecular Function: transferase activity, transferring hexosyl groups (GO:0016758);;	--	--	--	--	--	--	--	--	hypothetical protein OsI_09626 [Oryza sativa Indica Group]	biological process: metabolic process (GO:0008152);; biological process: cellular process (GO:0009987);; molecular function: catalytic activity (GO:0003824);; molecular function: binding (GO:0005488);; cellular component: cell (GO:0005623);; cellular component: organelle (GO:0043226);; cellular component: cell part (GO:0044464)
BGIOSGA001637	0.852401	0.782992	0.909144	0.650235	0.754107	0.74271	0.943025	0.97189	1.26997	2.25438	2.75734	2.49959	4.48432	4.42741	4.11558	[M]	Cell wall/membrane/envelope biogenesis	Cellular Component: chloroplast stroma (GO:0009570);;	--	--	--	--	--	--	S	Function unknown	PREDICTED: uncharacterized protein LOC4325729 isoform X2 [Oryza sativa Japonica Group]	cellular component: cell (GO:0005623);; cellular component: organelle (GO:0043226);; cellular component: organelle part (GO:0044422);; cellular component: cell part (GO:0044464)
BGIOSGA005974	2.1145	2.56841	1.61075	3.48974	3.11057	3.81092	6.84419	5.86674	6.50827	6.39295	5.92724	6.8808	5.75732	5.69989	5.05735	--	--	--	--	--	--	--	GRAM domain	Putative GEM-like protein 8 OS=Arabidopsis thaliana OX=3702 GN=At5g23370 PE=3 SV=1	S	Function unknown	PREDICTED: putative GEM-like protein 8 [Oryza sativa Japonica Group]	--
BGIOSGA007471	5.09031	5.21586	5.10137	7.45294	6.06435	6.78942	10.8053	11.0045	11.5626	6.10696	5.57834	6.22818	6.19677	6.4822	5.75802	--	--	Molecular Function: transporter activity (GO:0005215);; Cellular Component: intracellular (GO:0005622);; Cellular Component: plasma membrane (GO:0005886);; Biological Process: transport (GO:0006810);;	--	--	[I]	Lipid transport and metabolism	CRAL/TRIO domain;; CRAL/TRIO, N-terminal domain	Phosphatidylinositol/phosphatidylcholine transfer protein SFH8 OS=Arabidopsis thaliana OX=3702 GN=SFH8 PE=2 SV=1	S	Function unknown	PREDICTED: phosphatidylinositol/phosphatidylcholine transfer protein SFH6 [Oryza sativa Japonica Group]	molecular function: transporter activity (GO:0005215);; cellular component: cell (GO:0005623);; cellular component: cell part (GO:0044464);; cellular component: membrane (GO:0016020);; biological process: localization (GO:0051179)
BGIOSGA038503	0.063364	0.087472	0.186751	0.06645	0.091626	0.038206	3.36712	3.17872	2.35691	1.17685	0.537098	1.05556	0.56969	0.648934	0.95885	[J]	Translation, ribosomal structure and biogenesis	Molecular Function: protein serine/threonine kinase activity (GO:0004674);; Molecular Function: ATP binding (GO:0005524);; Biological Process: protein phosphorylation (GO:0006468);; Molecular Function: polysaccharide binding (GO:0030247);;	--	--	--	--	Protein kinase domain;; Protein tyrosine kinase	L-type lectin-domain containing receptor kinase IX.1 OS=Arabidopsis thaliana OX=3702 GN=LECRK91 PE=1 SV=1	--	--	PREDICTED: L-type lectin-domain containing receptor kinase IX.1 [Oryza sativa Japonica Group]	biological process: metabolic process (GO:0008152);; biological process: cellular process (GO:0009987);; molecular function: catalytic activity (GO:0003824);; molecular function: binding (GO:0005488)
BGIOSGA002756	6.36614	6.76871	7.32996	14.0478	13.2301	12.0017	6.51612	7.22742	7.06523	17.3237	15.9682	15.0849	13.4088	13.2108	13.005	[M]	Cell wall/membrane/envelope biogenesis	Biological Process: glycolipid biosynthetic process (GO:0009247);; Cellular Component: chloroplast envelope (GO:0009941);; Biological Process: cellular response to phosphate starvation (GO:0016036);; Molecular Function: UDP-sulfoquinovose:DAG sulfoquinovosyltransferase activity (GO:0046510);;	K06119|0|dosa:Os01t0142300-01|K06119 sulfoquinovosyltransferase [EC:2.4.1.-] | (RAP-DB) Os01g0142300; Glycosyl transferase, group 1 domain containing protein.	Glycerolipid metabolism (ko00561)	[MOI]	Cell wall/membrane/envelope biogenesis;; Posttranslational modification, protein turnover, chaperones;; Lipid transport and metabolism	Glycosyl transferases group 1;; Glycosyl transferases group 1;; Glycosyltransferase Family 4;; Glycosyl transferase 4-like domain;; Glycosyl transferases group 1;; Glycosyl transferase 4-like	Sulfoquinovosyl transferase SQD2 OS=Arabidopsis thaliana OX=3702 GN=SQD2 PE=1 SV=1	M	Cell wall/membrane/envelope biogenesis	hypothetical protein OsI_00342 [Oryza sativa Indica Group]	biological process: metabolic process (GO:0008152);; biological process: cellular process (GO:0009987);; biological process: single-organism process (GO:0044699);; cellular component: cell (GO:0005623);; cellular component: organelle (GO:0043226);; cellular component: organelle part (GO:0044422);; cellular component: cell part (GO:0044464);; biological process: response to stimulus (GO:0050896);;…
BGIOSGA018445	0.156834	0.040356	0.212847	0.089193	0.098839	0	0.196684	0.337498	0.219959	0	0.130492	0.060641	1.97331	2.08162	1.93763	--	--	Molecular Function: catalytic activity (GO:0003824);; Cellular Component: plasma membrane (GO:0005886);; Biological Process: multicellular organism development (GO:0007275);; Biological Process: metabolic process (GO:0008152);; Biological Process: response to auxin (GO:0009733);; Biological Process: response to brassinosteroid (GO:0009741);; Biological Process: unidimensional cell growth (GO:0009…	--	--	--	--	Domain of unknown function (DUF588)	CASP-like protein BLE3 OS=Oryza sativa subsp. japonica OX=39947 GN=BLE3 PE=2 SV=1	S	Function unknown	PREDICTED: CASP-like protein BLE3 [Oryza sativa Japonica Group]	molecular function: catalytic activity (GO:0003824);; cellular component: cell (GO:0005623);; cellular component: membrane (GO:0016020);; cellular component: cell part (GO:0044464);; biological process: multicellular organismal process (GO:0032501);; biological process: developmental process (GO:0032502);; biological process: single-organism process (GO:0044699);; biological process: metabolic pr…
Oryza_sativa_newGene_4996	0	0.063519	0.047094	0.430858	0.284307	0.203855	0.116201	0.291377	0.086907	0.060042	0.161232	0.175024	0.055648	0	0.018874	--	--	--	--	--	--	--	--	--	--	--	hypothetical protein [Oryza sativa Japonica Group]	--
BGIOSGA013590	0	0	0.606966	0.277691	0.38291	0.31125	0	0	0	0	0.28735	0.361258	0	0	0	[G]	Carbohydrate transport and metabolism	Biological Process: metabolic process (GO:0008152);; Molecular Function: transferase activity, transferring hexosyl groups (GO:0016758);;	--	--	[GC]	Carbohydrate transport and metabolism;; Energy production and conversion	UDP-glucoronosyl and UDP-glucosyl transferase;; Glycosyltransferase family 28 C-terminal domain	UDP-glycosyltransferase 83A1 OS=Arabidopsis thaliana OX=3702 GN=UGT83A1 PE=2 SV=1	S	Function unknown	PREDICTED: UDP-glycosyltransferase 83A1 [Oryza sativa Japonica Group]	biological process: metabolic process (GO:0008152);; molecular function: catalytic activity (GO:0003824)
BGIOSGA030954	0.486438	0.527544	0.862192	1.00306	1.42878	1.14727	0.712379	0.597671	0.466893	0.566396	0.800974	1.0509	1.30939	0.908354	1.18025	--	--	Cellular Component: nucleus (GO:0005634);; Cellular Component: plastid (GO:0009536);; Molecular Function: protein dimerization activity (GO:0046983);;	--	--	--	--	Helix-loop-helix DNA-binding domain	Transcription factor bHLH49 OS=Arabidopsis thaliana OX=3702 GN=BHLH49 PE=1 SV=1	K	Transcription	hypothetical protein OsI_31742 [Oryza sativa Indica Group]	cellular component: cell (GO:0005623);; cellular component: organelle (GO:0043226);; cellular component: cell part (GO:0044464);; molecular function: binding (GO:0005488)
BGIOSGA009858	0.08109	0.358968	0.362091	0.887428	0.361634	0.486887	4.26406	3.54715	4.42798	0.409315	0.368178	0.322359	1.54536	0.824031	0.809726	--	--	--	--	--	--	--	--	--	S	Function unknown	hypothetical protein OsJ_12475 [Oryza sativa Japonica Group]	--
BGIOSGA005959	0.088784	0	0.021819	0	0	0	0.064145	0	0	0	0	0	0.127829	0.191345	0.1031	[M]	Cell wall/membrane/envelope biogenesis	Biological Process: tRNA dihydrouridine synthesis (GO:0002943);; Molecular Function: transmembrane receptor protein serine/threonine kinase activity (GO:0004675);; Molecular Function: ATP binding (GO:0005524);; Cellular Component: mitochondrion (GO:0005739);; Cellular Component: plasma membrane (GO:0005886);; Biological Process: protein phosphorylation (GO:0006468);; Biological Process: regulatio…	--	--	--	--	Protein kinase domain;; Protein tyrosine kinase	L-type lectin-domain containing receptor kinase IV.2 OS=Arabidopsis thaliana OX=3702 GN=LECRK42 PE=2 SV=1	T	Signal transduction mechanisms	PREDICTED: L-type lectin-domain containing receptor kinase IV.1 [Oryza sativa Japonica Group]	biological process: metabolic process (GO:0008152);; biological process: cellular process (GO:0009987);; biological process: signaling (GO:0023052);; biological process: single-organism process (GO:0044699);; biological process: response to stimulus (GO:0050896);; biological process: biological regulation (GO:0065007);; molecular function: catalytic activity (GO:0003824);; molecular function: rec…
BGIOSGA004529	11.7527	13.2012	13.3204	18.6012	20.5462	22.2837	11.9391	12.0457	15.9824	33.2784	34.0821	29.6891	23.9359	24.334	25.1253	--	--	Molecular Function: copper ion transmembrane transporter activity (GO:0005375);; Cellular Component: integral component of plasma membrane (GO:0005887);; Biological Process: defense response (GO:0006952);; Biological Process: copper ion transmembrane transport (GO:0035434);; Molecular Function: protein self-association (GO:0043621);; Molecular Function: sugar transmembrane transporter activity (G…	K14686|8.90335e-56|osa:4324610|K14686 solute carrier family 31 (copper transporter), member 1 | (RefSeq) COPT1, OsCOPT1; copper transporter 1	--	[P]	Inorganic ion transport and metabolism	Ctr copper transporter family	Copper transporter 1 OS=Oryza sativa subsp. japonica OX=39947 GN=COPT1 PE=2 SV=1	P	Inorganic ion transport and metabolism	PREDICTED: copper transporter 1 [Oryza sativa Japonica Group]	biological process: cellular process (GO:0009987);; biological process: single-organism process (GO:0044699);; biological process: localization (GO:0051179);; molecular function: transporter activity (GO:0005215);; cellular component: cell (GO:0005623);; cellular component: membrane (GO:0016020);; cellular component: membrane part (GO:0044425);; cellular component: cell part (GO:0044464);; biolog…
BGIOSGA000142	1.96088	1.70929	1.43707	2.10195	1.81222	1.65245	1.15841	1.64939	1.33483	0.831918	0.945596	1.16815	0.676749	0.798418	0.687599	[G]	Carbohydrate transport and metabolism	Molecular Function: hexokinase activity (GO:0004396);; Molecular Function: ATP binding (GO:0005524);; Cellular Component: mitochondrial outer membrane (GO:0005741);; Biological Process: glycolytic process (GO:0006096);; Cellular Component: integral component of membrane (GO:0016021);; Biological Process: phosphorylation (GO:0016310);;	K00844|0|osa:4326516|K00844 hexokinase [EC:2.7.1.1] | (RefSeq) HXK3, HXK8; hexokinase-3	Glycolysis / Gluconeogenesis (ko00010);; Fructose and mannose metabolism (ko00051);; Galactose metabolism (ko00052);; Starch and sucrose metabolism (ko00500);; Amino sugar and nucleotide sugar metabolism (ko00520);; Carbon metabolism (ko01200)	[G]	Carbohydrate transport and metabolism	Hexokinase;; Hexokinase	Hexokinase-3 OS=Oryza sativa subsp. japonica OX=39947 GN=HXK3 PE=2 SV=1	G	Carbohydrate transport and metabolism	hypothetical protein OsI_05139 [Oryza sativa Indica Group]	biological process: metabolic process (GO:0008152);; biological process: cellular process (GO:0009987);; molecular function: catalytic activity (GO:0003824);; molecular function: binding (GO:0005488);; cellular component: cell (GO:0005623);; cellular component: membrane (GO:0016020);; cellular component: organelle (GO:0043226);; cellular component: organelle part (GO:0044422);; cellular component…
BGIOSGA040026	1.26777	1.3495	1.17769	1.30415	2.01138	2.09471	1.78247	1.77513	1.21151	1.26973	5.65917	8.18993	1.80898	1.95932	1.38869	[J]	Translation, ribosomal structure and biogenesis	Molecular Function: structural constituent of ribosome (GO:0003735);; Biological Process: translation (GO:0006412);; Cellular Component: chloroplast (GO:0009507);; Cellular Component: large ribosomal subunit (GO:0015934);; Molecular Function: rRNA binding (GO:0019843);;	K02890|3.55161e-104|osa:3131426|K02890 large subunit ribosomal protein L22 | (RefSeq) rpl22, OrsajCp067; ribosomal protein L22	Ribosome (ko03010)	[J]	Translation, ribosomal structure and biogenesis	Ribosomal protein L22p/L17e	50S ribosomal protein L22, chloroplastic OS=Oryza sativa subsp. japonica OX=39947 GN=rpl22 PE=3 SV=1	J	Translation, ribosomal structure and biogenesis	ribosomal protein L22 (plastid) [Oryza sativa Japonica Group]	molecular function: structural molecule activity (GO:0005198);; biological process: metabolic process (GO:0008152);; biological process: cellular process (GO:0009987);; cellular component: cell (GO:0005623);; cellular component: organelle (GO:0043226);; cellular component: cell part (GO:0044464);; cellular component: macromolecular complex (GO:0032991);; cellular component: organelle part (GO:004…
Oryza_sativa_newGene_13014	0.467563	0.422479	0.485838	0.748092	0.85207	0.681449	1.38385	1.06648	1.45771	1.17509	1.14692	1.06496	1.20257	1.4933	1.18755	--	--	Cellular Component: mitochondrion (GO:0005739);;	K03715|1.77351e-08|dosa:Os02t0802700-01|K03715 1,2-diacylglycerol 3-beta-galactosyltransferase [EC:2.4.1.46] | (RAP-DB) Os02g0802700; Similar to MGDG synthase type A.	Glycerolipid metabolism (ko00561)	--	--	--	Probable monogalactosyldiacylglycerol synthase 3, chloroplastic OS=Oryza sativa subsp. japonica OX=39947 GN=MGD3 PE=3 SV=2	M	Cell wall/membrane/envelope biogenesis	hypothetical protein [Oryza sativa Japonica Group]	cellular component: cell (GO:0005623);; cellular component: organelle (GO:0043226);; cellular component: cell part (GO:0044464)
BGIOSGA026501	27.0773	30.6602	32.5237	30.3736	31.5827	34.0289	17.483	17.7775	18.8887	28.4438	28.4208	26.5562	23.2134	24.2371	21.5848	[T]	Signal transduction mechanisms	Molecular Function: protein tyrosine phosphatase activity (GO:0004725);; Cellular Component: mitochondrion (GO:0005739);; Cellular Component: chloroplast stroma (GO:0009570);; Cellular Component: cytoplasmic vesicle (GO:0016023);; Biological Process: peptidyl-tyrosine dephosphorylation (GO:0035335);;	K01104|3.85133e-91|osa:4346297|K01104 protein-tyrosine phosphatase [EC:3.1.3.48] | (RefSeq) OJ1150_A11.23; putative low molecular weight protein-tyrosine-phosphatase slr0328	--	[T]	Signal transduction mechanisms	Low molecular weight phosphotyrosine protein phosphatase;; EAP30/Vps36 family	Vacuolar protein sorting-associated protein 22 homolog 1 OS=Arabidopsis thaliana OX=3702 GN=VP22-1 PE=2 SV=2	U	Intracellular trafficking, secretion, and vesicular transport	hypothetical protein OsI_30242 [Oryza sativa Indica Group]	biological process: metabolic process (GO:0008152);; biological process: cellular process (GO:0009987);; molecular function: catalytic activity (GO:0003824);; cellular component: cell (GO:0005623);; cellular component: organelle (GO:0043226);; cellular component: cell part (GO:0044464);; cellular component: organelle part (GO:0044422)
BGIOSGA028080	0.247533	0.243541	0.327742	0.234388	0.392176	0.204195	1.26198	1.14396	1.22607	0.703383	0.584886	0.458709	1.38728	1.00989	0.81434	--	--	Cellular Component: plastid (GO:0009536);; Cellular Component: membrane (GO:0016020);;	--	--	--	--	--	--	--	--	hypothetical protein OsI_28009 [Oryza sativa Indica Group]	cellular component: cell (GO:0005623);; cellular component: organelle (GO:0043226);; cellular component: cell part (GO:0044464);; cellular component: membrane (GO:0016020)
BGIOSGA021734	52.7588	55.7422	62.3233	64.0021	60.3687	69.0268	28.1065	28.3812	26.7844	63.1673	52.4402	48.2152	60.3269	59.1076	60.3327	[O]	Posttranslational modification, protein turnover, chaperones	Molecular Function: peroxidase activity (GO:0004601);; Biological Process: rRNA processing (GO:0006364);; Cellular Component: chloroplast stromal thylakoid (GO:0009533);; Cellular Component: chloroplast thylakoid membrane (GO:0009535);; Cellular Component: chloroplast envelope (GO:0009941);; Cellular Component: plastoglobule (GO:0010287);; Biological Process: chlorophyll biosynthetic process (GO:…	K03564|2.13002e-123|osa:4340391|K03564 peroxiredoxin Q/BCP [EC:1.11.1.15] | (RefSeq) OsJ_019618; putative peroxiredoxin Q, chloroplastic	--	[O]	Posttranslational modification, protein turnover, chaperones	AhpC/TSA family;; Redoxin	Peroxiredoxin Q, chloroplastic OS=Oryza sativa subsp. japonica OX=39947 GN=Os06g0196300 PE=2 SV=1	O	Posttranslational modification, protein turnover, chaperones	PREDICTED: putative peroxiredoxin Q, chloroplastic isoform X2 [Oryza sativa Japonica Group]	biological process: metabolic process (GO:0008152);; biological process: single-organism process (GO:0044699);; molecular function: catalytic activity (GO:0003824);; molecular function: antioxidant activity (GO:0016209);; biological process: cellular process (GO:0009987);; cellular component: cell (GO:0005623);; cellular component: organelle (GO:0043226);; cellular component: organelle part (GO:0…
BGIOSGA026322	2.14306	2.5521	1.98163	1.96244	2.36946	1.69455	1.85131	1.3805	1.22946	2.11763	2.47857	2.57089	3.4494	5.12784	3.74221	[F]	Nucleotide transport and metabolism	Molecular Function: adenosine deaminase activity (GO:0004000);; Cellular Component: cytosol (GO:0005829);; Biological Process: adenosine catabolic process (GO:0006154);; Biological Process: purine ribonucleoside monophosphate biosynthetic process (GO:0009168);; Biological Process: hypoxanthine salvage (GO:0043103);; Biological Process: inosine biosynthetic process (GO:0046103);;	K01488|0|osa:4344179|K01488 adenosine deaminase [EC:3.5.4.4] | (RefSeq) adenosine deaminase-like protein	Purine metabolism (ko00230)	[F]	Nucleotide transport and metabolism	Adenosine/AMP deaminase	--	F	Nucleotide transport and metabolism	hypothetical protein OsI_27202 [Oryza sativa Indica Group]	biological process: metabolic process (GO:0008152);; molecular function: catalytic activity (GO:0003824);; cellular component: cell (GO:0005623);; cellular component: cell part (GO:0044464);; biological process: cellular process (GO:0009987);; biological process: single-organism process (GO:0044699)
BGIOSGA000282	14.7407	18.6435	17.995	8.56223	7.40148	8.96109	18.7333	16.5328	22.3902	15.2376	12.7543	12.6904	88.2431	78.3841	84.5038	--	--	--	--	--	--	--	--	--	S	Function unknown	PREDICTED: protein S100-A9 [Oryza sativa Japonica Group]	--
BGIOSGA011113	1.02092	1.39616	1.56733	2.13452	2.05652	2.16518	2.94849	3.35637	3.18358	3.05688	2.8295	3.15091	3.72543	4.06929	4.14422	--	--	Biological Process: fatty acid beta-oxidation (GO:0006635);; Biological Process: autophagy (GO:0006914);; Biological Process: toxin catabolic process (GO:0009407);; Cellular Component: membrane (GO:0016020);; Biological Process: proteasome-mediated ubiquitin-dependent protein catabolic process (GO:0043161);; Biological Process: response to misfolded protein (GO:0051788);; Biological Process: prot…	K17907|0|osa:4332250|K17907 autophagy-related protein 9 | (RefSeq) autophagy-related protein 9	--	[R]	General function prediction only	Autophagy protein Apg9	Autophagy-related protein 9 OS=Arabidopsis thaliana OX=3702 GN=ATG9 PE=2 SV=1	U	Intracellular trafficking, secretion, and vesicular transport	hypothetical protein OsI_10753 [Oryza sativa Indica Group]	biological process: metabolic process (GO:0008152);; biological process: cellular process (GO:0009987);; biological process: single-organism process (GO:0044699);; cellular component: membrane (GO:0016020);; biological process: response to stimulus (GO:0050896);; biological process: cellular component organization or biogenesis (GO:0071840)
BGIOSGA019479	0	0.045867	0	0	0	0	0.123002	0.070244	0	0.121855	0.217224	0.101203	2.46799	1.86222	1.57791	--	--	Molecular Function: hydrolase activity, hydrolyzing O-glycosyl compounds (GO:0004553);; Biological Process: carbohydrate metabolic process (GO:0005975);; Cellular Component: cytoplasmic vesicle (GO:0016023);;	--	--	[M]	Cell wall/membrane/envelope biogenesis	Glycosyl hydrolases family 18	Xylanase inhibitor protein 2 OS=Oryza sativa subsp. japonica OX=39947 GN=Chib3H-h PE=1 SV=1	G	Carbohydrate transport and metabolism	PREDICTED: xylanase inhibitor protein 2-like [Oryza sativa Japonica Group]	biological process: metabolic process (GO:0008152);; molecular function: catalytic activity (GO:0003824);; cellular component: cell (GO:0005623);; cellular component: organelle (GO:0043226);; cellular component: cell part (GO:0044464)
BGIOSGA004776	0.445909	0.516306	0.386796	0.874016	0.560339	0.669835	9.57422	9.40161	9.21239	1.40627	1.14823	1.15094	1.85232	1.57885	1.80743	--	--	Molecular Function: calcium-dependent phospholipid binding (GO:0005544);; Cellular Component: cytoplasm (GO:0005737);; Cellular Component: plasma membrane (GO:0005886);; Biological Process: protein targeting to membrane (GO:0006612);; Biological Process: positive regulation of flavonoid biosynthetic process (GO:0009963);; Biological Process: regulation of plant-type hypersensitive response (GO:00…	--	--	[R]	General function prediction only	C2 domain	Elicitor-responsive protein 1 OS=Oryza sativa subsp. japonica OX=39947 GN=ERG1 PE=1 SV=1	S	Function unknown	RecName: Full=Elicitor-responsive protein 1; Short=OsERG1; AltName: Full=17 kDa phloem protein; AltName: Full=Fungal elicitor immediate early-responsive gene 1 protein; Short=FIERG1; AltName: Full=RPP17	molecular function: binding (GO:0005488);; cellular component: cell (GO:0005623);; cellular component: cell part (GO:0044464);; cellular component: membrane (GO:0016020);; biological process: single-organism process (GO:0044699);; biological process: localization (GO:0051179);; biological process: cellular component organization or biogenesis (GO:0071840);; biological process: biological regulati…
BGIOSGA037060	0.086901	0.074447	3.15092	0.214029	2.06517	2.94176	0.062144	0.131516	0.189242	0.235507	0.311917	0.125653	0.098858	1.20168	0.137885	--	--	Molecular Function: transcription factor activity, sequence-specific DNA binding (GO:0003700);; Biological Process: regulation of transcription, DNA-templated (GO:0006355);; Molecular Function: zinc ion binding (GO:0008270);; Molecular Function: sequence-specific DNA binding (GO:0043565);;	--	--	[K]	Transcription	GATA zinc finger	GATA transcription factor 9 OS=Arabidopsis thaliana OX=3702 GN=GATA9 PE=2 SV=1	--	--	hypothetical protein OsI_37614 [Oryza sativa Indica Group]	biological process: biological regulation (GO:0065007);; molecular function: nucleic acid binding transcription factor activity (GO:0001071);; molecular function: binding (GO:0005488)
BGIOSGA036779	0.038955	0.053084	0.053643	0.122775	0.069793	0.064195	0.810979	0.748816	0.754905	0.179201	0.15543	0.156061	0.464524	0.428303	0.392287	--	--	Molecular Function: RNA binding (GO:0003723);; Molecular Function: RNA-directed DNA polymerase activity (GO:0003964);; Biological Process: RNA-dependent DNA biosynthetic process (GO:0006278);; Cellular Component: membrane (GO:0016020);;	--	--	[R]	General function prediction only	Reverse transcriptase (RNA-dependent DNA polymerase);; Protein of unknown function (DUF2985);; Reverse transcriptase-like;; zinc-binding in reverse transcriptase;; PLAC8 family	Putative ribonuclease H protein At1g65750 OS=Arabidopsis thaliana OX=3702 GN=At1g65750 PE=3 SV=1	S	Function unknown	hypothetical protein OsI_37193 [Oryza sativa Indica Group]	molecular function: binding (GO:0005488);; biological process: metabolic process (GO:0008152);; biological process: cellular process (GO:0009987);; molecular function: catalytic activity (GO:0003824);; cellular component: membrane (GO:0016020)
BGIOSGA031491	2.11784	2.01734	1.87565	1.99371	1.92216	1.14683	14.8072	18.6759	17.3826	4.34084	4.71475	4.39146	5.28274	5.0728	4.45259	--	--	Cellular Component: plasma membrane (GO:0005886);;	--	--	--	--	--	--	S	Function unknown	hypothetical protein OsI_34469 [Oryza sativa Indica Group]	cellular component: cell (GO:0005623);; cellular component: membrane (GO:0016020);; cellular component: cell part (GO:0044464)
BGIOSGA029904	1.47227	1.40691	2.28571	2.8616	2.18831	4.54203	2.83861	3.15011	4.4107	5.3469	7.02005	4.10743	3.66383	5.20417	4.68559	--	--	--	--	--	--	--	F-box-like;; F-box domain	--	S	Function unknown	hypothetical protein OsI_31051 [Oryza sativa Indica Group]	--
BGIOSGA005925	2.74019	2.99286	2.81652	2.40979	1.91291	4.41514	0.515576	0.911872	1.16065	2.58922	3.08008	2.67934	0.878019	0.824005	0.506107	--	--	Biological Process: regulation of cyclin-dependent protein serine/threonine kinase activity (GO:0000079);; Molecular Function: protein kinase binding (GO:0019901);;	--	--	[R]	General function prediction only	Cyclin	Cyclin-P4-1 OS=Oryza sativa subsp. japonica OX=39947 GN=CYCP4-1 PE=2 SV=1	S	Function unknown	PREG-like protein [Oryza sativa]	biological process: biological regulation (GO:0065007);; molecular function: binding (GO:0005488)
BGIOSGA031496	8.18877	8.26626	8.56664	8.17129	7.84072	9.2407	13.8926	12.8487	13.1935	7.48581	7.74005	6.69826	5.12624	5.12169	5.76339	[T]	Signal transduction mechanisms	Molecular Function: nucleic acid binding (GO:0003676);; Molecular Function: protein serine/threonine kinase activity (GO:0004674);; Molecular Function: ATP binding (GO:0005524);; Biological Process: protein phosphorylation (GO:0006468);; Cellular Component: cytoplasmic vesicle (GO:0016023);;	--	--	[T]	Signal transduction mechanisms	Protein tyrosine kinase;; Protein kinase domain;; Carbohydrate-binding protein of the ER;; Di-glucose binding within endoplasmic reticulum	Receptor-like protein kinase HERK 1 OS=Arabidopsis thaliana OX=3702 GN=HERK1 PE=1 SV=1	T	Signal transduction mechanisms	hypothetical protein OsI_34461 [Oryza sativa Indica Group]	molecular function: binding (GO:0005488);; biological process: metabolic process (GO:0008152);; biological process: cellular process (GO:0009987);; molecular function: catalytic activity (GO:0003824);; cellular component: cell (GO:0005623);; cellular component: organelle (GO:0043226);; cellular component: cell part (GO:0044464)
BGIOSGA009889	0.042535	0.056382	0.116537	0.086641	0.012934	0.082406	0.188446	0.226155	0.534176	0.151453	0.442634	0.267366	0.537757	0.16282	0.210962	--	--	--	--	--	--	--	Protein of unknown function (DUF1618)	--	--	--	hypothetical protein OsI_13352 [Oryza sativa Indica Group]	--
BGIOSGA036532	0.21988	0.282283	0.213277	0.330512	0.113464	0.318868	0.233361	0.159047	0.131014	0.271697	0.295562	0.392101	0.389899	0.277642	0.427661	[R]	General function prediction only	Molecular Function: GTPase activity (GO:0003924);; Molecular Function: GTP binding (GO:0005525);; Cellular Component: peroxisome (GO:0005777);; Biological Process: obsolete GTP catabolic process (GO:0006184);; Cellular Component: chloroplast outer membrane (GO:0009707);; Biological Process: chloroplast fission (GO:0010020);; Biological Process: peroxisome fission (GO:0016559);; Molecular Function…	K20241|0|dosa:Os12t0178633-00|K20241 WD repeat-containing protein 44 | (RAP-DB) Os12g0178633; WD40 repeat domain containing protein.	--	[S]	Function unknown	WD domain, G-beta repeat;; Anaphase-promoting complex subunit 4 WD40 domain	COMPASS-like H3K4 histone methylase component WDR5B OS=Arabidopsis thaliana OX=3702 GN=WDR5B PE=1 SV=1	S	Function unknown	hypothetical protein OsI_37676 [Oryza sativa Indica Group]	biological process: metabolic process (GO:0008152);; molecular function: catalytic activity (GO:0003824);; molecular function: binding (GO:0005488);; cellular component: cell (GO:0005623);; cellular component: organelle (GO:0043226);; cellular component: cell part (GO:0044464);; biological process: cellular process (GO:0009987);; biological process: single-organism process (GO:0044699);; cellular…
BGIOSGA019707	2.17927	1.80314	1.87595	1.65739	1.29738	2.20395	4.4739	5.53444	5.33357	2.61615	3.6356	3.718	5.74609	4.93522	6.91075	--	--	Cellular Component: cytoplasmic vesicle (GO:0016023);;	--	--	--	--	Protein of unknown function, DUF538	--	S	Function unknown	PREDICTED: uncharacterized protein LOC4338542 [Oryza sativa Japonica Group]	cellular component: cell (GO:0005623);; cellular component: organelle (GO:0043226);; cellular component: cell part (GO:0044464)
BGIOSGA031750	0.7453	0.760953	0.702957	0.367912	0.436393	0.765745	0.202671	0.088986	0.310282	0.233138	0.366717	0.339537	0	0	0	--	--	Molecular Function: phosphorelay response regulator activity (GO:0000156);; Biological Process: phosphorelay signal transduction system (GO:0000160);; Molecular Function: DNA binding (GO:0003677);; Molecular Function: chromatin binding (GO:0003682);; Cellular Component: nucleus (GO:0005634);; Biological Process: regulation of transcription, DNA-templated (GO:0006355);; Biological Process: flower …	--	--	[K]	Transcription	Myb-like DNA-binding domain	Two-component response regulator EHD1 OS=Oryza sativa subsp. indica OX=39946 GN=EHD1 PE=2 SV=1	K	Transcription	hypothetical protein OsI_33927 [Oryza sativa Indica Group]	biological process: cellular process (GO:0009987);; biological process: signaling (GO:0023052);; biological process: single-organism process (GO:0044699);; biological process: response to stimulus (GO:0050896);; biological process: biological regulation (GO:0065007);; molecular function: molecular transducer activity (GO:0060089);; molecular function: binding (GO:0005488);; cellular component: ce…
BGIOSGA010970	3.41737	3.19938	4.29927	5.64133	5.00999	3.81155	32.4288	36.7794	38.929	7.47971	6.25503	12.0377	15.6192	23.2959	9.56324	--	--	Biological Process: metabolic process (GO:0008152);; Cellular Component: chloroplast (GO:0009507);; Cellular Component: cytoplasmic vesicle (GO:0016023);; Molecular Function: transferase activity (GO:0016740);;	K00799|4.99601e-127|dosa:Os03t0283000-00|K00799 glutathione S-transferase [EC:2.5.1.18] | (RAP-DB) Os03g0283000, LAMBDA_GLUTATHIONE_S-TRANSFERASE_3, GSTL3; Similar to In2-1 protein.	Glutathione metabolism (ko00480)	[O]	Posttranslational modification, protein turnover, chaperones	Glutathione S-transferase, N-terminal domain;; Glutathione S-transferase, N-terminal domain;; Glutathione S-transferase, N-terminal domain	Protein IN2-1 homolog B OS=Oryza sativa subsp. japonica OX=39947 GN=GSTZ5 PE=2 SV=1	O	Posttranslational modification, protein turnover, chaperones	hypothetical protein OsI_11051 [Oryza sativa Indica Group]	biological process: metabolic process (GO:0008152);; cellular component: cell (GO:0005623);; cellular component: organelle (GO:0043226);; cellular component: cell part (GO:0044464);; molecular function: catalytic activity (GO:0003824)
BGIOSGA025408	5.44414	5.93317	6.35498	3.23307	3.12643	3.76259	3.31858	2.86396	3.20114	3.8528	4.15261	3.66453	5.10836	4.6608	5.09967	[R]	General function prediction only	Molecular Function: nucleotide binding (GO:0000166);; Biological Process: karyogamy (GO:0000741);; Molecular Function: nucleic acid binding (GO:0003676);; Cellular Component: nucleolus (GO:0005730);; Biological Process: rRNA processing (GO:0006364);; Cellular Component: plastid (GO:0009536);; Biological Process: embryo sac egg cell differentiation (GO:0009560);; Cellular Component: intracellular …	K14549|0|osa:4342750|K14549 U3 small nucleolar RNA-associated protein 15 | (RefSeq) protein SLOW WALKER 1	Ribosome biogenesis in eukaryotes (ko03008)	[S]	Function unknown	UTP15 C terminal;; WD domain, G-beta repeat;; Anaphase-promoting complex subunit 4 WD40 domain	Protein SLOW WALKER 1 OS=Arabidopsis thaliana OX=3702 GN=SWA1 PE=2 SV=1	S	Function unknown	hypothetical protein OsI_25407 [Oryza sativa Indica Group]	molecular function: binding (GO:0005488);; biological process: cellular process (GO:0009987);; biological process: cellular component organization or biogenesis (GO:0071840);; cellular component: cell (GO:0005623);; cellular component: organelle (GO:0043226);; cellular component: organelle part (GO:0044422);; cellular component: cell part (GO:0044464);; biological process: metabolic process (GO:0…
BGIOSGA026842	0.027621	0.029926	0.02838	0.027866	0.027432	0.027464	0.027048	0.019202	0.028299	0.030432	0.030448	2.81747	0.02696	3.47737	0.027039	[C]	Energy production and conversion	Molecular Function: iron ion binding (GO:0005506);; Cellular Component: vacuole (GO:0005773);; Cellular Component: plasma membrane (GO:0005886);; Biological Process: nitric oxide biosynthetic process (GO:0006809);; Molecular Function: electron carrier activity (GO:0009055);; Biological Process: response to light stimulus (GO:0009416);; Biological Process: response to symbiotic fungus (GO:0009610)…	K10534|4.91041e-135|osa:4345798|K10534 nitrate reductase (NAD(P)H) [EC:1.7.1.1 1.7.1.2 1.7.1.3] | (RefSeq) nitrate reductase [NADH] 1-like	Nitrogen metabolism (ko00910)	[HC]	Coenzyme transport and metabolism;; Energy production and conversion	Oxidoreductase NAD-binding domain;; Oxidoreductase FAD-binding domain;; Ferric reductase NAD binding domain	Nitrate reductase [NADH] 1 OS=Oryza sativa subsp. japonica OX=39947 GN=NIA1 PE=2 SV=3	C	Energy production and conversion	hypothetical protein OsI_29538 [Oryza sativa Indica Group]	molecular function: binding (GO:0005488);; cellular component: cell (GO:0005623);; cellular component: organelle (GO:0043226);; cellular component: cell part (GO:0044464);; cellular component: membrane (GO:0016020);; biological process: metabolic process (GO:0008152);; biological process: cellular process (GO:0009987);; molecular function: electron carrier activity (GO:0009055);; biological proce…
BGIOSGA036516	3.87517	3.972	4.85667	3.08089	3.61619	4.79443	2.06715	2.23069	2.55302	2.22097	2.78428	2.80782	2.61936	2.13526	2.79984	--	--	Cellular Component: integral component of membrane (GO:0016021);;	--	--	[E]	Amino acid transport and metabolism	Transmembrane amino acid transporter protein	Amino acid permease 3 OS=Arabidopsis thaliana OX=3702 GN=AAP3 PE=1 SV=2	E	Amino acid transport and metabolism	hypothetical protein OsI_37698 [Oryza sativa Indica Group]	cellular component: membrane (GO:0016020);; cellular component: membrane part (GO:0044425)
BGIOSGA004281	0	0	0.019573	0.018956	0.149514	0.043793	0	0.028493	0	0.020802	0	0	0.309644	0.154073	0.262274	--	--	Molecular Function: zinc ion binding (GO:0008270);; Cellular Component: membrane (GO:0016020);;	--	--	[O]	Posttranslational modification, protein turnover, chaperones	Ring finger domain;; RING-like zinc finger;; RING-H2 zinc finger domain;; Zinc finger, C3HC4 type (RING finger);; Zinc finger, C3HC4 type (RING finger)	E3 ubiquitin-protein ligase At4g11680 OS=Arabidopsis thaliana OX=3702 GN=At4g11680 PE=2 SV=1	O	Posttranslational modification, protein turnover, chaperones	hypothetical protein OsI_03422 [Oryza sativa Indica Group]	molecular function: binding (GO:0005488);; cellular component: membrane (GO:0016020)
BGIOSGA023957	0	0.182192	0	0	0	0	0.208801	0.433547	0.033623	0	0.06507	0.014963	0.953722	0.38136	0.91539	--	--	--	--	--	--	--	--	--	--	--	--	--
BGIOSGA036761	2.04026	1.57496	1.65465	1.62677	1.43021	3.29048	0.877162	1.07496	0.881783	1.3939	1.57488	2.3668	3.11961	2.80871	3.15185	--	--	Molecular Function: calcium ion binding (GO:0005509);; Cellular Component: plasma membrane (GO:0005886);; Biological Process: Golgi to vacuole transport (GO:0006896);; Cellular Component: plastid (GO:0009536);; Molecular Function: amino-terminal vacuolar sorting propeptide binding (GO:0009940);; Cellular Component: cytoplasmic vesicle (GO:0016023);; Cellular Component: Golgi transport complex (GO…	--	--	--	--	PA domain	Vacuolar-sorting receptor 1 OS=Arabidopsis thaliana OX=3702 GN=VSR1 PE=1 SV=2	U	Intracellular trafficking, secretion, and vesicular transport	hypothetical protein OsI_37233 [Oryza sativa Indica Group]	molecular function: binding (GO:0005488);; cellular component: cell (GO:0005623);; cellular component: membrane (GO:0016020);; cellular component: cell part (GO:0044464);; biological process: single-organism process (GO:0044699);; biological process: localization (GO:0051179);; cellular component: organelle (GO:0043226);; cellular component: macromolecular complex (GO:0032991);; cellular componen…
BGIOSGA028656	0.917906	0.987991	1.01232	0.762158	0.922858	0.94525	0.594394	0.842582	0.725287	1.66313	1.62686	1.55766	1.22066	1.44106	1.19572	[G]	Carbohydrate transport and metabolism	Biological Process: double fertilization forming a zygote and endosperm (GO:0009567);; Cellular Component: integral component of membrane (GO:0016021);; Biological Process: transmembrane transport (GO:0055085);;	--	--	[G]	Carbohydrate transport and metabolism	Major Facilitator Superfamily;; Sugar (and other) transporter	--	G	Carbohydrate transport and metabolism	hypothetical protein OsI_29216 [Oryza sativa Indica Group]	biological process: reproduction (GO:0000003);; biological process: reproductive process (GO:0022414);; biological process: single-organism process (GO:0044699);; biological process: multi-organism process (GO:0051704);; cellular component: membrane (GO:0016020);; cellular component: membrane part (GO:0044425);; biological process: cellular process (GO:0009987);; biological process: localization …
BGIOSGA026819	1.62285	1.24303	1.83578	1.48791	1.54355	1.74388	0.242509	0.656319	0.46808	0.942971	1.05148	0.60827	0.282046	0.356672	0.567014	[I]	Lipid transport and metabolism	Biological Process: metabolic process (GO:0008152);; Molecular Function: hydrolase activity (GO:0016787);;	--	--	[V]	Defense mechanisms	alpha/beta hydrolase fold;; Carboxylesterase family;; Esterase PHB depolymerase	2-hydroxyisoflavanone dehydratase OS=Glycyrrhiza echinata OX=46348 GN=HIDM PE=1 SV=1	I	Lipid transport and metabolism	hypothetical protein OsI_29583 [Oryza sativa Indica Group]	biological process: metabolic process (GO:0008152);; molecular function: catalytic activity (GO:0003824)
Oryza_sativa_newGene_33003	0.434933	0.369458	0.35575	0.4914	0.504635	0.28695	0.37846	0.201115	0.40507	0.699636	0.919998	0.995924	0.520394	0.548875	0.613307	--	--	--	K20457|2.30725e-08|osa:9266309|K20457 dihydrofolate synthase [EC:6.3.2.12] | (RefSeq) dihydrofolate synthetase	Folate biosynthesis (ko00790)	[H]	Coenzyme transport and metabolism	--	Dihydrofolate synthetase OS=Arabidopsis thaliana OX=3702 GN=DHFS PE=1 SV=1	H	Coenzyme transport and metabolism	hypothetical protein [Oryza sativa Japonica Group]	--
BGIOSGA014124	5.77645	7.88938	7.6518	7.28789	7.0051	5.63021	19.5176	19.5011	21.6466	9.55521	9.22832	8.29323	14.7079	15.9545	18.0384	[F]	Nucleotide transport and metabolism	Molecular Function: adenylate kinase activity (GO:0004017);; Molecular Function: ATP binding (GO:0005524);; Cellular Component: nucleus (GO:0005634);; Cellular Component: mitochondrion (GO:0005739);; Biological Process: cellular amino acid biosynthetic process (GO:0008652);; Cellular Component: chloroplast stroma (GO:0009570);; Biological Process: nucleotide phosphorylation (GO:0046939);; Biologi…	K00939|2.54107e-143|osa:4337358|K00939 adenylate kinase [EC:2.7.4.3] | (RefSeq) probable adenylate kinase 6, chloroplastic	--	[F]	Nucleotide transport and metabolism	Adenylate kinase;; AAA domain	Probable adenylate kinase 6, chloroplastic OS=Oryza sativa subsp. japonica OX=39947 GN=Os04g0671100 PE=3 SV=1	F	Nucleotide transport and metabolism	PREDICTED: probable adenylate kinase 6, chloroplastic [Oryza sativa Japonica Group]	biological process: metabolic process (GO:0008152);; biological process: cellular process (GO:0009987);; biological process: single-organism process (GO:0044699);; molecular function: catalytic activity (GO:0003824);; molecular function: binding (GO:0005488);; cellular component: cell (GO:0005623);; cellular component: organelle (GO:0043226);; cellular component: cell part (GO:0044464);; cellular…
BGIOSGA014062	324.164	335.518	350.98	433.383	441.047	437.59	348.206	346.613	364.053	215.592	223.1	196.52	140.751	125.923	140.114	[IQ]	Lipid transport and metabolism;; Secondary metabolites biosynthesis, transport and catabolism	Cellular Component: mitochondrion (GO:0005739);; Cellular Component: cytosol (GO:0005829);; Molecular Function: o-succinylbenzoate-CoA ligase activity (GO:0008756);; Cellular Component: plasmodesma (GO:0009506);; Cellular Component: chloroplast stroma (GO:0009570);; Biological Process: positive regulation of seed germination (GO:0010030);; Biological Process: response to nitrate (GO:0010167);; Bi…	--	--	[I]	Lipid transport and metabolism	AMP-binding enzyme;; AMP-binding enzyme C-terminal domain	Oxalate--CoA ligase OS=Arabidopsis thaliana OX=3702 GN=AAE3 PE=1 SV=1	IQ	Lipid transport and metabolism;; Secondary metabolites biosynthesis, transport and catabolism	PREDICTED: oxalate--CoA ligase [Oryza sativa Japonica Group]	cellular component: cell (GO:0005623);; cellular component: organelle (GO:0043226);; cellular component: cell part (GO:0044464);; biological process: metabolic process (GO:0008152);; molecular function: catalytic activity (GO:0003824);; cellular component: cell junction (GO:0030054);; cellular component: organelle part (GO:0044422);; biological process: biological regulation (GO:0065007);; biolog…
BGIOSGA032511	0.120648	0.172388	0.392734	0.165507	0.09718	0.493878	0	0.071978	0	0.30901	0	0.371406	0.238967	0	0.3472	--	--	Cellular Component: plastid (GO:0009536);;	--	--	--	--	F-box-like;; F-box domain	--	--	--	hypothetical protein OsI_32709 [Oryza sativa Indica Group]	cellular component: cell (GO:0005623);; cellular component: organelle (GO:0043226);; cellular component: cell part (GO:0044464)
BGIOSGA020168	0.221906	0.256798	0.270515	0.093968	0.13002	0.094338	0.034147	0.048956	0.063563	0.130148	0.047789	0.184403	0.123821	0.041547	0.110842	[H]	Coenzyme transport and metabolism	Biological Process: lipoate biosynthetic process (GO:0009107);; Biological Process: protein lipoylation (GO:0009249);; Cellular Component: chloroplast (GO:0009507);; Molecular Function: lipoate synthase activity (GO:0016992);; Molecular Function: metal ion binding (GO:0046872);; Molecular Function: 4 iron, 4 sulfur cluster binding (GO:0051539);;	K03644|0|osa:4339289|K03644 lipoyl synthase [EC:2.8.1.8] | (RefSeq) B1155G07.1, LIP1P-2, OJ1005_B11.11, OsJ_19166; lipoyl synthase 2, chloroplastic	Lipoic acid metabolism (ko00785)	[H]	Coenzyme transport and metabolism	Radical SAM superfamily;; N-terminal domain of lipoyl synthase of Radical_SAM family	Lipoyl synthase 2, chloroplastic OS=Oryza sativa subsp. indica OX=39946 GN=LIP1P-2 PE=3 SV=1	H	Coenzyme transport and metabolism	RecName: Full=Lipoyl synthase 2, chloroplastic; AltName: Full=Lipoate synthase 2; Short=LS 2; Short=Lip-syn 2; AltName: Full=Lipoate synthase, plastidial 2; Short=LIP1p 2; AltName: Full=Lipoic acid synthase 2; Flags: Precursor	biological process: metabolic process (GO:0008152);; biological process: cellular process (GO:0009987);; biological process: single-organism process (GO:0044699);; cellular component: cell (GO:0005623);; cellular component: organelle (GO:0043226);; cellular component: cell part (GO:0044464);; molecular function: catalytic activity (GO:0003824);; molecular function: binding (GO:0005488)
BGIOSGA019454	0	0	0.010625	0.127295	0.241676	0.108082	0.010494	0.230021	0	0	0	0	0	0	0.029494	[S]	Function unknown	Molecular Function: protein serine/threonine kinase activity (GO:0004674);; Molecular Function: ATP binding (GO:0005524);; Cellular Component: plasma membrane (GO:0005886);; Biological Process: protein phosphorylation (GO:0006468);; Biological Process: pollen tube growth (GO:0009860);;	--	--	[R]	General function prediction only	Protein kinase domain;; Protein tyrosine kinase	Serine/threonine-protein kinase AGC1-7 OS=Arabidopsis thaliana OX=3702 GN=AGC1-7 PE=1 SV=1	T	Signal transduction mechanisms	hypothetical protein OsI_19097 [Oryza sativa Indica Group]	biological process: metabolic process (GO:0008152);; biological process: cellular process (GO:0009987);; molecular function: catalytic activity (GO:0003824);; molecular function: binding (GO:0005488);; cellular component: cell (GO:0005623);; cellular component: membrane (GO:0016020);; cellular component: cell part (GO:0044464);; biological process: reproductive process (GO:0022414);; biological p…
BGIOSGA028967	0.288604	0.265186	0.581129	0.482113	0.60326	0.465902	16.1951	10.0798	13.4128	2.56179	1.92711	2.62785	4.21647	2.24722	2.13771	--	--	Molecular Function: iron ion binding (GO:0005506);; Cellular Component: chloroplast (GO:0009507);; Biological Process: response to wounding (GO:0009611);; Molecular Function: linoleate 13S-lipoxygenase activity (GO:0016165);; Molecular Function: phytoene dehydrogenase activity (GO:0016166);; Biological Process: electron transport chain (GO:0022900);; Biological Process: oxylipin biosynthetic proc…	K00454|0|osa:4345993|K00454 lipoxygenase [EC:1.13.11.12] | (RefSeq) CM-LOX1, LOX2.1, LOX8, lox2osPil; lipoxygenase 7, chloroplastic	Linoleic acid metabolism (ko00591);; alpha-Linolenic acid metabolism (ko00592)	--	--	Lipoxygenase	Lipoxygenase 7, chloroplastic OS=Oryza sativa subsp. japonica OX=39947 GN=CM-LOX1 PE=2 SV=2	S	Function unknown	hypothetical protein OsI_29815 [Oryza sativa Indica Group]	molecular function: binding (GO:0005488);; cellular component: cell (GO:0005623);; cellular component: organelle (GO:0043226);; cellular component: cell part (GO:0044464);; biological process: response to stimulus (GO:0050896);; biological process: metabolic process (GO:0008152);; biological process: single-organism process (GO:0044699);; molecular function: catalytic activity (GO:0003824);; biol…
BGIOSGA008288	57.6041	56.2329	57.963	49.4285	50.8906	60.8994	32.6259	30.8944	34.0111	40.6233	40.6315	38.5205	44.8451	21.323	22.658	[EH]	Amino acid transport and metabolism;; Coenzyme transport and metabolism	Molecular Function: magnesium ion binding (GO:0000287);; Molecular Function: acetolactate synthase activity (GO:0003984);; Molecular Function: pyruvate decarboxylase activity (GO:0004737);; Biological Process: isoleucine biosynthetic process (GO:0009097);; Biological Process: valine biosynthetic process (GO:0009099);; Cellular Component: chloroplast stroma (GO:0009570);; Biological Process: respo…	K01652|0|osa:4329450|K01652 acetolactate synthase I/II/III large subunit [EC:2.2.1.6] | (RefSeq) ALS, ALS1; acetolactate synthase 1, chloroplastic	Valine, leucine and isoleucine biosynthesis (ko00290);; Butanoate metabolism (ko00650);; C5-Branched dibasic acid metabolism (ko00660);; Pantothenate and CoA biosynthesis (ko00770);; 2-Oxocarboxylic acid metabolism (ko01210);; Biosynthesis of amino acids (ko01230)	[EH]	Amino acid transport and metabolism;; Coenzyme transport and metabolism	Thiamine pyrophosphate enzyme, N-terminal TPP binding domain;; Thiamine pyrophosphate enzyme, C-terminal TPP binding domain;; Thiamine pyrophosphate enzyme, central domain	Acetolactate synthase 1, chloroplastic OS=Oryza sativa subsp. japonica OX=39947 GN=ALS1 PE=2 SV=1	E	Amino acid transport and metabolism	acetolactate synthase [Oryza sativa]	molecular function: binding (GO:0005488);; biological process: metabolic process (GO:0008152);; molecular function: catalytic activity (GO:0003824);; biological process: cellular process (GO:0009987);; biological process: single-organism process (GO:0044699);; cellular component: cell (GO:0005623);; cellular component: organelle (GO:0043226);; cellular component: organelle part (GO:0044422);; cel…
BGIOSGA033482	0.236306	0.417877	0.690881	0.138782	0.549361	0.20153	1.53686	0.88549	0.832327	0.344825	0.36708	0.127246	0.534086	0.409606	0.920904	--	--	Molecular Function: DNA binding (GO:0003677);; Biological Process: regulation of transcription, DNA-templated (GO:0006355);;	--	--	--	--	No apical meristem (NAM) protein	NAC domain-containing protein 71 OS=Arabidopsis thaliana OX=3702 GN=NAC071 PE=2 SV=1	S	Function unknown	hypothetical protein OsI_34732 [Oryza sativa Indica Group]	molecular function: binding (GO:0005488);; biological process: biological regulation (GO:0065007)
BGIOSGA011766	0.276818	0.456713	0.457361	0.384535	0.419289	0.303496	0.371095	0.400363	0.539563	0.623545	0.813735	0.961541	1.58844	1.5214	1.47793	[G]	Carbohydrate transport and metabolism	Molecular Function: sugar:proton symporter activity (GO:0005351);; Cellular Component: mitochondrion (GO:0005739);; Biological Process: carbohydrate transport (GO:0008643);; Cellular Component: integral component of membrane (GO:0016021);; Biological Process: transmembrane transport (GO:0055085);;	--	--	[R]	General function prediction only	Sugar (and other) transporter;; Major Facilitator Superfamily	Monosaccharide-sensing protein 2 OS=Arabidopsis thaliana OX=3702 GN=MSSP2 PE=1 SV=2	G	Carbohydrate transport and metabolism	hypothetical protein OsI_09831 [Oryza sativa Indica Group]	biological process: cellular process (GO:0009987);; biological process: single-organism process (GO:0044699);; biological process: localization (GO:0051179);; molecular function: transporter activity (GO:0005215);; cellular component: cell (GO:0005623);; cellular component: organelle (GO:0043226);; cellular component: cell part (GO:0044464);; cellular component: membrane (GO:0016020);; cellular c…
BGIOSGA011007	0.424846	0	0	0.090806	0.555901	0.137884	0.198376	0.145268	0	0	0.279564	0.05774	0	0	0	--	--	Molecular Function: DNA binding (GO:0003677);; Molecular Function: transcription factor activity, sequence-specific DNA binding (GO:0003700);; Biological Process: regulation of transcription, DNA-templated (GO:0006355);; Molecular Function: zinc ion binding (GO:0008270);;	--	--	--	--	Dof domain, zinc finger	Dof zinc finger protein DOF3.6 OS=Arabidopsis thaliana OX=3702 GN=DOF3.6 PE=1 SV=2	S	Function unknown	hypothetical protein OsI_10980 [Oryza sativa Indica Group]	molecular function: binding (GO:0005488);; biological process: biological regulation (GO:0065007);; molecular function: nucleic acid binding transcription factor activity (GO:0001071)
BGIOSGA025023	2.83552	3.31591	3.91115	6.83502	6.3575	8.47739	4.10759	4.18338	3.78994	3.97657	3.82966	2.99771	3.93133	4.81641	4.5146	--	--	Cellular Component: mitochondrion (GO:0005739);;	--	--	--	--	--	--	--	--	Os07g0110000 [Oryza sativa Japonica Group]	cellular component: cell (GO:0005623);; cellular component: organelle (GO:0043226);; cellular component: cell part (GO:0044464)
BGIOSGA017554	4.79071	5.52061	6.82373	3.88959	5.01002	6.30616	2.62637	2.38555	2.32492	8.11712	8.5594	8.28049	10.273	9.55241	11.7854	[H]	Coenzyme transport and metabolism	Molecular Function: catalytic activity (GO:0003824);; Biological Process: metabolic process (GO:0008152);; Cellular Component: plastid (GO:0009536);;	--	--	--	--	Protein of unknown function (DUF561)	Uncharacterized protein ycf23 OS=Pyropia yezoensis OX=2788 GN=ycf23 PE=3 SV=1	S	Function unknown	unknown protein [Oryza sativa Japonica Group]	molecular function: catalytic activity (GO:0003824);; biological process: metabolic process (GO:0008152);; cellular component: cell (GO:0005623);; cellular component: organelle (GO:0043226);; cellular component: cell part (GO:0044464)
BGIOSGA003708	0	0.084629	0.013397	0.59219	0.30496	0.290107	0.047282	0	0.019386	0	0.064371	0.197335	0.105122	0.053487	0.140829	--	--	--	--	--	--	--	--	--	--	--	PREDICTED: uncharacterized protein LOC107278562 [Oryza sativa Japonica Group]	--
BGIOSGA018395	3.38369	3.48407	5.24674	4.0416	2.88933	4.71543	1.72054	1.30053	1.20452	3.27501	2.93251	3.48701	2.5656	2.10559	2.14576	[HR]	Coenzyme transport and metabolism;; General function prediction only	Molecular Function: catalytic activity (GO:0003824);; Biological Process: metabolic process (GO:0008152);;	--	--	[I]	Lipid transport and metabolism	Alpha/beta hydrolase family;; alpha/beta hydrolase fold;; Serine aminopeptidase, S33	--	S	Function unknown	Os05g0273800 [Oryza sativa Japonica Group]	molecular function: catalytic activity (GO:0003824);; biological process: metabolic process (GO:0008152)
Oryza_sativa_newGene_10727	0.753406	1.38702	0.699121	1.0366	2.21291	1.51368	0.804243	1.3497	2.31422	2.80737	2.40964	2.26345	1.64493	2.89393	2.25387	--	--	Biological Process: protein peptidyl-prolyl isomerization (GO:0000413);; Molecular Function: peptidyl-prolyl cis-trans isomerase activity (GO:0003755);; Molecular Function: FK506 binding (GO:0005528);; Cellular Component: endoplasmic reticulum membrane (GO:0005789);; Biological Process: chaperone-mediated protein folding (GO:0061077);;	--	--	--	--	--	--	L	Replication, recombination and repair	putative gypsy-type retrotransposon RIRE2 [Oryza sativa Japonica Group]	biological process: metabolic process (GO:0008152);; biological process: cellular process (GO:0009987);; biological process: single-organism process (GO:0044699);; molecular function: catalytic activity (GO:0003824);; molecular function: binding (GO:0005488);; cellular component: cell (GO:0005623);; cellular component: membrane (GO:0016020);; cellular component: organelle (GO:0043226);; cellular …
BGIOSGA009024	0.075946	0.280057	0.16141	0.076969	0.147389	0.472403	0.080121	0.088646	0.218352	0.31896	0.53419	0.398007	0.80556	0.730365	0.508732	--	--	Cellular Component: mitochondrion (GO:0005739);; Cellular Component: plastid (GO:0009536);;	--	--	--	--	--	--	S	Function unknown	hypothetical protein OsI_08879 [Oryza sativa Indica Group]	cellular component: cell (GO:0005623);; cellular component: organelle (GO:0043226);; cellular component: cell part (GO:0044464)
BGIOSGA011610	0	0	0	0.088819	0.382619	0.049893	0	0.019012	0	0	0	0.049036	0	0	0	--	--	Cellular Component: extracellular region (GO:0005576);; Cellular Component: cell wall (GO:0005618);; Cellular Component: membrane (GO:0016020);; Cellular Component: cytoplasmic vesicle (GO:0016023);; Biological Process: sexual reproduction (GO:0019953);;	--	--	--	--	Pollen allergen;; Lytic transglycolase	Expansin-B10 OS=Oryza sativa subsp. japonica OX=39947 GN=EXPB10 PE=2 SV=1	G	Carbohydrate transport and metabolism	hypothetical protein OsI_09651 [Oryza sativa Indica Group]	cellular component: extracellular region (GO:0005576);; cellular component: cell (GO:0005623);; cellular component: cell part (GO:0044464);; cellular component: membrane (GO:0016020);; cellular component: organelle (GO:0043226);; biological process: reproduction (GO:0000003);; biological process: reproductive process (GO:0022414);; biological process: multi-organism process (GO:0051704)
BGIOSGA010638	3.58594	4.09394	3.87584	3.19884	2.55432	3.36829	2.23525	1.65345	2.33405	2.66867	2.49841	3.24736	2.42669	3.12669	2.44241	[N]	Cell motility	Cellular Component: Golgi membrane (GO:0000139);; Cellular Component: integral component of membrane (GO:0016021);; Cellular Component: cytoplasmic vesicle (GO:0016023);; Molecular Function: transferase activity, transferring glycosyl groups (GO:0016757);;	--	--	--	--	Glycosyl transferase family group 2;; Glycosyltransferase like family 2;; Glycosyl transferase family 2;; Glycosyl transferase family 21	Probable mannan synthase 5 OS=Oryza sativa subsp. japonica OX=39947 GN=CSLA5 PE=2 SV=1	M	Cell wall/membrane/envelope biogenesis	hypothetical protein OsI_11796 [Oryza sativa Indica Group]	cellular component: cell (GO:0005623);; cellular component: membrane (GO:0016020);; cellular component: organelle (GO:0043226);; cellular component: organelle part (GO:0044422);; cellular component: cell part (GO:0044464);; cellular component: membrane part (GO:0044425);; biological process: metabolic process (GO:0008152);; molecular function: catalytic activity (GO:0003824)
BGIOSGA002113	19.0222	20.7504	25.799	27.3859	24.5293	40.7716	70.9715	73.1912	85.2746	61.1428	65.4606	58.8452	73.4616	76.1344	75.0819	--	--	Cellular Component: cytoplasmic vesicle (GO:0016023);;	--	--	--	--	--	--	--	--	hypothetical protein OsI_00931 [Oryza sativa Indica Group]	cellular component: cell (GO:0005623);; cellular component: organelle (GO:0043226);; cellular component: cell part (GO:0044464)
BGIOSGA018038	59.0049	61.3572	60.3922	54.1769	52.4082	54.2789	38.3131	37.0397	39.4538	31.2467	32.0129	33.1745	33.6016	36.1243	34.3404	--	--	Cellular Component: mitochondrion (GO:0005739);;	--	--	[S]	Function unknown	Vitamin B6 photo-protection and homoeostasis	Protein root UVB sensitive 6 OS=Arabidopsis thaliana OX=3702 GN=RUS6 PE=2 SV=1	S	Function unknown	hypothetical protein OsI_19997 [Oryza sativa Indica Group]	cellular component: cell (GO:0005623);; cellular component: organelle (GO:0043226);; cellular component: cell part (GO:0044464)
BGIOSGA029228	1.34229	0.377215	0.984845	0.501097	0.43516	0.452063	0.956692	0.820018	3.21713	1.0317	1.21863	0.954772	1.8755	2.27787	1.7112	[R]	General function prediction only	Molecular Function: ATP binding (GO:0005524);; Cellular Component: mitochondrion (GO:0005739);; Cellular Component: plasma membrane (GO:0005886);; Biological Process: obsolete ATP catabolic process (GO:0006200);; Cellular Component: plastid (GO:0009536);; Molecular Function: ATPase activity (GO:0016887);;	K06185|0|osa:4347924|K06185 ATP-binding cassette, subfamily F, member 2 | (RefSeq) B1130E07.4; ABC transporter F family member 1	--	[R]	General function prediction only	ABC transporter;; ABC transporter;; AAA domain, putative AbiEii toxin, Type IV TA system	ABC transporter F family member 1 OS=Arabidopsis thaliana OX=3702 GN=ABCF1 PE=2 SV=1	S	Function unknown	PREDICTED: ABC transporter F family member 1 [Oryza sativa Japonica Group]	molecular function: binding (GO:0005488);; cellular component: cell (GO:0005623);; cellular component: organelle (GO:0043226);; cellular component: cell part (GO:0044464);; cellular component: membrane (GO:0016020);; biological process: metabolic process (GO:0008152);; biological process: cellular process (GO:0009987);; biological process: single-organism process (GO:0044699);; molecular function…
BGIOSGA006839	45.6845	47.8456	49.1197	74.1501	74.2967	81.7187	321.051	323.573	327.896	188.648	194.203	186.215	203.541	183.679	208.39	[K]	Transcription	Molecular Function: protein serine/threonine kinase activity (GO:0004674);; Molecular Function: ATP binding (GO:0005524);; Cellular Component: plasma membrane (GO:0005886);; Biological Process: protein phosphorylation (GO:0006468);; Cellular Component: cytoplasmic vesicle (GO:0016023);;	--	--	--	--	Protein kinase domain;; Protein tyrosine kinase;; Leucine rich repeat;; Leucine Rich repeats (2 copies);; Leucine Rich Repeat;; Leucine Rich repeat	Receptor-like protein kinase HSL1 OS=Arabidopsis thaliana OX=3702 GN=HSL1 PE=2 SV=1	S	Function unknown	hypothetical protein OsI_06446 [Oryza sativa Indica Group]	biological process: metabolic process (GO:0008152);; biological process: cellular process (GO:0009987);; molecular function: catalytic activity (GO:0003824);; molecular function: binding (GO:0005488);; cellular component: cell (GO:0005623);; cellular component: membrane (GO:0016020);; cellular component: cell part (GO:0044464);; cellular component: organelle (GO:0043226)
BGIOSGA028585	17.7122	15.2585	18.1741	8.22079	10.7853	12.3148	2.97242	2.76638	3.24514	11.61	10.2971	10.9513	6.21355	7.00028	7.99475	[O]	Posttranslational modification, protein turnover, chaperones	Biological Process: MAPK cascade (GO:0000165);; Biological Process: protein peptidyl-prolyl isomerization (GO:0000413);; Molecular Function: peptidyl-prolyl cis-trans isomerase activity (GO:0003755);; Biological Process: pentose-phosphate shunt (GO:0006098);; Biological Process: rRNA processing (GO:0006364);; Biological Process: protein folding (GO:0006457);; Biological Process: protein targeting…	--	--	--	--	Cyclophilin type peptidyl-prolyl cis-trans isomerase/CLD	Peptidyl-prolyl cis-trans isomerase CYP38, chloroplastic OS=Arabidopsis thaliana OX=3702 GN=CYP38 PE=1 SV=1	O	Posttranslational modification, protein turnover, chaperones	PREDICTED: peptidyl-prolyl cis-trans isomerase, chloroplastic [Oryza sativa Japonica Group]	biological process: metabolic process (GO:0008152);; biological process: cellular process (GO:0009987);; biological process: signaling (GO:0023052);; biological process: single-organism process (GO:0044699);; biological process: response to stimulus (GO:0050896);; biological process: biological regulation (GO:0065007);; molecular function: catalytic activity (GO:0003824);; biological process: loc…
BGIOSGA026345	2.30888	2.71177	2.08799	1.27685	1.16314	1.58533	0.805858	1.03894	1.27887	1.43606	1.40666	1.08511	1.72695	1.3223	1.19001	--	--	Molecular Function: catalytic activity (GO:0003824);; Biological Process: metabolic process (GO:0008152);;	--	--	--	--	--	--	S	Function unknown	hypothetical protein OsI_27245 [Oryza sativa Indica Group]	molecular function: catalytic activity (GO:0003824);; biological process: metabolic process (GO:0008152)
BGIOSGA017824	0.377673	0.880596	0.990173	0.30919	0.414137	0.625425	0.29822	0.137641	0.183983	0.274249	0.442194	0.387188	0.818386	0.671752	0.593287	--	--	Cellular Component: chromosome, centromeric region (GO:0000775);; Cellular Component: nucleosome (GO:0000786);; Biological Process: cytokinesis by cell plate formation (GO:0000911);; Molecular Function: DNA binding (GO:0003677);; Cellular Component: nucleus (GO:0005634);; Biological Process: DNA replication initiation (GO:0006270);; Biological Process: regulation of DNA replication (GO:0006275);;…	K11253|7.06091e-85|dosa:Os05t0489800-01|K11253 histone H3 | (RAP-DB) Os05g0489800; Centromeric histone 3 (Histone H3).	--	[B]	Chromatin structure and dynamics	Core histone H2A/H2B/H3/H4	Histone H3.2 OS=Cichorium intybus OX=13427 PE=2 SV=3	B	Chromatin structure and dynamics	PREDICTED: histone H3-1 isoform X2 [Oryza sativa Japonica Group]	cellular component: cell (GO:0005623);; cellular component: organelle (GO:0043226);; cellular component: organelle part (GO:0044422);; cellular component: cell part (GO:0044464);; cellular component: macromolecular complex (GO:0032991);; biological process: cellular process (GO:0009987);; biological process: single-organism process (GO:0044699);; molecular function: binding (GO:0005488);; biologi…
BGIOSGA031758	0.091219	0.164039	0.75983	0.319974	0.366053	0.202174	0.003814	0.263077	0.10157	0.226421	0.371015	0.947996	1.82319	0.581084	0.945982	--	--	Molecular Function: DNA binding (GO:0003677);; Molecular Function: calcium ion binding (GO:0005509);; Cellular Component: nucleus (GO:0005634);; Cellular Component: plastid chromosome (GO:0009508);; Cellular Component: chloroplast thylakoid membrane (GO:0009535);; Cellular Component: chloroplast thylakoid lumen (GO:0009543);; Cellular Component: photosystem II oxygen evolving complex (GO:0009654)…	--	--	--	--	--	--	--	--	hypothetical protein OsI_33913 [Oryza sativa Indica Group]	molecular function: binding (GO:0005488);; cellular component: cell (GO:0005623);; cellular component: organelle (GO:0043226);; cellular component: cell part (GO:0044464);; cellular component: organelle part (GO:0044422);; cellular component: membrane (GO:0016020);; cellular component: macromolecular complex (GO:0032991);; cellular component: membrane part (GO:0044425);; biological process: metab…
BGIOSGA030635	0.551291	0.60159	0.599271	0.653143	0.702141	0.554622	4.4462	2.56731	2.44804	1.10908	0.89524	0.520257	0.981916	0.808914	1.01639	[G]	Carbohydrate transport and metabolism	Biological Process: double fertilization forming a zygote and endosperm (GO:0009567);; Cellular Component: integral component of membrane (GO:0016021);; Biological Process: transmembrane transport (GO:0055085);;	--	--	[G]	Carbohydrate transport and metabolism	--	--	G	Carbohydrate transport and metabolism	hypothetical protein OsI_31119 [Oryza sativa Indica Group]	biological process: reproduction (GO:0000003);; biological process: reproductive process (GO:0022414);; biological process: single-organism process (GO:0044699);; biological process: multi-organism process (GO:0051704);; cellular component: membrane (GO:0016020);; cellular component: membrane part (GO:0044425);; biological process: cellular process (GO:0009987);; biological process: localization …
BGIOSGA004375	0.38868	0.585007	0.429101	0.463346	0.329694	0.196491	0.166444	0.05567	0.124986	0.163143	0.060183	0.156414	0.199769	0.261163	0.171595	--	--	Molecular Function: DNA binding (GO:0003677);; Cellular Component: nucleus (GO:0005634);; Biological Process: regulation of transcription, DNA-templated (GO:0006355);;	--	--	--	--	B3 DNA binding domain	B3 domain-containing protein Os03g0120900 OS=Oryza sativa subsp. japonica OX=39947 GN=Os01g0723700 PE=2 SV=1	S	Function unknown	hypothetical protein OsI_03575 [Oryza sativa Indica Group]	molecular function: binding (GO:0005488);; cellular component: cell (GO:0005623);; cellular component: organelle (GO:0043226);; cellular component: cell part (GO:0044464);; biological process: biological regulation (GO:0065007)
BGIOSGA033920	0	0	0.005462	0.039904	0	0	0.114281	0.103261	0.129998	0	0.025448	0.014498	0.028808	0.017733	0	--	--	Cellular Component: vacuole (GO:0005773);;	--	--	--	--	BRO1-like domain	--	S	Function unknown	hypothetical protein OsI_36259 [Oryza sativa Indica Group]	cellular component: cell (GO:0005623);; cellular component: organelle (GO:0043226);; cellular component: cell part (GO:0044464)
BGIOSGA023897	1.88119	2.28989	1.87741	2.22803	1.34522	1.85042	4.61716	5.14356	4.30565	2.80487	3.41269	3.56894	3.6559	3.84767	2.74338	[R]	General function prediction only	Molecular Function: transporter activity (GO:0005215);; Molecular Function: GTP binding (GO:0005525);; Cellular Component: intracellular (GO:0005622);; Biological Process: intracellular protein transport (GO:0006886);; Biological Process: intra-Golgi vesicle-mediated transport (GO:0006891);; Biological Process: membrane fusion (GO:0006944);; Biological Process: small GTPase mediated signal transd…	K07952|2.35503e-133|osa:4343932|K07952 ADP-ribosylation factor related protein 1 | (RefSeq) ADP-ribosylation factor-related protein 1	--	[U]	Intracellular trafficking, secretion, and vesicular transport	ADP-ribosylation factor family;; Ras family;; Ras of Complex, Roc, domain of DAPkinase;; Signal recognition particle receptor beta subunit;; Gtr1/RagA G protein conserved region;; 50S ribosome-binding GTPase	ADP-ribosylation factor-like protein 3 OS=Chlamydomonas reinhardtii OX=3055 GN=ARL3 PE=1 SV=2	S	Function unknown	hypothetical protein OsI_26900 [Oryza sativa Indica Group]	molecular function: transporter activity (GO:0005215);; molecular function: binding (GO:0005488);; cellular component: cell (GO:0005623);; cellular component: cell part (GO:0044464);; biological process: localization (GO:0051179);; biological process: single-organism process (GO:0044699);; biological process: cellular process (GO:0009987);; biological process: signaling (GO:0023052);; biological …
BGIOSGA009095	54.606	55.1335	57.6419	63.5686	63.0355	65.1929	52.1599	51.5473	52.7092	90.0479	86.0345	85.0909	148.58	146.992	143.78	[O]	Posttranslational modification, protein turnover, chaperones	Molecular Function: catalytic activity (GO:0003824);; Cellular Component: mitochondrion (GO:0005739);; Biological Process: proteolysis (GO:0006508);; Cellular Component: chloroplast stroma (GO:0009570);; Cellular Component: chloroplast envelope (GO:0009941);; Biological Process: response to cadmium ion (GO:0046686);; Molecular Function: metal ion binding (GO:0046872);; Cellular Component: apoplas…	K06972|0|osa:4330808|K06972 presequence protease [EC:3.4.24.-] | (RefSeq) P0486G03.5; presequence protease 1, chloroplastic/mitochondrial	--	[RO]	General function prediction only;; Posttranslational modification, protein turnover, chaperones	Peptidase M16C associated;; Peptidase M16 inactive domain;; Insulinase (Peptidase family M16)	Presequence protease 1, chloroplastic/mitochondrial OS=Arabidopsis thaliana OX=3702 GN=PREP1 PE=1 SV=2	O	Posttranslational modification, protein turnover, chaperones	hypothetical protein OsI_09029 [Oryza sativa Indica Group]	molecular function: catalytic activity (GO:0003824);; cellular component: cell (GO:0005623);; cellular component: organelle (GO:0043226);; cellular component: cell part (GO:0044464);; biological process: metabolic process (GO:0008152);; cellular component: organelle part (GO:0044422);; biological process: response to stimulus (GO:0050896);; molecular function: binding (GO:0005488);; cellular comp…
BGIOSGA006162	0.502763	1.02171	4.73484	4.85262	1.08776	6.39373	40.2402	8.45429	35.8239	2.93673	6.43392	1.63467	4.67741	2.984	0.769306	--	--	Molecular Function: ATP binding (GO:0005524);; Biological Process: defense response (GO:0006952);; Molecular Function: nucleoside-triphosphatase activity (GO:0017111);; Biological Process: metal ion transport (GO:0030001);; Molecular Function: ADP binding (GO:0043531);; Molecular Function: metal ion binding (GO:0046872);;	--	--	--	--	Heavy-metal-associated domain	--	S	Function unknown	hypothetical protein OsI_07835 [Oryza sativa Indica Group]	molecular function: binding (GO:0005488);; biological process: response to stimulus (GO:0050896);; biological process: metabolic process (GO:0008152);; molecular function: catalytic activity (GO:0003824);; biological process: single-organism process (GO:0044699);; biological process: localization (GO:0051179)
BGIOSGA005663	4.98705	5.25194	6.3056	5.02703	6.04941	6.16492	12.8516	12.0365	10.5043	19.9777	21.345	20.4674	83.8546	78.9898	81.0138	[F]	Nucleotide transport and metabolism	Molecular Function: dihydroorotate oxidase activity (GO:0004158);; Biological Process: 'de novo' pyrimidine nucleobase biosynthetic process (GO:0006207);; Biological Process: uracil catabolic process (GO:0006212);; Biological Process: UMP biosynthetic process (GO:0006222);; Cellular Component: chloroplast stroma (GO:0009570);; Molecular Function: dihydropyrimidine dehydrogenase (NADP+) activity (…	K00207|0|osa:4330657|K00207 dihydropyrimidine dehydrogenase (NADP+) [EC:1.3.1.2] | (RefSeq) dihydropyrimidine dehydrogenase (NADP(+)), chloroplastic	Pyrimidine metabolism (ko00240);; beta-Alanine metabolism (ko00410);; Pantothenate and CoA biosynthesis (ko00770)	[F]	Nucleotide transport and metabolism	Dihydroorotate dehydrogenase	Dihydropyrimidine dehydrogenase (NADP(+)), chloroplastic OS=Arabidopsis thaliana OX=3702 GN=PYD1 PE=1 SV=1	F	Nucleotide transport and metabolism	PREDICTED: dihydropyrimidine dehydrogenase (NADP(+)), chloroplastic [Oryza sativa Japonica Group]	biological process: metabolic process (GO:0008152);; biological process: single-organism process (GO:0044699);; molecular function: catalytic activity (GO:0003824);; biological process: cellular process (GO:0009987);; cellular component: cell (GO:0005623);; cellular component: organelle (GO:0043226);; cellular component: organelle part (GO:0044422);; cellular component: cell part (GO:0044464);; b…
BGIOSGA033433	0.26559	0.406086	0.339666	0.057563	0.177148	0.204256	0.672239	0.87772	0.42999	0.550578	0.343094	0.35351	0.546408	0.7652	0.615789	--	--	Cellular Component: mitochondrion (GO:0005739);; Cellular Component: cytoplasmic vesicle (GO:0016023);;	--	--	--	--	--	--	S	Function unknown	hypothetical protein OsI_34628 [Oryza sativa Indica Group]	cellular component: cell (GO:0005623);; cellular component: organelle (GO:0043226);; cellular component: cell part (GO:0044464)
BGIOSGA026857	0.332698	0.209531	0.433525	0.281264	0.23766	0.293181	0.185006	0.172201	0.196478	0.099066	0.340629	0.255083	0.096549	0.04293	0.145935	--	--	--	--	--	--	--	F-box domain	F-box/FBD/LRR-repeat protein At1g13570 OS=Arabidopsis thaliana OX=3702 GN=At1g13570 PE=2 SV=1	--	--	hypothetical protein OsI_29497 [Oryza sativa Indica Group]	--
BGIOSGA013566	0.016757	0.016574	0.016215	0.014732	0.014089	0.016697	0.014759	0.010841	0.012956	0.014746	0.012106	0.013238	2.54868	0.01479	0.013595	--	--	--	--	--	--	--	--	--	--	--	--	--
BGIOSGA004393	55.3586	55.0571	59.1516	78.2485	76.8414	79.4499	27.7523	26.4673	28.356	78.603	75.9837	72.4186	52.191	54.2852	49.6177	[C]	Energy production and conversion	Molecular Function: iron ion binding (GO:0005506);; Molecular Function: electron carrier activity (GO:0009055);; Cellular Component: chloroplast (GO:0009507);; Molecular Function: iron-sulfur cluster binding (GO:0051536);;	--	--	[O]	Posttranslational modification, protein turnover, chaperones	DnaJ domain;; 4Fe-4S single cluster domain of Ferredoxin I;; 4Fe-4S single cluster domain	Chaperone protein dnaJ C76, chloroplastic OS=Arabidopsis thaliana OX=3702 GN=DJC76 PE=2 SV=1	C	Energy production and conversion	PREDICTED: protein CAJ1 [Oryza sativa Japonica Group]	molecular function: binding (GO:0005488);; molecular function: electron carrier activity (GO:0009055);; cellular component: cell (GO:0005623);; cellular component: organelle (GO:0043226);; cellular component: cell part (GO:0044464)
BGIOSGA015789	4.81905	4.69136	5.82636	5.21439	4.91547	6.50159	1.61121	2.17376	2.00169	5.13575	5.04753	4.80634	4.02005	0.147632	3.9871	--	--	Cellular Component: plastid (GO:0009536);; Biological Process: chloroplast RNA processing (GO:0031425);;	--	--	[R]	General function prediction only	PPR repeat family;; PPR repeat;; DYW family of nucleic acid deaminases;; PPR repeat;; Pentatricopeptide repeat domain;; Tetratricopeptide repeat	Pentatricopeptide repeat-containing protein At3g57430, chloroplastic OS=Arabidopsis thaliana OX=3702 GN=PCMP-H81 PE=2 SV=2	S	Function unknown	H0613H07.7 [Oryza sativa]	cellular component: cell (GO:0005623);; cellular component: organelle (GO:0043226);; cellular component: cell part (GO:0044464);; biological process: metabolic process (GO:0008152);; biological process: cellular process (GO:0009987)
BGIOSGA027221	0.508528	1.01737	0.389822	0.188257	0.51615	0.750577	0.204083	0.314703	0.289376	0.409203	0.448127	0.35061	0.476353	0.254781	0.498349	--	--	Cellular Component: mitochondrion (GO:0005739);;	--	--	--	--	--	--	--	--	hypothetical protein [Oryza sativa Japonica Group]	cellular component: cell (GO:0005623);; cellular component: organelle (GO:0043226);; cellular component: cell part (GO:0044464)
BGIOSGA034001	2.07118	1.86117	1.57386	2.32793	2.08412	2.32027	5.29467	5.72362	5.49254	3.8695	3.5488	4.12178	3.9611	3.71322	3.3516	[K]	Transcription	Molecular Function: ATP binding (GO:0005524);; Biological Process: defense response (GO:0006952);; Molecular Function: nucleoside-triphosphatase activity (GO:0017111);; Molecular Function: ADP binding (GO:0043531);;	K13459|6.38715e-122|pda:103716817|K13459 disease resistance protein RPS2 | (RefSeq) probable disease resistance protein At4g27220	Plant-pathogen interaction (ko04626)	[T]	Signal transduction mechanisms	NB-ARC domain;; Leucine rich repeat	Disease resistance protein At4g27190 OS=Arabidopsis thaliana OX=3702 GN=At4g27190 PE=2 SV=1	S	Function unknown	hypothetical protein OsI_36097 [Oryza sativa Indica Group]	molecular function: binding (GO:0005488);; biological process: response to stimulus (GO:0050896);; biological process: metabolic process (GO:0008152);; molecular function: catalytic activity (GO:0003824)
BGIOSGA006422	1.5767	0.806037	1.29828	2.14212	1.58236	1.03332	1.4073	1.84378	1.5001	3.27919	3.59257	3.5907	4.38022	3.97617	4.44662	--	--	--	--	--	--	--	--	--	--	--	hypothetical protein OsI_07322 [Oryza sativa Indica Group]	--
BGIOSGA026327	0.588307	0.671635	0.476443	0.38307	0.695416	0.791118	0.345088	0.385342	0.516811	0.254775	0.447228	0.287766	0.506734	0.288055	0.296307	--	--	--	--	--	[R]	General function prediction only	PPR repeat;; PPR repeat family;; DYW family of nucleic acid deaminases;; PPR repeat;; Pentatricopeptide repeat domain	Pentatricopeptide repeat-containing protein At4g21065 OS=Arabidopsis thaliana OX=3702 GN=PCMP-H28 PE=2 SV=2	S	Function unknown	PREDICTED: putative pentatricopeptide repeat-containing protein At5g40405 [Oryza sativa Japonica Group]	--
BGIOSGA019934	10.9221	10.1878	12.1515	17.285	17.7452	21.3215	47.4022	43.7897	43.8365	24.0245	25.8481	23.7638	16.528	13.3819	16.0892	[L]	Replication, recombination and repair	Cellular Component: ubiquitin ligase complex (GO:0000151);; Molecular Function: ubiquitin-protein transferase activity (GO:0004842);; Biological Process: protein ubiquitination (GO:0016567);;	--	--	--	--	U-box domain	U-box domain-containing protein 29 OS=Arabidopsis thaliana OX=3702 GN=PUB29 PE=1 SV=1	O	Posttranslational modification, protein turnover, chaperones	hypothetical protein OsI_20111 [Oryza sativa Indica Group]	cellular component: cell (GO:0005623);; cellular component: macromolecular complex (GO:0032991);; cellular component: cell part (GO:0044464);; biological process: metabolic process (GO:0008152);; molecular function: catalytic activity (GO:0003824);; biological process: cellular process (GO:0009987)
BGIOSGA037162	2.34051	3.55671	2.7695	1.97933	2.19124	3.30324	7.58923	4.91733	8.17051	2.46818	2.18468	1.83761	1.58693	0.572093	1.60387	--	--	Cellular Component: cytoplasmic vesicle (GO:0016023);;	--	--	--	--	--	--	--	--	hypothetical protein OsI_37832 [Oryza sativa Indica Group]	cellular component: cell (GO:0005623);; cellular component: organelle (GO:0043226);; cellular component: cell part (GO:0044464)
BGIOSGA009195	93.6681	89.8607	108.047	92.0105	101.032	126.851	41.6915	46.3897	48.1585	36.874	42.0821	36.626	18.9748	21.9434	22.6049	--	--	Cellular Component: cytosol (GO:0005829);; Molecular Function: heme binding (GO:0020037);;	K17278|1.89266e-66|osa:4330990|K17278 membrane-associated progesterone receptor component | (RefSeq) OJ1249_F12.34; probable steroid-binding protein 3	--	[R]	General function prediction only	Cytochrome b5-like Heme/Steroid binding domain	Probable steroid-binding protein 3 OS=Arabidopsis thaliana OX=3702 GN=MP3 PE=1 SV=1	S	Function unknown	PREDICTED: probable steroid-binding protein 3 [Oryza sativa Japonica Group]	cellular component: cell (GO:0005623);; cellular component: cell part (GO:0044464);; molecular function: binding (GO:0005488)
BGIOSGA005436	2.29508	2.67983	2.20644	2.13181	2.42307	3.67991	2.03876	2.02129	2.48303	4.43083	4.46807	4.48653	5.78831	5.37706	5.58375	[T]	Signal transduction mechanisms	Molecular Function: phosphorelay response regulator activity (GO:0000156);; Biological Process: phosphorelay signal transduction system (GO:0000160);; Molecular Function: DNA binding (GO:0003677);; Molecular Function: chromatin binding (GO:0003682);; Biological Process: regulation of transcription, DNA-templated (GO:0006355);; Biological Process: intracellular signal transduction (GO:0035556);;	K14491|0|osa:4331008|K14491 two-component response regulator ARR-B family | (RefSeq) OJ1004_E04.14, OJ1695_H09.29, ORR3, OsJ_08721, OsRRB5, RR23; two-component response regulator ORR23	Plant hormone signal transduction (ko04075)	[K]	Transcription	Response regulator receiver domain;; Myb-like DNA-binding domain	Two-component response regulator ORR23 OS=Oryza sativa subsp. indica OX=39946 GN=RR23 PE=3 SV=1	K	Transcription	RecName: Full=Two-component response regulator ORR23	biological process: cellular process (GO:0009987);; biological process: signaling (GO:0023052);; biological process: single-organism process (GO:0044699);; biological process: response to stimulus (GO:0050896);; biological process: biological regulation (GO:0065007);; molecular function: molecular transducer activity (GO:0060089);; molecular function: binding (GO:0005488)
BGIOSGA037712	4.40859	4.19864	4.46033	5.48304	5.41327	5.37759	5.40175	4.40628	5.27464	8.11702	8.40765	7.79173	15.4859	15.0566	16.2426	[R]	General function prediction only	--	--	--	[R]	General function prediction only	WD domain, G-beta repeat;; PQQ-like domain	Protein JINGUBANG OS=Arabidopsis thaliana OX=3702 GN=JGB PE=1 SV=1	S	Function unknown	Os12g0594000 [Oryza sativa Japonica Group]	--
BGIOSGA010772	0.583656	0.862935	0.596011	0.875642	0.535826	0.424913	0.369935	0.376186	0.327674	0.601319	0.824148	0.474038	0.414508	0.399768	0.435853	[H]	Coenzyme transport and metabolism	Molecular Function: uroporphyrinogen decarboxylase activity (GO:0004853);; Biological Process: protoporphyrinogen IX biosynthetic process (GO:0006782);; Cellular Component: chloroplast stroma (GO:0009570);; Cellular Component: chloroplast envelope (GO:0009941);; Biological Process: chlorophyll biosynthetic process (GO:0015995);;	K01599|1.219e-117|dosa:Os03t0340001-01|K01599 uroporphyrinogen decarboxylase [EC:4.1.1.37] | (RAP-DB) Os03g0340001; Uroporphyrinogen decarboxylase (URO-D) domain containing protein.	Porphyrin and chlorophyll metabolism (ko00860)	[H]	Coenzyme transport and metabolism	Uroporphyrinogen decarboxylase (URO-D)	Uroporphyrinogen decarboxylase 2, chloroplastic OS=Oryza sativa subsp. japonica OX=39947 GN=Os03g0337600 PE=3 SV=1	H	Coenzyme transport and metabolism	hypothetical protein OsI_11494 [Oryza sativa Indica Group]	biological process: metabolic process (GO:0008152);; molecular function: catalytic activity (GO:0003824);; biological process: cellular process (GO:0009987);; cellular component: cell (GO:0005623);; cellular component: organelle (GO:0043226);; cellular component: organelle part (GO:0044422);; cellular component: cell part (GO:0044464);; biological process: single-organism process (GO:0044699)
BGIOSGA006488	0.06112	0.051374	0.06519	0.008228	0.081812	0	0	0	0	0.009509	0	0.00877	0.025312	0.009295	0	--	--	Cellular Component: mitochondrion (GO:0005739);; Biological Process: defense response (GO:0006952);; Molecular Function: ADP binding (GO:0043531);;	--	--	[T]	Signal transduction mechanisms	NB-ARC domain	Probable disease resistance RPP8-like protein 2 OS=Arabidopsis thaliana OX=3702 GN=RPP8L2 PE=3 SV=1	S	Function unknown	hypothetical protein OsI_07192 [Oryza sativa Indica Group]	cellular component: cell (GO:0005623);; cellular component: organelle (GO:0043226);; cellular component: cell part (GO:0044464);; biological process: response to stimulus (GO:0050896);; molecular function: binding (GO:0005488)
BGIOSGA014274	1.62396	1.55034	2.23692	2.80801	2.23686	5.07713	1.35589	0.871962	1.07972	1.50639	2.54025	2.0482	1.45169	1.19717	1.6686	--	--	--	--	--	--	--	Wound-induced protein	--	S	Function unknown	PREDICTED: uncharacterized protein LOC4337133 [Oryza sativa Japonica Group]	--
BGIOSGA006753	0.824017	0.698151	1.01476	0.785503	1.08359	1.05236	2.55865	3.3105	2.83148	2.90308	3.80848	2.93282	5.23336	5.17985	4.48651	--	--	Cellular Component: cytoplasmic vesicle (GO:0016023);;	--	--	--	--	--	--	--	--	hypothetical protein OsI_06621 [Oryza sativa Indica Group]	cellular component: cell (GO:0005623);; cellular component: organelle (GO:0043226);; cellular component: cell part (GO:0044464)
BGIOSGA010415	1.87144	1.17193	1.97232	2.02754	1.683	1.90832	0.642216	0.206367	0.621234	1.3257	1.78903	0.879293	0.524814	0.578209	0.182261	--	--	--	--	--	--	--	--	--	S	Function unknown	PREDICTED: uncharacterized protein LOC4333274 [Oryza sativa Japonica Group]	--
BGIOSGA034341	0.201965	0.226891	0.199627	0.357446	0.264791	0.23833	0.643782	0.633	0.502826	0.58753	0.512685	0.446175	0.693583	0.683797	0.416264	--	--	--	--	--	--	--	F-box domain;; F-box-like	MEIOTIC F-BOX protein MOF OS=Oryza sativa subsp. japonica OX=39947 GN=MOF PE=1 SV=2	S	Function unknown	hypothetical protein OsI_35461 [Oryza sativa Indica Group]	--
Oryza_sativa_newGene_33514	0.285288	0.24177	0.396983	0.424167	0.553458	0.445611	0.24398	0.195221	0.358665	0.184787	0.310952	0.476882	0.612478	0.466294	0.517298	--	--	Cellular Component: exocyst (GO:0000145);; Cellular Component: mitochondrion (GO:0005739);; Biological Process: exocytosis (GO:0006887);; Cellular Component: membrane (GO:0016020);;	--	--	[R]	General function prediction only	--	Putative ribonuclease H protein At1g65750 OS=Arabidopsis thaliana OX=3702 GN=At1g65750 PE=3 SV=1	S	Function unknown	retrotransposon protein, putative, unclassified, expressed [Oryza sativa Japonica Group]	cellular component: cell (GO:0005623);; cellular component: macromolecular complex (GO:0032991);; cellular component: cell part (GO:0044464);; cellular component: organelle (GO:0043226);; biological process: cellular process (GO:0009987);; biological process: single-organism process (GO:0044699);; biological process: localization (GO:0051179);; cellular component: membrane (GO:0016020)
BGIOSGA027932	0.35767	0.440441	0.279703	0.271096	0.347813	0.477273	0.45483	0.382761	0.488391	0.495919	0.549499	0.715646	1.44166	1.38214	1.50096	--	--	Cellular Component: mitochondrion (GO:0005739);; Cellular Component: Golgi apparatus (GO:0005794);; Biological Process: protein glycosylation (GO:0006486);; Molecular Function: galactosyltransferase activity (GO:0008378);; Cellular Component: integral component of membrane (GO:0016021);; Molecular Function: carbohydrate binding (GO:0030246);;	K20843|0|osa:4344592|K20843 hydroxyproline O-galactosyltransferase 2/3/4/5/6 [EC:2.4.1.-] | (RefSeq) probable beta-1,3-galactosyltransferase 20	--	[G]	Carbohydrate transport and metabolism	Galactoside-binding lectin;; Galactosyltransferase	Hydroxyproline O-galactosyltransferase GALT2 OS=Arabidopsis thaliana OX=3702 GN=GALT2 PE=1 SV=1	S	Function unknown	PREDICTED: probable beta-1,3-galactosyltransferase 20 [Oryza sativa Japonica Group]	cellular component: cell (GO:0005623);; cellular component: organelle (GO:0043226);; cellular component: cell part (GO:0044464);; biological process: metabolic process (GO:0008152);; biological process: cellular process (GO:0009987);; biological process: single-organism process (GO:0044699);; molecular function: catalytic activity (GO:0003824);; cellular component: membrane (GO:0016020);; cellula…
BGIOSGA006858	1.87192	1.7447	1.58064	3.17449	3.13195	3.73238	4.05439	5.11069	4.78538	4.23979	4.08229	4.63023	4.97718	5.19315	4.7032	--		Molecular Function: protein serine/threonine kinase activity (GO:0004674);; Molecular Function: protein serine/threonine/tyrosine kinase activity (GO:0004712);; Molecular Function: ATP binding (GO:0005524);; Cellular Component: plasma membrane (GO:0005886);; Biological Process: protein phosphorylation (GO:0006468);;	K04424|0|osa:4328754|K04424 sterile alpha motif and leucine zipper containing kinase AZK [EC:2.7.11.25] | (RefSeq) serine/threonine-protein kinase EDR1	--	[T]	Signal transduction mechanisms	Ethylene-responsive protein kinase Le-CTR1;; Protein tyrosine kinase;; Protein kinase domain	Serine/threonine-protein kinase EDR1 OS=Arabidopsis thaliana OX=3702 GN=EDR1 PE=1 SV=1	T	Signal transduction mechanisms	hypothetical protein OsI_06403 [Oryza sativa Indica Group]	biological process: metabolic process (GO:0008152);; biological process: cellular process (GO:0009987);; molecular function: catalytic activity (GO:0003824);; molecular function: binding (GO:0005488);; cellular component: cell (GO:0005623);; cellular component: membrane (GO:0016020);; cellular component: cell part (GO:0044464)
BGIOSGA012064	0.740412	1.00932	1.03357	0.35375	0.688122	0.580601	0.403687	0.381305	0.429327	0.68061	0.805396	0.828093	0.648693	0.734928	0.711633	--	--	Cellular Component: mitochondrion (GO:0005739);; Cellular Component: plastid (GO:0009536);; Cellular Component: cytoplasmic vesicle (GO:0016023);;	--	--	--	--	F-box domain;; F-box-like	--	S	Function unknown	hypothetical protein OsI_10425 [Oryza sativa Indica Group]	cellular component: cell (GO:0005623);; cellular component: organelle (GO:0043226);; cellular component: cell part (GO:0044464)
BGIOSGA035902	0.192734	0.391652	0.465704	0.040405	0.349253	1.05235	0.321932	0.191522	0.261422	0.76459	0.882105	0.748495	0.456078	0.266747	0.285899	--	--	--	--	--	--	--	--	--	--	--	PREDICTED: uncharacterized protein LOC9267868 [Oryza sativa Japonica Group]	--
Oryza_sativa_newGene_11482	6.2919	6.951	6.00648	8.02685	8.23368	7.10154	31.7196	22.7312	32.9985	9.58972	10.0459	9.79717	7.37557	6.93764	7.3812	[M]	Cell wall/membrane/envelope biogenesis	Molecular Function: protein serine/threonine kinase activity (GO:0004674);; Molecular Function: calcium ion binding (GO:0005509);; Molecular Function: ATP binding (GO:0005524);; Cellular Component: mitochondrion (GO:0005739);; Cellular Component: plasma membrane (GO:0005886);; Biological Process: protein phosphorylation (GO:0006468);; Biological Process: cell surface receptor signaling pathway (G…	--	--	--	--	Wall-associated receptor kinase galacturonan-binding;; Protein kinase domain;; Protein tyrosine kinase;; Wall-associated receptor kinase galacturonan-binding	Wall-associated receptor kinase 5 OS=Arabidopsis thaliana OX=3702 GN=WAK5 PE=2 SV=1	T	Signal transduction mechanisms	PREDICTED: wall-associated receptor kinase 4-like [Oryza brachyantha]	biological process: metabolic process (GO:0008152);; biological process: cellular process (GO:0009987);; molecular function: catalytic activity (GO:0003824);; molecular function: binding (GO:0005488);; cellular component: cell (GO:0005623);; cellular component: organelle (GO:0043226);; cellular component: cell part (GO:0044464);; cellular component: membrane (GO:0016020);; biological process: sig…
BGIOSGA029364	0.13864	0.337837	0.180484	0.015527	0.020503	0	0	0.025407	0	0	0	0	0	0	0	--	--	Molecular Function: nucleotide binding (GO:0000166);; Molecular Function: RNA binding (GO:0003723);; Cellular Component: microtubule cytoskeleton (GO:0015630);; Cellular Component: cytoplasmic vesicle (GO:0016023);; Molecular Function: ribonuclease T2 activity (GO:0033897);; Cellular Component: protein complex (GO:0043234);; Cellular Component: cytoskeletal part (GO:0044430);;	K01166|1.24954e-162|osa:4347709|K01166 ribonuclease T2 [EC:3.1.27.1] | (RefSeq) ribonuclease 1	--	[A]	RNA processing and modification	Ribonuclease T2 family	Ribonuclease 1 OS=Arabidopsis thaliana OX=3702 GN=RNS1 PE=1 SV=1	S	Function unknown	hypothetical protein OsI_32193 [Oryza sativa Indica Group]	molecular function: binding (GO:0005488);; cellular component: cell (GO:0005623);; cellular component: organelle (GO:0043226);; cellular component: cell part (GO:0044464);; biological process: metabolic process (GO:0008152);; biological process: cellular process (GO:0009987);; molecular function: catalytic activity (GO:0003824);; cellular component: macromolecular complex (GO:0032991);; cellular …
BGIOSGA000437	1.2675	1.44513	1.69628	1.88605	1.45508	2.05862	1.80656	1.51008	1.59198	1.47316	2.08876	1.85849	1.18382	0.675425	1.01157	--	--	Biological Process: metabolic process (GO:0008152);; Molecular Function: transferase activity, transferring hexosyl groups (GO:0016758);;	--	--	[GC]	Carbohydrate transport and metabolism;; Energy production and conversion	UDP-glucoronosyl and UDP-glucosyl transferase;; Glycosyltransferase family 28 C-terminal domain	UDP-glycosyltransferase 91C1 OS=Arabidopsis thaliana OX=3702 GN=UGT91C1 PE=2 SV=1	S	Function unknown	hypothetical protein OsI_04548 [Oryza sativa Indica Group]	biological process: metabolic process (GO:0008152);; molecular function: catalytic activity (GO:0003824)
BGIOSGA019635	8.98561	9.67196	9.136	9.85375	9.94346	9.38016	5.04265	6.20038	5.50164	5.83431	5.93864	6.81212	5.66538	5.63821	5.42822	[T]	Signal transduction mechanisms	Molecular Function: protein serine/threonine kinase activity (GO:0004674);; Molecular Function: ATP binding (GO:0005524);; Biological Process: protein phosphorylation (GO:0006468);; Biological Process: signal transduction (GO:0007165);;	--	--	[T]	Signal transduction mechanisms	Protein kinase domain;; Protein tyrosine kinase;; NAF domain;; Kinase-like	CBL-interacting protein kinase 18 OS=Oryza sativa subsp. japonica OX=39947 GN=CIPK18 PE=2 SV=1	T	Signal transduction mechanisms	PREDICTED: CBL-interacting protein kinase 18 [Oryza sativa Japonica Group]	biological process: metabolic process (GO:0008152);; biological process: cellular process (GO:0009987);; molecular function: catalytic activity (GO:0003824);; molecular function: binding (GO:0005488);; biological process: response to stimulus (GO:0050896);; biological process: biological regulation (GO:0065007)
BGIOSGA004259	19.439	20.0761	20.0674	19.433	18.066	17.1061	13.466	13.429	13.7332	3.93182	3.49321	3.57456	1.70346	1.80632	2.22774	[V]	Defense mechanisms	Molecular Function: ATP binding (GO:0005524);; Biological Process: obsolete ATP catabolic process (GO:0006200);; Cellular Component: integral component of membrane (GO:0016021);; Molecular Function: ATPase activity, coupled to transmembrane movement of substances (GO:0042626);; Biological Process: transmembrane transport (GO:0055085);;	K05658|0|osa:4323895|K05658 ATP-binding cassette, subfamily B (MDR/TAP), member 1 [EC:3.6.3.44] | (RefSeq) mdr9; ABC transporter B family member 4	--	[Q]	Secondary metabolites biosynthesis, transport and catabolism	ABC transporter transmembrane region;; ABC transporter;; RecF/RecN/SMC N terminal domain;; Predicted ATPase of the ABC class;; P-loop containing region of AAA domain;; AAA domain;; AAA ATPase domain;; Zeta toxin;; Domain of unknown function DUF87	ABC transporter B family member 4 OS=Arabidopsis thaliana OX=3702 GN=ABCB4 PE=1 SV=1	V	Defense mechanisms	hypothetical protein OsI_03376 [Oryza sativa Indica Group]	molecular function: binding (GO:0005488);; biological process: metabolic process (GO:0008152);; biological process: cellular process (GO:0009987);; biological process: single-organism process (GO:0044699);; cellular component: membrane (GO:0016020);; cellular component: membrane part (GO:0044425);; biological process: localization (GO:0051179);; molecular function: catalytic activity (GO:0003824)…
BGIOSGA000571	2.66426	2.72555	3.13055	2.20108	2.78144	3.72341	3.68976	3.59618	3.99084	5.01991	4.85481	4.7324	8.50012	7.46229	8.33629	[L]	Replication, recombination and repair	Cellular Component: ubiquitin ligase complex (GO:0000151);; Molecular Function: ubiquitin-protein transferase activity (GO:0004842);; Cellular Component: plastid (GO:0009536);; Biological Process: protein ubiquitination (GO:0016567);;	--	--	[S]	Function unknown	U-box domain;; Armadillo/beta-catenin-like repeat	U-box domain-containing protein 16 OS=Arabidopsis thaliana OX=3702 GN=PUB16 PE=2 SV=1	S	Function unknown	hypothetical protein OsI_04258 [Oryza sativa Indica Group]	cellular component: cell (GO:0005623);; cellular component: macromolecular complex (GO:0032991);; cellular component: cell part (GO:0044464);; biological process: metabolic process (GO:0008152);; molecular function: catalytic activity (GO:0003824);; cellular component: organelle (GO:0043226);; biological process: cellular process (GO:0009987)
BGIOSGA001631	20.0671	21.7944	24.7971	29.7843	29.2296	22.7423	54.183	52.4716	59.0702	13.6335	14.4592	16.0115	16.6581	14.5003	17.0257	[O]	Posttranslational modification, protein turnover, chaperones	Molecular Function: glutathione transferase activity (GO:0004364);; Cellular Component: cytoplasmic vesicle (GO:0016023);;	K00799|5.38895e-152|osa:4325704|K00799 glutathione S-transferase [EC:2.5.1.18] | (RefSeq) P0493G01.3; glutathione S-transferase 4	Glutathione metabolism (ko00480)	[O]	Posttranslational modification, protein turnover, chaperones	Glutathione S-transferase, N-terminal domain;; Glutathione S-transferase, C-terminal domain;; Glutathione S-transferase, N-terminal domain;; Glutathione S-transferase, N-terminal domain;; Glutathione S-transferase, C-terminal domain;; Glutathione S-transferase, C-terminal domain	Glutathione S-transferase 4 OS=Zea mays OX=4577 GN=GST4 PE=1 SV=2	O	Posttranslational modification, protein turnover, chaperones	hypothetical protein OsI_01955 [Oryza sativa Indica Group]	biological process: metabolic process (GO:0008152);; molecular function: catalytic activity (GO:0003824);; cellular component: cell (GO:0005623);; cellular component: organelle (GO:0043226);; cellular component: cell part (GO:0044464)
BGIOSGA017909	38.7378	40.2803	40.8996	19.4488	16.1853	23.9998	4.61153	2.90355	4.70437	6.69042	10.8454	7.07241	1.1366	0.417579	1.04283	--	--	Biological Process: developmental process (GO:0032502);;	--	--	--	--	Plant protein 1589 of unknown function (A_thal_3526)	--	S	Function unknown	hypothetical protein OsI_20242 [Oryza sativa Indica Group]	biological process: developmental process (GO:0032502)
BGIOSGA004615	0.214034	0.124617	0.173861	0.124929	0.218619	0.118935	1.94269	1.69907	1.92	0.118225	0.219338	0.093513	0.072114	0.084006	0.045451	--	--	Biological Process: defense response (GO:0006952);; Molecular Function: ADP binding (GO:0043531);;	--	--	--	--	NB-ARC domain	Probable disease resistance protein At5g45490 OS=Arabidopsis thaliana OX=3702 GN=At5g45490 PE=2 SV=1	S	Function unknown	hypothetical protein OsI_04080 [Oryza sativa Indica Group]	biological process: response to stimulus (GO:0050896);; molecular function: binding (GO:0005488)
BGIOSGA002726	0.124934	0.076745	0.09661	0.137584	0.188134	0.251318	1.29253	2.23013	1.5911	0.162653	0.218203	0.126211	0.52316	0.711332	0.380679	--	--	Molecular Function: protein serine/threonine kinase activity (GO:0004674);; Molecular Function: ATP binding (GO:0005524);; Biological Process: protein phosphorylation (GO:0006468);; Cellular Component: cytoplasmic vesicle (GO:0016023);; Molecular Function: polysaccharide binding (GO:0030247);;	--	--	[T]	Signal transduction mechanisms	Wall-associated receptor kinase galacturonan-binding;; Wall-associated receptor kinase C-terminal;; Domain of unknown function DUF223;; Replication factor-A C terminal domain	LEAF RUST 10 DISEASE-RESISTANCE LOCUS RECEPTOR-LIKE PROTEIN KINASE-like 1.2 OS=Arabidopsis thaliana OX=3702 GN=LRK10L-1.2 PE=2 SV=3	S	Function unknown	hypothetical protein OsI_00297 [Oryza sativa Indica Group]	biological process: metabolic process (GO:0008152);; biological process: cellular process (GO:0009987);; molecular function: catalytic activity (GO:0003824);; molecular function: binding (GO:0005488);; cellular component: cell (GO:0005623);; cellular component: organelle (GO:0043226);; cellular component: cell part (GO:0044464)
BGIOSGA004216	0.843306	0.576259	0.213382	1.98883	4.99202	0.332756	0.261054	7.23854	10.0385	0.471751	0.265192	0.379527	0.571829	3.25126	2.54022	--	--	Cellular Component: cytoplasmic vesicle (GO:0016023);; Biological Process: cellulose biosynthetic process (GO:0030244);; Biological Process: Golgi vesicle transport (GO:0048193);;	--	--	[S]	Function unknown	Rab5-interacting protein (Rab5ip)	--	S	Function unknown	hypothetical protein OsI_03296 [Oryza sativa Indica Group]	cellular component: cell (GO:0005623);; cellular component: organelle (GO:0043226);; cellular component: cell part (GO:0044464);; biological process: metabolic process (GO:0008152);; biological process: cellular process (GO:0009987);; biological process: single-organism process (GO:0044699);; biological process: localization (GO:0051179)
BGIOSGA020266	2.84705	1.62507	1.89049	2.49172	3.20126	5.64159	18.3141	16.4613	15.6204	2.02393	1.67935	1.36263	1.89847	2.6118	1.88888	--	--	Molecular Function: transcription factor activity, sequence-specific DNA binding (GO:0003700);; Biological Process: regulation of transcription, DNA-templated (GO:0006355);; Cellular Component: plastid (GO:0009536);; Molecular Function: sequence-specific DNA binding (GO:0043565);;	--	--	--	--	WRKY DNA -binding domain	Probable WRKY transcription factor 51 OS=Arabidopsis thaliana OX=3702 GN=WRKY51 PE=1 SV=1	K	Transcription	hypothetical protein OsI_20783 [Oryza sativa Indica Group]	biological process: biological regulation (GO:0065007);; molecular function: nucleic acid binding transcription factor activity (GO:0001071);; cellular component: cell (GO:0005623);; cellular component: organelle (GO:0043226);; cellular component: cell part (GO:0044464);; molecular function: binding (GO:0005488)
BGIOSGA019114	1.65759	1.86273	2.05088	2.3637	2.45864	2.07406	3.48662	4.30898	4.01264	4.01246	4.69288	4.18911	10.637	14.3616	11.7312	[H]	Coenzyme transport and metabolism	Biological Process: defense response to insect (GO:0002213);; Molecular Function: nucleic acid binding (GO:0003676);; Molecular Function: glutamate-cysteine ligase activity (GO:0004357);; Molecular Function: ATP binding (GO:0005524);; Cellular Component: mitochondrion (GO:0005739);; Biological Process: gluconeogenesis (GO:0006094);; Biological Process: glycolytic process (GO:0006096);; Biological…	K01919|0|osa:4343165|K01919 glutamate--cysteine ligase [EC:6.3.2.2] | (RefSeq) GSH1-2; glutamate--cysteine ligase B, chloroplastic	--	--	--	Glutamate-cysteine ligase family 2(GCS2)	Glutamate--cysteine ligase A, chloroplastic OS=Oryza sativa subsp. indica OX=39946 GN=GSH1-1 PE=2 SV=2	H	Coenzyme transport and metabolism	hypothetical protein OsJ_16990 [Oryza sativa Japonica Group]	biological process: response to stimulus (GO:0050896);; biological process: multi-organism process (GO:0051704);; molecular function: binding (GO:0005488);; biological process: metabolic process (GO:0008152);; molecular function: catalytic activity (GO:0003824);; cellular component: cell (GO:0005623);; cellular component: organelle (GO:0043226);; cellular component: cell part (GO:0044464);; biolo…
BGIOSGA008404	4.17835	3.28653	3.33622	6.87695	5.49437	6.34971	5.80603	5.5334	3.85194	9.69164	8.25209	7.29692	8.02177	6.32899	5.33499	--	--	Cellular Component: mitochondrion (GO:0005739);; Cellular Component: plastid (GO:0009536);;	--	--	--	--	--	--	--	--	hypothetical protein OsI_07605 [Oryza sativa Indica Group]	cellular component: cell (GO:0005623);; cellular component: organelle (GO:0043226);; cellular component: cell part (GO:0044464)
BGIOSGA018835	3.92856	4.22839	4.13156	3.86302	2.95527	5.14058	0.89103	1.12087	1.7303	3.89209	4.6706	2.87793	1.27891	1.21187	1.13296	--	--	--	--	--	--	--	--	--	S	Function unknown	hypothetical protein OsI_18412 [Oryza sativa Indica Group]	--
BGIOSGA011010	0.054088	0.07852	0.194194	0.100415	0.174731	0.535946	0.162965	0.104066	0.093919	0.861331	0.759231	0.651064	0.401952	0.517584	0.490509	[T]	Signal transduction mechanisms	Molecular Function: zinc ion binding (GO:0008270);; Biological Process: protein ubiquitination (GO:0016567);;	--	--	--	--	Ankyrin repeats (3 copies);; Ankyrin repeat;; Ankyrin repeats (many copies);; Ankyrin repeat;; Ankyrin repeats (many copies)	E3 ubiquitin-protein ligase XB3 OS=Oryza sativa subsp. japonica OX=39947 GN=XB3 PE=1 SV=1	S	Function unknown	hypothetical protein OsI_10950 [Oryza sativa Indica Group]	molecular function: binding (GO:0005488);; biological process: metabolic process (GO:0008152);; biological process: cellular process (GO:0009987)
BGIOSGA018146	0.424257	0.802955	0.446523	0.158708	0.226274	0.219536	0.030577	0.092762	0.05779	0.047349	0.104599	0.127448	0.017793	0.145803	0.098067	--	--	Molecular Function: calcium ion binding (GO:0005509);; Molecular Function: calcium-dependent phospholipid binding (GO:0005544);; Molecular Function: GTPase activator activity (GO:0008060);; Molecular Function: zinc ion binding (GO:0008270);; Biological Process: regulation of GTPase activity (GO:0032312);;	K12486|2.24395e-67|osa:4338640|K12486 stromal membrane-associated protein | (RefSeq) probable ADP-ribosylation factor GTPase-activating protein AGD11	Endocytosis (ko04144)	[U]	Intracellular trafficking, secretion, and vesicular transport	Annexin	Probable ADP-ribosylation factor GTPase-activating protein AGD11 OS=Arabidopsis thaliana OX=3702 GN=AGD11 PE=2 SV=1	S	Function unknown	hypothetical protein OsI_19774 [Oryza sativa Indica Group]	molecular function: binding (GO:0005488);; biological process: biological regulation (GO:0065007);; molecular function: enzyme regulator activity (GO:0030234)
BGIOSGA033953	0.325792	0.166406	0.202345	0.164522	0.419685	0.203247	0.124447	0.099325	0.09433	0.298997	0.516525	0.236357	0.521301	0.42284	0.538637	--	--	Biological Process: metabolic process (GO:0008152);; Molecular Function: transferase activity, transferring hexosyl groups (GO:0016758);;	--	--	[GC]	Carbohydrate transport and metabolism;; Energy production and conversion	--	UDP-glycosyltransferase 79A2 OS=Stevia rebaudiana OX=55670 GN=UGT79A2 PE=2 SV=1	S	Function unknown	hypothetical protein OsI_36190 [Oryza sativa Indica Group]	biological process: metabolic process (GO:0008152);; molecular function: catalytic activity (GO:0003824)
BGIOSGA004624	0.346589	0.482011	0.76966	0.011822	0.010387	0.019498	0.005324	0.864132	0.942667	0.046477	0.82363	0	0.005287	1.80376	1.85502	--	--	Molecular Function: acid phosphatase activity (GO:0003993);; Molecular Function: protein serine/threonine phosphatase activity (GO:0004722);; Cellular Component: mitochondrion (GO:0005739);; Biological Process: protein dephosphorylation (GO:0006470);; Cellular Component: protein serine/threonine phosphatase complex (GO:0008287);; Molecular Function: metal ion binding (GO:0046872);;	--	--	[G]	Carbohydrate transport and metabolism	Purple acid Phosphatase, N-terminal domain	Probable inactive purple acid phosphatase 1 OS=Arabidopsis thaliana OX=3702 GN=PAP1 PE=2 SV=1	S	Function unknown	hypothetical protein OsI_04094 [Oryza sativa Indica Group]	biological process: metabolic process (GO:0008152);; biological process: cellular process (GO:0009987);; molecular function: catalytic activity (GO:0003824);; cellular component: cell (GO:0005623);; cellular component: organelle (GO:0043226);; cellular component: cell part (GO:0044464);; cellular component: macromolecular complex (GO:0032991);; molecular function: binding (GO:0005488)
BGIOSGA017904	0.064231	0.037103	0.08638	6.1975	6.33412	2.04092	0.129914	0.139153	0	0.010346	0	0	0.045418	0.125653	0.034395	[T]	Signal transduction mechanisms	Molecular Function: protein serine/threonine kinase activity (GO:0004674);; Molecular Function: ATP binding (GO:0005524);; Biological Process: protein phosphorylation (GO:0006468);;	--	--	[T]	Signal transduction mechanisms	Protein kinase domain;; Protein tyrosine kinase	Probable serine/threonine-protein kinase PBL26 OS=Arabidopsis thaliana OX=3702 GN=PBL26 PE=2 SV=1	T	Signal transduction mechanisms	PREDICTED: serine/threonine-protein kinase CDL1 [Oryza sativa Japonica Group]	biological process: metabolic process (GO:0008152);; biological process: cellular process (GO:0009987);; molecular function: catalytic activity (GO:0003824);; molecular function: binding (GO:0005488)
BGIOSGA022709	0.048457	0.056463	0.01748	0.008271	0.049681	0.027088	0.017264	0.031192	0	0	0	0	0.064834	0	0	[T]	Signal transduction mechanisms	Biological Process: microtubule cytoskeleton organization (GO:0000226);; Biological Process: cytokinesis by cell plate formation (GO:0000911);; Molecular Function: protein serine/threonine kinase activity (GO:0004674);; Molecular Function: ATP binding (GO:0005524);; Biological Process: protein phosphorylation (GO:0006468);; Cellular Component: cytoplasmic vesicle (GO:0016023);; Molecular Function…	--	--	--	--	Legume lectin domain;; Protein kinase domain;; Protein tyrosine kinase	Probable L-type lectin-domain containing receptor kinase S.7 OS=Arabidopsis thaliana OX=3702 GN=LECRKS7 PE=2 SV=1	T	Signal transduction mechanisms	hypothetical protein OsI_22565 [Oryza sativa Indica Group]	biological process: cellular process (GO:0009987);; biological process: single-organism process (GO:0044699);; biological process: cellular component organization or biogenesis (GO:0071840);; biological process: metabolic process (GO:0008152);; molecular function: catalytic activity (GO:0003824);; molecular function: binding (GO:0005488);; cellular component: cell (GO:0005623);; cellular componen…
BGIOSGA026529	0.060375	0.171785	0.163436	0.242108	0.175118	0.049116	0.697212	0.460809	0.577495	0.197008	0.445226	0.54121	0.478323	0.403098	0.625843	--	--	Molecular Function: DNA binding (GO:0003677);; Molecular Function: chromatin binding (GO:0003682);;	K09422|1.23227e-180|osa:4346238|K09422 myb proto-oncogene protein, plant | (RefSeq) OJ1112_E06.10, OJ1112_E06.11; protein ODORANT1	--	[K]	Transcription	Myb-like DNA-binding domain;; Myb-like DNA-binding domain	Protein ODORANT1 OS=Petunia hybrida OX=4102 GN=ODO1 PE=2 SV=1	K	Transcription	PREDICTED: protein ODORANT1 [Oryza sativa Japonica Group]	molecular function: binding (GO:0005488)
BGIOSGA016562	0.214363	0.14098	0.011551	0.252137	0.498053	0.306833	0.790424	0.619569	0.522208	0.638143	0.739404	0.024691	1.02289	0.956778	1.19907	--	--	Cellular Component: mitochondrion (GO:0005739);;	--	--	[R]	General function prediction only	PPR repeat family;; PPR repeat;; PPR repeat;; Pentatricopeptide repeat domain;; Pentacotripeptide-repeat region of PRORP;; Mitochondrial 28S ribosomal protein S27	Putative pentatricopeptide repeat-containing protein At1g09680 OS=Arabidopsis thaliana OX=3702 GN=At1g09680 PE=3 SV=1	S	Function unknown	B1358B12.18 [Oryza sativa Japonica Group]	cellular component: cell (GO:0005623);; cellular component: organelle (GO:0043226);; cellular component: cell part (GO:0044464)
BGIOSGA036365	0.011195	0.01289	0.021102	0.029683	0.011706	0.069958	0.066961	0.175526	0.036256	0.123383	0.073372	0.197275	0.094688	0.090004	0.160616	--	--	Cellular Component: mitochondrion (GO:0005739);; Cellular Component: plastid (GO:0009536);; Molecular Function: nucleotidyltransferase activity (GO:0016779);;	--	--	[L]	Replication, recombination and repair	Cid1 family poly A polymerase	--	L	Replication, recombination and repair	hypothetical protein OsI_37998 [Oryza sativa Indica Group]	cellular component: cell (GO:0005623);; cellular component: organelle (GO:0043226);; cellular component: cell part (GO:0044464);; biological process: metabolic process (GO:0008152);; molecular function: catalytic activity (GO:0003824)
BGIOSGA002172	6.52875	6.48003	7.06047	7.83402	8.02027	9.42761	15.171	18.0231	17.5341	9.0214	9.93697	9.3048	7.18703	6.72427	6.25582	--	--	--	--	--	--	--	BES1/BZR1 plant transcription factor, N-terminal	Protein BZR1 homolog 2 OS=Oryza sativa subsp. japonica OX=39947 GN=BZR2 PE=2 SV=1	S	Function unknown	hypothetical protein OsI_00807 [Oryza sativa Indica Group]	--
BGIOSGA036032	5.37561	5.97857	6.39302	7.75388	7.90399	10.4669	15.2156	16.2129	17.068	19.3547	20.1899	20.4178	24.7545	26.0117	24.0909	[T]	Signal transduction mechanisms	Biological Process: response to stress (GO:0006950);;	--	--	--	--	Universal stress protein family	Universal stress protein A-like protein OS=Arabidopsis thaliana OX=3702 GN=At3g01520 PE=1 SV=2	S	Function unknown	hypothetical protein OsI_38670 [Oryza sativa Indica Group]	biological process: response to stimulus (GO:0050896)
BGIOSGA024706	0	0	0	0	0	0	0	0.345768	0	0.36858	0	0	0	0.518033	0.106331	--	--	Cellular Component: mitochondrion (GO:0005739);;	--	--	--	--	--	--	--	--	hypothetical protein OsI_25159 [Oryza sativa Indica Group]	cellular component: cell (GO:0005623);; cellular component: organelle (GO:0043226);; cellular component: cell part (GO:0044464)
Oryza_sativa_newGene_29703	2.363	2.31927	2.88469	2.38477	2.5743	2.48682	1.16352	1.53222	1.42035	2.45966	2.20214	1.6405	2.15011	1.74198	2.36446	--	--	--	--	--	--	--	--	--	--	--	Os07g0165650, partial [Oryza sativa Japonica Group]	--
BGIOSGA016359	10.2054	8.42403	12.6267	15.2196	14.3312	9.02851	3.87316	5.78538	5.36301	4.34492	4.80113	3.81167	2.46801	3.5604	2.77931	[P]	Inorganic ion transport and metabolism	Molecular Function: carbonate dehydratase activity (GO:0004089);; Biological Process: one-carbon metabolic process (GO:0006730);; Molecular Function: zinc ion binding (GO:0008270);; Cellular Component: cytoplasmic vesicle (GO:0016023);;	K01674|0|osa:4335782|K01674 carbonic anhydrase [EC:4.2.1.1] | (RefSeq) alpha carbonic anhydrase 1, chloroplastic	--	[R]	General function prediction only	Eukaryotic-type carbonic anhydrase	Alpha carbonic anhydrase 1, chloroplastic OS=Arabidopsis thaliana OX=3702 GN=ACA1 PE=1 SV=2	P	Inorganic ion transport and metabolism	hypothetical protein OsI_15813 [Oryza sativa Indica Group]	biological process: metabolic process (GO:0008152);; molecular function: catalytic activity (GO:0003824);; biological process: cellular process (GO:0009987);; biological process: single-organism process (GO:0044699);; molecular function: binding (GO:0005488);; cellular component: cell (GO:0005623);; cellular component: organelle (GO:0043226);; cellular component: cell part (GO:0044464)
BGIOSGA033171	0.063939	0	0.050281	0.011896	0.023845	0.018831	0.169178	0.469931	0.186444	0.04304	0.152269	0.012763	0.094688	0.014679	0.023263	--	--	Cellular Component: membrane (GO:0016020);; Cellular Component: cytoplasmic vesicle (GO:0016023);;	--	--	--	--	Cotton fibre expressed protein	--	S	Function unknown	hypothetical protein OsI_34108 [Oryza sativa Indica Group]	cellular component: membrane (GO:0016020);; cellular component: cell (GO:0005623);; cellular component: organelle (GO:0043226);; cellular component: cell part (GO:0044464)
BGIOSGA012828	19.3083	18.7914	24.4887	16.6088	18.0132	27.7378	39.4168	39.7786	41.1426	50.8009	51.1513	42.7831	58.2111	57.6792	57.942	--	--	--	--	--	--	--	zinc-finger of the FCS-type, C2-C2	Protein MARD1 OS=Arabidopsis thaliana OX=3702 GN=MARD1 PE=2 SV=2	S	Function unknown	hypothetical protein OsI_11961 [Oryza sativa Indica Group]	--
BGIOSGA033182	13.291	14.3126	18.3797	12.2368	11.4709	13.0922	93.9055	89.5807	104.859	18.7697	20.3058	18.9261	8.14074	8.48424	11.1877	--	--	Cellular Component: cytoplasmic vesicle (GO:0016023);;	--	--	--	--	Peptidase of plants and bacteria	Basic secretory protease (Fragments) OS=Boswellia serrata OX=613112 PE=1 SV=1	S	Function unknown	hypothetical protein OsI_34134 [Oryza sativa Indica Group]	cellular component: cell (GO:0005623);; cellular component: organelle (GO:0043226);; cellular component: cell part (GO:0044464)
BGIOSGA018564	0.053038	0.021117	0.021868	0.523931	0.277657	0.138984	0	0.084931	0	0.018289	0	0	0.080053	0	0	[V]	Defense mechanisms	Cellular Component: plasma membrane (GO:0005886);; Biological Process: cellular ion homeostasis (GO:0006873);; Cellular Component: integral component of membrane (GO:0016021);; Biological Process: transmembrane transport (GO:0055085);;	--	--	--	--	Voltage-dependent anion channel	S-type anion channel SLAH3 OS=Arabidopsis thaliana OX=3702 GN=SLAH3 PE=1 SV=1	P	Inorganic ion transport and metabolism	hypothetical protein OsI_18925 [Oryza sativa Indica Group]	cellular component: cell (GO:0005623);; cellular component: membrane (GO:0016020);; cellular component: cell part (GO:0044464);; biological process: cellular process (GO:0009987);; biological process: single-organism process (GO:0044699);; biological process: biological regulation (GO:0065007);; cellular component: membrane part (GO:0044425);; biological process: localization (GO:0051179)
BGIOSGA012218	8.06099	8.78882	7.94146	6.13371	6.33147	7.45258	3.73569	2.91702	4.88404	6.35489	5.07781	5.26566	6.41791	8.55222	7.7978	--	--	Molecular Function: protein disulfide isomerase activity (GO:0003756);; Biological Process: pentose-phosphate shunt (GO:0006098);; Biological Process: rRNA processing (GO:0006364);; Biological Process: protein folding (GO:0006457);; Cellular Component: chloroplast thylakoid membrane (GO:0009535);; Cellular Component: chloroplast stroma (GO:0009570);; Biological Process: plastid organization (GO:0…	--	--	--	--	--	Protein disulfide-isomerase LQY1, chloroplastic OS=Arabidopsis thaliana OX=3702 GN=LQY1 PE=1 SV=1	--	--	hypothetical protein OsI_10721 [Oryza sativa Indica Group]	biological process: metabolic process (GO:0008152);; molecular function: catalytic activity (GO:0003824);; biological process: cellular process (GO:0009987);; biological process: single-organism process (GO:0044699);; cellular component: cell (GO:0005623);; cellular component: membrane (GO:0016020);; cellular component: organelle (GO:0043226);; cellular component: organelle part (GO:0044422);; ce…
BGIOSGA009446	5.89839	7.20995	7.41462	5.97661	6.21636	5.97021	3.28129	2.82706	3.64259	4.75894	5.12788	5.23095	5.20471	5.728	3.7772	--	--	--	--	--	--	--	--	--	S	Function unknown	hypothetical protein OsI_14313 [Oryza sativa Indica Group]	--
BGIOSGA000786	2.54289	1.55387	2.49573	5.18507	3.66229	4.03057	1.2185	1.22646	2.0535	3.14376	3.69755	3.00559	2.48965	3.2423	1.90031	[T]	Signal transduction mechanisms	Molecular Function: protein serine/threonine kinase activity (GO:0004674);; Molecular Function: ATP binding (GO:0005524);; Biological Process: protein phosphorylation (GO:0006468);; Biological Process: signal transduction (GO:0007165);; Cellular Component: plastid (GO:0009536);;	--	--	[T]	Signal transduction mechanisms	Protein kinase domain;; Protein tyrosine kinase;; NAF domain;; Kinase-like	CBL-interacting protein kinase 12 OS=Oryza sativa subsp. japonica OX=39947 GN=CIPK12 PE=1 SV=1	T	Signal transduction mechanisms	hypothetical protein OsI_03812 [Oryza sativa Indica Group]	biological process: metabolic process (GO:0008152);; biological process: cellular process (GO:0009987);; molecular function: catalytic activity (GO:0003824);; molecular function: binding (GO:0005488);; biological process: response to stimulus (GO:0050896);; biological process: biological regulation (GO:0065007);; cellular component: cell (GO:0005623);; cellular component: organelle (GO:0043226);;…
BGIOSGA030791	24.7694	29.8543	30.6426	32.7125	31.1882	40.324	167.806	155.455	155.676	57.7607	57.865	56.9051	76.2759	72.5059	78.0183	--	--	Cellular Component: plasma membrane (GO:0005886);; Cellular Component: integral component of membrane (GO:0016021);; Cellular Component: cytoplasmic vesicle (GO:0016023);;	--	--	--	--	Tetraspanin family	Tetraspanin-8 OS=Arabidopsis thaliana OX=3702 GN=TET8 PE=2 SV=1	S	Function unknown	PREDICTED: tetraspanin-8 [Oryza sativa Japonica Group]	cellular component: cell (GO:0005623);; cellular component: membrane (GO:0016020);; cellular component: cell part (GO:0044464);; cellular component: membrane part (GO:0044425);; cellular component: organelle (GO:0043226)
BGIOSGA017486	0.165077	0.26738	0.22021	0.342246	0.277052	0.257967	0.760131	0.379787	0.361188	0.358994	0.507268	0.795906	1.21764	0.826361	0.689522	--	--	Cellular Component: plastid (GO:0009536);;	--	--	--	--	--	--	--	--	hypothetical protein OsI_21137 [Oryza sativa Indica Group]	cellular component: cell (GO:0005623);; cellular component: organelle (GO:0043226);; cellular component: cell part (GO:0044464)
BGIOSGA018097	0.444188	0.535657	0.82156	1.12003	2.01742	1.27947	53.7204	47.4692	48.6874	3.88097	3.3599	2.65743	6.06102	4.13906	6.07625	[K]	Transcription	Molecular Function: protein kinase activity (GO:0004672);; Molecular Function: ATP binding (GO:0005524);; Cellular Component: nucleus (GO:0005634);; Cellular Component: plasma membrane (GO:0005886);; Biological Process: protein phosphorylation (GO:0006468);; Cellular Component: chloroplast (GO:0009507);; Cellular Component: integral component of membrane (GO:0016021);; Cellular Component: cytopla…	--	--	--	--	Leucine Rich repeats (2 copies);; Leucine rich repeat N-terminal domain;; Leucine rich repeat;; Leucine Rich Repeat;; Leucine Rich repeat	Inactive LRR receptor-like serine/threonine-protein kinase BIR2 OS=Arabidopsis thaliana OX=3702 GN=BIR2 PE=1 SV=1	--	--	hypothetical protein OsI_19886 [Oryza sativa Indica Group]	biological process: metabolic process (GO:0008152);; biological process: cellular process (GO:0009987);; molecular function: catalytic activity (GO:0003824);; molecular function: binding (GO:0005488);; cellular component: cell (GO:0005623);; cellular component: organelle (GO:0043226);; cellular component: cell part (GO:0044464);; cellular component: membrane (GO:0016020);; cellular component: mem…
BGIOSGA030567	1.0035	0.789534	1.03023	1.5449	1.3528	1.26127	7.38178	8.31322	9.57805	5.5712	5.43011	4.50311	5.86243	4.31602	6.1256	--	--	Cellular Component: exocyst (GO:0000145);; Biological Process: exocytosis (GO:0006887);;	--	--	[U]	Intracellular trafficking, secretion, and vesicular transport	Exo70 exocyst complex subunit	Exocyst complex component EXO70E2 OS=Arabidopsis thaliana OX=3702 GN=EXO70E2 PE=1 SV=1	S	Function unknown	hypothetical protein OsI_30994 [Oryza sativa Indica Group]	cellular component: cell (GO:0005623);; cellular component: macromolecular complex (GO:0032991);; cellular component: cell part (GO:0044464);; biological process: cellular process (GO:0009987);; biological process: single-organism process (GO:0044699);; biological process: localization (GO:0051179)
BGIOSGA029106	2.48679	4.39166	3.78885	4.05336	2.28854	3.4717	7.72635	6.59189	11.935	5.20316	5.51451	4.59801	5.4432	5.58502	5.09585	--	--	Molecular Function: transcription factor activity, sequence-specific DNA binding (GO:0003700);; Molecular Function: transporter activity (GO:0005215);; Biological Process: regulation of transcription, DNA-templated (GO:0006355);; Biological Process: transport (GO:0006810);; Cellular Component: membrane (GO:0016020);; Molecular Function: sequence-specific DNA binding (GO:0043565);;	--	--	--	--	bZIP transcription factor;; Basic region leucine zipper	Transcription factor RF2b OS=Oryza sativa subsp. japonica OX=39947 GN=RF2b PE=1 SV=2	--	--	hypothetical protein OsI_30120 [Oryza sativa Indica Group]	biological process: biological regulation (GO:0065007);; molecular function: nucleic acid binding transcription factor activity (GO:0001071);; molecular function: transporter activity (GO:0005215);; biological process: localization (GO:0051179);; cellular component: membrane (GO:0016020);; molecular function: binding (GO:0005488)
BGIOSGA022464	0.354836	0.431375	0.846723	0.60235	0.552724	0.221054	0.137994	0.21249	0.045386	0.397044	0.496184	0.08227	0.084228	0.396713	0.052901	--	--	Molecular Function: DNA binding (GO:0003677);; Cellular Component: nucleus (GO:0005634);; Biological Process: regulation of transcription, DNA-templated (GO:0006355);;	--	--	--	--	B3 DNA binding domain	B3 domain-containing protein Os06g0194400 OS=Oryza sativa subsp. japonica OX=39947 GN=Os06g0194400 PE=2 SV=1	K	Transcription	hypothetical protein OsI_22000 [Oryza sativa Indica Group]	molecular function: binding (GO:0005488);; cellular component: cell (GO:0005623);; cellular component: organelle (GO:0043226);; cellular component: cell part (GO:0044464);; biological process: biological regulation (GO:0065007)
BGIOSGA007624	0.035506	0.075175	0.043072	0.046172	0.012478	0	0.046845	0.052611	0	0	0	0	0	0.038109	0.060917	[E]	Amino acid transport and metabolism	Molecular Function: glycine dehydrogenase (decarboxylating) activity (GO:0004375);; Molecular Function: ATP binding (GO:0005524);; Cellular Component: mitochondrion (GO:0005739);; Cellular Component: glycine cleavage complex (GO:0005960);; Biological Process: response to sucrose (GO:0009744);; Biological Process: response to glucose (GO:0009749);; Biological Process: response to fructose (GO:0009…	--	--	[E]	Amino acid transport and metabolism	Glycine cleavage H-protein	Glycine cleavage system H protein 2, mitochondrial OS=Arabidopsis thaliana OX=3702 GN=GDH2 PE=2 SV=1	E	Amino acid transport and metabolism	hypothetical protein OsI_06018 [Oryza sativa Indica Group]	biological process: metabolic process (GO:0008152);; biological process: single-organism process (GO:0044699);; molecular function: catalytic activity (GO:0003824);; molecular function: binding (GO:0005488);; cellular component: cell (GO:0005623);; cellular component: organelle (GO:0043226);; cellular component: cell part (GO:0044464);; cellular component: macromolecular complex (GO:0032991);; bi…
Oryza_sativa_newGene_5458	11892.3	12229	10103.7	246.73	330.606	2.70672	100.321	8071.77	345.216	10666.2	10493.3	9531.21	46.6472	8647.89	0	--	--	Molecular Function: iron ion binding (GO:0005506);; Cellular Component: photosystem II (GO:0009523);; Cellular Component: chloroplast thylakoid membrane (GO:0009535);; Biological Process: photosynthetic electron transport in photosystem II (GO:0009772);; Molecular Function: oxygen evolving activity (GO:0010242);; Cellular Component: integral component of membrane (GO:0016021);; Molecular Function…	K02703|2.75229e-88|dosa:Os04t0473150-00|K02703 photosystem II P680 reaction center D1 protein [EC:1.10.3.9] | (RAP-DB) Os04g0473150; Similar to photosystem II protein D1.	Photosynthesis (ko00195)	--	--	--	Photosystem II protein D1 OS=Oryza sativa subsp. japonica OX=39947 GN=psbA PE=3 SV=1	--	--	photosystem II protein D1, partial (chloroplast) [Achnatherum brandisii]	molecular function: binding (GO:0005488);; cellular component: cell (GO:0005623);; cellular component: membrane (GO:0016020);; cellular component: macromolecular complex (GO:0032991);; cellular component: membrane part (GO:0044425);; cellular component: cell part (GO:0044464);; cellular component: organelle (GO:0043226);; cellular component: organelle part (GO:0044422);; biological process: metab…
BGIOSGA006048	7.07992	12.0694	12.9711	13.5348	13.3642	10.3873	31.0528	29.4515	32.6524	15.9352	17.9133	18.4329	25.5296	26.0085	24.5229	--	--	Cellular Component: Golgi membrane (GO:0000139);; Molecular Function: nucleotide-sugar transmembrane transporter activity (GO:0005338);; Cellular Component: plasma membrane (GO:0005886);; Biological Process: nucleotide-sugar transport (GO:0015780);; Cellular Component: integral component of membrane (GO:0016021);;	--	--	[GE]	Carbohydrate transport and metabolism;; Amino acid transport and metabolism	Triose-phosphate Transporter family	UDP-rhamnose/UDP-galactose transporter 5 OS=Arabidopsis thaliana OX=3702 GN=URGT5 PE=1 SV=1	S	Function unknown	hypothetical protein OsI_08063 [Oryza sativa Indica Group]	cellular component: cell (GO:0005623);; cellular component: membrane (GO:0016020);; cellular component: organelle (GO:0043226);; cellular component: organelle part (GO:0044422);; cellular component: cell part (GO:0044464);; biological process: cellular process (GO:0009987);; biological process: single-organism process (GO:0044699);; biological process: localization (GO:0051179);; molecular functi…
BGIOSGA036004	7.91648	6.54684	8.03666	8.7229	7.33018	7.82829	2.53896	3.15179	3.30774	6.91538	6.09699	7.1575	7.4324	8.63797	6.92897	--	--	Molecular Function: iron ion transmembrane transporter activity (GO:0005381);; Biological Process: cellular iron ion homeostasis (GO:0006879);; Cellular Component: chloroplast envelope (GO:0009941);; Cellular Component: integral component of membrane (GO:0016021);; Biological Process: iron ion transmembrane transport (GO:0034755);;	--	--	[P]	Inorganic ion transport and metabolism	Ferroportin1 (FPN1)	Solute carrier family 40 member 2, chloroplastic OS=Oryza sativa subsp. japonica OX=39947 GN=Os12g0562100 PE=2 SV=1	U	Intracellular trafficking, secretion, and vesicular transport	hypothetical protein OsI_38730 [Oryza sativa Indica Group]	biological process: cellular process (GO:0009987);; biological process: single-organism process (GO:0044699);; biological process: localization (GO:0051179);; molecular function: transporter activity (GO:0005215);; biological process: biological regulation (GO:0065007);; cellular component: cell (GO:0005623);; cellular component: organelle (GO:0043226);; cellular component: organelle part (GO:004…
BGIOSGA030689	0.440157	0.363712	0.271909	0.452027	0.488158	0.456187	0.324187	0.301571	0.442159	0.810538	0.583539	0.584028	0.968777	0.886821	0.768027	--	--	--	--	--	--	--	F-box domain;; F-box-like	F-box/LRR-repeat protein At3g58930 OS=Arabidopsis thaliana OX=3702 GN=At3g58930 PE=2 SV=1	--	--	hypothetical protein OsI_31232 [Oryza sativa Indica Group]	--
BGIOSGA004599	0.130806	0.186059	0.284156	0.267789	0.137454	0.152246	0.826427	0.754292	0.822869	0.326391	0.292616	0.247079	0.404876	0.34309	0.396848	[O]	Posttranslational modification, protein turnover, chaperones	Molecular Function: serine-type endopeptidase activity (GO:0004252);; Cellular Component: cell wall (GO:0005618);; Biological Process: proteolysis (GO:0006508);; Cellular Component: cytoplasmic vesicle (GO:0016023);; Molecular Function: identical protein binding (GO:0042802);; Biological Process: negative regulation of catalytic activity (GO:0043086);;	--	--	--	--	Subtilase family;; Peptidase inhibitor I9	Subtilisin-like protease SBT3.10 OS=Arabidopsis thaliana OX=3702 GN=SBT3.10 PE=3 SV=2	O	Posttranslational modification, protein turnover, chaperones	hypothetical protein OsI_04057 [Oryza sativa Indica Group]	biological process: metabolic process (GO:0008152);; molecular function: catalytic activity (GO:0003824);; cellular component: cell (GO:0005623);; cellular component: cell part (GO:0044464);; cellular component: organelle (GO:0043226);; molecular function: binding (GO:0005488);; biological process: biological regulation (GO:0065007)
BGIOSGA024840	243.043	252.2	269.988	190.617	203.196	235.903	69.9957	75.2206	65.2291	166.558	175.812	175.355	127.809	128.158	136.582	--	--	Molecular Function: calcium ion binding (GO:0005509);; Molecular Function: poly(U) RNA binding (GO:0008266);; Cellular Component: chloroplast thylakoid membrane (GO:0009535);; Cellular Component: chloroplast stroma (GO:0009570);; Cellular Component: photosystem II oxygen evolving complex (GO:0009654);; Cellular Component: chloroplast envelope (GO:0009941);; Biological Process: photosynthesis (GO:…	K02717|1.49964e-94|osa:4342370|K02717 photosystem II oxygen-evolving enhancer protein 2 | (RefSeq) OJ1351_C05.112, OS0EE2; oxygen-evolving enhancer protein 2, chloroplastic	Photosynthesis (ko00195)	--	--	PsbP;; Oxygen evolving enhancer protein 3 (PsbQ)	Oxygen-evolving enhancer protein 2, chloroplastic OS=Triticum aestivum OX=4565 GN=PSBP PE=2 SV=1	--	--	hypothetical protein OsI_24852 [Oryza sativa Indica Group]	molecular function: binding (GO:0005488);; cellular component: cell (GO:0005623);; cellular component: membrane (GO:0016020);; cellular component: organelle (GO:0043226);; cellular component: organelle part (GO:0044422);; cellular component: cell part (GO:0044464);; cellular component: macromolecular complex (GO:0032991);; cellular component: membrane part (GO:0044425);; biological process: metab…
BGIOSGA001826	0.03917	0.027638	0.11551	0.012146	0.012173	0.05127	0.827532	0.766358	0.585094	0.27778	0.48598	0.407408	1.53639	1.22061	1.67714	--	--	Molecular Function: ATP binding (GO:0005524);; Biological Process: apoptotic process (GO:0006915);; Cellular Component: cytoplasmic vesicle (GO:0016023);; Molecular Function: ADP binding (GO:0043531);;	--	--	[T]	Signal transduction mechanisms	--	Disease resistance protein RGA2 OS=Solanum bulbocastanum OX=147425 GN=RGA2 PE=1 SV=1	S	Function unknown	hypothetical protein OsI_01533 [Oryza sativa Indica Group]	molecular function: binding (GO:0005488);; biological process: cellular process (GO:0009987);; biological process: single-organism process (GO:0044699);; cellular component: cell (GO:0005623);; cellular component: organelle (GO:0043226);; cellular component: cell part (GO:0044464)
BGIOSGA038080	0	0	0	0.037593	0.022395	0.074702	0.23589	0.313643	0.254375	0.152047	0	0.065433	0.048393	0.069459	0	[K]	Transcription	Molecular Function: protein serine/threonine kinase activity (GO:0004674);; Molecular Function: ATP binding (GO:0005524);; Cellular Component: mitochondrion (GO:0005739);; Biological Process: protein phosphorylation (GO:0006468);; Cellular Component: integral component of membrane (GO:0016021);;	--	--	--	--	Leucine rich repeat N-terminal domain;; Leucine rich repeat;; Leucine Rich Repeat	LRR receptor-like serine/threonine-protein kinase EFR OS=Arabidopsis thaliana OX=3702 GN=EFR PE=1 SV=1	--	--	hypothetical protein OsI_14473 [Oryza sativa Indica Group]	biological process: metabolic process (GO:0008152);; biological process: cellular process (GO:0009987);; molecular function: catalytic activity (GO:0003824);; molecular function: binding (GO:0005488);; cellular component: cell (GO:0005623);; cellular component: organelle (GO:0043226);; cellular component: cell part (GO:0044464);; cellular component: membrane (GO:0016020);; cellular component: mem…
BGIOSGA020328	10.2069	9.95455	9.60911	6.80576	7.63462	8.61302	5.58939	5.29901	5.70372	8.5057	6.77139	6.18044	7.74982	8.94851	9.61997	--	--	--	--	--	--	--	Grap2 and cyclin-D-interacting	--	S	Function unknown	hypothetical protein OsI_20913 [Oryza sativa Indica Group]	--
BGIOSGA029400	2.74595	2.67468	2.36186	2.49589	2.73743	3.38321	5.91023	5.59582	5.806	2.65762	3.14655	3.86963	1.13311	1.36984	1.31518	--	--	Cellular Component: mitochondrion (GO:0005739);;	--	--	--	--	Lecithin retinol acyltransferase	--	S	Function unknown	PREDICTED: uncharacterized protein LOC4347639 [Oryza sativa Japonica Group]	cellular component: cell (GO:0005623);; cellular component: organelle (GO:0043226);; cellular component: cell part (GO:0044464)
BGIOSGA011675	0.627816	0	1.20757	0.154266	1.20407	0.733785	3.61156	6.20673	5.67338	0.29822	0.657738	0.539365	1.07952	1.15089	1.9421	--	--	Molecular Function: cyclin-dependent protein serine/threonine kinase inhibitor activity (GO:0004861);; Molecular Function: protein binding (GO:0005515);; Cellular Component: nucleus (GO:0005634);; Biological Process: response to stress (GO:0006950);; Biological Process: cell cycle (GO:0007049);; Cellular Component: chloroplast (GO:0009507);; Biological Process: negative regulation of protein seri…	--	--	--	--	--	Cyclin-dependent protein kinase inhibitor EL2 OS=Oryza sativa subsp. japonica OX=39947 GN=EL2 PE=1 SV=1	S	Function unknown	RecName: Full=Cyclin-dependent protein kinase inhibitor EL2	biological process: biological regulation (GO:0065007);; molecular function: enzyme regulator activity (GO:0030234);; molecular function: binding (GO:0005488);; cellular component: cell (GO:0005623);; cellular component: organelle (GO:0043226);; cellular component: cell part (GO:0044464);; biological process: response to stimulus (GO:0050896);; biological process: cellular process (GO:0009987);; …
BGIOSGA028188	9.11154	10.1773	7.46536	9.95967	10.0582	5.12299	10.4053	10.6163	11.8159	2.86204	2.33585	1.99678	6.50691	8.18787	8.75373	[P]	Inorganic ion transport and metabolism	Molecular Function: zinc ion transmembrane transporter activity (GO:0005385);; Cellular Component: mitochondrion (GO:0005739);; Cellular Component: plasma membrane (GO:0005886);; Molecular Function: zinc ion binding (GO:0008270);; Biological Process: embryo sac egg cell differentiation (GO:0009560);; Biological Process: embryo development ending in seed dormancy (GO:0009793);; Biological Process:…	K14709|2.16392e-88|osa:4344937|K14709 solute carrier family 39 (zinc transporter), member 1/2/3 | (RefSeq) OJ1734_E04.11, OsZIP4, ZIP4; zinc transporter 4	--	[P]	Inorganic ion transport and metabolism	ZIP Zinc transporter	Zinc transporter 4 OS=Oryza sativa subsp. japonica OX=39947 GN=ZIP4 PE=2 SV=1	P	Inorganic ion transport and metabolism	hypothetical protein OsI_28231 [Oryza sativa Indica Group]	biological process: cellular process (GO:0009987);; biological process: single-organism process (GO:0044699);; biological process: localization (GO:0051179);; molecular function: transporter activity (GO:0005215);; cellular component: cell (GO:0005623);; cellular component: organelle (GO:0043226);; cellular component: cell part (GO:0044464);; cellular component: membrane (GO:0016020);; molecular …
BGIOSGA016690	0.039308	0.176962	0.059616	0.055547	0.103395	0.069093	0.622563	0.142026	0.852456	0.124885	0.047079	0.206221	0.063875	0.171563	0.063855	--	--	--	--	--	--	--	--	--	S	Function unknown	hypothetical protein OsI_16476 [Oryza sativa Indica Group]	--
BGIOSGA036834	0.303749	0.47617	0.810558	1.28895	1.69472	0.915678	1.52443	4.52131	2.4262	2.73857	3.56602	1.75201	0.826089	4.20315	2.50186	--	--	Cellular Component: microtubule organizing center (GO:0005815);; Cellular Component: plasma membrane (GO:0005886);; Cellular Component: preprophase band (GO:0009574);; Cellular Component: cortical cytoskeleton (GO:0030863);; Biological Process: microtubule anchoring (GO:0034453);;	K16546|1.37628e-174|osa:4351242|K16546 FGFR1 oncogene partner | (RefSeq) protein TONNEAU 1a	--	--	--	LisH	Protein TONNEAU 1b OS=Arabidopsis thaliana OX=3702 GN=TON1B PE=1 SV=1	S	Function unknown	hypothetical protein OsI_37111 [Oryza sativa Indica Group]	cellular component: cell (GO:0005623);; cellular component: organelle (GO:0043226);; cellular component: organelle part (GO:0044422);; cellular component: cell part (GO:0044464);; cellular component: membrane (GO:0016020);; biological process: cellular process (GO:0009987);; biological process: single-organism process (GO:0044699);; biological process: localization (GO:0051179);; biological proce…
BGIOSGA038236	0.616143	0.683586	0.429708	0.424162	0.342267	0.531342	0.58507	0.77973	0.559951	0.233414	0.225244	0.253628	0.166591	0.463013	0.373553	--	--	Cellular Component: cytoplasmic vesicle (GO:0016023);;	--	--	--	--	Protein of unknown function (DUF707)	--	S	Function unknown	hypothetical protein OsJ_22755 [Oryza sativa Japonica Group]	cellular component: cell (GO:0005623);; cellular component: organelle (GO:0043226);; cellular component: cell part (GO:0044464)
BGIOSGA023901	0.738545	0.848434	1.37283	0.906198	1.13762	5.59342	0.211091	0.441072	0.301043	1.18226	1.50596	0.85994	0.362911	0.366769	0.587414	--	--	--	--	--	--	--	--	--	--	--	--	--
BGIOSGA014574	7.56825	6.9049	8.87879	10.3937	12.4334	9.45109	118.128	117.047	112.072	19.8432	20.4049	17.0189	26.1857	24.3072	28.019	--	--	Biological Process: metabolic process (GO:0008152);; Molecular Function: transferase activity, transferring hexosyl groups (GO:0016758);;	K13495|0|dosa:Os04t0556400-01|K13495 cis-zeatin O-glucosyltransferase [EC:2.4.1.215] | (RAP-DB) Os04g0556400; Similar to UDP-glycosyltransferase UGT93B9.	Zeatin biosynthesis (ko00908)	[GC]	Carbohydrate transport and metabolism;; Energy production and conversion	UDP-glucoronosyl and UDP-glucosyl transferase	Putative cis-zeatin O-glucosyltransferase OS=Sorghum bicolor OX=4558 GN=SB20O07.14 PE=3 SV=1	S	Function unknown	hypothetical protein OsI_16939 [Oryza sativa Indica Group]	biological process: metabolic process (GO:0008152);; molecular function: catalytic activity (GO:0003824)
BGIOSGA022434	5.99869	6.70131	7.73176	4.89521	5.45329	11.5198	2.19073	1.90803	1.90619	6.36091	7.3077	6.01006	2.22666	2.6514	2.33242	--	--	Molecular Function: transferase activity, transferring acyl groups other than amino-acyl groups (GO:0016747);;	--	--	--	--	Transferase family	Putrescine hydroxycinnamoyltransferase 1 OS=Oryza sativa subsp. japonica OX=39947 GN=PHT1 PE=2 SV=1	S	Function unknown	hypothetical protein OsI_21941 [Oryza sativa Indica Group]	biological process: metabolic process (GO:0008152);; molecular function: catalytic activity (GO:0003824)
BGIOSGA000831	1.16502	0.807991	0.921257	0.982312	0.88962	1.6695	3.12275	2.32335	1.96603	1.48136	1.64737	1.49503	1.32307	1.86979	1.74638	--	--	--	--	--	--	--	--	--	S	Function unknown	hypothetical protein OsI_03726 [Oryza sativa Indica Group]	--
BGIOSGA037195	0.129464	0.168549	0.25056	0.056347	0.190346	0.518704	0.149702	0.36017	0.203893	0.341016	0.495088	0.247199	0.178387	0.023273	0.070507	[K]	Transcription	Molecular Function: protein kinase activity (GO:0004672);; Molecular Function: ATP binding (GO:0005524);; Cellular Component: plasma membrane (GO:0005886);; Biological Process: protein phosphorylation (GO:0006468);; Cellular Component: integral component of membrane (GO:0016021);; Cellular Component: cytoplasmic vesicle (GO:0016023);;	--	--	--	--	Protein kinase domain;; Protein tyrosine kinase;; Leucine rich repeat;; Leucine rich repeat N-terminal domain;; Leucine Rich repeats (2 copies);; Leucine Rich Repeat	Receptor protein kinase-like protein ZAR1 OS=Arabidopsis thaliana OX=3702 GN=ZAR1 PE=1 SV=1	S	Function unknown	hypothetical protein OsI_37899 [Oryza sativa Indica Group]	biological process: metabolic process (GO:0008152);; biological process: cellular process (GO:0009987);; molecular function: catalytic activity (GO:0003824);; molecular function: binding (GO:0005488);; cellular component: cell (GO:0005623);; cellular component: membrane (GO:0016020);; cellular component: cell part (GO:0044464);; cellular component: membrane part (GO:0044425);; cellular component:…
BGIOSGA004720	2.03641	2.17225	2.49158	2.83428	2.73305	3.35286	3.746	3.97606	3.73243	2.41732	2.54609	2.22272	1.95799	1.99621	1.8016	--	--	Cellular Component: membrane (GO:0016020);;	--	--	--	--	Protein of unknown function (DUF2985);; PLAC8 family	Cell number regulator 5 OS=Zea mays OX=4577 GN=CNR5 PE=2 SV=1	S	Function unknown	hypothetical protein OsI_04272 [Oryza sativa Indica Group]	cellular component: membrane (GO:0016020)
BGIOSGA035936	12.2568	10.5479	11.2766	13.5883	14.5155	14.1709	5.50341	4.4671	5.86569	6.78971	6.44585	5.29566	4.11472	4.19034	4.40487	--	--	Molecular Function: metal ion binding (GO:0046872);;	--	--	--	--	--	Zinc finger protein 7 OS=Arabidopsis thaliana OX=3702 GN=ZFP7 PE=1 SV=1	S	Function unknown	hypothetical protein OsI_38894 [Oryza sativa Indica Group]	molecular function: binding (GO:0005488)
BGIOSGA011448	0.369319	0.198897	0.19537	0.336623	0.35741	0.357865	0.417107	0.584218	0.409275	0.15663	0.05511	0.206872	0.196184	0.168841	0.13549	--	--	--	--	--	--	--	Protein of unknown function (DUF740)	--	S	Function unknown	hypothetical protein OsI_10028 [Oryza sativa Indica Group]	--
BGIOSGA008092	0.469721	0.607781	0.648041	0.437963	0.514103	0.539307	0.306989	0.312398	0.410736	0.352027	0.223658	0.293622	0.137283	0.194867	0.176941	[QV]	Secondary metabolites biosynthesis, transport and catabolism;; Defense mechanisms	Molecular Function: monooxygenase activity (GO:0004497);; Molecular Function: iron ion binding (GO:0005506);; Cellular Component: endoplasmic reticulum membrane (GO:0005789);; Biological Process: multicellular organism development (GO:0007275);; Molecular Function: electron carrier activity (GO:0009055);; Biological Process: gibberellin biosynthetic process (GO:0009686);; Cellular Component: inte…	K04123|0|osa:4339885|K04123 ent-kaurenoic acid hydroxylase [EC:1.14.13.79] | (RefSeq) KAO; cytochrome P450 88A1	Diterpenoid biosynthesis (ko00904)	[QI]	Secondary metabolites biosynthesis, transport and catabolism;; Lipid transport and metabolism	Cytochrome P450	Ent-kaurenoic acid oxidase OS=Oryza sativa subsp. japonica OX=39947 GN=KAO PE=1 SV=1	Q	Secondary metabolites biosynthesis, transport and catabolism	PREDICTED: cytochrome P450 88A1 [Oryza sativa Japonica Group]	biological process: metabolic process (GO:0008152);; biological process: single-organism process (GO:0044699);; molecular function: catalytic activity (GO:0003824);; molecular function: binding (GO:0005488);; cellular component: cell (GO:0005623);; cellular component: membrane (GO:0016020);; cellular component: organelle (GO:0043226);; cellular component: organelle part (GO:0044422);; cellular co…
BGIOSGA027883	0.360219	0.77304	0.811087	0.46351	0.438543	0.789791	0.227392	0.31604	0.2799	0.263468	0.33809	0.390773	0.336367	0.134275	0.068275	--	--	Molecular Function: DNA binding (GO:0003677);; Biological Process: lignin biosynthetic process (GO:0009809);; Biological Process: plant-type secondary cell wall biogenesis (GO:0009834);; Biological Process: anther dehiscence (GO:0009901);; Biological Process: fruit dehiscence (GO:0010047);; Cellular Component: membrane (GO:0016020);; Biological Process: positive regulation of transcription, DNA-t…	--	--	--	--	No apical meristem (NAM) protein	NAC domain-containing protein 43 OS=Arabidopsis thaliana OX=3702 GN=NAC043 PE=2 SV=2	--	--	putative OsNAC7 protein [Oryza sativa Japonica Group]	molecular function: binding (GO:0005488);; biological process: metabolic process (GO:0008152);; biological process: cellular process (GO:0009987);; biological process: single-organism process (GO:0044699);; biological process: cellular component organization or biogenesis (GO:0071840);; biological process: reproduction (GO:0000003);; biological process: reproductive process (GO:0022414);; biologi…
BGIOSGA021735	2.55688	3.15741	3.62332	2.8667	3.09231	1.71341	1.25491	1.28394	1.59568	3.22964	3.08768	2.56947	4.66798	3.46266	5.74523	--	--	--	--	--	--	--	--	--	S	Function unknown	hypothetical protein OsI_22009 [Oryza sativa Indica Group]	--
BGIOSGA031134	0.876444	0.971545	1.09547	1.79824	1.29268	1.86591	0.32486	0.559329	0.566641	1.71223	2.61313	2.25641	0.888902	1.49123	1.64416	[QV]	Secondary metabolites biosynthesis, transport and catabolism;; Defense mechanisms	Molecular Function: monooxygenase activity (GO:0004497);; Molecular Function: iron ion binding (GO:0005506);; Molecular Function: electron carrier activity (GO:0009055);; Cellular Component: cytoplasmic vesicle (GO:0016023);; Molecular Function: oxidoreductase activity, acting on paired donors, with incorporation or reduction of molecular oxygen (GO:0016705);; Molecular Function: heme binding (GO…	--	--	[Q]	Secondary metabolites biosynthesis, transport and catabolism	Cytochrome P450	Cytochrome P450 71A9 OS=Glycine max OX=3847 GN=CYP71A9 PE=2 SV=1	Q	Secondary metabolites biosynthesis, transport and catabolism	hypothetical protein OsI_32134 [Oryza sativa Indica Group]	biological process: metabolic process (GO:0008152);; biological process: single-organism process (GO:0044699);; molecular function: catalytic activity (GO:0003824);; molecular function: binding (GO:0005488);; molecular function: electron carrier activity (GO:0009055);; cellular component: cell (GO:0005623);; cellular component: organelle (GO:0043226);; cellular component: cell part (GO:0044464)
BGIOSGA009766	17.5175	17.8015	20.4352	22.1755	19.573	21.6232	74.5433	65.2639	72.0904	19.0134	18.7401	18.0892	24.4972	22.8193	24.8699	--	--	Molecular Function: DNA binding (GO:0003677);; Molecular Function: transcription factor activity, sequence-specific DNA binding (GO:0003700);; Cellular Component: nucleus (GO:0005634);; Biological Process: regulation of transcription, DNA-templated (GO:0006355);; Molecular Function: zinc ion binding (GO:0008270);;	--	--	[R]	General function prediction only	C2H2-type zinc finger;; C2H2-type zinc finger;; Zinc-finger double-stranded RNA-binding	Zinc finger protein 1 OS=Triticum aestivum OX=4565 PE=2 SV=1	S	Function unknown	PREDICTED: zinc finger protein 1 [Oryza sativa Japonica Group]	molecular function: binding (GO:0005488);; biological process: biological regulation (GO:0065007);; molecular function: nucleic acid binding transcription factor activity (GO:0001071);; cellular component: cell (GO:0005623);; cellular component: organelle (GO:0043226);; cellular component: cell part (GO:0044464)
BGIOSGA022961	0.124809	0.059921	0.317073	0.273594	0.041866	0.190689	0.29287	0.412383	0.303912	0.64926	0.47165	0.623333	0.546879	0.862818	0.757441	[V]	Defense mechanisms	Cellular Component: plasma membrane (GO:0005886);; Biological Process: dicarboxylic acid transport (GO:0006835);; Biological Process: drug transmembrane transport (GO:0006855);; Biological Process: response to nematode (GO:0009624);; Molecular Function: drug transmembrane transporter activity (GO:0015238);; Molecular Function: antiporter activity (GO:0015297);; Molecular Function: sodium:dicarbox…	K03327|0|osa:4341093|K03327 multidrug resistance protein, MATE family | (RefSeq) protein DETOXIFICATION 16	--	[R]	General function prediction only	MatE	Protein DETOXIFICATION 16 OS=Arabidopsis thaliana OX=3702 GN=DTX16 PE=2 SV=1	V	Defense mechanisms	hypothetical protein OsI_23071 [Oryza sativa Indica Group]	cellular component: cell (GO:0005623);; cellular component: membrane (GO:0016020);; cellular component: cell part (GO:0044464);; biological process: single-organism process (GO:0044699);; biological process: localization (GO:0051179);; biological process: cellular process (GO:0009987);; biological process: response to stimulus (GO:0050896);; biological process: multi-organism process (GO:0051704)…
BGIOSGA010257	0.912326	0.764104	1.14	1.0618	0.828736	1.2567	2.20608	2.03885	2.06102	2.94893	1.88014	2.80561	2.89915	3.06679	3.36695	--	--	Biological Process: flower development (GO:0009908);;	--	--	--	--	NPH3 family;; BTB/POZ domain	BTB/POZ domain-containing protein NPY2 OS=Arabidopsis thaliana OX=3702 GN=NPY2 PE=2 SV=1	S	Function unknown	hypothetical protein OsI_12589 [Oryza sativa Indica Group]	biological process: reproductive process (GO:0022414);; biological process: multicellular organismal process (GO:0032501);; biological process: developmental process (GO:0032502);; biological process: single-organism process (GO:0044699)
BGIOSGA021524	8.65028	9.86558	10.8892	13.0133	12.0414	18.0383	6.77808	6.13464	6.70033	38.8346	42.3275	35.5893	18.133	18.2457	18.8284	[O]	Posttranslational modification, protein turnover, chaperones	Cellular Component: mitochondrion (GO:0005739);; Cellular Component: peroxisomal matrix (GO:0005782);; Biological Process: protein folding (GO:0006457);; Biological Process: response to heat (GO:0009408);; Biological Process: response to high light intensity (GO:0009644);; Biological Process: response to hydrogen peroxide (GO:0042542);;	K13993|9.8824e-75|osa:4340661|K13993 HSP20 family protein | (RefSeq) HSP16.0, OsHsp16.0, OsJ_20841; 16.0 kDa heat shock protein, peroxisomal	Protein processing in endoplasmic reticulum (ko04141)	[O]	Posttranslational modification, protein turnover, chaperones	Hsp20/alpha crystallin family	16.0 kDa heat shock protein, peroxisomal OS=Oryza sativa subsp. japonica OX=39947 GN=HSP16.0 PE=2 SV=1	O	Posttranslational modification, protein turnover, chaperones	PREDICTED: 16.0 kDa heat shock protein, peroxisomal [Oryza sativa Japonica Group]	cellular component: cell (GO:0005623);; cellular component: organelle (GO:0043226);; cellular component: cell part (GO:0044464);; cellular component: membrane-enclosed lumen (GO:0031974);; cellular component: organelle part (GO:0044422);; biological process: metabolic process (GO:0008152);; biological process: cellular process (GO:0009987);; biological process: response to stimulus (GO:0050896)
BGIOSGA011804	1.93646	1.3809	1.89136	2.14501	2.18208	0.920994	9.41096	11.6325	10.6446	5.0086	5.32343	4.47032	9.13452	7.38438	7.80833	--	--	Cellular Component: plasma membrane (GO:0005886);; Molecular Function: peptide-methionine (R)-S-oxide reductase activity (GO:0033743);; Biological Process: oxidation-reduction process (GO:0055114);;	--	--	--	--	DDE_Tnp_1-like zinc-ribbon	--	S	Function unknown	hypothetical protein OsI_09916 [Oryza sativa Indica Group]	cellular component: cell (GO:0005623);; cellular component: membrane (GO:0016020);; cellular component: cell part (GO:0044464);; biological process: metabolic process (GO:0008152);; biological process: single-organism process (GO:0044699);; molecular function: catalytic activity (GO:0003824)
BGIOSGA028950	16.7178	19.0265	20.8164	18.3527	18.2223	63.3957	18.8995	17.4862	17.6912	81.2196	87.2076	80.3782	71.2755	69.1515	67.4194	[G]	Carbohydrate transport and metabolism	Cellular Component: vacuole (GO:0005773);; Biological Process: sodium ion transport (GO:0006814);; Molecular Function: malate transmembrane transporter activity (GO:0015140);; Cellular Component: membrane (GO:0016020);; Biological Process: malate transmembrane transport (GO:0071423);;	K14445|0|osa:4345968|K14445 solute carrier family 13 (sodium-dependent dicarboxylate transporter), member 2/3/5 | (RefSeq) OJ1506_F01.29; tonoplast dicarboxylate transporter	--	[P]	Inorganic ion transport and metabolism	Sodium:sulfate symporter transmembrane region;; Citrate transporter	Tonoplast dicarboxylate transporter OS=Arabidopsis thaliana OX=3702 GN=TDT PE=2 SV=2	P	Inorganic ion transport and metabolism	PREDICTED: tonoplast dicarboxylate transporter [Oryza sativa Japonica Group]	cellular component: cell (GO:0005623);; cellular component: organelle (GO:0043226);; cellular component: cell part (GO:0044464);; biological process: single-organism process (GO:0044699);; biological process: localization (GO:0051179);; biological process: cellular process (GO:0009987);; molecular function: transporter activity (GO:0005215);; cellular component: membrane (GO:0016020)
Oryza_sativa_newGene_10399	0	0	0	0.346606	0.036556	0.125325	0.240949	0	0	0.10521	0.055657	0.011947	0.257368	0.199178	0.064641	--	--	--	--	--	--	--	--	--	--	--	hypothetical protein [Oryza sativa Japonica Group]	--
BGIOSGA019710	2.91922	3.79385	4.5108	5.36068	4.97256	6.41862	7.71584	8.44848	8.49624	12.1072	10.2417	10.2341	12.7131	11.4636	12.2151	[I]	Lipid transport and metabolism	Cellular Component: plasma membrane (GO:0005886);;	--	--	[I]	Lipid transport and metabolism	Serine aminopeptidase, S33;; alpha/beta hydrolase fold;; Alpha/beta hydrolase family;; Prolyl oligopeptidase family;; Phospholipase/Carboxylesterase	Caffeoylshikimate esterase OS=Arabidopsis thaliana OX=3702 GN=CSE PE=1 SV=1	I	Lipid transport and metabolism	hypothetical protein OsI_19653 [Oryza sativa Indica Group]	cellular component: cell (GO:0005623);; cellular component: membrane (GO:0016020);; cellular component: cell part (GO:0044464)
BGIOSGA014945	7.36352	5.60427	7.65183	7.36975	7.27024	7.08485	35.0778	35.0811	35.7209	12.9051	11.1696	10.7057	17.2303	15.075	16.5359	[EH]	Amino acid transport and metabolism;; Coenzyme transport and metabolism	Cellular Component: chloroplast (GO:0009507);; Biological Process: response to bacterium (GO:0009617);; Biological Process: response to salt stress (GO:0009651);; Biological Process: response to ethylene (GO:0009723);; Biological Process: auxin biosynthetic process (GO:0009851);;	K01658|1.8227e-160|osa:4336076|K01658 anthranilate synthase component II [EC:4.1.3.27] | (RefSeq) ASB1, OASB1, OsASB1; anthranilate synthase beta subunit 1, chloroplastic	Phenylalanine, tyrosine and tryptophan biosynthesis (ko00400);; Biosynthesis of amino acids (ko01230)	[E]	Amino acid transport and metabolism	Glutamine amidotransferase class-I;; Peptidase C26	Anthranilate synthase beta subunit 1, chloroplastic OS=Oryza sativa subsp. japonica OX=39947 GN=ASB1 PE=1 SV=1	E	Amino acid transport and metabolism	PREDICTED: anthranilate synthase beta subunit 1, chloroplastic [Oryza sativa Japonica Group]	cellular component: cell (GO:0005623);; cellular component: organelle (GO:0043226);; cellular component: cell part (GO:0044464);; biological process: response to stimulus (GO:0050896);; biological process: multi-organism process (GO:0051704);; biological process: metabolic process (GO:0008152);; biological process: cellular process (GO:0009987);; biological process: biological regulation (GO:0065…
BGIOSGA009100	0.089341	0	0.026691	0.03803	0	0.02668	0	0.278063	0.033335	0.095805	0	0.129822	0.498355	0.381986	0.636252	--	--	Molecular Function: galactoside 2-alpha-L-fucosyltransferase activity (GO:0008107);; Cellular Component: membrane (GO:0016020);; Cellular Component: cytoplasmic vesicle (GO:0016023);; Biological Process: cell wall biogenesis (GO:0042546);;	K13681|0|osa:4330824|K13681 xyloglucan fucosyltransferase [EC:2.4.1.-] | (RefSeq) probable fucosyltransferase 8	--	--	--	Xyloglucan fucosyltransferase	Galactoside 2-alpha-L-fucosyltransferase OS=Arabidopsis thaliana OX=3702 GN=FUT1 PE=1 SV=2	S	Function unknown	hypothetical protein OsI_09045 [Oryza sativa Indica Group]	biological process: metabolic process (GO:0008152);; biological process: single-organism process (GO:0044699);; molecular function: catalytic activity (GO:0003824);; cellular component: membrane (GO:0016020);; cellular component: cell (GO:0005623);; cellular component: organelle (GO:0043226);; cellular component: cell part (GO:0044464);; biological process: cellular process (GO:0009987);; biologi…
BGIOSGA005358	7.23469	6.29067	6.21341	6.69816	5.85527	8.06855	2.15194	2.77391	6.37416	8.30154	8.51097	7.8524	5.63895	2.10694	4.16332	--	--	Cellular Component: chromosome, telomeric region (GO:0000781);; Molecular Function: chromatin binding (GO:0003682);; Molecular Function: double-stranded telomeric DNA binding (GO:0003691);; Cellular Component: nucleus (GO:0005634);; Biological Process: meiotic anaphase I (GO:0007133);; Biological Process: regulation of telomere maintenance (GO:0032204);; Molecular Function: protein homodimerizati…	--	--	--	--	--	Telomere-binding protein 1 OS=Oryza sativa subsp. japonica OX=39947 GN=TBP1 PE=1 SV=2	K	Transcription	hypothetical protein OsI_09453 [Oryza sativa Indica Group]	cellular component: cell (GO:0005623);; cellular component: organelle (GO:0043226);; cellular component: organelle part (GO:0044422);; cellular component: cell part (GO:0044464);; molecular function: binding (GO:0005488);; biological process: biological phase (GO:0044848);; biological process: biological regulation (GO:0065007)
BGIOSGA017138	0	0	0	0	0	0.103724	0.687571	0.027966	0.272584	0.035299	0	0	0	0	0	--	--	Cellular Component: plastid (GO:0009536);; Cellular Component: cytoplasmic vesicle (GO:0016023);;	--	--	--	--	--	--	--	--	H0313F03.13 [Oryza sativa]	cellular component: cell (GO:0005623);; cellular component: organelle (GO:0043226);; cellular component: cell part (GO:0044464)
BGIOSGA012282	2.58848	3.92176	2.92991	1.95018	2.30938	3.15319	6.96068	5.88838	6.83802	3.96256	4.98698	3.95894	6.40318	6.91992	9.46433	--	--	Cellular Component: mitochondrial inner membrane (GO:0005743);; Cellular Component: vacuolar membrane (GO:0005774);; Cellular Component: peroxisomal membrane (GO:0005778);; Cellular Component: plasma membrane (GO:0005886);; Biological Process: fatty acid beta-oxidation (GO:0006635);; Cellular Component: integral component of membrane (GO:0016021);; Biological Process: NAD transport (GO:0043132);;…	K13354|0|osa:4332347|K13354 solute carrier family 25 (peroxisomal adenine nucleotide transporter), member 17 | (RefSeq) peroxisomal nicotinamide adenine dinucleotide carrier	Peroxisome (ko04146)	[C]	Energy production and conversion	Mitochondrial carrier protein	Peroxisomal nicotinamide adenine dinucleotide carrier OS=Arabidopsis thaliana OX=3702 GN=PXN PE=1 SV=1	S	Function unknown	PREDICTED: peroxisomal nicotinamide adenine dinucleotide carrier [Oryza sativa Japonica Group]	cellular component: cell (GO:0005623);; cellular component: membrane (GO:0016020);; cellular component: organelle (GO:0043226);; cellular component: organelle part (GO:0044422);; cellular component: cell part (GO:0044464);; biological process: metabolic process (GO:0008152);; biological process: cellular process (GO:0009987);; biological process: single-organism process (GO:0044699);; cellular co…
BGIOSGA034225	0.785065	0.992226	0.845459	0.75264	0.939143	0.53963	0.306194	0.230088	0.164023	0.200513	0.242562	0.039005	0.189588	0.345331	0.356657	--	--	Cellular Component: Golgi apparatus (GO:0005794);; Molecular Function: glucuronoxylan 4-O-methyltransferase activity (GO:0030775);; Biological Process: xylan metabolic process (GO:0045491);;	K18801|1.20921e-102|osa:4350174|K18801 glucuronoxylan 4-O-methyltransferase [EC:2.1.1.112] | (RefSeq) glucuronoxylan 4-O-methyltransferase 2	--	--	--	Polysaccharide biosynthesis	Glucuronoxylan 4-O-methyltransferase 2 OS=Arabidopsis thaliana OX=3702 GN=GXM2 PE=1 SV=1	S	Function unknown	hypothetical protein OsI_35661 [Oryza sativa Indica Group]	cellular component: cell (GO:0005623);; cellular component: organelle (GO:0043226);; cellular component: cell part (GO:0044464);; biological process: metabolic process (GO:0008152);; molecular function: catalytic activity (GO:0003824);; biological process: cellular process (GO:0009987)
BGIOSGA023541	0.083694	0.137041	0	0.237045	0.179428	0	0.786604	0.371825	1.15218	0.591339	0.462806	0	0.995466	0.62052	0.83118	[J]	Translation, ribosomal structure and biogenesis	Molecular Function: nucleotide binding (GO:0000166);; Molecular Function: nucleic acid binding (GO:0003676);;	K14407|3.4431e-42|dosa:Os06t0698400-01|K14407 cleavage stimulation factor subunit 2 | (RAP-DB) Os06g0698400; RNA recognition motif domain domain containing protein.	mRNA surveillance pathway (ko03015)	[A]	RNA processing and modification	RNA recognition motif. (a.k.a. RRM, RBD, or RNP domain)	Cleavage stimulating factor 64 OS=Arabidopsis thaliana OX=3702 GN=CSTF64 PE=1 SV=1	S	Function unknown	Os06g0698400, partial [Oryza sativa Japonica Group]	molecular function: binding (GO:0005488)
BGIOSGA027317	1.26056	1.28422	1.13692	1.31438	1.4605	1.72042	0.596463	0.806657	0.815307	1.19178	0.91932	0.927813	1.64209	1.55125	1.17851	--	--	Cellular Component: cytoplasmic vesicle (GO:0016023);;	--	--	--	--	--	--	--	--	unknown protein [Oryza sativa Japonica Group]	cellular component: cell (GO:0005623);; cellular component: organelle (GO:0043226);; cellular component: cell part (GO:0044464)
BGIOSGA019638	0.397533	0.466637	0.564621	0.684956	0.74233	0.907257	1.67772	1.47471	1.27324	0.745203	1.39362	0.897396	0.926274	0.762852	0.945656	--	--	Cellular Component: plasma membrane (GO:0005886);; Biological Process: purine nucleobase transport (GO:0006863);;	--	--	--	--	LURP-one-related	Protein LURP-one-related 7 OS=Arabidopsis thaliana OX=3702 GN=At2g30270 PE=2 SV=1	S	Function unknown	PREDICTED: protein LURP-one-related 15 isoform X1 [Oryza sativa Japonica Group]	cellular component: cell (GO:0005623);; cellular component: membrane (GO:0016020);; cellular component: cell part (GO:0044464);; biological process: single-organism process (GO:0044699);; biological process: localization (GO:0051179)
BGIOSGA014553	0.312704	0.169898	0.44581	0.345199	0	0.17388	0.186601	0.209274	0.292966	0	0	0.073944	0	0	0.119618	--	--	--	--	--	--	--	IQ calmodulin-binding motif	--	--	--	hypothetical protein OsI_16974 [Oryza sativa Indica Group]	--
BGIOSGA030715	1.32753	1.57759	1.63877	2.12135	1.4156	5.3519	1.2475	1.47111	1.17611	4.30384	4.59517	4.6101	3.3273	2.80514	2.86259	[G]	Carbohydrate transport and metabolism	Molecular Function: alpha,alpha-trehalose-phosphate synthase (UDP-forming) activity (GO:0003825);; Molecular Function: trehalose-phosphatase activity (GO:0004805);; Cellular Component: mitochondrion (GO:0005739);; Biological Process: trehalose biosynthetic process (GO:0005992);;	K16055|0|osa:4346981|K16055 trehalose 6-phosphate synthase/phosphatase [EC:2.4.1.15 3.1.3.12] | (RefSeq) OJ1655_B12.15; alpha,alpha-trehalose-phosphate synthase [UDP-forming] 6	Starch and sucrose metabolism (ko00500)	[G]	Carbohydrate transport and metabolism	Glycosyltransferase family 20;; Trehalose-phosphatase;; haloacid dehalogenase-like hydrolase	Alpha,alpha-trehalose-phosphate synthase [UDP-forming] 6 OS=Arabidopsis thaliana OX=3702 GN=TPS6 PE=1 SV=2	G	Carbohydrate transport and metabolism	hypothetical protein OsI_31278 [Oryza sativa Indica Group]	biological process: metabolic process (GO:0008152);; molecular function: catalytic activity (GO:0003824);; biological process: cellular process (GO:0009987);; cellular component: cell (GO:0005623);; cellular component: organelle (GO:0043226);; cellular component: cell part (GO:0044464);; biological process: single-organism process (GO:0044699)
BGIOSGA021352	0.088046	0.024812	0.016183	0.035475	0.029141	0.007751	0.467795	0.345733	0.22555	0.191817	0.102594	0.026933	0.307269	0.270691	0.470646	[I]	Lipid transport and metabolism	Molecular Function: methyltransferase activity (GO:0008168);; Biological Process: methylation (GO:0032259);;	--	--	--	--	SAM dependent carboxyl methyltransferase	Salicylate carboxymethyltransferase OS=Clarkia breweri OX=36903 GN=SAMT PE=1 SV=1	S	Function unknown	hypothetical protein OsI_22725 [Oryza sativa Indica Group]	biological process: metabolic process (GO:0008152);; molecular function: catalytic activity (GO:0003824)
BGIOSGA035593	0.470672	0.231713	0.704138	0.838044	0.854634	1.04245	14.8732	13.5966	12.9219	1.69157	1.78205	1.79433	0.508591	0.546751	0.558992	[K]	Transcription	Molecular Function: protein serine/threonine kinase activity (GO:0004674);; Molecular Function: ATP binding (GO:0005524);; Biological Process: protein phosphorylation (GO:0006468);; Cellular Component: integral component of membrane (GO:0016021);; Cellular Component: cytoplasmic vesicle (GO:0016023);;	--	--	--	--	Leucine rich repeat;; Protein kinase domain;; Protein tyrosine kinase;; Leucine Rich repeats (2 copies);; Leucine Rich Repeat;; Leucine rich repeat N-terminal domain	Probable LRR receptor-like serine/threonine-protein kinase At3g47570 OS=Arabidopsis thaliana OX=3702 GN=At3g47570 PE=2 SV=1	S	Function unknown	hypothetical protein OsI_36774 [Oryza sativa Indica Group]	biological process: metabolic process (GO:0008152);; biological process: cellular process (GO:0009987);; molecular function: catalytic activity (GO:0003824);; molecular function: binding (GO:0005488);; cellular component: membrane (GO:0016020);; cellular component: membrane part (GO:0044425);; cellular component: cell (GO:0005623);; cellular component: organelle (GO:0043226);; cellular component:…
BGIOSGA008887	1.71171	1.55276	1.719	1.40096	1.43706	1.93357	0.848717	0.589473	1.1012	0.94373	1.44774	1.14973	0.995402	1.26911	1.14308	--	--	--	--	--	[R]	General function prediction only	Tub family;; F-box domain;; F-box-like	Tubby-like F-box protein 5 OS=Oryza sativa subsp. japonica OX=39947 GN=TULP5 PE=2 SV=1	S	Function unknown	hypothetical protein OsI_08620 [Oryza sativa Indica Group]	--
BGIOSGA023411	6.73282	7.19929	8.08097	6.69428	8.31199	7.52059	24.2877	23.5994	25.2309	13.6486	14.974	14.0159	16.2508	16.0077	18.714	[O]	Posttranslational modification, protein turnover, chaperones	Cellular Component: endoplasmic reticulum (GO:0005783);; Cellular Component: Golgi apparatus (GO:0005794);; Molecular Function: arsenate reductase (glutaredoxin) activity (GO:0008794);; Molecular Function: electron carrier activity (GO:0009055);; Molecular Function: protein disulfide oxidoreductase activity (GO:0015035);; Biological Process: electron transport chain (GO:0022900);; Biological Proc…	K03676|2.33674e-72|osa:4341733|K03676 glutaredoxin 3 | (RefSeq) GRXC8; glutaredoxin-C8	--	[O]	Posttranslational modification, protein turnover, chaperones	Glutaredoxin	Glutaredoxin-C8 OS=Oryza sativa subsp. japonica OX=39947 GN=GRXC8 PE=2 SV=2	O	Posttranslational modification, protein turnover, chaperones	PREDICTED: glutaredoxin-C8 [Oryza sativa Japonica Group]	cellular component: cell (GO:0005623);; cellular component: organelle (GO:0043226);; cellular component: cell part (GO:0044464);; biological process: metabolic process (GO:0008152);; biological process: single-organism process (GO:0044699);; molecular function: catalytic activity (GO:0003824);; molecular function: electron carrier activity (GO:0009055);; biological process: cellular process (GO:0…
BGIOSGA014953	0	0.031473	0.029231	0.096821	0.027724	0.196291	0.014435	0.104451	0.028324	0.162829	0.231742	0.260981	0.014335	0.029175	0.061128	[I]	Lipid transport and metabolism	Cellular Component: mitochondrion (GO:0005739);; Biological Process: lipid metabolic process (GO:0006629);; Molecular Function: O-acyltransferase activity (GO:0008374);; Cellular Component: cytoplasmic vesicle (GO:0016023);;	--	--	[I]	Lipid transport and metabolism	Lecithin:cholesterol acyltransferase	Lecithin-cholesterol acyltransferase-like 1 OS=Arabidopsis thaliana OX=3702 GN=LCAT1 PE=2 SV=1	S	Function unknown	hypothetical protein OsI_16184 [Oryza sativa Indica Group]	cellular component: cell (GO:0005623);; cellular component: organelle (GO:0043226);; cellular component: cell part (GO:0044464);; biological process: metabolic process (GO:0008152);; biological process: single-organism process (GO:0044699);; molecular function: catalytic activity (GO:0003824)
BGIOSGA034806	0.132353	0.095063	0.147058	0.099699	0.091488	0.67115	0.203508	0.245408	0.263403	0.537231	0.63632	0.858036	0.161377	0.23182	0.119672	[T]	Signal transduction mechanisms	Molecular Function: protein serine/threonine kinase activity (GO:0004674);; Molecular Function: ATP binding (GO:0005524);; Biological Process: protein phosphorylation (GO:0006468);; Cellular Component: chloroplast (GO:0009507);;	--	--	[R]	General function prediction only	Protein kinase domain;; Protein tyrosine kinase	Serine/threonine-protein kinase D6PKL2 OS=Arabidopsis thaliana OX=3702 GN=D6PKL2 PE=1 SV=1	T	Signal transduction mechanisms	hypothetical protein OsI_35128 [Oryza sativa Indica Group]	biological process: metabolic process (GO:0008152);; biological process: cellular process (GO:0009987);; molecular function: catalytic activity (GO:0003824);; molecular function: binding (GO:0005488);; cellular component: cell (GO:0005623);; cellular component: organelle (GO:0043226);; cellular component: cell part (GO:0044464)
BGIOSGA032369	12.5269	13.7527	16.3041	2.67969	1.87153	10.3218	1.93651	2.40849	1.86529	0.296883	0.473365	0.174183	0.284251	0.111095	0.24214	[H]	Coenzyme transport and metabolism	Molecular Function: O-methyltransferase activity (GO:0008171);; Cellular Component: plastid (GO:0009536);; Biological Process: methylation (GO:0032259);; Molecular Function: protein dimerization activity (GO:0046983);;	--	--	[R]	General function prediction only	O-methyltransferase;; Dimerisation domain;; Dimerisation domain	Acetylserotonin O-methyltransferase 2 OS=Oryza sativa subsp. japonica OX=39947 GN=ASMT2 PE=1 SV=1	S	Function unknown	hypothetical protein OsI_32576 [Oryza sativa Indica Group]	biological process: metabolic process (GO:0008152);; molecular function: catalytic activity (GO:0003824);; cellular component: cell (GO:0005623);; cellular component: organelle (GO:0043226);; cellular component: cell part (GO:0044464);; molecular function: binding (GO:0005488)
BGIOSGA023525	35.1996	39.2032	43.817	38.3233	36.7739	42.254	19.9069	20.4292	20.7532	34.6952	37.9739	34.6118	32.7619	31.9913	30.0612	[O]	Posttranslational modification, protein turnover, chaperones	Molecular Function: structural molecule activity (GO:0005198);; Molecular Function: iron ion binding (GO:0005506);; Cellular Component: chloroplast stroma (GO:0009570);; Biological Process: chloroplast organization (GO:0009658);; Biological Process: iron-sulfur cluster assembly (GO:0016226);; Molecular Function: iron-sulfur cluster binding (GO:0051536);;	--	--	[O]	Posttranslational modification, protein turnover, chaperones	NifU-like domain	NifU-like protein 3, chloroplastic OS=Arabidopsis thaliana OX=3702 GN=NIFU3 PE=2 SV=1	O	Posttranslational modification, protein turnover, chaperones	PREDICTED: nifU-like protein 3, chloroplastic [Oryza sativa Japonica Group]	molecular function: structural molecule activity (GO:0005198);; molecular function: binding (GO:0005488);; cellular component: cell (GO:0005623);; cellular component: organelle (GO:0043226);; cellular component: organelle part (GO:0044422);; cellular component: cell part (GO:0044464);; biological process: cellular process (GO:0009987);; biological process: cellular component organization or bioge…
BGIOSGA034563	2.21802	2.27644	2.68539	2.86818	2.8461	2.27652	12.6947	12.0651	11.4396	3.81134	4.36837	3.36222	4.74747	3.73161	4.10088	[M]	Cell wall/membrane/envelope biogenesis	Molecular Function: glutamine-fructose-6-phosphate transaminase (isomerizing) activity (GO:0004360);; Cellular Component: mitochondrion (GO:0005739);; Cellular Component: cytosol (GO:0005829);; Biological Process: glucosamine biosynthetic process (GO:0006042);; Biological Process: gluconeogenesis (GO:0006094);; Biological Process: cytoskeleton organization (GO:0007010);; Biological Process: prote…	K00820|0|osa:4349694|K00820 glucosamine--fructose-6-phosphate aminotransferase (isomerizing) [EC:2.6.1.16] | (RefSeq) glutamine--fructose-6-phosphate aminotransferase [isomerizing] 2	--	[M]	Cell wall/membrane/envelope biogenesis	SIS domain;; Glutamine amidotransferase domain;; Glutamine amidotransferase domain	Glutamine--fructose-6-phosphate aminotransferase [isomerizing] OS=Cyanidium caldarium OX=2771 GN=glmS PE=3 SV=3	M	Cell wall/membrane/envelope biogenesis	hypothetical protein OsI_34982 [Oryza sativa Indica Group]	biological process: metabolic process (GO:0008152);; molecular function: catalytic activity (GO:0003824);; cellular component: cell (GO:0005623);; cellular component: organelle (GO:0043226);; cellular component: cell part (GO:0044464);; biological process: single-organism process (GO:0044699);; biological process: cellular process (GO:0009987);; biological process: cellular component organization…
BGIOSGA036106	0.076605	0.075464	0.05825	0.076052	0.066569	0.256682	2.93679	3.18568	3.31884	0.109685	0.314357	0.14271	0.344357	0.169382	0.166127	[QV]	Secondary metabolites biosynthesis, transport and catabolism;; Defense mechanisms	Molecular Function: monooxygenase activity (GO:0004497);; Molecular Function: iron ion binding (GO:0005506);; Molecular Function: electron carrier activity (GO:0009055);; Molecular Function: oxidoreductase activity, acting on paired donors, with incorporation or reduction of molecular oxygen (GO:0016705);; Molecular Function: heme binding (GO:0020037);; Biological Process: oxidation-reduction pro…	--	--	[Q]	Secondary metabolites biosynthesis, transport and catabolism	Cytochrome P450	4-hydroxyphenylacetaldehyde oxime monooxygenase OS=Sorghum bicolor OX=4558 GN=CYP71E1 PE=1 SV=1	Q	Secondary metabolites biosynthesis, transport and catabolism	hypothetical protein OsI_38500 [Oryza sativa Indica Group]	biological process: metabolic process (GO:0008152);; biological process: single-organism process (GO:0044699);; molecular function: catalytic activity (GO:0003824);; molecular function: binding (GO:0005488);; molecular function: electron carrier activity (GO:0009055)
BGIOSGA004650	1.86172	1.81224	2.07004	2.03979	2.45689	2.38842	7.1076	3.29872	3.20056	4.37734	3.98725	4.81907	5.07656	5.16656	4.93801	[F]	Nucleotide transport and metabolism	Molecular Function: dihydropyrimidinase activity (GO:0004157);; Cellular Component: endoplasmic reticulum (GO:0005783);; Cellular Component: Golgi apparatus (GO:0005794);; Biological Process: uracil catabolic process (GO:0006212);; Biological Process: fatty acid beta-oxidation (GO:0006635);; Cellular Component: endomembrane system (GO:0012505);; Cellular Component: cytoplasmic vesicle (GO:0016023…	K01464|0|osa:4327558|K01464 dihydropyrimidinase [EC:3.5.2.2] | (RefSeq) dihydropyrimidinase	Pyrimidine metabolism (ko00240);; beta-Alanine metabolism (ko00410);; Pantothenate and CoA biosynthesis (ko00770)	[F]	Nucleotide transport and metabolism	Amidohydrolase family;; Amidohydrolase family	Dihydropyrimidinase OS=Arabidopsis thaliana OX=3702 GN=PYD2 PE=1 SV=1	F	Nucleotide transport and metabolism	hypothetical protein OsI_04141 [Oryza sativa Indica Group]	biological process: metabolic process (GO:0008152);; molecular function: catalytic activity (GO:0003824);; cellular component: cell (GO:0005623);; cellular component: organelle (GO:0043226);; cellular component: cell part (GO:0044464);; biological process: cellular process (GO:0009987);; biological process: single-organism process (GO:0044699);; biological process: localization (GO:0051179);; bio…
BGIOSGA007102	1.13306	1.08099	0.875347	0.994629	0.641072	0.748592	0.67302	0.915748	0.750856	0.524395	0.439007	0.54336	0.366461	0.710343	0.587349	[K]	Transcription	Molecular Function: nucleotide binding (GO:0000166);; Molecular Function: protein kinase activity (GO:0004672);; Cellular Component: membrane (GO:0016020);; Cellular Component: cytoplasmic vesicle (GO:0016023);; Biological Process: phosphorylation (GO:0016310);; Molecular Function: signaling receptor activity (GO:0038023);;	--	--	--	--	Leucine rich repeat;; Leucine Rich repeats (2 copies);; Leucine Rich Repeat;; Leucine Rich repeat;; Leucine rich repeat N-terminal domain	Tyrosine-sulfated glycopeptide receptor 1 OS=Arabidopsis thaliana OX=3702 GN=PSY1R PE=1 SV=1	S	Function unknown	PREDICTED: receptor-like protein 2 [Oryza sativa Japonica Group]	molecular function: binding (GO:0005488);; biological process: metabolic process (GO:0008152);; biological process: cellular process (GO:0009987);; molecular function: catalytic activity (GO:0003824);; cellular component: membrane (GO:0016020);; cellular component: cell (GO:0005623);; cellular component: organelle (GO:0043226);; cellular component: cell part (GO:0044464);; biological process: sig…
BGIOSGA029333	0.138873	0	0.253605	0.124388	1.25582	0.587178	1.02591	0.819849	1.04501	0.131771	0.509716	0.267012	1.41627	0.56514	1.32875	--	--	Molecular Function: calmodulin binding (GO:0005516);; Cellular Component: mitochondrion (GO:0005739);; Biological Process: auxin-activated signaling pathway (GO:0009734);;	--	--	--	--	Auxin responsive protein	Auxin-responsive protein SAUR36 OS=Oryza sativa subsp. japonica OX=39947 GN=SAUR39 PE=2 SV=1	S	Function unknown	PREDICTED: auxin-responsive protein SAUR36-like [Oryza sativa Japonica Group]	molecular function: binding (GO:0005488);; cellular component: cell (GO:0005623);; cellular component: organelle (GO:0043226);; cellular component: cell part (GO:0044464);; biological process: cellular process (GO:0009987);; biological process: signaling (GO:0023052);; biological process: single-organism process (GO:0044699);; biological process: response to stimulus (GO:0050896);; biological pro…
BGIOSGA002828	8.86176	0.126717	9.43615	9.72089	9.32089	12.2538	29.0075	24.3349	27.3066	18.6041	17.1529	17.0399	15.8446	0.027498	20.2527	--	--	Biological Process: N-terminal protein myristoylation (GO:0006499);; Biological Process: amino acid transport (GO:0006865);; Biological Process: response to chitin (GO:0010200);; Cellular Component: integral component of membrane (GO:0016021);;	--	--	--	--	PLAC8 family	Cell number regulator 8 OS=Zea mays OX=4577 GN=CNR8 PE=2 SV=1	S	Function unknown	hypothetical protein OsI_00483 [Oryza sativa Indica Group]	biological process: metabolic process (GO:0008152);; biological process: cellular process (GO:0009987);; biological process: single-organism process (GO:0044699);; biological process: localization (GO:0051179);; biological process: response to stimulus (GO:0050896);; cellular component: membrane (GO:0016020);; cellular component: membrane part (GO:0044425)
BGIOSGA012176	3.73668	3.01106	2.94984	4.43023	4.9749	4.70878	8.60771	8.76588	6.38074	3.27519	4.57054	2.83469	3.11522	2.56976	2.47779	--	--	Cellular Component: plastid (GO:0009536);;	--	--	--	--	--	--	--	--	hypothetical protein OsI_10628 [Oryza sativa Indica Group]	cellular component: cell (GO:0005623);; cellular component: organelle (GO:0043226);; cellular component: cell part (GO:0044464)
BGIOSGA016459	6.88459	7.22002	8.08069	12.0662	10.6317	19.7423	12.4583	12.4353	13.2181	26.7927	27.1242	28.3362	28.4293	29.7393	27.3441	--	--	--	--	--	[T]	Signal transduction mechanisms	T-complex protein 11	--	S	Function unknown	hypothetical protein OsI_16001 [Oryza sativa Indica Group]	--
BGIOSGA029435	2.52406	2.87277	2.47838	4.43338	3.54183	4.25861	2.65243	3.03033	2.64314	3.03418	2.97297	3.16058	2.82794	2.31717	2.57911	--	--	--	--	--	--	--	Plant protein of unknown function (DUF936)	--	S	Function unknown	hypothetical protein OsI_32047 [Oryza sativa Indica Group]	--
BGIOSGA004571	0.237266	0.219197	0.054294	0.169442	0.180168	0.069587	2.57246	2.86505	2.26762	0.855443	1.06045	1.04495	1.25572	1.17027	1.14446	[R]	General function prediction only	Molecular Function: ATP binding (GO:0005524);; Biological Process: apoptotic process (GO:0006915);; Biological Process: defense response (GO:0006952);; Cellular Component: cytoplasmic vesicle (GO:0016023);; Molecular Function: ADP binding (GO:0043531);;	--	--	[T]	Signal transduction mechanisms	NB-ARC domain	Putative disease resistance protein At3g14460 OS=Arabidopsis thaliana OX=3702 GN=At3g14460 PE=3 SV=1	S	Function unknown	hypothetical protein OsI_03983 [Oryza sativa Indica Group]	molecular function: binding (GO:0005488);; biological process: cellular process (GO:0009987);; biological process: single-organism process (GO:0044699);; biological process: response to stimulus (GO:0050896);; cellular component: cell (GO:0005623);; cellular component: organelle (GO:0043226);; cellular component: cell part (GO:0044464)
BGIOSGA015960	37.3151	43.5142	38.5407	45.945	44.2223	39.609	56.65	41.3777	44.3675	27.7661	23.8923	24.4884	23.4484	27.3281	23.9367	--	--	Cellular Component: cytoplasmic vesicle (GO:0016023);;	--	--	--	--	--	--	--	--	OSJNBa0059D20.12 [Oryza sativa Japonica Group]	cellular component: cell (GO:0005623);; cellular component: organelle (GO:0043226);; cellular component: cell part (GO:0044464)
BGIOSGA009487	11.6591	11.262	12.8793	14.1134	14.337	15.9443	33.9931	33.3536	34.5879	15.3031	16.7663	14.9699	15.7849	14.4975	17.6683	--		Molecular Function: protein serine/threonine kinase activity (GO:0004674);; Molecular Function: ATP binding (GO:0005524);; Cellular Component: plasma membrane (GO:0005886);; Biological Process: protein phosphorylation (GO:0006468);; Biological Process: protein N-linked glycosylation (GO:0006487);; Molecular Function: carbohydrate binding (GO:0030246);; Biological Process: recognition of pollen (G…	--	--	--	--	Protein kinase domain;; Protein tyrosine kinase;; D-mannose binding lectin;; PAN-like domain;; S-locus glycoprotein domain	G-type lectin S-receptor-like serine/threonine-protein kinase At1g34300 OS=Arabidopsis thaliana OX=3702 GN=At1g34300 PE=1 SV=1	T	Signal transduction mechanisms	hypothetical protein OsI_14238 [Oryza sativa Indica Group]	biological process: metabolic process (GO:0008152);; biological process: cellular process (GO:0009987);; molecular function: catalytic activity (GO:0003824);; molecular function: binding (GO:0005488);; cellular component: cell (GO:0005623);; cellular component: membrane (GO:0016020);; cellular component: cell part (GO:0044464);; biological process: single-organism process (GO:0044699)
BGIOSGA029995	2.49825	2.06966	2.29234	1.63923	1.94493	2.1574	7.46188	6.39589	6.98207	3.55915	3.63226	3.02541	7.29027	8.2955	6.89659	[G]	Carbohydrate transport and metabolism	Molecular Function: sugar:proton symporter activity (GO:0005351);; Molecular Function: galactose transmembrane transporter activity (GO:0005354);; Cellular Component: plasma membrane (GO:0005886);; Biological Process: galactose transport (GO:0015757);; Cellular Component: integral component of membrane (GO:0016021);; Cellular Component: cytoplasmic vesicle (GO:0016023);; Biological Process: carbo…	--	--	[R]	General function prediction only	Sugar (and other) transporter;; Major Facilitator Superfamily	Sugar transport protein 14 OS=Arabidopsis thaliana OX=3702 GN=STP14 PE=2 SV=2	G	Carbohydrate transport and metabolism	hypothetical protein OsI_30868 [Oryza sativa Indica Group]	biological process: cellular process (GO:0009987);; biological process: single-organism process (GO:0044699);; biological process: localization (GO:0051179);; molecular function: transporter activity (GO:0005215);; cellular component: cell (GO:0005623);; cellular component: membrane (GO:0016020);; cellular component: cell part (GO:0044464);; cellular component: membrane part (GO:0044425);; cellul…
BGIOSGA006365	0	0.005752	0	0.342032	0.771248	0.150085	0.013013	0	0.006198	0.066234	0.041311	0.040045	0	0	0.06096	[V]	Defense mechanisms	Cellular Component: mitochondrion (GO:0005739);; Molecular Function: bis(5'-adenosyl)-pentaphosphatase activity (GO:0034432);;	--	--	[T]	Signal transduction mechanisms	NUDIX domain	Nudix hydrolase 12, mitochondrial OS=Arabidopsis thaliana OX=3702 GN=NUDT12 PE=2 SV=1	L	Replication, recombination and repair	hypothetical protein OsI_07433 [Oryza sativa Indica Group]	cellular component: cell (GO:0005623);; cellular component: organelle (GO:0043226);; cellular component: cell part (GO:0044464);; biological process: metabolic process (GO:0008152);; molecular function: catalytic activity (GO:0003824)
BGIOSGA012055	0	0	0.046715	0	0	0	0.3449	0.354299	0.446826	0.308201	0	0	0.396246	0	0	[U]	Intracellular trafficking, secretion, and vesicular transport	Biological Process: response to hormone (GO:0009725);; Biological Process: response to sucrose (GO:0009744);; Cellular Component: integral component of membrane (GO:0016021);;	K07297|0|osa:107276330|K07297 adiponectin receptor | (RefSeq) heptahelical transmembrane protein 4-like	--	[RT]	General function prediction only;; Signal transduction mechanisms	Haemolysin-III related	Heptahelical transmembrane protein 4 OS=Arabidopsis thaliana OX=3702 GN=HHP4 PE=2 SV=1	S	Function unknown	PREDICTED: heptahelical transmembrane protein 4-like [Oryza sativa Japonica Group]	biological process: response to stimulus (GO:0050896);; cellular component: membrane (GO:0016020);; cellular component: membrane part (GO:0044425)
BGIOSGA024573	0	0	0	0.100027	0.109068	0.03851	0	0	0	0	0	0.01853	0.017693	0.010549	0	[R]	General function prediction only	Biological Process: defense response (GO:0006952);; Cellular Component: cytoplasmic vesicle (GO:0016023);; Molecular Function: ADP binding (GO:0043531);;	--	--	[T]	Signal transduction mechanisms	NB-ARC domain	Putative disease resistance protein At1g50180 OS=Arabidopsis thaliana OX=3702 GN=At1g50180 PE=3 SV=2	S	Function unknown	hypothetical protein OsI_25431 [Oryza sativa Indica Group]	biological process: response to stimulus (GO:0050896);; cellular component: cell (GO:0005623);; cellular component: organelle (GO:0043226);; cellular component: cell part (GO:0044464);; molecular function: binding (GO:0005488)
BGIOSGA030832	0.995035	0.817451	0.84272	1.32501	1.20149	1.46567	1.03665	1.17138	0.909871	1.26173	1.04349	1.21166	0.831421	0.876998	0.786775	[N]	Cell motility	Cellular Component: Golgi membrane (GO:0000139);; Molecular Function: structural constituent of ribosome (GO:0003735);; Cellular Component: ribosome (GO:0005840);; Biological Process: translation (GO:0006412);; Cellular Component: integral component of membrane (GO:0016021);; Molecular Function: transferase activity, transferring glycosyl groups (GO:0016757);;	--	--	--	--	Ribosomal L18 of archaea, bacteria, mitoch. and chloroplast;; Glycosyl transferase family group 2;; Glycosyltransferase like family 2;; Glycosyl transferase family 2	Probable mannan synthase 4 OS=Oryza sativa subsp. japonica OX=39947 GN=CSLA4 PE=2 SV=1	--	--	hypothetical protein OsI_31516 [Oryza sativa Indica Group]	cellular component: cell (GO:0005623);; cellular component: membrane (GO:0016020);; cellular component: organelle (GO:0043226);; cellular component: organelle part (GO:0044422);; cellular component: cell part (GO:0044464);; molecular function: structural molecule activity (GO:0005198);; cellular component: macromolecular complex (GO:0032991);; biological process: metabolic process (GO:0008152);; …
BGIOSGA034012	0.179021	0.234453	0.251369	0.031342	0.093415	0.230853	1.06496	0.77949	1.02469	0.669551	0.637291	0.499155	0.37753	0.342043	0.363881	--	--	Molecular Function: magnesium ion binding (GO:0000287);; Cellular Component: mitochondrion (GO:0005739);; Biological Process: defense response (GO:0006952);; Cellular Component: plastid (GO:0009536);; Biological Process: gibberellin metabolic process (GO:0009685);; Molecular Function: ent-kaurene synthase activity (GO:0009899);; Molecular Function: stemar-13-ene synthase activity (GO:0034278);; M…	K14044|0|osa:4350502|K14044 stemar-13-ene synthase [EC:4.2.3.33] | (RefSeq) OsDTC2; stemar-13-ene synthase	Diterpenoid biosynthesis (ko00904)	--	--	Terpene synthase family, metal binding domain;; Terpene synthase, N-terminal domain	Stemod-13(17)-ene synthase OS=Oryza sativa subsp. indica OX=39946 GN=KSL11 PE=2 SV=1	--	--	RecName: Full=Stemod-13(17)-ene synthase; AltName: Full=Ent-kaurene synthase-like 11; Short=OsKSL11; AltName: Full=Stemodene synthase	molecular function: binding (GO:0005488);; cellular component: cell (GO:0005623);; cellular component: organelle (GO:0043226);; cellular component: cell part (GO:0044464);; biological process: response to stimulus (GO:0050896);; biological process: metabolic process (GO:0008152);; biological process: cellular process (GO:0009987);; biological process: single-organism process (GO:0044699);; molecu…
BGIOSGA006712	0.104175	0.146048	0.145374	0.275311	0.296938	0.230309	0.046516	0.090411	0.026339	0.034524	0.024675	0	0.073778	0.019071	0.007595	--	--	Cellular Component: mitochondrion (GO:0005739);;	--	--	--	--	Proline-rich nuclear receptor coactivator motif	--	--	--	hypothetical protein OsI_06717 [Oryza sativa Indica Group]	cellular component: cell (GO:0005623);; cellular component: organelle (GO:0043226);; cellular component: cell part (GO:0044464)
BGIOSGA020688	0.678619	0.627848	0.463488	0.425052	0.461548	0.614494	0.41119	0.37702	0.531922	0.40786	0.699545	0.233115	0.436293	0.152017	0.337912	[G]	Carbohydrate transport and metabolism	Biological Process: RNA splicing, via endonucleolytic cleavage and ligation (GO:0000394);; Cellular Component: vacuole (GO:0005773);; Biological Process: carbohydrate metabolic process (GO:0005975);; Biological Process: methionine biosynthetic process (GO:0009086);; Cellular Component: plant-type cell wall (GO:0009505);; Cellular Component: cytoplasmic vesicle (GO:0016023);; Molecular Function: c…	K01187|0|osa:4341824|K01187 alpha-glucosidase [EC:3.2.1.20] | (RefSeq) B1153E06.2, Maltase; probable alpha-glucosidase Os06g0675700	Galactose metabolism (ko00052);; Starch and sucrose metabolism (ko00500)	[G]	Carbohydrate transport and metabolism	Glycosyl hydrolases family 31;; N-terminal barrel of NtMGAM and CtMGAM, maltase-glucoamylase;; Galactose mutarotase-like	Probable alpha-glucosidase Os06g0675700 OS=Oryza sativa subsp. japonica OX=39947 GN=Os06g0675700 PE=1 SV=1	G	Carbohydrate transport and metabolism	hypothetical protein OsI_24144 [Oryza sativa Indica Group]	biological process: metabolic process (GO:0008152);; biological process: cellular process (GO:0009987);; cellular component: cell (GO:0005623);; cellular component: organelle (GO:0043226);; cellular component: cell part (GO:0044464);; biological process: single-organism process (GO:0044699);; molecular function: binding (GO:0005488);; molecular function: catalytic activity (GO:0003824);; cellular…
BGIOSGA004551	0.129512	0.174607	0.195725	0.070391	0	0.061427	0.132933	0.072036	0.155801	0.078046	0.071106	0.056487	0.353792	0.537609	0.169019	--	--	Molecular Function: catalytic activity (GO:0003824);; Biological Process: metabolic process (GO:0008152);;	--	--	--	--	--	--	--	--	hypothetical protein OsI_03944 [Oryza sativa Indica Group]	molecular function: catalytic activity (GO:0003824);; biological process: metabolic process (GO:0008152)
BGIOSGA005078	0.329892	0.552813	0.782471	0.867384	0.984144	1.7626	3.21329	4.02231	4.241	2.94963	2.69907	1.99765	3.99737	5.37163	5.64515	--	--	--	--	--	--	--	--	--	S	Function unknown	hypothetical protein OsI_04981 [Oryza sativa Indica Group]	--
BGIOSGA027627	3.9958	3.84556	3.34971	3.44271	2.5451	3.284	1.75127	2.72449	2.90325	2.3633	2.21966	1.60086	1.9936	2.56416	2.78264	--	--	Molecular Function: zinc ion binding (GO:0008270);; Cellular Component: cytoplasmic vesicle (GO:0016023);;	--	--	[O]	Posttranslational modification, protein turnover, chaperones	Ring finger domain;; RING-H2 zinc finger domain;; Zinc finger, C3HC4 type (RING finger);; Zinc finger, C3HC4 type (RING finger);; RING-like zinc finger;; Anaphase-promoting complex subunit 11 RING-H2 finger	RING-H2 finger protein ATL18 OS=Arabidopsis thaliana OX=3702 GN=ATL18 PE=2 SV=1	O	Posttranslational modification, protein turnover, chaperones	hypothetical protein OsI_27879 [Oryza sativa Indica Group]	molecular function: binding (GO:0005488);; cellular component: cell (GO:0005623);; cellular component: organelle (GO:0043226);; cellular component: cell part (GO:0044464)
BGIOSGA019045	0.176308	0.125398	0.153437	0.110392	0.264067	0.082342	0.062708	0.021798	0.08048	0.090425	0.03213	0.036731	0.093229	0.026128	0.039594	--	--	Cellular Component: mitochondrion (GO:0005739);;	--	--	[R]	General function prediction only	PPR repeat;; PPR repeat family;; PPR repeat;; Pentatricopeptide repeat domain;; Tetratricopeptide repeat;; Tetratricopeptide repeat	Pentatricopeptide repeat-containing protein At2g35030, mitochondrial OS=Arabidopsis thaliana OX=3702 GN=PCMP-E15 PE=2 SV=1	S	Function unknown	hypothetical protein OsI_18181 [Oryza sativa Indica Group]	cellular component: cell (GO:0005623);; cellular component: organelle (GO:0043226);; cellular component: cell part (GO:0044464)
BGIOSGA009089	83.4354	85.7875	99.2886	135.117	136.13	143.383	73.4855	72.5836	79.5948	98.6807	105.53	93.0095	106.76	101.278	115.401	[J]	Translation, ribosomal structure and biogenesis	Cellular Component: plastid (GO:0009536);;	--	--	--	--	CAAD domains of cyanobacterial aminoacyl-tRNA synthetase	Protein CURVATURE THYLAKOID 1D, chloroplastic OS=Arabidopsis thaliana OX=3702 GN=CURT1D PE=1 SV=1	S	Function unknown	hypothetical protein OsI_09016 [Oryza sativa Indica Group]	cellular component: cell (GO:0005623);; cellular component: organelle (GO:0043226);; cellular component: cell part (GO:0044464)
BGIOSGA012858	0.346142	0.607579	0.315921	0.089735	0.063224	0.069041	0.065178	0.024412	0.080945	0	0	0	0.016386	0	0	--	--	Biological Process: metal ion transport (GO:0030001);; Molecular Function: metal ion binding (GO:0046872);;	--	--	--	--	--	Protein PYRICULARIA ORYZAE RESISTANCE 21 OS=Oryza sativa subsp. japonica OX=39947 GN=PI21 PE=2 SV=1	S	Function unknown	hypothetical protein OsI_12023 [Oryza sativa Indica Group]	biological process: single-organism process (GO:0044699);; biological process: localization (GO:0051179);; molecular function: binding (GO:0005488)
BGIOSGA023713	1.74374	1.64984	1.655	1.40789	1.60819	1.8376	1.13505	0.974531	1.1714	0.678674	0.787149	0.813712	0.481748	0.506105	0.55872	[P]	Inorganic ion transport and metabolism	Cellular Component: plasma membrane (GO:0005886);; Molecular Function: potassium ion transmembrane transporter activity (GO:0015079);; Cellular Component: integral component of membrane (GO:0016021);; Biological Process: potassium ion transmembrane transport (GO:0071805);;	K03549|0|osa:4344288|K03549 KUP system potassium uptake protein | (RefSeq) HAK9, OJ1409_C08.19, OsHAK9; probable potassium transporter 9	--	--	--	K+ potassium transporter	Probable potassium transporter 9 OS=Oryza sativa subsp. japonica OX=39947 GN=HAK9 PE=2 SV=1	P	Inorganic ion transport and metabolism	PREDICTED: probable potassium transporter 9 isoform X1 [Oryza sativa Japonica Group]	cellular component: cell (GO:0005623);; cellular component: membrane (GO:0016020);; cellular component: cell part (GO:0044464);; biological process: cellular process (GO:0009987);; biological process: single-organism process (GO:0044699);; biological process: localization (GO:0051179);; molecular function: transporter activity (GO:0005215);; cellular component: membrane part (GO:0044425)
BGIOSGA008263	1.59988	1.13326	1.17978	1.81771	1.62489	1.64829	1.86254	1.50534	1.75823	2.59187	3.11231	2.49627	3.68488	4.38256	4.44376	--	--	--	--	--	--	--	--	--	--	--	hypothetical protein OsJ_06834 [Oryza sativa Japonica Group]	--
BGIOSGA010095	5.07355	4.12553	5.28923	3.91574	3.71161	4.29244	3.13503	2.6982	3.18715	1.60919	2.57484	1.42548	1.20229	1.33005	0.745505	--	--	Cellular Component: nucleus (GO:0005634);; Cellular Component: plastid (GO:0009536);; Biological Process: defense response to bacterium, incompatible interaction (GO:0009816);; Biological Process: defense response to fungus, incompatible interaction (GO:0009817);;	K14508|0|osa:4333666|K14508 regulatory protein NPR1 | (RefSeq) NPR3; regulatory protein NPR3	Plant hormone signal transduction (ko04075)	[R]	General function prediction only	NPR1/NIM1 like defence protein C terminal;; Domain of unknown function (DUF3420);; Ankyrin repeats (many copies);; Ankyrin repeats (3 copies);; Ankyrin repeat;; Ankyrin repeat;; BTB/POZ domain	BTB/POZ domain and ankyrin repeat-containing protein NPR3 OS=Oryza sativa subsp. japonica OX=39947 GN=NPR3 PE=1 SV=1	S	Function unknown	hypothetical protein OsI_12918 [Oryza sativa Indica Group]	cellular component: cell (GO:0005623);; cellular component: organelle (GO:0043226);; cellular component: cell part (GO:0044464);; biological process: immune system process (GO:0002376);; biological process: response to stimulus (GO:0050896);; biological process: multi-organism process (GO:0051704)
BGIOSGA002819	12.6687	11.6315	4.2784	12.0267	4.60119	12.1414	13.871	13.6508	13.5029	6.64184	6.57497	7.03113	6.72897	6.5697	7.10063	[T]	Signal transduction mechanisms	Molecular Function: protein serine/threonine kinase activity (GO:0004674);; Molecular Function: ATP binding (GO:0005524);; Biological Process: protein phosphorylation (GO:0006468);; Cellular Component: membrane (GO:0016020);; Cellular Component: cytoplasmic vesicle (GO:0016023);;	--	--	[T]	Signal transduction mechanisms	Protein tyrosine kinase;; Protein kinase domain;; Carbohydrate-binding protein of the ER;; Di-glucose binding within endoplasmic reticulum	Receptor-like protein kinase HERK 1 OS=Arabidopsis thaliana OX=3702 GN=HERK1 PE=1 SV=1	T	Signal transduction mechanisms	hypothetical protein OsI_00465 [Oryza sativa Indica Group]	biological process: metabolic process (GO:0008152);; biological process: cellular process (GO:0009987);; molecular function: catalytic activity (GO:0003824);; molecular function: binding (GO:0005488);; cellular component: membrane (GO:0016020);; cellular component: cell (GO:0005623);; cellular component: organelle (GO:0043226);; cellular component: cell part (GO:0044464)
BGIOSGA038810	0.683135	1.07766	0.710965	0.385821	0.337156	0.72197	1.10527	0.830682	0.871788	0.743104	0.484744	0.614044	3.33903	1.97549	2.11354	--	--	Cellular Component: nucleus (GO:0005634);; Biological Process: sulfur compound metabolic process (GO:0006790);; Molecular Function: 3'(2'),5'-bisphosphate nucleotidase activity (GO:0008441);; Biological Process: response to cold (GO:0009409);; Biological Process: response to water deprivation (GO:0009414);; Cellular Component: chloroplast stroma (GO:0009570);; Biological Process: abscisic acid-ac…	--	--	--	--	Thaumatin family	Thaumatin-like protein 1 OS=Arabidopsis thaliana OX=3702 GN=TLP1 PE=2 SV=1	S	Function unknown	thaumatin-like protein 1b [Setaria italica]	cellular component: cell (GO:0005623);; cellular component: organelle (GO:0043226);; cellular component: cell part (GO:0044464);; biological process: metabolic process (GO:0008152);; biological process: cellular process (GO:0009987);; molecular function: catalytic activity (GO:0003824);; biological process: response to stimulus (GO:0050896);; cellular component: organelle part (GO:0044422);; biol…
Oryza_sativa_newGene_4679	0	0.794007	0	0.002183	2.7309	0	0.808941	0.826949	1.37549	2.78652	1.30194	2.79875	2.79045	4.13962	2.85844	--	--	--	--	--	--	--	--	--	--	--	--	--
BGIOSGA023328	0.116947	0.175294	0.161613	0.018823	0.661166	0.327451	3.74316	0.036647	2.75794	0.061443	1.26838	1.2712	0.075495	0.039328	0.033684	--	--	Cellular Component: cytoplasmic vesicle (GO:0016023);;	--	--	--	--	--	--	S	Function unknown	PREDICTED: uncharacterized protein LOC4341606 [Oryza sativa Japonica Group]	cellular component: cell (GO:0005623);; cellular component: organelle (GO:0043226);; cellular component: cell part (GO:0044464)
BGIOSGA028116	0	0.058471	0.157844	0.08788	0.077257	0.03871	0.42451	0.437974	0.556194	0	0	0.084683	0.053262	0.0542	0	--	--	Cellular Component: cell wall (GO:0005618);; Biological Process: response to salt stress (GO:0009651);; Cellular Component: cytoplasmic vesicle (GO:0016023);; Molecular Function: manganese ion binding (GO:0030145);; Cellular Component: extracellular matrix (GO:0031012);; Molecular Function: nutrient reservoir activity (GO:0045735);; Cellular Component: apoplast (GO:0048046);;	--	--	--	--	Cupin;; Cupin domain	Germin-like protein 8-9 OS=Oryza sativa subsp. japonica OX=39947 GN=Os08g0189850 PE=2 SV=1	S	Function unknown	PREDICTED: germin-like protein 8-9 [Oryza sativa Japonica Group]	cellular component: cell (GO:0005623);; cellular component: cell part (GO:0044464);; biological process: response to stimulus (GO:0050896);; cellular component: organelle (GO:0043226);; molecular function: binding (GO:0005488);; cellular component: extracellular matrix (GO:0031012);; molecular function: nutrient reservoir activity (GO:0045735);; cellular component: extracellular region (GO:000557…
Oryza_sativa_newGene_11273	0	0	0	0	1.0251	0	0	0	0	0.031222	0.632294	1.02731	1.28397	0.857556	0.374381	--	--	Cellular Component: plastid (GO:0009536);;	--	--	--	--	--	--	--	--	Os02g0611000, partial [Oryza sativa Japonica Group]	cellular component: cell (GO:0005623);; cellular component: organelle (GO:0043226);; cellular component: cell part (GO:0044464)
BGIOSGA027353	139.777	138.953	157.403	173.798	179.908	210.649	255.228	250.722	253.727	307.328	318.564	290.252	446.496	384.494	442.065	[O]	Posttranslational modification, protein turnover, chaperones	Cellular Component: nucleus (GO:0005634);; Cellular Component: vacuole (GO:0005773);; Biological Process: proteolysis (GO:0006508);; Molecular Function: cysteine-type peptidase activity (GO:0008234);; Biological Process: response to desiccation (GO:0009269);; Biological Process: response to salt stress (GO:0009651);; Cellular Component: cytoplasmic vesicle (GO:0016023);; Biological Process: defen…	K01373|0|osa:4329339|K01373 cathepsin F [EC:3.4.22.41] | (RefSeq) OJ1371_D04.6; cysteine proteinase 1	--	[O]	Posttranslational modification, protein turnover, chaperones	Papain family cysteine protease;; Cathepsin propeptide inhibitor domain (I29)	Cysteine proteinase 1 OS=Zea mays OX=4577 GN=CCP1 PE=2 SV=1	O	Posttranslational modification, protein turnover, chaperones	PREDICTED: cysteine proteinase 1 [Oryza sativa Japonica Group]	cellular component: cell (GO:0005623);; cellular component: organelle (GO:0043226);; cellular component: cell part (GO:0044464);; biological process: metabolic process (GO:0008152);; molecular function: catalytic activity (GO:0003824);; biological process: response to stimulus (GO:0050896);; biological process: multi-organism process (GO:0051704)
BGIOSGA005250	0.258167	0.453487	0.256159	0.440431	0.509463	0.699987	0.908492	0.936282	1.21426	1.50065	1.25216	1.04774	1.77891	1.51014	1.5585	--	--	--	--	--	--	--	--	--	S	Function unknown	hypothetical protein OsI_05354 [Oryza sativa Indica Group]	--
BGIOSGA004242	0.969354	1.16368	1.16289	0.697705	0.45353	0.9549	1.9242	3.01886	2.85968	0.860234	1.75335	0.535096	0.799386	0.529351	0.866204	--	--	Molecular Function: protein serine/threonine kinase activity (GO:0004674);; Molecular Function: ATP binding (GO:0005524);; Cellular Component: mitochondrion (GO:0005739);; Biological Process: protein phosphorylation (GO:0006468);; Cellular Component: cytoplasmic vesicle (GO:0016023);; Molecular Function: polysaccharide binding (GO:0030247);;	--	--	[T]	Signal transduction mechanisms	Wall-associated receptor kinase C-terminal;; Wall-associated receptor kinase galacturonan-binding	LEAF RUST 10 DISEASE-RESISTANCE LOCUS RECEPTOR-LIKE PROTEIN KINASE-like 1.2 OS=Arabidopsis thaliana OX=3702 GN=LRK10L-1.2 PE=2 SV=3	T	Signal transduction mechanisms	hypothetical protein OsI_03341 [Oryza sativa Indica Group]	biological process: metabolic process (GO:0008152);; biological process: cellular process (GO:0009987);; molecular function: catalytic activity (GO:0003824);; molecular function: binding (GO:0005488);; cellular component: cell (GO:0005623);; cellular component: organelle (GO:0043226);; cellular component: cell part (GO:0044464)
BGIOSGA005762	1.41957	1.43631	1.76826	1.90351	1.93331	2.6292	1.51537	1.26906	1.81608	1.22778	1.21378	0.974504	0.827795	1.05861	0.879127	[R]	General function prediction only	Cellular Component: plasma membrane (GO:0005886);; Biological Process: pollen tube growth (GO:0009860);;	--	--	[Z]	Cytoskeleton	Tetratricopeptide repeat;; Tetratricopeptide repeat;; Tetratricopeptide repeat;; Tetratricopeptide repeat;; Tetratricopeptide repeat;; Tetratricopeptide repeat;; Tetratricopeptide repeat;; Tetratricopeptide repeat;; Soluble NSF attachment protein, SNAP;; Tetratricopeptide repeat;; TPR repeat;; Uncharacterized protein conserved in bacteria (DUF2225);; Tetratricopeptide repeat	Protein KINESIN LIGHT CHAIN-RELATED 2 OS=Arabidopsis thaliana OX=3702 GN=KLCR2 PE=1 SV=1	S	Function unknown	PREDICTED: uncharacterized protein LOC4330477 [Oryza sativa Japonica Group]	cellular component: cell (GO:0005623);; cellular component: membrane (GO:0016020);; cellular component: cell part (GO:0044464);; biological process: cellular process (GO:0009987);; biological process: reproductive process (GO:0022414);; biological process: developmental process (GO:0032502);; biological process: growth (GO:0040007);; biological process: single-organism process (GO:0044699);; biol…
BGIOSGA024099	0.195754	0.060698	0.313617	0.175181	0	0	0.246993	0	0.228198	0.168713	0.564343	0.319268	1.33536	0.932476	1.02707	--	--	Molecular Function: DNA binding (GO:0003677);; Molecular Function: chromatin binding (GO:0003682);;	K09422|3.08105e-139|osa:4343580|K09422 myb proto-oncogene protein, plant | (RefSeq) P0567H04.9, myb; transcription factor MYB39	--	[K]	Transcription	Myb-like DNA-binding domain;; Myb-like DNA-binding domain	Transcription factor MYB102 OS=Arabidopsis thaliana OX=3702 GN=MYB102 PE=2 SV=1	K	Transcription	hypothetical protein OsI_26460 [Oryza sativa Indica Group]	molecular function: binding (GO:0005488)
BGIOSGA008544	1.59602	1.70492	1.67364	0.958971	1.22325	1.21441	1.69956	2.01033	1.68214	0.981978	0.845707	0.93957	1.28242	1.11557	1.19636	[Z]	Cytoskeleton	Molecular Function: actin binding (GO:0003779);; Molecular Function: structural constituent of cytoskeleton (GO:0005200);; Molecular Function: ATP binding (GO:0005524);; Cellular Component: cytosol (GO:0005829);; Cellular Component: Arp2/3 protein complex (GO:0005885);; Biological Process: multidimensional cell growth (GO:0009825);; Biological Process: trichome morphogenesis (GO:0010090);; Biolog…	K18584|0|osa:4329867|K18584 actin-related protein 3 | (RefSeq) ARP3, OJ1568_B05.15, OsJ_007159; actin-related protein 3	--	[Z]	Cytoskeleton	Actin	Actin-related protein 3 OS=Oryza sativa subsp. japonica OX=39947 GN=ARP3 PE=2 SV=1	Z	Cytoskeleton	PREDICTED: actin-related protein 3 isoform X2 [Oryza sativa Japonica Group]	molecular function: binding (GO:0005488);; molecular function: structural molecule activity (GO:0005198);; cellular component: cell (GO:0005623);; cellular component: cell part (GO:0044464);; cellular component: macromolecular complex (GO:0032991);; cellular component: organelle (GO:0043226);; cellular component: organelle part (GO:0044422);; biological process: cellular process (GO:0009987);; bi…
BGIOSGA017630	0.412303	0.229381	0.293056	0.572771	0.507567	0.4769	2.00719	1.90111	2.73336	0.438249	0.40772	0.756531	1.78661	1.79335	1.34139	[T]	Signal transduction mechanisms	Molecular Function: protein serine/threonine kinase activity (GO:0004674);; Molecular Function: ATP binding (GO:0005524);; Cellular Component: mitochondrion (GO:0005739);; Biological Process: protein phosphorylation (GO:0006468);;	--	--	[T]	Signal transduction mechanisms	Protein kinase domain;; Protein tyrosine kinase;; Phosphotransferase enzyme family	Mitogen-activated protein kinase kinase kinase 17 OS=Arabidopsis thaliana OX=3702 GN=MAPKKK17 PE=1 SV=1	T	Signal transduction mechanisms	hypothetical protein OsI_20854 [Oryza sativa Indica Group]	biological process: metabolic process (GO:0008152);; biological process: cellular process (GO:0009987);; molecular function: catalytic activity (GO:0003824);; molecular function: binding (GO:0005488);; cellular component: cell (GO:0005623);; cellular component: organelle (GO:0043226);; cellular component: cell part (GO:0044464)
BGIOSGA001685	1.91327	2.07405	1.8574	3.58835	3.17734	3.23466	5.0213	5.64253	5.67987	3.95714	3.86247	4.35634	4.76126	5.9758	5.08149	--	--	--	--	--	[R]	General function prediction only	--	Auxilin-related protein 2 OS=Arabidopsis thaliana OX=3702 GN=At4g12770 PE=1 SV=1	S	Function unknown	hypothetical protein OsI_01854 [Oryza sativa Indica Group]	--
BGIOSGA005574	0.011247	0.015262	0.049611	0	0.005826	0	0	0.083703	0	0.072315	0	0.057568	0.182215	0.222867	0.209988	--	--	--	--	--	--	--	Protein of unknown function (DUF1645)	--	S	Function unknown	hypothetical protein OsI_09028 [Oryza sativa Indica Group]	--
BGIOSGA004013	0.515985	0.656597	0.244145	0.263594	0.193036	0.346155	0.084407	0.117932	0.267845	0.185542	0.116231	0.080447	0.192638	0.049979	0	--	--	Cellular Component: plastid (GO:0009536);;	--	--	--	--	--	--	S	Function unknown	hypothetical protein OsI_02901 [Oryza sativa Indica Group]	cellular component: cell (GO:0005623);; cellular component: organelle (GO:0043226);; cellular component: cell part (GO:0044464)
BGIOSGA036426	0	0	0	0.07953	0.074285	0.195503	0.272179	0.356838	0.322076	0.583823	0.486981	0.37866	2.67549	2.52277	2.72439	--	--	Cellular Component: mitochondrion (GO:0005739);;	--	--	--	--	--	--	--	--	hypothetical protein OsI_37877 [Oryza sativa Indica Group]	cellular component: cell (GO:0005623);; cellular component: organelle (GO:0043226);; cellular component: cell part (GO:0044464)
BGIOSGA014992	2.05709	2.37586	2.91401	4.64815	4.98839	5.19555	15.948	14.96	16.839	5.90587	6.53268	6.46558	5.71763	4.97941	5.52672	--	--	Molecular Function: zinc ion binding (GO:0008270);;	--	--	[O]	Posttranslational modification, protein turnover, chaperones	Ring finger domain;; RING-like zinc finger;; Zinc finger, C3HC4 type (RING finger);; RING-H2 zinc finger domain;; Zinc finger, C3HC4 type (RING finger);; RING-type zinc-finger	E3 ubiquitin-protein ligase RING1 OS=Arabidopsis thaliana OX=3702 GN=ATL55 PE=1 SV=1	O	Posttranslational modification, protein turnover, chaperones	OSJNBa0086B14.5 [Oryza sativa Japonica Group]	molecular function: binding (GO:0005488)
BGIOSGA036673	38.171	41.4523	39.614	46.2065	47.5535	47.3366	92.3618	90.2314	98.2949	45.5061	43.4553	46.0921	43.4869	44.3997	41.2872	[G]	Carbohydrate transport and metabolism	Molecular Function: transporter activity (GO:0005215);; Cellular Component: plasma membrane (GO:0005886);; Biological Process: response to nematode (GO:0009624);; Cellular Component: plant-type vacuole membrane (GO:0009705);; Biological Process: response to zinc ion (GO:0010043);; Cellular Component: integral component of membrane (GO:0016021);; Biological Process: zinc ion homeostasis (GO:005506…	--	--	[R]	General function prediction only	Major Facilitator Superfamily;; Sugar (and other) transporter	Protein ZINC INDUCED FACILITATOR-LIKE 1 OS=Arabidopsis thaliana OX=3702 GN=ZIFL1 PE=2 SV=1	G	Carbohydrate transport and metabolism	hypothetical protein OsI_37385 [Oryza sativa Indica Group]	molecular function: transporter activity (GO:0005215);; cellular component: cell (GO:0005623);; cellular component: membrane (GO:0016020);; cellular component: cell part (GO:0044464);; biological process: response to stimulus (GO:0050896);; biological process: multi-organism process (GO:0051704);; cellular component: organelle (GO:0043226);; cellular component: organelle part (GO:0044422);; cellu…
BGIOSGA024391	0.95085	1.2062	1.01942	0.973987	1.07811	0.972975	0.200692	0.359489	0.423451	0.537029	0.630113	0.456012	0.147099	0.226541	0.307222	[P]	Inorganic ion transport and metabolism	Molecular Function: N,N-dimethylaniline monooxygenase activity (GO:0004499);; Biological Process: brassinosteroid mediated signaling pathway (GO:0009742);; Biological Process: auxin biosynthetic process (GO:0009851);; Molecular Function: flavin adenine dinucleotide binding (GO:0050660);; Molecular Function: NADP binding (GO:0050661);; Biological Process: oxidation-reduction process (GO:0055114);;	K11816|0|osa:4343079|K11816 indole-3-pyruvate monooxygenase [EC:1.14.13.168] | (RefSeq) probable indole-3-pyruvate monooxygenase YUCCA5	Tryptophan metabolism (ko00380)	[Q]	Secondary metabolites biosynthesis, transport and catabolism	Pyridine nucleotide-disulphide oxidoreductase;; Flavin-binding monooxygenase-like;; L-lysine 6-monooxygenase (NADPH-requiring);; Pyridine nucleotide-disulphide oxidoreductase;; FAD dependent oxidoreductase;; FAD-NAD(P)-binding;; NAD(P)-binding Rossmann-like domain;; FAD binding domain;; Pyridine nucleotide-disulphide oxidoreductase	Probable indole-3-pyruvate monooxygenase YUCCA9 OS=Arabidopsis thaliana OX=3702 GN=YUC9 PE=2 SV=1	P	Inorganic ion transport and metabolism	PREDICTED: probable indole-3-pyruvate monooxygenase YUCCA5 [Oryza sativa Japonica Group]	biological process: metabolic process (GO:0008152);; biological process: single-organism process (GO:0044699);; molecular function: catalytic activity (GO:0003824);; biological process: cellular process (GO:0009987);; biological process: signaling (GO:0023052);; biological process: response to stimulus (GO:0050896);; biological process: biological regulation (GO:0065007);; molecular function: bin…
BGIOSGA006183	5.03305	6.66827	6.96015	10.5934	7.78758	8.25869	42.8924	44.3036	49.287	12.3699	11.7763	12.547	7.41041	7.18222	6.7973	--	--	Biological Process: negative regulation of cell proliferation (GO:0008285);; Cellular Component: integral component of membrane (GO:0016021);;	--	--	--	--	PLAC8 family	Cell number regulator 2 OS=Zea mays OX=4577 GN=CNR2 PE=2 SV=1	S	Function unknown	hypothetical protein OsI_07802 [Oryza sativa Indica Group]	biological process: biological regulation (GO:0065007);; cellular component: membrane (GO:0016020);; cellular component: membrane part (GO:0044425)
BGIOSGA022609	0.015841	0.033532	0.046714	0	0.038743	0.257561	0.130944	0.271433	0.143087	0.109214	0.166665	0.165278	0.496404	0.345942	0.251095	[E]	Amino acid transport and metabolism	Molecular Function: transporter activity (GO:0005215);; Biological Process: transport (GO:0006810);; Biological Process: response to nematode (GO:0009624);; Cellular Component: membrane (GO:0016020);; Cellular Component: cytoplasmic vesicle (GO:0016023);;	--	--	[E]	Amino acid transport and metabolism	POT family;; Major Facilitator Superfamily	Protein NRT1/ PTR FAMILY 5.8 OS=Arabidopsis thaliana OX=3702 GN=NPF5.8 PE=2 SV=1	E	Amino acid transport and metabolism	hypothetical protein OsI_22330 [Oryza sativa Indica Group]	molecular function: transporter activity (GO:0005215);; biological process: localization (GO:0051179);; biological process: response to stimulus (GO:0050896);; biological process: multi-organism process (GO:0051704);; cellular component: membrane (GO:0016020);; cellular component: cell (GO:0005623);; cellular component: organelle (GO:0043226);; cellular component: cell part (GO:0044464)
BGIOSGA027726	0	0.054139	0.00838	0.073016	0.078858	0.034256	0.482399	0.568091	0.409457	0.034226	0.061061	0.146637	0.098715	0.120384	0.06581	[T]	Signal transduction mechanisms	Molecular Function: protein serine/threonine kinase activity (GO:0004674);; Molecular Function: ATP binding (GO:0005524);; Biological Process: protein phosphorylation (GO:0006468);; Cellular Component: cytoplasmic vesicle (GO:0016023);; Molecular Function: carbohydrate binding (GO:0030246);;	--	--	--	--	Legume lectin domain;; Protein kinase domain;; Protein tyrosine kinase	L-type lectin-domain containing receptor kinase IX.1 OS=Arabidopsis thaliana OX=3702 GN=LECRK91 PE=1 SV=1	T	Signal transduction mechanisms	hypothetical protein OsI_27658 [Oryza sativa Indica Group]	biological process: metabolic process (GO:0008152);; biological process: cellular process (GO:0009987);; molecular function: catalytic activity (GO:0003824);; molecular function: binding (GO:0005488);; cellular component: cell (GO:0005623);; cellular component: organelle (GO:0043226);; cellular component: cell part (GO:0044464)
BGIOSGA020330	0.737149	0.918695	0.91379	1.04455	1.09474	2.44601	1.10792	1.04615	1.02653	4.91119	4.97607	5.3176	4.493	4.35866	4.13296	[E]	Amino acid transport and metabolism	Molecular Function: iron ion binding (GO:0005506);; Cellular Component: chloroplast stroma (GO:0009570);; Molecular Function: FMN binding (GO:0010181);; Molecular Function: disulfide oxidoreductase activity (GO:0015036);; Molecular Function: glutamate synthase (NADH) activity (GO:0016040);; Biological Process: ammonia assimilation cycle (GO:0019676);; Biological Process: electron transport chain …	K00264|0|osa:4339561|K00264 glutamate synthase (NADPH/NADH) [EC:1.4.1.13 1.4.1.14] | (RefSeq) GLT2, OJ1214_E03.1, OJ1263_E10.17; glutamate synthase 2 [NADH], chloroplastic	Alanine, aspartate and glutamate metabolism (ko00250);; Nitrogen metabolism (ko00910);; Biosynthesis of amino acids (ko01230)	[E]	Amino acid transport and metabolism	Glutamine amidotransferases class-II;; Conserved region in glutamate synthase;; Glutamate synthase central domain;; GXGXG motif;; Pyridine nucleotide-disulphide oxidoreductase;; Dihydroprymidine dehydrogenase domain II, 4Fe-4S cluster;; NAD(P)-binding Rossmann-like domain;; Pyridine nucleotide-disulphide oxidoreductase;; FAD dependent oxidoreductase;; Flavin containing amine oxidoreductase	Glutamate synthase 2 [NADH], chloroplastic OS=Oryza sativa subsp. japonica OX=39947 GN=Os05g0555600 PE=2 SV=2	E	Amino acid transport and metabolism	hypothetical protein OsI_20922 [Oryza sativa Indica Group]	molecular function: binding (GO:0005488);; cellular component: cell (GO:0005623);; cellular component: organelle (GO:0043226);; cellular component: organelle part (GO:0044422);; cellular component: cell part (GO:0044464);; biological process: metabolic process (GO:0008152);; biological process: single-organism process (GO:0044699);; molecular function: catalytic activity (GO:0003824);; biological…
BGIOSGA032618	8.66686	8.6336	7.1705	6.08878	5.87611	6.52194	3.82373	3.43306	3.49044	5.70171	4.60959	4.90806	4.93874	4.92478	4.53174	[H]	Coenzyme transport and metabolism	Molecular Function: methyltransferase activity (GO:0008168);; Cellular Component: plastid (GO:0009536);; Biological Process: methylation (GO:0032259);;	--	--	--	--	--	--	--	--	hypothetical protein OsI_32909 [Oryza sativa Indica Group]	biological process: metabolic process (GO:0008152);; molecular function: catalytic activity (GO:0003824);; cellular component: cell (GO:0005623);; cellular component: organelle (GO:0043226);; cellular component: cell part (GO:0044464)
BGIOSGA026213	5.23606	5.06495	6.64537	6.78541	7.41029	8.25714	4.95799	5.23113	6.34799	11.8904	13.5187	10.1523	14.9685	14.1691	16.2097	[QV]	Secondary metabolites biosynthesis, transport and catabolism;; Defense mechanisms	Molecular Function: monooxygenase activity (GO:0004497);; Molecular Function: iron ion binding (GO:0005506);; Molecular Function: electron carrier activity (GO:0009055);; Cellular Component: cytoplasmic vesicle (GO:0016023);; Molecular Function: oxidoreductase activity, acting on paired donors, with incorporation or reduction of molecular oxygen (GO:0016705);; Molecular Function: heme binding (GO…	--	--	[QI]	Secondary metabolites biosynthesis, transport and catabolism;; Lipid transport and metabolism	Cytochrome P450	Cytochrome P450 709B2 OS=Arabidopsis thaliana OX=3702 GN=CYP709B2 PE=2 SV=1	Q	Secondary metabolites biosynthesis, transport and catabolism	PREDICTED: cytochrome P450 709B2 [Oryza sativa Japonica Group]	biological process: metabolic process (GO:0008152);; biological process: single-organism process (GO:0044699);; molecular function: catalytic activity (GO:0003824);; molecular function: binding (GO:0005488);; molecular function: electron carrier activity (GO:0009055);; cellular component: cell (GO:0005623);; cellular component: organelle (GO:0043226);; cellular component: cell part (GO:0044464)
Oryza_sativa_newGene_28506	0.621995	1.1222	1.50025	1.16895	1.09143	1.93079	0.500102	0.637627	0.710305	1.15143	1.41012	0.860123	1.04066	0.493009	0.251015	--	--	--	--	--	--	--	--	--	--	--	--	--
BGIOSGA013488	7.37059	0.098123	7.71054	0.052301	9.03293	6.6182	0.066192	0.04241	0.049307	9.66555	0.04554	7.36299	10.4887	12.6146	8.51378	[J]	Translation, ribosomal structure and biogenesis	Molecular Function: structural constituent of ribosome (GO:0003735);; Biological Process: DNA-templated transcription, elongation (GO:0006354);; Biological Process: mRNA processing (GO:0006397);; Biological Process: translation (GO:0006412);; Biological Process: positive regulation of cell proliferation (GO:0008284);; Biological Process: gravitropism (GO:0009630);; Cellular Component: large ribos…	K02933|8.48029e-62|osa:4333960|K02933 large subunit ribosomal protein L6 | (RefSeq) 60S ribosomal protein L6, mitochondrial	Ribosome (ko03010)	[J]	Translation, ribosomal structure and biogenesis	Ribosomal protein L6	60S ribosomal protein L6, mitochondrial OS=Marchantia polymorpha OX=3197 GN=RPL6 PE=3 SV=2	J	Translation, ribosomal structure and biogenesis	PREDICTED: 60S ribosomal protein L6, mitochondrial [Oryza sativa Japonica Group]	molecular function: structural molecule activity (GO:0005198);; biological process: metabolic process (GO:0008152);; biological process: cellular process (GO:0009987);; biological process: biological regulation (GO:0065007);; biological process: response to stimulus (GO:0050896);; cellular component: cell (GO:0005623);; cellular component: macromolecular complex (GO:0032991);; cellular component:…
BGIOSGA013615	0.342554	0.703504	0.501985	0.387354	0.504994	0.646975	0.193813	0.095032	0.05521	0.202616	0.271879	0.068352	0.172468	0.165767	0.131951	--	--	Cellular Component: plastid (GO:0009536);;	--	--	--	--	QWRF family	QWRF motif-containing protein 2 OS=Arabidopsis thaliana OX=3702 GN=QWRF2 PE=2 SV=1	S	Function unknown	PREDICTED: QWRF motif-containing protein 2 [Oryza sativa Japonica Group]	cellular component: cell (GO:0005623);; cellular component: organelle (GO:0043226);; cellular component: cell part (GO:0044464)
BGIOSGA016065	0.184644	0.557131	0.426605	0.50471	0.995713	0.354794	1.68154	0.775254	2.1583	0.693433	1.308	0.763212	1.33172	1.71373	0.930343	--	--	Molecular Function: protein serine/threonine kinase activity (GO:0004674);; Molecular Function: calcium ion binding (GO:0005509);; Molecular Function: ATP binding (GO:0005524);; Biological Process: protein phosphorylation (GO:0006468);; Cellular Component: cytoplasmic vesicle (GO:0016023);; Molecular Function: polysaccharide binding (GO:0030247);;	--	--	--	--	Wall-associated receptor kinase galacturonan-binding	Wall-associated receptor kinase-like 10 OS=Arabidopsis thaliana OX=3702 GN=WAKL10 PE=2 SV=1	S	Function unknown	hypothetical protein OsI_15220 [Oryza sativa Indica Group]	biological process: metabolic process (GO:0008152);; biological process: cellular process (GO:0009987);; molecular function: catalytic activity (GO:0003824);; molecular function: binding (GO:0005488);; cellular component: cell (GO:0005623);; cellular component: organelle (GO:0043226);; cellular component: cell part (GO:0044464)
BGIOSGA019014	6.3427	7.63427	6.7437	6.79235	5.96839	8.28127	3.72279	4.12139	4.43609	10.0583	21.0358	10.3123	10.3747	10.3294	9.21691	--	--	Biological Process: maltose metabolic process (GO:0000023);; Molecular Function: nucleotide binding (GO:0000166);; Molecular Function: nucleic acid binding (GO:0003676);; Biological Process: pentose-phosphate shunt (GO:0006098);; Cellular Component: chloroplast (GO:0009507);; Biological Process: starch biosynthetic process (GO:0019252);; Molecular Function: heat shock protein binding (GO:0031072)…	--	--	--	--	--	--	S	Function unknown	PREDICTED: protein EMBRYO SAC DEVELOPMENT ARREST 3, chloroplastic isoform X2 [Oryza sativa Japonica Group]	biological process: metabolic process (GO:0008152);; biological process: cellular process (GO:0009987);; biological process: single-organism process (GO:0044699);; molecular function: binding (GO:0005488);; cellular component: cell (GO:0005623);; cellular component: organelle (GO:0043226);; cellular component: cell part (GO:0044464)
BGIOSGA037778	1.01182	0.883773	0.978376	1.13204	1.39863	0.771408	3.99601	4.38128	4.60632	8.10235	10.4037	7.21262	22.8099	21.4272	23.6399	--	--	Molecular Function: DNA binding (GO:0003677);; Biological Process: regulation of transcription, DNA-templated (GO:0006355);;	--	--	--	--	No apical meristem (NAM) protein	NAC domain-containing protein 21/22 OS=Arabidopsis thaliana OX=3702 GN=NAC021 PE=1 SV=2	S	Function unknown	PREDICTED: NAC domain-containing protein 21/22 isoform X2 [Oryza sativa Japonica Group]	molecular function: binding (GO:0005488);; biological process: biological regulation (GO:0065007)
BGIOSGA027841	2.4995	3.05935	2.7138	0.710566	0.528913	1.70643	0.094162	0.077879	0.055171	0	0.096223	0.106337	0.03183	0.046457	0.032303	[QV]	Secondary metabolites biosynthesis, transport and catabolism;; Defense mechanisms	Molecular Function: monooxygenase activity (GO:0004497);; Molecular Function: iron ion binding (GO:0005506);; Molecular Function: electron carrier activity (GO:0009055);; Cellular Component: cytoplasmic vesicle (GO:0016023);; Molecular Function: oxidoreductase activity, acting on paired donors, with incorporation or reduction of molecular oxygen (GO:0016705);; Molecular Function: heme binding (GO…	--	--	[Q]	Secondary metabolites biosynthesis, transport and catabolism	Cytochrome P450	indole-2-monooxygenase OS=Zea mays OX=4577 GN=CYP71C4 PE=1 SV=1	Q	Secondary metabolites biosynthesis, transport and catabolism	hypothetical protein OsI_27520 [Oryza sativa Indica Group]	biological process: metabolic process (GO:0008152);; biological process: single-organism process (GO:0044699);; molecular function: catalytic activity (GO:0003824);; molecular function: binding (GO:0005488);; molecular function: electron carrier activity (GO:0009055);; cellular component: cell (GO:0005623);; cellular component: organelle (GO:0043226);; cellular component: cell part (GO:0044464)
BGIOSGA020017	5.52398	5.33526	5.9842	7.08074	6.95861	7.4683	3.1741	3.59094	3.58843	6.87667	7.20325	7.20897	6.73818	7.05047	6.98557	[G]	Carbohydrate transport and metabolism	Cellular Component: plastid (GO:0009536);; Biological Process: cellular response to phosphate starvation (GO:0016036);; Molecular Function: nucleotidyltransferase activity (GO:0016779);; Biological Process: galactolipid biosynthetic process (GO:0019375);;	--	--	--	--	UTP--glucose-1-phosphate uridylyltransferase	UTP--glucose-1-phosphate uridylyltransferase 3, chloroplastic OS=Arabidopsis thaliana OX=3702 GN=UGP3 PE=1 SV=1	S	Function unknown	hypothetical protein OsI_20285 [Oryza sativa Indica Group]	cellular component: cell (GO:0005623);; cellular component: organelle (GO:0043226);; cellular component: cell part (GO:0044464);; biological process: cellular process (GO:0009987);; biological process: single-organism process (GO:0044699);; biological process: response to stimulus (GO:0050896);; biological process: metabolic process (GO:0008152);; molecular function: catalytic activity (GO:000382…
BGIOSGA031495	0.262722	0.071719	0.297886	0.213002	0.21744	0.17452	0.927385	0.83969	0.729877	0.198972	0.205484	0.242247	0.132886	0.212814	0.14897	--	--	Molecular Function: transcription factor activity, sequence-specific DNA binding (GO:0003700);; Cellular Component: nucleus (GO:0005634);; Biological Process: regulation of transcription, DNA-templated (GO:0006355);; Cellular Component: cytoplasmic vesicle (GO:0016023);; Molecular Function: sequence-specific DNA binding (GO:0043565);;	--	--	[G]	Carbohydrate transport and metabolism	Protein of unknown function, DUF604	--	S	Function unknown	hypothetical protein OsI_34462 [Oryza sativa Indica Group]	biological process: biological regulation (GO:0065007);; molecular function: nucleic acid binding transcription factor activity (GO:0001071);; cellular component: cell (GO:0005623);; cellular component: organelle (GO:0043226);; cellular component: cell part (GO:0044464);; molecular function: binding (GO:0005488)
BGIOSGA034933	0.818427	1.0005	0.751853	0.99575	1.04802	1.68339	0.798974	0.554587	0.736645	1.30689	1.3485	1.46764	0.73481	0.906489	0.811391	--	--	Cellular Component: plastid (GO:0009536);;	--	--	[S]	Function unknown	Armadillo/beta-catenin-like repeat;; HEAT repeats;; C2 domain;; HEAT-like repeat;; V-ATPase subunit H;; HEAT repeat	Protein CELLULOSE SYNTHASE INTERACTIVE 3 OS=Arabidopsis thaliana OX=3702 GN=CSI3 PE=1 SV=1	S	Function unknown	hypothetical protein OsI_35372 [Oryza sativa Indica Group]	cellular component: cell (GO:0005623);; cellular component: organelle (GO:0043226);; cellular component: cell part (GO:0044464)
BGIOSGA000438	1.71025	1.86627	1.61551	1.21739	1.31331	1.61086	3.71974	3.98109	3.7139	5.41426	8.21773	6.00032	8.54665	10.2846	12.7168	[Q]	Secondary metabolites biosynthesis, transport and catabolism	Molecular Function: urate oxidase activity (GO:0004846);; Cellular Component: mitochondrion (GO:0005739);; Cellular Component: peroxisome (GO:0005777);; Biological Process: purine nucleobase metabolic process (GO:0006144);; Biological Process: fatty acid beta-oxidation (GO:0006635);; Biological Process: urate catabolic process (GO:0019628);;	K00365|0|osa:4324793|K00365 urate oxidase [EC:1.7.3.3] | (RefSeq) uricase	Purine metabolism (ko00230);; Caffeine metabolism (ko00232)	[Q]	Secondary metabolites biosynthesis, transport and catabolism	Uricase	Uricase OS=Arabidopsis thaliana OX=3702 GN=At2g26230 PE=1 SV=2	Q	Secondary metabolites biosynthesis, transport and catabolism	PREDICTED: uricase [Oryza sativa Japonica Group]	biological process: metabolic process (GO:0008152);; biological process: single-organism process (GO:0044699);; molecular function: catalytic activity (GO:0003824);; cellular component: cell (GO:0005623);; cellular component: organelle (GO:0043226);; cellular component: cell part (GO:0044464);; biological process: cellular process (GO:0009987)
BGIOSGA024190	0.205188	0.277494	0.138298	0.142973	0.102224	0.088623	2.16272	2.28047	2.65063	14.0218	13.6338	12.4577	67.3835	54.5681	67.1364	[C]	Energy production and conversion	Molecular Function: isocitrate lyase activity (GO:0004451);; Biological Process: glyoxylate cycle (GO:0006097);; Biological Process: tricarboxylic acid cycle (GO:0006099);; Cellular Component: glyoxysome (GO:0009514);; Biological Process: seed dormancy process (GO:0010162);;	K01637|0|osa:4343441|K01637 isocitrate lyase [EC:4.1.3.1] | (RefSeq) ICL, Isocitrase, OsICL, OsJ_24528; isocitrate lyase	Glyoxylate and dicarboxylate metabolism (ko00630);; Carbon metabolism (ko01200)	[C]	Energy production and conversion	Isocitrate lyase family;; Phosphoenolpyruvate phosphomutase	Isocitrate lyase OS=Oryza sativa subsp. japonica OX=39947 GN=ICL PE=1 SV=1	C	Energy production and conversion	hypothetical protein OsI_26281 [Oryza sativa Indica Group]	biological process: metabolic process (GO:0008152);; molecular function: catalytic activity (GO:0003824);; biological process: cellular process (GO:0009987);; biological process: single-organism process (GO:0044699);; cellular component: cell (GO:0005623);; cellular component: organelle (GO:0043226);; cellular component: cell part (GO:0044464);; biological process: reproduction (GO:0000003);; bio…
BGIOSGA019819	0.261469	0.347205	0.392254	0.227334	0.684621	0.529634	1.8238	0.458755	1.66117	1.42782	0.894693	0.583965	1.84704	1.51569	2.28956	--	--	--	--	--	--	--	--	--	S	Function unknown	Os05g0395400 [Oryza sativa Japonica Group]	--
BGIOSGA032931	0	0.013914	0	0	0	0.084018	0	0.236908	0.235536	0.237212	0.17447	0.058399	0	0	0.131329	[P]	Inorganic ion transport and metabolism	Molecular Function: secondary active sulfate transmembrane transporter activity (GO:0008271);; Biological Process: sulfate transport (GO:0008272);; Cellular Component: integral component of membrane (GO:0016021);; Biological Process: transmembrane transport (GO:0055085);;	K17471|0|osa:4348651|K17471 sulfate transporter 3 | (RefSeq) sulfate transporter 3.1	--	[P]	Inorganic ion transport and metabolism	Sulfate permease family;; STAS domain	Sulfate transporter 3.1 OS=Arabidopsis thaliana OX=3702 GN=SULTR3;1 PE=2 SV=1	P	Inorganic ion transport and metabolism	PREDICTED: sulfate transporter 3.1 [Oryza sativa Japonica Group]	biological process: cellular process (GO:0009987);; biological process: single-organism process (GO:0044699);; biological process: localization (GO:0051179);; molecular function: transporter activity (GO:0005215);; cellular component: membrane (GO:0016020);; cellular component: membrane part (GO:0044425)
BGIOSGA002513	1.87189	2.26252	2.1461	5.06215	5.62701	2.94369	4.95219	10.4465	2.67323	5.38817	2.2233	5.18006	5.14518	6.38149	6.30287	--	--	Molecular Function: protein serine/threonine kinase activity (GO:0004674);; Molecular Function: protein tyrosine kinase activity (GO:0004713);; Molecular Function: ATP binding (GO:0005524);; Biological Process: protein phosphorylation (GO:0006468);; Cellular Component: membrane (GO:0016020);; Cellular Component: cytoplasmic vesicle (GO:0016023);;	--	--	--	--	--	Protein SUPPRESSOR OF NPR1-1 CONSTITUTIVE 4 OS=Arabidopsis thaliana OX=3702 GN=LRK10L-2.6 PE=1 SV=1	--	--	hypothetical protein OsI_00137 [Oryza sativa Indica Group]	biological process: metabolic process (GO:0008152);; biological process: cellular process (GO:0009987);; molecular function: catalytic activity (GO:0003824);; molecular function: binding (GO:0005488);; cellular component: membrane (GO:0016020);; cellular component: cell (GO:0005623);; cellular component: organelle (GO:0043226);; cellular component: cell part (GO:0044464)
Oryza_sativa_newGene_5634	0	0.07709	0.002999	0.185901	0.244253	0.002265	0.125066	0.051173	0.808374	0	0.017106	0.039549	0.417443	0.153844	0.276844	--	--	--	--	--	--	--	--	--	--	--	Os11g0619000 [Oryza sativa Japonica Group]	--
BGIOSGA034508	9.70414	11.0462	9.63792	13.5961	13.8904	10.1831	21.9629	21.4661	21.255	18.4813	18.0383	18.9	42.0189	42.8266	40.3762	[G]	Carbohydrate transport and metabolism	Biological Process: metabolic process (GO:0008152);; Molecular Function: transferase activity, transferring hexosyl groups (GO:0016758);;	--	--	[GC]	Carbohydrate transport and metabolism;; Energy production and conversion	UDP-glucoronosyl and UDP-glucosyl transferase	Cyanidin 3-O-rutinoside 5-O-glucosyltransferase OS=Iris hollandica OX=35876 GN=5GT PE=1 SV=1	S	Function unknown	hypothetical protein OsI_35086 [Oryza sativa Indica Group]	biological process: metabolic process (GO:0008152);; molecular function: catalytic activity (GO:0003824)
BGIOSGA014825	0.04322	0.041583	0.077746	0.078455	0.038851	0.037397	1.51163	1.25501	1.46004	0.057234	0.020376	0.079574	0.155937	0.071283	0.084822	[K]	Transcription	Cellular Component: mitochondrion (GO:0005739);; Biological Process: defense response (GO:0006952);; Molecular Function: ADP binding (GO:0043531);;	--	--	[T]	Signal transduction mechanisms	NB-ARC domain;; Leucine rich repeat;; Leucine Rich repeats (2 copies)	Putative disease resistance protein RGA1 OS=Solanum bulbocastanum OX=147425 GN=RGA1 PE=2 SV=2	S	Function unknown	OSIGBa0130B08.5 [Oryza sativa]	cellular component: cell (GO:0005623);; cellular component: organelle (GO:0043226);; cellular component: cell part (GO:0044464);; biological process: response to stimulus (GO:0050896);; molecular function: binding (GO:0005488)
BGIOSGA017533	0.383054	0.910371	0.541408	0.756239	0.727438	0.80775	0	0.029138	0	0.330681	0.07056	0.004374	0.041291	0.293734	0.107806	--	--	--	--	--	--	--	--	--	--	--	hypothetical protein LOC_Os10g19314 [Oryza sativa Japonica Group]	--
BGIOSGA008884	8.99097	8.11056	8.13406	12.7794	11.4167	13.845	7.40105	12.4618	8.47318	21.6213	34.4729	17.6181	14.5217	14.8847	11.7893	[GER]	Carbohydrate transport and metabolism;; Amino acid transport and metabolism;; General function prediction only	Cellular Component: membrane (GO:0016020);;	--	--	--	--	EamA-like transporter family	WAT1-related protein At5g45370 OS=Arabidopsis thaliana OX=3702 GN=At5g45370 PE=2 SV=1	S	Function unknown	hypothetical protein OsI_08610 [Oryza sativa Indica Group]	cellular component: membrane (GO:0016020)
BGIOSGA023769	21.2499	19.7065	22.3884	13.7967	19.5699	21.1529	36.1545	31.165	33.6998	9.32893	10.6303	10.6187	9.69478	8.69217	8.27015	--	--	--	--	--	--	--	--	Protein EARLY RESPONSIVE TO DEHYDRATION 15 OS=Arabidopsis thaliana OX=3702 GN=ERD15 PE=1 SV=1	S	Function unknown	PREDICTED: protein EARLY RESPONSIVE TO DEHYDRATION 15 [Oryza sativa Japonica Group]	--
BGIOSGA014633	0.186047	0.070141	0.210053	0.344925	0.396695	0.447326	0.074871	0.136686	0.124306	0.657893	0.796509	0.328542	0.557595	0.256364	0.249609	[M]	Cell wall/membrane/envelope biogenesis	Molecular Function: protein serine/threonine kinase activity (GO:0004674);; Molecular Function: ATP binding (GO:0005524);; Biological Process: protein phosphorylation (GO:0006468);; Biological Process: response to wounding (GO:0009611);;	--	--	[T]	Signal transduction mechanisms	Protein kinase domain;; Protein tyrosine kinase;; Phosphotransferase enzyme family	Probable receptor-like protein kinase At1g33260 OS=Arabidopsis thaliana OX=3702 GN=At1g33260 PE=2 SV=1	T	Signal transduction mechanisms	PREDICTED: probable receptor-like protein kinase At1g33260 [Oryza sativa Japonica Group]	biological process: metabolic process (GO:0008152);; biological process: cellular process (GO:0009987);; molecular function: catalytic activity (GO:0003824);; molecular function: binding (GO:0005488);; biological process: response to stimulus (GO:0050896)
Oryza_sativa_newGene_7908	0.198662	0.283235	0.361443	0.266158	0.39272	0.564635	0.287255	0.210876	0.279759	0.665781	0.286143	0.311518	0.191501	0.194757	0.273847	--	--	--	--	--	--	--	--	--	--	--	--	--
BGIOSGA012297	0.665842	0.26247	0.384164	0.610216	0.216941	0.513161	0.219811	0.427906	0.123992	2.88949	2.86789	3.5526	0.826827	0.732093	0.707307	[O]	Posttranslational modification, protein turnover, chaperones	Cellular Component: nucleus (GO:0005634);; Cellular Component: cytoplasm (GO:0005737);; Biological Process: response to heat (GO:0009408);; Biological Process: response to hydrogen peroxide (GO:0042542);; Biological Process: response to ethanol (GO:0045471);; Biological Process: response to arsenic-containing substance (GO:0046685);; Biological Process: response to cadmium ion (GO:0046686);; Biol…	K13993|1.36494e-71|osa:4332360|K13993 HSP20 family protein | (RefSeq) HSP17.4, OJ1364E02.10, OSHSP17.3, OsHsp17.4, OsJ_10261; 17.4 kDa class I heat shock protein	Protein processing in endoplasmic reticulum (ko04141)	[O]	Posttranslational modification, protein turnover, chaperones	Hsp20/alpha crystallin family	17.4 kDa class I heat shock protein OS=Oryza sativa subsp. japonica OX=39947 GN=HSP17.4 PE=2 SV=2	O	Posttranslational modification, protein turnover, chaperones	PREDICTED: 17.4 kDa class I heat shock protein [Oryza sativa Japonica Group]	cellular component: cell (GO:0005623);; cellular component: organelle (GO:0043226);; cellular component: cell part (GO:0044464);; biological process: response to stimulus (GO:0050896)
BGIOSGA017552	1.2422	0.778967	0.767401	1.18327	1.6494	1.70679	2.08128	2.68694	2.82694	0.600325	0.999676	1.44208	1.39632	0.917372	0.855743	--	--	--	--	--	--	--	--	--	S	Function unknown	PREDICTED: uncharacterized protein LOC9272230 [Oryza sativa Japonica Group]	--
BGIOSGA020931	3.35705	3.63003	4.43961	5.06543	5.59623	5.17898	9.62722	10.8003	9.07095	6.66306	6.4622	6.81255	7.22733	6.30533	7.75686	--	--	--	--	--	--	--	--	--	--	--	--	--
BGIOSGA024237	0	0.008121	0	0.006487	0	0.005254	0	0.114113	0	0	0.011744	0	0.173413	0.299843	0.081477	[E]	Amino acid transport and metabolism	Molecular Function: prephenate dehydratase activity (GO:0004664);; Biological Process: L-phenylalanine biosynthetic process (GO:0009094);; Cellular Component: plastid (GO:0009536);; Biological Process: vernalization response (GO:0010048);; Molecular Function: amino acid binding (GO:0016597);; Biological Process: anthocyanin accumulation in tissues in response to UV light (GO:0043481);; Molecular …	--	--	[E]	Amino acid transport and metabolism	Prephenate dehydratase	Arogenate dehydratase/prephenate dehydratase 1, chloroplastic OS=Arabidopsis thaliana OX=3702 GN=ADT1 PE=1 SV=1	E	Amino acid transport and metabolism	hypothetical protein OsI_26166 [Oryza sativa Indica Group]	biological process: metabolic process (GO:0008152);; molecular function: catalytic activity (GO:0003824);; biological process: cellular process (GO:0009987);; biological process: single-organism process (GO:0044699);; cellular component: cell (GO:0005623);; cellular component: organelle (GO:0043226);; cellular component: cell part (GO:0044464);; biological process: response to stimulus (GO:005089…
Oryza_sativa_newGene_4690	1.6256	1.35629	2.80754	0.892381	1.08365	0.774376	0.840093	1.35718	0.59047	0.752469	0.885453	1.16013	0.966822	1.10996	0.90752	--	--	Cellular Component: mitochondrion (GO:0005739);;	--	--	--	--	--	--	--	--	Os11g0238400, partial [Oryza sativa Japonica Group]	cellular component: cell (GO:0005623);; cellular component: organelle (GO:0043226);; cellular component: cell part (GO:0044464)
BGIOSGA018875	1.90637	3.45093	3.74296	2.6648	2.73859	2.71459	1.73261	1.41553	1.16489	2.65015	2.52641	2.71051	1.82334	2.41825	2.0165	--	--	Cellular Component: plastid (GO:0009536);;	--	--	--	--	Plant protein of unknown function	--	--	--	hypothetical protein OsI_18324 [Oryza sativa Indica Group]	cellular component: cell (GO:0005623);; cellular component: organelle (GO:0043226);; cellular component: cell part (GO:0044464)
BGIOSGA025417	0.324229	0.572165	0.304375	0.547255	0.522168	0.30935	1.24924	0.679494	0.940973	0.351135	0.412819	0.187925	0.522495	0.399643	0.483572	--	--	Biological Process: cell wall biogenesis (GO:0042546);;	--	--	--	--	--	--	S	Function unknown	hypothetical protein [Oryza sativa Japonica Group]	biological process: cellular process (GO:0009987);; biological process: cellular component organization or biogenesis (GO:0071840)
BGIOSGA037523	11.8865	10.4063	11.303	3.04607	3.44822	4.78371	2.12447	2.77752	2.28878	2.23391	2.82219	3.13498	1.38804	1.27157	1.12629	[O]	Posttranslational modification, protein turnover, chaperones	Molecular Function: electron carrier activity (GO:0009055);; Molecular Function: protein disulfide oxidoreductase activity (GO:0015035);; Cellular Component: cytoplasmic vesicle (GO:0016023);; Biological Process: electron transport chain (GO:0022900);; Biological Process: cell redox homeostasis (GO:0045454);;	--	--	[O]	Posttranslational modification, protein turnover, chaperones	Glutaredoxin	Glutaredoxin-C15 OS=Oryza sativa subsp. japonica OX=39947 GN=GRXC15 PE=3 SV=1	O	Posttranslational modification, protein turnover, chaperones	hypothetical protein OsI_38605 [Oryza sativa Indica Group]	molecular function: electron carrier activity (GO:0009055);; biological process: metabolic process (GO:0008152);; biological process: single-organism process (GO:0044699);; molecular function: catalytic activity (GO:0003824);; cellular component: cell (GO:0005623);; cellular component: organelle (GO:0043226);; cellular component: cell part (GO:0044464);; biological process: cellular process (GO:0…
BGIOSGA032264	6.21255	6.69109	5.95524	6.65483	5.78512	7.48657	10.5487	9.35711	10.1644	8.38816	11.7092	9.02431	4.69612	6.22754	5.05989	[R]	General function prediction only	Molecular Function: zinc ion binding (GO:0008270);; Molecular Function: oxidoreductase activity (GO:0016491);; Biological Process: oxidation-reduction process (GO:0055114);;	K00001|0|osa:4348152|K00001 alcohol dehydrogenase [EC:1.1.1.1] | (RefSeq) alcohol dehydrogenase-like 4	Glycolysis / Gluconeogenesis (ko00010);; Fatty acid degradation (ko00071);; Tyrosine metabolism (ko00350)	[Q]	Secondary metabolites biosynthesis, transport and catabolism	Alcohol dehydrogenase GroES-like domain;; Zinc-binding dehydrogenase	Alcohol dehydrogenase-like 3 OS=Arabidopsis thaliana OX=3702 GN=At1g32780 PE=2 SV=1	C	Energy production and conversion	hypothetical protein OsI_32807 [Oryza sativa Indica Group]	molecular function: binding (GO:0005488);; biological process: metabolic process (GO:0008152);; molecular function: catalytic activity (GO:0003824);; biological process: single-organism process (GO:0044699)
BGIOSGA031502	1.63861	2.96598	2.36034	4.32994	3.7529	3.3814	2.5399	2.25277	3.16663	5.41302	6.50108	6.39436	5.85405	4.61716	3.67907	--	--	--	--	--	--	--	--	--	--	--	hypothetical protein OsI_34448 [Oryza sativa Indica Group]	--
BGIOSGA026185	0.437067	0.430869	0.537209	0.978796	0.420426	1.25793	1.09924	1.06597	1.14535	0.837674	0.787019	0.844137	1.32338	1.63875	1.28589	[G]	Carbohydrate transport and metabolism	Biological Process: maltose catabolic process (GO:0000025);; Molecular Function: 4-alpha-glucanotransferase activity (GO:0004134);; Biological Process: starch catabolic process (GO:0005983);; Biological Process: glucose metabolic process (GO:0006006);; Cellular Component: amyloplast (GO:0009501);; Cellular Component: chloroplast (GO:0009507);; Molecular Function: cation binding (GO:0043169);;	K00705|0|osa:4343975|K00705 4-alpha-glucanotransferase [EC:2.4.1.25] | (RefSeq) D-enzyme, DPE1, OJ1339_F05.134, OsDPE1; 4-alpha-glucanotransferase DPE1, chloroplastic/amyloplastic	Starch and sucrose metabolism (ko00500)	--	--	4-alpha-glucanotransferase	4-alpha-glucanotransferase DPE1, chloroplastic/amyloplastic OS=Oryza sativa subsp. japonica OX=39947 GN=DPE1 PE=2 SV=2	G	Carbohydrate transport and metabolism	hypothetical protein OsI_26949 [Oryza sativa Indica Group]	biological process: metabolic process (GO:0008152);; biological process: cellular process (GO:0009987);; biological process: single-organism process (GO:0044699);; molecular function: catalytic activity (GO:0003824);; cellular component: cell (GO:0005623);; cellular component: organelle (GO:0043226);; cellular component: cell part (GO:0044464);; molecular function: binding (GO:0005488)
BGIOSGA002109	0.208678	0.249382	0.237747	0.269421	0.266331	0.610205	0.427908	0.333403	0.336441	1.01008	0.961667	0.92161	0.565839	0.471723	0.503393	[HJ]	Coenzyme transport and metabolism;; Translation, ribosomal structure and biogenesis	Cellular Component: vacuole (GO:0005773);; Cellular Component: chloroplast (GO:0009507);; Biological Process: red, far-red light phototransduction (GO:0009585);; Biological Process: systemic acquired resistance (GO:0009627);; Biological Process: photomorphogenesis (GO:0009640);; Biological Process: jasmonic acid metabolic process (GO:0009694);; Biological Process: response to auxin (GO:0009733);;…	K14506|0|obr:102719710|K14506 jasmonic acid-amino synthetase | (RefSeq) jasmonic acid-amido synthetase JAR2-like	Plant hormone signal transduction (ko04075)	--	--	GH3 auxin-responsive promoter	Jasmonic acid-amido synthetase JAR2 OS=Oryza sativa subsp. japonica OX=39947 GN=GH3.3 PE=2 SV=2	S	Function unknown	hypothetical protein OsI_00935 [Oryza sativa Indica Group]	cellular component: cell (GO:0005623);; cellular component: organelle (GO:0043226);; cellular component: cell part (GO:0044464);; biological process: cellular process (GO:0009987);; biological process: signaling (GO:0023052);; biological process: single-organism process (GO:0044699);; biological process: response to stimulus (GO:0050896);; biological process: biological regulation (GO:0065007);; …
BGIOSGA002561	5.70246	6.78377	6.73989	6.84003	5.34072	5.73358	16.9415	17.8481	15.2324	9.95705	12.0738	13.2111	12.2855	11.5585	13.0733	--	--	Molecular Function: C-8 sterol isomerase activity (GO:0000247);; Cellular Component: endoplasmic reticulum membrane (GO:0005789);; Cellular Component: plasma membrane (GO:0005886);; Biological Process: acetyl-CoA metabolic process (GO:0006084);; Cellular Component: integral component of membrane (GO:0016021);; Biological Process: sterol biosynthetic process (GO:0016126);; Biological Process: bras…	K01824|2.16328e-161|osa:4326449|K01824 cholestenol Delta-isomerase [EC:5.3.3.5] | (RefSeq) P0436E04.5; probable 3-beta-hydroxysteroid-Delta(8),Delta(7)-isomerase	Steroid biosynthesis (ko00100)	[I]	Lipid transport and metabolism	Emopamil binding protein	Probable 3-beta-hydroxysteroid-Delta(8),Delta(7)-isomerase OS=Oryza sativa subsp. japonica OX=39947 GN=Os01g0103600 PE=2 SV=1	I	Lipid transport and metabolism	PREDICTED: probable 3-beta-hydroxysteroid-Delta(8),Delta(7)-isomerase [Oryza sativa Japonica Group]	biological process: metabolic process (GO:0008152);; molecular function: catalytic activity (GO:0003824);; cellular component: cell (GO:0005623);; cellular component: membrane (GO:0016020);; cellular component: organelle (GO:0043226);; cellular component: organelle part (GO:0044422);; cellular component: membrane part (GO:0044425);; cellular component: cell part (GO:0044464);; biological process:…
Oryza_sativa_newGene_52743	0.08904	0.066052	0.136488	0.157707	0.131583	0	0.303783	0.316332	0	0	0	0	0.298874	0	0	[X]	Mobilome: prophages, transposons	Molecular Function: DNA binding (GO:0003677);; Molecular Function: RNA binding (GO:0003723);; Molecular Function: RNA-directed DNA polymerase activity (GO:0003964);; Molecular Function: aspartic-type endopeptidase activity (GO:0004190);; Biological Process: RNA-dependent DNA biosynthetic process (GO:0006278);; Biological Process: DNA recombination (GO:0006310);; Biological Process: proteolysis (G…	--	--	[R]	General function prediction only	Integrase core domain	--	L	Replication, recombination and repair	retrotransposon protein, putative, Ty3-gypsy subclass [Oryza sativa Japonica Group]	molecular function: binding (GO:0005488);; biological process: metabolic process (GO:0008152);; biological process: cellular process (GO:0009987);; molecular function: catalytic activity (GO:0003824)
BGIOSGA024292	9.52966	10.8091	9.5223	5.58013	5.41352	5.14058	2.36388	3.43048	2.78727	2.63682	2.71211	2.50188	3.99432	3.05867	3.8646	--	--	Biological Process: metabolic process (GO:0008152);; Cellular Component: cytoplasmic vesicle (GO:0016023);; Molecular Function: transferase activity, transferring hexosyl groups (GO:0016758);;	--	--	[GC]	Carbohydrate transport and metabolism;; Energy production and conversion	UDP-glucoronosyl and UDP-glucosyl transferase	7-deoxyloganetic acid glucosyltransferase OS=Catharanthus roseus OX=4058 GN=UGT709C2 PE=1 SV=1	S	Function unknown	hypothetical protein OsI_26037 [Oryza sativa Indica Group]	biological process: metabolic process (GO:0008152);; cellular component: cell (GO:0005623);; cellular component: organelle (GO:0043226);; cellular component: cell part (GO:0044464);; molecular function: catalytic activity (GO:0003824)
BGIOSGA002181	0.119084	0.049223	0	8.26701	9.29208	3.23418	0.028185	0.074825	0.041076	0	0	0.038962	0.32161	0	0.183562	--	--	Cellular Component: cytoplasmic vesicle (GO:0016023);;	--	--	--	--	Rapid ALkalinization Factor (RALF)	Protein RALF-like 19 OS=Arabidopsis thaliana OX=3702 GN=RALFL19 PE=3 SV=1	S	Function unknown	PREDICTED: protein RALF-like 33 [Oryza sativa Japonica Group]	cellular component: cell (GO:0005623);; cellular component: organelle (GO:0043226);; cellular component: cell part (GO:0044464)
BGIOSGA008624	0.150448	0.136489	0.203258	0.02708	0.066401	0.191562	0.060668	0.010214	0.027727	0	0.024907	0	0.041724	0	0.021359	[K]	Transcription	Cellular Component: cytoplasmic vesicle (GO:0016023);;	--	--	--	--	Leucine rich repeat	Uncharacterized protein At4g06744 OS=Arabidopsis thaliana OX=3702 GN=At4g06744 PE=2 SV=1	--	--	hypothetical protein OsI_08068 [Oryza sativa Indica Group]	cellular component: cell (GO:0005623);; cellular component: organelle (GO:0043226);; cellular component: cell part (GO:0044464)
BGIOSGA004888	108.28	111.398	118.091	110.943	109.282	131.116	85.2572	82.269	86.9795	182.271	173.809	174.312	121.215	118.758	121.954	--	--	Molecular Function: nucleic acid binding (GO:0003676);; Cellular Component: nucleus (GO:0005634);; Biological Process: regulation of transcription, DNA-templated (GO:0006355);; Biological Process: response to aluminum ion (GO:0010044);; Biological Process: response to acidic pH (GO:0010447);; Molecular Function: metal ion binding (GO:0046872);;	--	--	[R]	General function prediction only	--	Zinc finger protein STOP1 homolog OS=Oryza sativa subsp. japonica OX=39947 GN=Os01g0871200 PE=2 SV=1	S	Function unknown	hypothetical protein OsI_04600 [Oryza sativa Indica Group]	molecular function: binding (GO:0005488);; cellular component: cell (GO:0005623);; cellular component: organelle (GO:0043226);; cellular component: cell part (GO:0044464);; biological process: biological regulation (GO:0065007);; biological process: response to stimulus (GO:0050896)
BGIOSGA021086	1.82344	1.75003	1.83296	1.90217	2.10096	1.88114	0.803868	1.72876	1.81287	1.06715	1.29705	0.604066	1.27263	1.42808	0.969755	--	--	Molecular Function: DNA binding (GO:0003677);; Molecular Function: chromatin binding (GO:0003682);;	--	--	--	--	Myb-like DNA-binding domain	Putative Myb family transcription factor At1g14600 OS=Arabidopsis thaliana OX=3702 GN=At1g14600 PE=2 SV=2	S	Function unknown	hypothetical protein OsI_23288 [Oryza sativa Indica Group]	molecular function: binding (GO:0005488)
BGIOSGA015105	6.13698	5.11216	5.96534	3.07698	4.42792	12.6886	2.97051	3.98738	4.34116	10.6469	11.6894	12.2154	14.5941	17.3105	15.0229	--	--	Biological Process: response to stress (GO:0006950);;	--	--	--	--	ABA/WDS induced protein	Abscisic stress-ripening protein 3 OS=Solanum lycopersicum OX=4081 GN=ASR3 PE=4 SV=2	S	Function unknown	hypothetical protein OsI_15903 [Oryza sativa Indica Group]	biological process: response to stimulus (GO:0050896)
BGIOSGA004062	0.405838	0.250804	0.242251	0.131142	0.433549	0.275867	0.056399	0.380247	0.335796	0.077177	0.096696	0.146523	0.110876	0.115987	0.70705	[R]	General function prediction only	Cellular Component: plastid (GO:0009536);; Cellular Component: Cul4-RING E3 ubiquitin ligase complex (GO:0080008);;	K14298|0|osa:4326570|K14298 mRNA export factor | (RefSeq) protein RAE1	RNA transport (ko03013)	[A]	RNA processing and modification	WD domain, G-beta repeat;; Anaphase-promoting complex subunit 4 WD40 domain	Protein RAE1 OS=Arabidopsis thaliana OX=3702 GN=RAE1 PE=1 SV=2	S	Function unknown	hypothetical protein OsI_02983 [Oryza sativa Indica Group]	cellular component: cell (GO:0005623);; cellular component: organelle (GO:0043226);; cellular component: cell part (GO:0044464);; cellular component: macromolecular complex (GO:0032991)
BGIOSGA004379	0.944961	1.14465	0.767069	1.21343	1.21793	1.76959	0.689463	0.747637	1.25574	1.93898	0.895632	1.85226	1.54285	2.98087	2.05248	[DZ]	Cell cycle control, cell division, chromosome partitioning;; Cytoskeleton	Molecular Function: chromatin binding (GO:0003682);; Molecular Function: Ran GTPase binding (GO:0008536);;	--	--	[S]	Function unknown	Regulator of chromosome condensation (RCC1) repeat;; Regulator of chromosome condensation (RCC1) repeat	Ultraviolet-B receptor UVR8 OS=Arabidopsis thaliana OX=3702 GN=UVR8 PE=1 SV=1	DZ	Cell cycle control, cell division, chromosome partitioning;; Cytoskeleton	hypothetical protein OsI_03583 [Oryza sativa Indica Group]	molecular function: binding (GO:0005488)
BGIOSGA034095	0.063757	0	0.020711	0.041563	0.050088	0.013848	0	0	0	0	0	0.017595	0.001073	0	0.037352	--	--	Molecular Function: phosphoric ester hydrolase activity (GO:0042578);;	--	--	[I]	Lipid transport and metabolism	SacI homology domain	Phosphoinositide phosphatase SAC7 OS=Arabidopsis thaliana OX=3702 GN=SAC7 PE=2 SV=1	T	Signal transduction mechanisms	hypothetical protein OsI_35916 [Oryza sativa Indica Group]	biological process: metabolic process (GO:0008152);; molecular function: catalytic activity (GO:0003824)
BGIOSGA001264	0.423974	0.688614	0.806742	1.91869	1.84874	2.24098	11.8938	12.8567	15.4517	8.07749	7.93441	8.69574	7.17517	9.70512	8.30491	[QV]	Secondary metabolites biosynthesis, transport and catabolism;; Defense mechanisms	Molecular Function: monooxygenase activity (GO:0004497);; Molecular Function: iron ion binding (GO:0005506);; Cellular Component: endoplasmic reticulum (GO:0005783);; Biological Process: trehalose biosynthetic process (GO:0005992);; Molecular Function: electron carrier activity (GO:0009055);; Biological Process: response to light stimulus (GO:0009416);; Biological Process: unidimensional cell gro…	--	--	[QI]	Secondary metabolites biosynthesis, transport and catabolism;; Lipid transport and metabolism	Cytochrome P450	Cytochrome P450 72A14 OS=Arabidopsis thaliana OX=3702 GN=CYP72A14 PE=2 SV=1	Q	Secondary metabolites biosynthesis, transport and catabolism	hypothetical protein OsI_02738 [Oryza sativa Indica Group]	biological process: metabolic process (GO:0008152);; biological process: single-organism process (GO:0044699);; molecular function: catalytic activity (GO:0003824);; molecular function: binding (GO:0005488);; cellular component: cell (GO:0005623);; cellular component: organelle (GO:0043226);; cellular component: cell part (GO:0044464);; biological process: cellular process (GO:0009987);; molecula…
BGIOSGA037260	793.089	1953.83	1192.48	383.223	414.946	716.782	158.115	530.916	133.592	284.52	386.556	370.17	223.061	494.25	308.627	[G]	Carbohydrate transport and metabolism	Molecular Function: monooxygenase activity (GO:0004497);; Molecular Function: copper ion binding (GO:0005507);; Cellular Component: cell wall (GO:0005618);; Biological Process: response to cold (GO:0009409);; Cellular Component: chloroplast thylakoid membrane (GO:0009535);; Cellular Component: chloroplast ribulose bisphosphate carboxylase complex (GO:0009573);; Biological Process: response to blu…	K01602|1.41836e-109|osa:4351966|K01602 ribulose-bisphosphate carboxylase small chain [EC:4.1.1.39] | (RefSeq) OsJ_016909, OsrbcS, RBCS, RBCS-C; ribulose bisphosphate carboxylase small chain, chloroplastic	Glyoxylate and dicarboxylate metabolism (ko00630);; Carbon fixation in photosynthetic organisms (ko00710);; Carbon metabolism (ko01200)	--	--	Ribulose bisphosphate carboxylase, small chain	Ribulose bisphosphate carboxylase small chain, chloroplastic OS=Oryza sativa subsp. japonica OX=39947 GN=RBCS PE=1 SV=1	C	Energy production and conversion	hypothetical protein OsI_38046 [Oryza sativa Indica Group]	biological process: metabolic process (GO:0008152);; biological process: single-organism process (GO:0044699);; molecular function: catalytic activity (GO:0003824);; molecular function: binding (GO:0005488);; cellular component: cell (GO:0005623);; cellular component: cell part (GO:0044464);; biological process: response to stimulus (GO:0050896);; cellular component: membrane (GO:0016020);; cellu…
BGIOSGA021917	6.46107	6.57949	6.66473	8.40815	8.82047	9.40795	25.5372	24.4888	24.6444	12.7244	11.0885	14.8161	10.2985	8.44033	7.73546	[M]	Cell wall/membrane/envelope biogenesis	Biological Process: activation of MAPK activity (GO:0000187);; Biological Process: response to molecule of bacterial origin (GO:0002237);; Molecular Function: protein serine/threonine kinase activity (GO:0004674);; Molecular Function: MAP kinase kinase activity (GO:0004708);; Molecular Function: ATP binding (GO:0005524);; Cellular Component: cytoplasm (GO:0005737);; Cellular Component: plasma mem…	K20603|1.58047e-118|obr:102719023|K20603 mitogen-activated protein kinase kinase 2 [EC:2.7.12.2] | (RefSeq) mitogen-activated protein kinase kinase 2	--	[T]	Signal transduction mechanisms	Protein kinase domain;; Protein tyrosine kinase	Mitogen-activated protein kinase kinase 1 OS=Oryza sativa subsp. japonica OX=39947 GN=MKK1 PE=1 SV=1	T	Signal transduction mechanisms	hypothetical protein OsI_21652 [Oryza sativa Indica Group]	biological process: biological regulation (GO:0065007);; biological process: response to stimulus (GO:0050896);; biological process: metabolic process (GO:0008152);; biological process: cellular process (GO:0009987);; molecular function: catalytic activity (GO:0003824);; molecular function: binding (GO:0005488);; cellular component: cell (GO:0005623);; cellular component: cell part (GO:0044464);;…
BGIOSGA008463	0.605562	0.65334	0.464153	0.303284	0.415139	0.857542	0.260663	0.251559	0.167294	0.479511	0.596761	0.343142	0.117452	0.060732	0.168915	[QV]	Secondary metabolites biosynthesis, transport and catabolism;; Defense mechanisms	Molecular Function: iron ion binding (GO:0005506);; Molecular Function: electron carrier activity (GO:0009055);; Cellular Component: integral component of membrane (GO:0016021);; Cellular Component: cytoplasmic vesicle (GO:0016023);; Biological Process: diterpenoid biosynthetic process (GO:0016102);; Molecular Function: heme binding (GO:0020037);; Biological Process: electron transport chain (GO:…	--	--	[Q]	Secondary metabolites biosynthesis, transport and catabolism	Cytochrome P450	Cytochrome P450 76M5 OS=Oryza sativa subsp. japonica OX=39947 GN=CYP76M5 PE=1 SV=1	Q	Secondary metabolites biosynthesis, transport and catabolism	hypothetical protein OsI_07735 [Oryza sativa Indica Group]	molecular function: binding (GO:0005488);; molecular function: electron carrier activity (GO:0009055);; cellular component: membrane (GO:0016020);; cellular component: membrane part (GO:0044425);; cellular component: cell (GO:0005623);; cellular component: organelle (GO:0043226);; cellular component: cell part (GO:0044464);; biological process: metabolic process (GO:0008152);; biological process:…
BGIOSGA010543	6.58989	9.00048	10.4595	8.91588	7.70902	16.8692	4.41794	4.48898	5.54683	11.532	12.8564	11.6038	7.56345	5.08008	6.86858	--	--	Molecular Function: calcium ion binding (GO:0005509);; Cellular Component: cytosol (GO:0005829);;	--	--	--	--	EF hand;; EF-hand domain;; EF-hand domain pair;; EF hand;; EF-hand domain pair	--	S	Function unknown	PREDICTED: uncharacterized protein LOC4333095 [Oryza sativa Japonica Group]	molecular function: binding (GO:0005488);; cellular component: cell (GO:0005623);; cellular component: cell part (GO:0044464)
[truncated: 8,959 more rows]
