# Supplementary material for: Systematic identification and characterization of circular RNAs involved in flag leaf senescence of rice
Source: Planta. 2021 Jan 7;253(2):26. doi: 10.1007/s00425-020-03544-6 (PMC7790769; doi:10.1007/s00425-020-03544-6)
Supplement: Supplementary file 9 — Supplementary file9 (XLSX 22 KB) [file 425_2020_3544_MOESM9_ESM.xlsx]

## Sheet: Sheet1
Table S8. GO enrichment analysis of target mRNAs in ceRNA networks
GO_ID	GO_term	ontology	Items	Background_Items	p_adj	pvalue	Gene_ID
GO:0006468	protein phosphorylation	Biological Process	38	1961	2.85159e-07	2.00816e-09	BGIOSGA006830;BGIOSGA035593;BGIOSGA033029;BGIOSGA018097;BGIOSGA027726;Oryza_sativa_newGene_11301;BGIOSGA020093;BGIOSGA003637;BGIOSGA021694;Oryza_sativa_newGene_11300;BGIOSGA002726;BGIOSGA002644;BGIOSGA003357;BGIOSGA022925;BGIOSGA015259;BGIOSGA003923;BGIOSGA022816;BGIOSGA037723;BGIOSGA015044;BGIOSGA009372;BGIOSGA017630;BGIOSGA023297;BGIOSGA014006;BGIOSGA025331;BGIOSGA015415;BGIOSGA033781;BGIOSGA02…
GO:0055114	oxidation-reduction process	Biological Process	22	1828	0.84972	0.00598395	BGIOSGA025780;BGIOSGA018498;BGIOSGA004811;BGIOSGA019181;BGIOSGA026562;BGIOSGA014867;BGIOSGA011882;BGIOSGA012692;BGIOSGA011804;BGIOSGA004807;BGIOSGA035267;BGIOSGA026535;BGIOSGA016815;BGIOSGA026330;BGIOSGA011575;BGIOSGA017692;BGIOSGA031036;BGIOSGA029321;BGIOSGA029896;BGIOSGA026116;BGIOSGA006418;BGIOSGA033417
GO:0030001	metal ion transport	Biological Process	6	102	0.00985839	6.94253e-05	BGIOSGA014919;BGIOSGA006160;Oryza_sativa_newGene_23143;BGIOSGA006162;BGIOSGA021088;BGIOSGA006161
GO:0009737	response to abscisic acid	Biological Process	6	299	1	0.0164772	BGIOSGA013754;BGIOSGA026219;BGIOSGA020093;BGIOSGA018144;BGIOSGA012235;BGIOSGA025321
GO:0006633	fatty acid biosynthetic process	Biological Process	5	132	0.295747	0.00208272	BGIOSGA021494;BGIOSGA006907;BGIOSGA026562;BGIOSGA023203;BGIOSGA006418
GO:0048544	recognition of pollen	Biological Process	5	162	0.710889	0.00500626	BGIOSGA009372;BGIOSGA040474;BGIOSGA022925;BGIOSGA014006;BGIOSGA004581
GO:0051707	response to other organism	Biological Process	4	44	0.0317451	0.000223557	BGIOSGA028967;BGIOSGA004075;BGIOSGA023964;BGIOSGA002872
GO:0007165	signal transduction	Biological Process	4	177	1	0.0326697	BGIOSGA026219;BGIOSGA033781;BGIOSGA024808;BGIOSGA023964
GO:0071805	potassium ion transmembrane transport	Biological Process	3	58	1	0.0071873	BGIOSGA008713;BGIOSGA008979;BGIOSGA023447
GO:0006643	membrane lipid metabolic process	Biological Process	2	6	0.0956362	0.000673494	BGIOSGA020921;BGIOSGA023222
GO:0052542	defense response by callose deposition	Biological Process	2	14	0.559882	0.00394283	BGIOSGA017692;BGIOSGA017591
GO:0046470	phosphatidylcholine metabolic process	Biological Process	2	16	0.731776	0.00515335	BGIOSGA023222;BGIOSGA020921
GO:0002679	respiratory burst involved in defense response	Biological Process	2	16	0.731776	0.00515335	BGIOSGA017591;BGIOSGA017692
GO:0070588	calcium ion transmembrane transport	Biological Process	2	18	0.92477	0.00651247	BGIOSGA012069;BGIOSGA031914
GO:0009736	cytokinin-activated signaling pathway	Biological Process	2	19	1	0.00724644	BGIOSGA002195;Oryza_sativa_newGene_3789
GO:0046274	lignin catabolic process	Biological Process	2	31	1	0.0186877	BGIOSGA004811;BGIOSGA004807
GO:0007178	transmembrane receptor protein serine/threonine kinase signaling pathway	Biological Process	2	37	1	0.0260687	BGIOSGA016815;BGIOSGA033029
GO:0016042	lipid catabolic process	Biological Process	2	41	1	0.0315387	BGIOSGA023222;BGIOSGA020921
GO:0043069	negative regulation of programmed cell death	Biological Process	2	46	1	0.038947	BGIOSGA017591;BGIOSGA017692
GO:0003333	amino acid transmembrane transport	Biological Process	2	48	1	0.0420776	BGIOSGA035160;BGIOSGA035163
GO:0009407	toxin catabolic process	Biological Process	2	50	1	0.0452993	BGIOSGA031926;BGIOSGA000178
GO:0010119	regulation of stomatal movement	Biological Process	2	52	1	0.048609	BGIOSGA020720;BGIOSGA017692
GO:0006562	proline catabolic process	Biological Process	1	1	0.96326	0.00678352	BGIOSGA033417
GO:0002376	immune system process	Biological Process	1	1	0.96326	0.00678352	BGIOSGA023964
GO:0050776	regulation of immune response	Biological Process	1	2	1	0.0135213	BGIOSGA033781
GO:0006537	glutamate biosynthetic process	Biological Process	1	2	1	0.0135213	BGIOSGA033417
GO:0048576	positive regulation of short-day photoperiodism, flowering	Biological Process	1	2	1	0.0135213	Oryza_sativa_newGene_3789
GO:0071310	cellular response to organic substance	Biological Process	1	2	1	0.0135213	BGIOSGA023964
GO:0046916	cellular transition metal ion homeostasis	Biological Process	1	4	1	0.026861	Oryza_sativa_newGene_23143
GO:0048657	anther wall tapetum cell differentiation	Biological Process	1	4	1	0.026861	BGIOSGA007229
GO:0009682	induced systemic resistance	Biological Process	1	4	1	0.026861	BGIOSGA011128
GO:0006984	ER-nucleus signaling pathway	Biological Process	1	5	1	0.0334636	BGIOSGA017591
GO:0030148	sphingolipid biosynthetic process	Biological Process	1	7	1	0.0465354	BGIOSGA004805
GO:0006829	zinc II ion transport	Biological Process	1	7	1	0.0465354	BGIOSGA018646
GO:0004674	protein serine/threonine kinase activity	Molecular Function	30	1675	0.000111289	9.84859e-07	BGIOSGA003357;BGIOSGA022925;BGIOSGA015259;BGIOSGA003923;BGIOSGA022816;BGIOSGA021694;BGIOSGA002726;BGIOSGA002644;BGIOSGA035593;BGIOSGA027726;BGIOSGA020093;BGIOSGA006830;BGIOSGA040474;BGIOSGA034882;BGIOSGA009705;BGIOSGA026423;BGIOSGA023964;BGIOSGA004437;BGIOSGA024808;BGIOSGA026219;BGIOSGA025331;BGIOSGA015415;BGIOSGA033781;BGIOSGA026278;BGIOSGA004581;BGIOSGA037723;BGIOSGA015044;BGIOSGA009372;BGIOSGA…
GO:0005507	copper ion binding	Molecular Function	8	337	0.256652	0.00227126	BGIOSGA029896;BGIOSGA004807;BGIOSGA006830;BGIOSGA031926;BGIOSGA020720;BGIOSGA025780;BGIOSGA004811;BGIOSGA018498
GO:0016491	oxidoreductase activity	Molecular Function	8	445	1	0.0116173	BGIOSGA016815;BGIOSGA025780;BGIOSGA026330;BGIOSGA029896;BGIOSGA031036;BGIOSGA026562;BGIOSGA011575;BGIOSGA011882
GO:0005509	calcium ion binding	Molecular Function	8	490	1	0.019598	BGIOSGA020921;BGIOSGA017692;BGIOSGA018144;BGIOSGA019234;BGIOSGA004740;BGIOSGA023222;BGIOSGA018146;BGIOSGA015259
GO:0016747	transferase activity, transferring acyl groups other than amino-acyl groups	Molecular Function	7	231	0.121639	0.00107645	BGIOSGA006907;BGIOSGA021494;BGIOSGA022286;BGIOSGA001207;BGIOSGA023203;BGIOSGA022436;BGIOSGA002910
GO:0030246	carbohydrate binding	Molecular Function	6	207	0.343545	0.00304022	BGIOSGA022816;BGIOSGA033029;BGIOSGA021694;BGIOSGA015415;BGIOSGA027726;BGIOSGA016815
GO:0004672	protein kinase activity	Molecular Function	6	318	1	0.0222597	Oryza_sativa_newGene_11301;BGIOSGA018097;BGIOSGA023297;Oryza_sativa_newGene_11300;BGIOSGA031914;Oryza_sativa_newGene_53484
GO:0015079	potassium ion transmembrane transporter activity	Molecular Function	3	28	0.102037	0.000902984	BGIOSGA008713;BGIOSGA008979;BGIOSGA023447
GO:0070290	N-acylphosphatidylethanolamine-specific phospholipase D activity	Molecular Function	2	16	0.590089	0.00522202	BGIOSGA020921;BGIOSGA023222
GO:0004630	phospholipase D activity	Molecular Function	2	16	0.590089	0.00522202	BGIOSGA020921;BGIOSGA023222
GO:0005544	calcium-dependent phospholipid binding	Molecular Function	2	16	0.590089	0.00522202	BGIOSGA018146;BGIOSGA018144
GO:0005388	calcium-transporting ATPase activity	Molecular Function	2	17	0.665783	0.00589189	BGIOSGA031914;BGIOSGA012069
GO:0046914	transition metal ion binding	Molecular Function	2	21	1	0.0089367	Oryza_sativa_newGene_23143;BGIOSGA006418
GO:0050403	trans-zeatin O-beta-D-glucosyltransferase activity	Molecular Function	2	29	1	0.0166732	BGIOSGA025439;BGIOSGA008489
GO:0052716	hydroquinone:oxygen oxidoreductase activity	Molecular Function	2	31	1	0.0189274	BGIOSGA004811;BGIOSGA004807
GO:0050502	cis-zeatin O-beta-D-glucosyltransferase activity	Molecular Function	2	31	1	0.0189274	BGIOSGA025439;BGIOSGA008489
GO:0015171	amino acid transmembrane transporter activity	Molecular Function	2	36	1	0.0250818	BGIOSGA035163;BGIOSGA035160
GO:0004675	transmembrane receptor protein serine/threonine kinase activity	Molecular Function	2	37	1	0.0263981	BGIOSGA033029;BGIOSGA016815
GO:0010327	acetyl CoA:(Z)-3-hexen-1-ol acetyltransferase activity	Molecular Function	1	1	0.771646	0.00682872	BGIOSGA033232
GO:0004358	glutamate N-acetyltransferase activity	Molecular Function	1	1	0.771646	0.00682872	BGIOSGA010989
GO:0004657	proline dehydrogenase activity	Molecular Function	1	1	0.771646	0.00682872	BGIOSGA033417
GO:0018858	benzoate-CoA ligase activity	Molecular Function	1	2	1	0.0136111	BGIOSGA011769
GO:0080062	cytokinin 9-beta-glucosyltransferase activity	Molecular Function	1	3	1	0.0203475	BGIOSGA025439
GO:0015431	glutathione S-conjugate-exporting ATPase activity	Molecular Function	1	3	1	0.0203475	BGIOSGA002872
GO:0004362	glutathione-disulfide reductase activity	Molecular Function	1	3	1	0.0203475	BGIOSGA031926
GO:0004042	acetyl-CoA:L-glutamate N-acetyltransferase activity	Molecular Function	1	3	1	0.0203475	BGIOSGA010989
GO:0045140	inositol phosphoceramide synthase activity	Molecular Function	1	3	1	0.0203475	BGIOSGA004805
GO:0010290	chlorophyll catabolite transmembrane transporter activity	Molecular Function	1	3	1	0.0203475	BGIOSGA002872
GO:0047807	cytokinin 7-beta-glucosyltransferase activity	Molecular Function	1	3	1	0.0203475	BGIOSGA025439
GO:0010294	abscisic acid glucosyltransferase activity	Molecular Function	1	4	1	0.0270381	BGIOSGA004075
GO:0033743	peptide-methionine (R)-S-oxide reductase activity	Molecular Function	1	5	1	0.0336833	BGIOSGA011804
GO:0016166	phytoene dehydrogenase activity	Molecular Function	1	5	1	0.0336833	BGIOSGA028967
GO:0008728	GTP diphosphokinase activity	Molecular Function	1	5	1	0.0336833	BGIOSGA019234
GO:0008725	DNA-3-methyladenine glycosylase activity	Molecular Function	1	6	1	0.0402835	BGIOSGA020777
GO:0043682	copper-transporting ATPase activity	Molecular Function	1	6	1	0.0402835	BGIOSGA020720
GO:0000151	ubiquitin ligase complex	Cellular Component	3	103	0.776498	0.0194125	BGIOSGA032456;BGIOSGA016388;BGIOSGA022359
GO:0009573	chloroplast ribulose bisphosphate carboxylase complex	Cellular Component	1	6	1	0.032675	BGIOSGA018498
